# Supplementary material for: Seasonal switching of integrated leaf senescence controls in an evergreen perennial Arabidopsis
Source: Nat Commun. 2024 Jun 7;15:4719. doi: 10.1038/s41467-024-48814-z (PMC11161623; doi:10.1038/s41467-024-48814-z)
Supplement: Supplementary file 4 — Supplementary Data 1 [file 41467_2024_48814_MOESM4_ESM.xlsx]

## Sheet: Supplementary Data 1
Supplementary Data 1 | List of parameters for all leaf cohorts in the leaf phenology study (Figs 1 and 2).
Emergence_date	Senescence_date	N	L50 (days)	L25 (days)	L10 (days)	Cluster	α	β	No_of_emerged_leaves	Median_growth_rate (mm /day)	Median_growth_period (days)	Median_matured_length (mm)	Average_photoperiod_33d_from_emergence (h)	Average_temperature_33d_from_emergence (ºC)	Average_light_quantity_33d_from_emergence (µmol/m2/s)
2017-10-10	2018-01-02	29	84.2	113.2	140.7	NA	2.3	98.5	NA	NA	NA	NA	NA	NA	NA
2017-10-24	2018-01-25	33	94	131.5	168.2	NA	2.1	112.2	3.1	NA	NA	NA	NA	NA	NA
2017-11-07	2018-02-24	31	109.6	139.1	165.6	NA	2.9	124.3	1.9	NA	NA	NA	NA	NA	NA
2017-11-21	2018-04-02	32	132.9	157.1	177.6	NA	4.1	145.2	1.9	NA	NA	NA	NA	NA	NA
2017-12-05	2018-04-16	25	132.1	147.3	159.5	NA	6.4	140	2.9	NA	NA	NA	NA	NA	NA
2017-12-19	2018-04-14	19	116.4	129.3	139.7	NA	6.6	123.1	2.3	NA	NA	NA	NA	NA	NA
2018-01-04	2018-04-18	20	104.4	119.7	132.3	NA	5.1	112.2	2.7	NA	NA	NA	NA	NA	NA
2018-01-16	2018-04-17	8	91.3	110.2	126.4	NA	3.7	100.9	0.3	NA	NA	NA	NA	NA	NA
2018-01-30	NA	NA	NA	NA	NA	NA	NA	NA	NA	NA	NA	NA	NA	NA	NA
2018-02-13	2018-04-21	16	67.1	80.7	92.4	GS	3.8	74	0.9	0.3	49	15.5	11.43	6.07	0.24
2018-02-27	2018-04-30	22	62.9	78.2	91.7	GS	3.2	70.5	1.2	0.5	35	15	11.94	8.29	0.27
2018-03-13	2018-05-09	27	57.4	74.8	90.7	GS	2.6	66	1.4	0.7	35	20	12.45	10.2	0.3
2018-03-26	2018-05-19	27	55	72.2	88	GS	2.6	63.5	2.2	0.8	22	20.5	12.92	12.26	0.34
2018-04-10	2018-06-03	36	54.8	74.3	92.8	GS	2.3	64.4	6.4	0.7	21	18	13.42	13.63	0.36
2018-04-24	2018-06-26	40	63.8	87	109.2	GS	2.2	75.2	4.4	0.7	21	17	13.84	14.97	0.38
2018-05-08	2018-07-06	46	59.5	83.3	106.6	GS	2.1	71.1	6	0.7	21	14	14.18	16.48	0.38
2018-05-22	2018-07-18	50	57.5	77.5	96.5	GS	2.3	67.3	9.5	0.5	28	13	14.4	17.63	0.32
2018-06-05	2018-07-28	50	53.7	73.8	93.1	GS	2.2	63.5	9.8	0.6	21	14	14.48	18.97	0.23
2018-06-19	2018-08-16	43	58.2	81.9	105.1	GS	2	69.7	4.2	0.5	35	13	14.4	21.31	0.26
2018-07-03	2018-09-09	48	68.2	94.9	120.8	GS	2.1	81.2	9.8	0.5	35	14.5	14.19	23.32	0.33
2018-07-17	2018-09-24	46	69.3	95.3	120.3	GS	2.2	82	7.3	0.5	35	14	13.86	24.41	0.34
2018-07-31	2018-10-10	45	71.2	89.8	106.4	GS	3	80.5	6.6	0.6	34	16	13.45	23.85	0.29
2018-08-16	2018-10-23	48	68.1	92	114.6	GS	2.3	79.8	8.8	0.4	46	17	12.91	22.04	0.2
2018-08-28	2018-10-30	49	63.1	94.4	126.8	GS	1.7	78.1	7.5	0.5	34	17.5	12.49	20.3	0.18
2018-09-11	2018-11-15	43	65.1	98.8	134.1	GS	1.7	81.2	6.2	0.6	35	17.5	11.99	18.41	0.19
2018-09-25	2018-11-30	36	66.4	114.5	170.5	GS	1.3	88.6	7.4	0.6	35	15	11.48	16.53	0.22
2018-10-09	2019-03-16	34	158.8	191.5	219.7	OW	3.7	175.3	3.3	0.4	49	20.5	11	14.51	0.21
2018-10-23	2019-04-13	34	172.8	198.1	218.9	OW	5.1	185.8	2.4	0.3	63	18	10.56	12.53	0.18
2018-11-06	2019-04-28	35	173.2	192.7	208.3	OW	6.5	183.3	2.8	0.2	77	18	10.2	11.32	0.14
2018-11-20	2019-04-28	31	159.8	180.7	197.8	OW	5.6	170.5	2.9	0.1	120	15	9.95	8.78	0.12
2018-12-04	2019-04-24	33	141.9	172.7	199.4	OW	3.5	157.4	2.2	0.1	106	13	9.84	6.94	0.11
2018-12-18	2019-05-19	24	152	171.9	188.1	OW	5.6	162.2	1.2	0.2	105	16	9.91	5.61	0.12
2019-01-04	2019-04-29	26	115.7	145.1	171.3	OW	3.1	130.5	1.2	0.2	95	14.5	10.19	4.71	0.12
2019-01-15	2019-05-06	17	111.2	134.6	154.9	OW	3.6	123	0.7	0.3	77	21	10.47	4.64	0.12
2019-01-29	2019-05-11	23	102.8	109.5	114.7	OW	10.9	106.3	1.1	0.2	77	18	10.91	5.4	0.16
2019-02-12	2019-05-13	27	90.2	114.7	136.7	OW	2.9	102.4	1.2	0.3	63	19	11.39	6.4	0.2
2019-02-26	2019-05-16	27	79.9	101.2	120.2	GS	2.9	90.5	1.6	0.4	49	22	11.89	7.45	0.23
2019-03-12	2019-05-26	41	75.2	97.5	118	GS	2.7	86.3	3.5	0.5	49	19	12.41	8.2	0.29
2019-03-26	2019-06-09	40	75.4	104.8	133.4	GS	2.1	89.8	4	0.5	35	20	12.91	10.58	0.32
2019-04-09	2019-06-03	33	55.9	78.1	99.7	GS	2.1	66.7	7.3	0.7	21	21	13.38	12.48	0.34
2019-04-23	2019-05-30	42	37.4	64.4	95.8	GS	1.3	49.8	6.8	0.7	21	16	13.81	14.79	0.38
2019-05-07	2019-06-27	48	51.7	75.9	100.5	GS	1.8	63.3	6.4	0.7	21	12	14.15	16.54	0.4
2019-05-21	2019-07-03	51	43.4	61.8	80	GS	2	52.3	8.3	0.5	35	15	14.38	17.69	0.34
2019-06-03	2019-07-17	42	44.7	73.1	104.8	GS	1.4	57.9	8.7	0.3	36	12	14.47	18.77	0.25
2019-06-18	2019-08-04	48	47.8	64.6	80.4	GS	2.3	56.1	14.6	0.3	35	13	14.42	19.95	0.21
2019-07-02	2019-08-20	43	49.6	71.3	93	GS	1.9	60.1	13.6	0.6	21	14	14.21	21.51	0.22
2019-07-16	2019-09-26	34	72	88.8	103.6	GS	3.3	80.5	11.9	0.5	35	18	13.89	23.2	0.27
2019-07-30	2019-10-05	36	67.4	95.1	122.4	GS	2	80.9	9.8	0.4	35	16	13.49	23.52	0.26
2019-08-16	2019-10-11	31	56.1	80.7	105.4	GS	1.9	68	8.9	0.6	18	16	12.92	22.62	0.24
2019-08-27	2019-10-17	31	51.1	73.9	96.9	GS	1.9	62.1	9.5	0.6	21	13	12.54	21.53	0.23
2019-09-10	2019-11-26	28	77.5	96.7	113.8	GS	3.1	87.1	7.9	0.6	35	17	12.03	20.37	0.22
2019-09-24	2019-12-08	36	75.4	94	110.5	GS	3.1	84.7	7.5	0.6	21	18	11.53	18.31	0.17
2019-10-08	2020-02-28	27	143.5	177.3	207	OW	3.3	160.5	2.4	0.5	49	25.5	11.04	15.47	0.16
2019-10-22	2020-04-06	25	167.4	193.6	215.4	OW	4.8	180.8	2.4	0.5	35	21	10.6	13.15	0.16
2019-11-05	2020-04-29	28	176.2	210.3	239.4	OW	3.9	193.5	2.3	0.2	105	22	10.23	10.47	0.14
2019-11-19	2020-05-07	28	170.8	182.6	191.9	OW	10.3	177	1.8	0.2	105	18	9.96	8.55	0.11
2019-12-03	2020-05-09	23	158.6	175.9	189.7	OW	6.7	167.5	1.4	0.2	105	18	9.85	7.2	0.1
2019-12-18	2020-05-03	24	137.4	159.9	178.6	OW	4.6	148.8	1.6	0.2	103	19.5	9.91	6.79	0.1
2019-12-30	2020-05-10	18	132.8	157	177.5	OW	4.1	145.1	1	0.2	91	21	10.08	6.63	0.1
2020-01-14	2020-04-30	20	107	132.9	155.8	OW	3.2	120	1.7	0.3	76	17	10.44	6.07	0.13
2020-01-28	2020-05-23	24	116.2	132.6	146.1	OW	5.3	124.6	1.9	0.3	77	20	10.86	6.18	0.14
2020-02-10	2020-05-15	23	95.6	119.7	141.1	OW	3.1	107.7	1.2	0.3	64	19	11.31	7.05	0.16
2020-02-25	2020-05-26	23	91.7	111.2	128	GS	3.6	101.6	1.6	0.4	49	20	11.85	8.03	0.19
2020-03-10	2020-06-10	25	92.4	115.1	135.2	GS	3.2	103.8	3.1	0.5	49	23	12.36	9.07	0.23
2020-03-24	2020-05-30	28	67.6	99.2	131.4	GS	1.8	82.8	2.8	0.6	42	22	12.86	9.85	0.25
2020-04-07	2020-06-06	30	60.9	81.3	100.5	GS	2.4	71	5.7	0.6	35	21	13.34	11.68	0.3
2020-04-21	2020-06-23	39	63	84.1	103.8	GS	2.4	73.4	6	0.6	35	19	13.77	13.99	0.32
2020-05-07	2020-07-01	35	55	80.4	106.1	GS	1.8	67.2	3.6	0.6	19	14	14.17	16.59	0.34
2020-05-19	2020-07-05	42	47.5	76.5	108.6	GS	1.5	61.1	6.7	0.4	35	12.5	14.37	17.72	0.28
2020-06-02	2020-07-27	42	55.6	86.4	119.3	GS	1.6	70.2	8	0.3	49	13.5	14.47	18.82	0.23
2020-06-16	2020-08-07	44	52.3	77.1	102.4	GS	1.8	64.2	9.8	0.5	21	13.5	14.43	18.74	0.18
2020-06-30	2020-08-20	44	51.6	78	105.5	GS	1.7	64.2	13.1	0.8	21	17	14.23	19.67	0.14
2020-07-14	2020-09-08	33	56.7	86.6	118.1	GS	1.6	71	10.7	0.6	21	16	13.92	21.6	0.19
2020-07-28	2020-10-03	36	67.4	100.7	135.2	GS	1.7	83.4	11.4	0.6	49	19	13.52	23.4	0.25
2020-08-11	2020-10-28	40	78.9	110.8	142.1	GS	2	94.5	8.2	0.4	35	16	13.07	24.07	0.25
2020-08-25	2020-10-29	37	65.9	105.8	149.5	GS	1.5	84.6	6.1	0.5	35	16	12.58	22.47	0.22
2020-09-08	2020-11-22	43	75.9	112.5	150.2	GS	1.8	93.5	4.8	0.6	35	18	12.08	19.69	0.19
2020-09-23	2020-11-28	43	66.5	110.5	160.4	GS	1.4	87	6.1	0.5	34	15	11.54	17.07	0.18
2020-10-06	2021-01-26	35	112.2	158.7	204.5	OW	2	134.8	3.3	0.4	49	16.5	11.09	14.62	0.16
2020-10-20	2021-01-31	34	103	148.6	194.3	OW	1.9	125	3.1	0.4	48	17	10.64	12.88	0.14
2020-11-02	2021-03-13	32	131.9	163.5	191.3	OW	3.2	147.7	3.6	0.3	50	16	10.28	11.49	0.12
2020-11-17	2021-03-06	35	109.4	145	178.2	OW	2.5	127	3.2	0.2	77	14	9.98	9.37	0.11
2020-12-01	2021-03-26	34	115.5	149.3	180.2	OW	2.7	132.3	2.8	0.2	112	18	9.85	6.5	0.09
2020-12-15	2021-04-06	25	112.2	139.4	163.5	OW	3.2	125.9	1.7	0.2	105	16	9.88	4.31	0.09
2020-12-29	2021-04-24	27	116	139.8	160.3	OW	3.7	128.1	1.7	0.2	91	18	10.08	4.41	0.1
2021-01-12	NA	NA	NA	NA	NA	NA	NA	NA	NA	NA	NA	NA	10.4	5.22	0.13
2021-01-26	2021-05-01	16	95.1	113.9	129.9	OW	3.9	104.6	1.1	0.3	63	18	10.82	5.94	0.17
2021-02-09	2021-05-01	16	81.4	109	135	OW	2.4	95	0.7	0.3	63	19	11.3	6.77	0.22
2021-02-22	2021-04-28	29	65.2	85.4	104.1	GS	2.6	75.2	2.3	0.5	36	17.5	11.77	7.96	0.3
2021-03-09	2021-05-10	34	62.8	86.7	109.7	GS	2.2	74.5	3.8	0.6	35	20	12.32	9.84	0.39
2021-03-23	2021-05-23	33	61.4	92	123.6	GS	1.7	76.1	6.1	0.6	35	25	12.82	11.12	0.41
2021-04-06	2021-05-26	34	50.7	75.2	100.2	GS	1.8	62.4	6.2	0.6	35	16.5	13.3	11.9	0.43
2021-04-20	2021-06-02	39	43.3	62	80.6	GS	1.9	52.3	8.4	0.6	21	14	13.74	13.98	0.37
2021-05-06	2021-06-21	37	46.7	66.3	85.5	GS	2	56.2	10.5	0.6	33	15	14.14	16.09	0.42
2021-05-20	2021-06-15	36	26.7	48.1	74	GS	1.2	36.4	7.9	0.3	33	12.5	14.38	17.5	0.45
2021-06-01	2021-07-19	28	48	74.5	102.7	GS	1.6	60.5	3.6	0.5	21	11	14.47	18.64	0.37
2021-06-15	2021-08-20	31	67	92.2	116.4	GS	2.2	79.3	6.9	0.5	35	12.5	14.44	19.46	0.25
2021-06-29	2021-08-12	32	45	68.6	93.5	GS	1.6	56.2	5.2	0.3	35	13	14.26	21.16	0.26
2021-07-13	2021-09-11	30	61	81.5	100.7	GS	2.4	71.1	4.6	0.6	37	16	13.95	22.21	0.33
2021-07-27	2021-09-23	27	58	76.4	93.3	GS	2.5	67.1	4.8	0.5	37	14.5	13.56	21.79	0.25
2021-08-10	2021-09-20	28	41.5	63.5	86.8	GS	1.6	51.9	5.6	0.5	35	15.5	13.11	21.12	0.17
2021-08-26	2021-10-06	27	42	66.8	93.8	GS	1.5	53.6	5.9	0.6	33	14	12.55	21.05	0.2
2021-09-07	2021-10-26	22	49.2	63.5	76.5	GS	2.7	56.3	4.2	0.5	28	13.5	12.12	20.25	0.23
2021-09-21	2021-11-07	25	47.4	77	109.8	GS	1.4	61.2	5.6	0.6	21	11	11.62	18.73	0.3
