# Supplementary material for: Seasonal switching of integrated leaf senescence controls in an evergreen perennial Arabidopsis
Source: Nat Commun. 2024 Jun 7;15:4719. doi: 10.1038/s41467-024-48814-z (PMC11161623; doi:10.1038/s41467-024-48814-z)
Supplement: Supplementary file 5 — Supplementary Data 2 [file 41467_2024_48814_MOESM5_ESM.xlsx]

## Sheet: Supplementary Data 2
Supplementary Data 2 | List of parameters for all cohorts used in the manipulation experiments (Figs 3 and 4). L50, L75, and L90 represent days to 50%, 75%, and 90% leaf mortality, respectively.
Emergence_date	Senescence_date	Experiment	Cohort	Treatment	N	L50 (days)	L75 (days)	L90 (days)	α	β	Chisq	Degrees of freedom	P value
2019-07-02	2019-09-04	GS Self-shading	GS	Shaded	59	64.8794	75.7	84.8	4.48165	70.4083	12.7	1	0.00037
2019-07-02	2019-09-16	GS Self-shading	GS	Exposed	58	76.5819	90.9	103	4.0483	83.8387	-	-	-
2021-01-05	2021-04-10	OW Self-shading	OW	Shaded	60	95.9722	107.4	116.5	6.18596	101.83	0.6	1	0.46
2021-01-05	2021-04-12	OW Self-shading	OW	Exposed	63	97.6808	107.6	115.6	7.1438	102.823	-	-	-
2020-07-28	2020-09-29	GS Sink-removal	GS	Sink_plus	39	63.0974	78.4	91.8	3.20033	70.7536	5.7	1	0.017
2020-07-28	2020-10-08	GS Sink-removal	GS	Sink_minus	43	72.8392	90.5	106	3.19749	81.6858	-	-	-
2022-02-08	2022-04-26	OW Sink-removal	OW	Sink_plus	71	77.3854	84.9	90.8	7.52557	81.2475	78	1	1e-18
2022-02-08	2022-05-23	OW Sink-removal	OW	Sink_minus	65	104.477	120	132.8	5.00982	112.407	-	-	-
