# Supplementary material for: Seasonal switching of integrated leaf senescence controls in an evergreen perennial Arabidopsis
Source: Nat Commun. 2024 Jun 7;15:4719. doi: 10.1038/s41467-024-48814-z (PMC11161623; doi:10.1038/s41467-024-48814-z)
Supplement: Supplementary file 6 — Supplementary Data 3 [file 41467_2024_48814_MOESM6_ESM.xlsx]

## Sheet: Supplementary Data 3
Supplementary Data 3 | List of senescence-related genes and their classification into the nine senescence gene categories (1, relevant; 0, no information). Whether they are detected as differently expressed genes (DEGs) in the four manipulation experiments is also listed (1, upregulated; -1, downregulated, 0; no DEG or unexpressed).
Arabidopsis halleri Gene ID	AGI code of a homologus gene in A. thaliana	Gene_alias	Repored Senescence effect	Nine categories of senescence-related genes									Reference	DEGs in the four manipulation experiments in this study
				NAC TFs	WRKY TFs	Dark-induced	Chlorophyll catabolism	Response to oxidative stress	N starvation	Pi starvation	Immunity-mediated	Others		GS self-shading	OW self-shading	GS sink-removal	OW sink-removal
g00041.t1	AT5G17290.1	APG5,ATATG5,ATG5,AUTOPHAGY 5	delay	0	0	1	0	0	1	0	0	0	1	0	0	0	0
g00042.t1	AT5G17290.1	APG5,ATATG5,ATG5,AUTOPHAGY 5	delay	0	0	1	0	0	1	0	0	0	1	0	0	0	0
g00128.t1	AT5G16470.1	MBS2,METHYLENE BLUE SENSITIVITY 2	unclear	0	0	0	0	1	0	0	0	0	2	0	0	0	0
g00138.t1	AT5G16370.1	AAE5	unclear	0	0	0	0	1	0	0	0	0	GO term	0	0	0	0
g00140.t1	AT5G16370.1	AAE5	unclear	0	0	0	0	1	0	0	0	0	GO term	0	0	0	0
g00163.t1	AT5G16080.1	CXE17,AtCXE17,carboxyesterase 17	unclear	0	0	0	0	0	0	0	0	1	-	0	0	0	0
g00248.t1	AT5G15250.1	FTSH6,ATFTSH6	promote	0	0	0	0	0	0	0	0	1	-	0	0	0	0
g00285.t1	AT5G14930.2	SAG101	promote	0	0	0	0	0	0	0	1	0	3	0	0	0	0
g00290.t1	AT5G14890.1		unclear	0	0	0	0	0	0	0	0	1	-	0	0	0	0
g00298.t1	AT4G36040.1	J11,DJC23,DNA J protein C23	unclear	0	0	0	1	0	0	0	0	0	GO term	0	1	0	1
g00305.t1	AT4G35985.1		unclear	0	0	0	0	0	0	0	0	1	-	0	0	0	0
g00317.t1	AT4G35890.1	LARP1c,AtLARP1c	promote	0	0	0	0	0	0	0	1	0	4	0	0	0	0
g00334.t1	AT4G35770.1	SEN1,ATSEN1,ARABIDOPSIS THALIANA SENESCENCE 1,DIN1,DARK INDUCIBLE 1	unclear	0	0	1	0	1	0	0	1	0	5	1	0	0	0
g00392.t1	AT3G16050.1	PDX1.2,A37,ATPDX1.2,ARABIDOPSIS THALIANA PYRIDOXINE BIOSYNTHESIS 1.2	unclear	0	0	0	0	1	0	0	1	0	6	0	0	0	0
g00397.t1	AT3G16050.1	PDX1.2,A37,ATPDX1.2,ARABIDOPSIS THALIANA PYRIDOXINE BIOSYNTHESIS 1.2	unclear	0	0	0	0	1	0	0	1	0	6	0	0	0	0
g00438.t1	AT4G34890.1	XDH1,ATXDH1,XANTHINE DEHYDROGENASE 1	delay	0	0	0	0	1	0	0	1	0	7	0	0	0	0
g00475.t1	AT4G34540.1		unclear	0	0	0	0	1	0	0	0	0	GO term	0	0	0	0
g00476.t1	AT4G34540.1		unclear	0	0	0	0	1	0	0	0	0	GO term	0	0	0	0
g00502.t1	AT4G34310.1		unclear	0	0	0	0	0	0	0	0	1	-	1	0	0	1
g00536.t1	AT4G34060.3	DML3	promote	0	0	0	0	0	0	0	1	0	8	0	0	0	0
g00664.t1	AT4G32940.1	GAMMA-VPE,GAMMAVPE	unclear	0	0	0	0	0	1	0	0	0	9	1	0	0	1
g00708.t1	AT4G32570.1	TIFY8	delay	0	0	0	0	0	0	0	0	1	-	0	0	0	0
g00767.t1	AT4G32070.1	Phox4	unclear	0	0	0	0	0	0	0	0	1	-	0	0	0	0
g00904.t1	AT4G30920.1	LAP2,AtLAP2	delay	0	0	0	0	0	0	0	0	1	-	0	0	0	1
g00922.t1	AT4G30790.1	ATG11,AUTOPHAGY-RELATED 11	delay	0	0	0	0	0	0	0	0	1	GO term	0	0	0	0
g01167.t1	AT1G76150.1	ECH2,ATECH2	unclear	0	0	0	0	0	0	0	0	1	-	0	0	0	0
g01253.t1	AT1G76980.1		unclear	0	0	0	0	0	0	0	0	1	-	0	0	0	0
g01301.t1	AT1G77450.1	NAC032,anac032,NAC domain containing protein 32	promote	1	0	0	0	0	0	0	1	0	10	-1	0	0	0
g01360.t1	AT1G78020.1		unclear	0	0	0	0	0	0	0	0	1	GO term	0	0	0	-1
g01485.t1	AT1G79230.1	MST1,ATMST1,ATRDH1,ARABIDOPSIS THALIANA RHODANESE HOMOLOGUE 1,ST1,SULFURTRANSFERASE 1,STR1	unclear	0	0	0	0	0	0	0	0	1	-	0	0	0	0
g01622.t1	AT1G80310.1	MOT2	unclear	0	0	0	0	0	0	0	0	1	-	0	0	0	1
g01737.t1	AT1G01720.1	ATAF1	promote	1	0	0	0	0	0	0	0	0	-	0	0	0	0
g01743.t1	AT1G01680.1	PUB54,ATPUB54,PLANT U-BOX 54	unclear	0	0	0	0	1	0	0	0	0	GO term	0	0	0	0
g01804.t1	AT1G01230.1		delay	0	0	0	0	1	0	0	0	0	GO term	0	0	0	0
g01831.t1	AT1G02220.1	NAC003,ANAC003,NAC domain containing protein 3	promote	1	0	1	0	0	0	0	0	0	11	0	0	0	0
g01833.t1	AT1G02230.1	NAC004,ANAC004,NAC domain containing protein 4	unclear	1	0	0	0	0	0	0	0	0	-	0	0	0	0
g01857.t1	AT1G02470.1		unclear	0	0	0	0	0	0	0	0	1	-	1	0	0	0
g01900.t1	AT1G02860.1	NLA,BAH1,BENZOIC ACID HYPERSENSITIVE 1	delay	0	0	0	0	0	0	1	0	0	12	0	0	0	0
g02031.t1	AT1G04010.1	PSAT1,ATPSAT1,ERP1,enhanced response to Phytophthora 1	delay	0	0	0	0	0	1	0	0	0	13	0	0	0	0
g02055.t1	AT1G04250.1	AXR3,AtIAA17,IAA17,indole-3-acetic acid inducible 17	promote	0	0	0	0	0	0	0	0	1	-	-1	0	0	-1
g02144.t1	AT1G05100.1	MAPKKK18	promote	0	0	0	0	0	0	0	0	1	-	1	0	0	1
g02205.t1	AT1G05620.1	URH2,NSH2,nucleoside hydrolase 2	unclear	0	0	0	0	0	0	0	0	0	-	0	0	0	0
g02359.t1	AT1G07040.1		unclear	0	0	0	1	0	0	0	0	0	GO term	1	0	0	1
g02419.t1	AT1G07590.1		unclear	0	0	0	1	0	0	0	0	0	GO term	0	0	0	0
g02421.t1	AT1G07590.1		unclear	0	0	0	1	0	0	0	0	0	GO term	0	0	0	1
g02520.t1	AT3G02480.1		unclear	0	0	1	0	0	0	0	0	0	14	1	0	0	0
g02543.t1	AT1G65483.1		unclear	0	0	0	0	0	0	0	1	0	GO term	0	0	0	0
g02562.t1	AT3G02150.2	PTF1,TCP13,TEOSINTE BRANCHED1, CYCLOIDEA AND PCF TRANSCRIPTION FACTOR 13,TFPD	delay	0	0	0	0	0	0	0	0	1	-	0	0	0	0
g02585.t1	AT3G01090.2	KIN10,AKIN10,SNF1 kinase homolog 10,SNRK1.1,SNF1-RELATED PROTEIN KINASE 1.1	delay	0	0	0	0	1	0	0	0	0	GO term	0	0	0	0
g02683.t1	AT3G02040.1	SRG3,AtGDPD1,GDPD1,Glycerophosphodiester phosphodiesterase 1	unclear	0	0	0	0	0	0	1	1	0	15,16	0	-1	0	1
g02736.t1	AT4G38630.1	RPN10,ATMCB1,MBP1,MULTIUBIQUITIN CHAIN BINDING PROTEIN 1,MCB1,MULTIUBIQUITIN-CHAIN-BINDING PROTEIN 1	delay	0	0	0	0	0	0	0	0	1	-	0	0	0	0
g02791.t1	AT4G39140.1		unclear	0	0	0	0	0	0	0	0	1	-	0	0	0	0
g02815.t1	AT4G39360.1		unclear	0	0	0	0	0	0	0	0	1	-	0	0	0	0
g02833.t1	AT4G39580.1		unclear	0	0	0	0	0	0	0	0	1	-	0	0	0	0
g02996.t1	AT4G36900.1	RAP2.10,DEAR4,DREB AND EAR MOTIF PROTEIN 4	promote	0	0	1	0	0	0	0	0	0	17	0	0	0	0
g03152.t1	AT2G46700.1	CRK3,ATCRK3	unclear	0	0	0	0	0	0	0	0	1	-	0	0	0	0
g03173.t1	AT2G32830.1	PHT1%3B5,PHT5,PHOSPHATE TRANSPORTER 5	promote	0	0	0	0	0	0	1	0	0	12	1	0	0	1
g03209.t1	AT2G33170.1		unclear	0	0	0	0	0	0	0	0	1	-	0	0	0	0
g03278.t1	AT2G33770.1	PHO2,ATUBC24,UBIQUITIN-CONJUGATING ENZYME 24,UBC24,UBIQUITIN-CONJUGATING ENZYME 24	unclear	0	0	0	0	0	0	1	0	0	12	0	0	0	0
g03311.t1	AT1G01230.1		delay	0	0	0	0	1	0	0	0	0	GO term	0	0	0	0
g03332.t1	AT2G34340.1		unclear	0	0	0	0	0	0	0	0	1	-	0	0	0	0
g03469.t1	AT2G35710.1	PGSIP7	unclear	0	0	0	0	1	0	0	0	0	GO term	1	0	0	0
g03471.t1	AT2G35730.1		unclear	0	0	0	0	0	0	0	0	1	-	0	0	0	0
g03499.t1	AT2G35980.1	YLS9,ATNHL10,ARABIDOPSIS NDR1/HIN1-LIKE 10,NHL10,NDR1/HIN1-LIKE	unclear	0	0	0	0	0	0	0	1	0	18	0	0	0	1
g03566.t1	AT2G36630.1		unclear	0	0	0	0	0	0	0	0	1	-	1	0	0	0
g03702.t1	AT1G66580.1	SAG24,RPL10C,ribosomal protein L10 C	unclear	0	0	0	0	0	0	0	1	0	19	-1	0	0	0
g03755.t1	AT1G70170.1	MMP	delay	0	0	0	0	0	0	0	0	1	-	0	0	0	0
g03867.t1	AT1G71190.1	SAG18	unclear	0	0	0	0	0	0	0	0	1	-	0	0	0	0
g03907.t1	AT1G71520.1		unclear	0	0	0	0	1	0	0	0	0	GO term	0	0	0	0
g04074.t1	AT1G73220.1	OCT1,AtOCT1,organic cation/carnitine transporter1	unclear	0	0	0	0	0	0	0	0	1	-	0	0	1	1
g04102.t1	AT1G73500.1	MKK9,ATMKK9	promote	0	0	0	0	0	0	0	0	1	-	1	1	0	0
g04116.t1	AT1G73680.2	ALPHA DOX2,alpha-DOX2,alpha-dioxygenase 2	unclear	0	0	0	0	1	0	0	0	0	GO term	0	0	0	0
g04125.t2	AT1G73750.2		promote	0	0	0	0	0	0	0	0	1	-	-1	0	0	0
g04174.t1	AT4G30520.1	SARK	promote	0	0	0	0	0	0	0	0	1	-	0	0	0	0
g04177.t1	AT4G30490.1		unclear	0	0	0	0	0	0	0	0	1	-	0	0	0	0
g04197.t1	AT4G30270.1	XTH24,MERI-5,MERISTEM 5,MERI5B,meristem-5,SEN4,SENESCENCE 4	unclear	0	0	0	0	0	0	0	0	1	-	0	0	0	0
g04347.t1	AT4G28940.1		unclear	0	0	0	0	0	0	0	0	1	-	0	0	0	0
g04570.t1	AT4G26950.1		unclear	0	0	0	0	0	0	0	0	1	-	0	0	0	0
g04662.t1	AT1G13990.3		unclear	0	0	0	0	0	0	0	1	0	20	0	0	0	1
g04740.t1	AT1G13280.1	AOC4	promote	0	0	0	0	0	0	0	0	1	-	1	0	0	0
g04826.t1	AT1G12520.1	CCS,ATCCS,copper chaperone for SOD1	unclear	0	0	0	0	0	0	0	0	1	-	0	0	0	0
g04906.t1	AT1G11760.1	MED32	unclear	0	0	0	0	0	0	0	0	1	-	0	0	0	0
g04912.t1	AT1G11700.1		unclear	0	0	0	0	0	0	0	0	1	-	0	0	0	0
g04977.t1	AT1G11190.1	BFN1,ENDO1,ENDONUCLEASE 1	promote	0	0	0	0	0	0	0	0	1	-	0	0	0	0
g05250.t1	AT3G63280.4	NEK4,ATNEK4,NIMA-related kinase 4	unclear	0	0	0	0	0	0	0	0	1	-	0	0	0	0
g05258.t1	AT3G63230.2		unclear	0	0	0	0	0	0	0	0	1	-	0	0	0	0
g05261.t1	AT3G63210.1	MARD1,MEDIATOR OF ABA-REGULATED DORMANCY 1	unclear	0	0	1	0	0	0	0	0	0	21	1	0	0	1
g05315.t1	AT3G62770.1	AtATG18a,ATG18a,autophagy 18a,PEUP2,PEROXISOME UNUSUAL POSITIONING 2	delay	0	0	0	0	1	1	0	1	1	22	0	0	0	0
g05384.t1	AT3G62080.2		promote	0	0	0	0	0	0	0	0	1	-	0	0	0	0
g05523.t1	AT3G61060.2	PP2-A13,AtPP2-A13,phloem protein 2-A13	unclear	0	0	1	0	0	0	0	1	0	21	1	0	0	1
g05540.t1	AT3G60800.1		delay	0	0	0	0	0	0	0	1	0	23	0	0	0	0
g05580.t1	AT3G60415.1		unclear	0	0	0	0	0	0	0	0	1	-	-1	0	0	1
g05617.t1	AT3G60140.1	DIN2,BGLU30,BETA GLUCOSIDASE 30,SRG2,SENESCENCE-RELATED GENE 2	unclear	0	0	1	0	0	0	0	0	0	24	1	0	0	0
g05655.t1	AT3G13500.1		unclear	0	0	0	0	0	0	0	0	1	-	0	0	0	0
g05680.t1	AT3G13330.1	PA200	unclear	0	0	0	0	0	0	0	0	1	-	0	0	0	0
g05821.t1	AT3G12130.1		promote	0	0	0	0	0	0	0	0	1	-	0	0	0	0
g05880.t1	AT3G11570.1	TBL8	unclear	0	0	0	0	0	0	0	0	1	-	0	0	0	0
g05906.t1	AT3G11340.1	UGT76B1	delay	0	0	0	0	0	0	0	1	0	25	-1	0	0	1
g05945.t1	AT3G10985.1	SAG20,ATWI-12,ARABIDOPSIS THALIANA WOUND-INDUCED PROTEIN 12,WI12,WOUND-INDUCED PROTEIN 12	unclear	0	0	0	0	0	0	0	1	0	26	0	0	0	0
g05994.t1	AT3G10500.1	NAC053,AIF,ANTHER INDEHISCENCE FACTOR,ANAC053,NAC domain containing protein 53,NTL4,NAC with transmembrane motif 1-like 4	promote	1	0	0	0	0	0	0	0	0	-	0	0	0	0
g06119.t1	AT3G03790.3		unclear	0	0	0	0	0	0	0	0	1	-	0	0	0	0
g06146.t1	AT3G04060.1	NAC046,anac046,NAC domain containing protein 46	promote	1	0	0	0	0	0	0	0	0	-	1	0	0	1
g06177.t1	AT3G04350.1		unclear	0	0	0	0	0	0	0	0	1	-	0	0	0	1
g06546.t1	AT3G04350.1		unclear	0	0	0	0	0	0	0	0	1	-	0	0	0	0
g06616.t1	AT3G16050.1	PDX1.2,A37,ATPDX1.2,ARABIDOPSIS THALIANA PYRIDOXINE BIOSYNTHESIS 1.2	unclear	0	0	0	0	1	0	0	1	0	6	0	0	0	0
g06648.t1	AT3G15760.1		unclear	0	0	0	0	0	0	0	0	1	-	0	0	0	1
g06676.t1	AT3G15500.1	NAC3,ANAC055,NAC domain containing protein 55,ATNAC3,NAC domain containing protein 3,NAC055,NAC domain containing protein 55	promote	1	0	0	0	0	0	0	0	0	-	1	0	0	1
g06742.t1	AT3G15040.1		unclear	0	0	1	0	0	0	0	0	0	27	0	0	0	0
g06743.t1	AT3G15030.1	TCP4,MEE35,maternal effect embryo arrest 35	promote	0	0	0	0	0	0	0	0	1	-	0	0	0	0
g06745.t1	AT3G15010.1		promote	0	0	0	0	0	0	0	0	1	-	0	0	0	0
g06843.t1	AT3G14075.1		unclear	0	0	0	0	1	0	0	0	0	GO term	0	0	0	0
g06845.t1	AT3G14067.1	SASP,Senescence-Associated Subtilisin Protease	unclear	0	0	0	0	0	0	0	0	1	-	0	0	0	0
g06976.t1	AT2G29350.1	SAG13	promote	0	0	1	0	0	0	0	1	0	28	0	0	0	1
g06977.t1	AT2G29350.1	SAG13	promote	0	0	1	0	0	0	0	1	0	28	0	0	0	0
g07035.t1	AT2G28800.1	ALB3	unclear	0	0	0	0	0	0	0	0	1	-	0	0	0	0
g07093.t1	AT5G16470.1	MBS2,METHYLENE BLUE SENSITIVITY 2	unclear	0	0	0	0	1	0	0	0	0	2	0	0	0	0
g07101.t1	AT2G28400.1		promote	0	0	0	0	0	0	0	0	1	-	1	0	0	1
g07186.t1	AT5G66100.1	LARP1b,AtLARP1b	promote	0	0	0	0	0	0	0	0	1	-	0	0	0	0
g07463.t1	AT5G65040.1	IRM1,Increased Resistance to Myzus persicae 1	unclear	0	0	0	0	0	0	0	0	1	GO term	0	0	0	0
g07472.t1	AT5G64940.1	ATH13,ATATH13,ARABIDOPSIS THALIANA ABC2 HOMOLOG 13,ATOSA1,A. THALIANA OXIDATIVE STRESS-RELATED ABC1-LIKE PROTEIN 1,OSA1,OXIDATIVE STRESS-RELATED ABC1-LIKE PROTEIN 1	delay	0	0	0	0	1	0	0	0	0	GO term	-1	0	0	0
g07473.t1	AT5G64930.1	CPR5,HYS1,HYPERSENESCENCE 1	promote	0	0	0	0	0	0	0	1	0	29	0	0	0	0
g07547.t1	AT5G64430.1		unclear	0	0	0	0	0	0	0	0	1	-	0	0	0	0
g07633.t1	AT5G45890.1	SAG12,AtSAG12	no	0	0	1	0	0	0	0	0	0	27	1	0	0	0
g07634.t1	AT5G45900.1	APG7,ATAPG7,ATATG7,ATG7,AUTOPHAGY-RELATED 7,PEUP4,PEROXISOME UNUSUAL POSITIONING 4	delay	0	0	0	0	0	1	0	1	0	GO term	1	0	0	1
g07662.t1	AT5G46080.1		unclear	0	0	0	0	0	0	0	0	1	-	0	0	0	0
g07741.t1	AT5G46760.1	MYC3	promote	0	0	0	0	0	0	0	1	0	30	0	0	0	0
g07831.t1	AT5G47390.1	KUA1,KUODA1 (Chinese for enlarge or expand),MYBH,MYB hypocotyl elongation-related	unclear	0	0	0	0	0	0	0	0	1	-	0	0	0	0
g07877.t1	AT2G31260.1	APG9,ATAPG9,ATG9,autophagy 9	delay	0	0	0	0	0	1	0	0	0	31	0	0	0	0
g07912.t1	AT2G31570.1	GPX2,ATGPX2,glutathione peroxidase 2	unclear	0	0	0	0	1	0	0	0	0	GO term	0	0	0	0
g07919.t1	AT2G31690.1	DALL5,DAD1-Like Lipase 5	unclear	0	0	0	0	0	0	0	0	1	-	0	0	0	0
g08011.t1	AT1G27080.1	NRT1.6,AtNPF2.12,NPF2.12,NRT1/ PTR family 2.12	unclear	0	0	0	0	0	1	0	0	0	32	0	0	0	0
g08046.t1	AT2G32140.1		unclear	0	0	0	0	0	0	0	1	0	33	0	0	0	0
g08100.t1	AT1G26420.1		unclear	0	0	0	0	0	0	0	1	0	GO term	1	0	0	1
g08165.t1	AT1G25320.1		delay	0	0	0	0	0	0	0	0	1	-	0	0	0	0
g08282.t1	AT5G52310.1	LTI78,COR78,COLD REGULATED 78,LTI140,RD29A,RESPONSIVE TO DESSICATION 29A	delay	0	0	0	0	0	0	0	0	1	-	0	0	0	0
g08284.t1	AT5G52300.1	LTI65,RD29B,RESPONSIVE TO DESSICATION 29B	delay	0	0	0	0	0	0	0	0	1	-	1	0	0	0
g08364.t1	AT5G51720.1	NEET,At-NEET	unclear	0	0	0	0	0	0	0	1	0	34	-1	0	0	-1
g08374.t1	AT5G51640.1	YLS7,TBL17,TRICHOME BIREFRINGENCE-LIKE 17	unclear	0	0	0	0	0	0	0	0	1	-	0	0	0	0
g08446.t1	AT5G51070.1	ERD1,CLPD,SAG15,SENESCENCE ASSOCIATED GENE 15	unclear	0	0	0	0	0	0	0	0	1	-	0	0	0	0
g08572.t1	AT1G66880.1		unclear	0	0	0	0	1	0	0	0	0	GO term	0	0	0	0
g08603.t1	AT3G29035.1	NAC3,ANAC059,Arabidopsis NAC domain containing protein 59,ATNAC3,NAC domain containing protein 3,ORS1,ORE1 SISTER1	promote	1	0	0	0	1	0	0	1	0	35	1	0	0	1
g08692.t1	AT2G23450.1		unclear	0	0	0	0	1	0	0	0	0	GO term	0	0	0	0
g08986.t1	AT4G03550.1	GSL05,ATGSL05,glucan synthase-like 5,ATGSL5,EED3,enhancer of edr1 3,GSL5,GLUCAN SYNTHASE-LIKE 5,PMR4,POWDERY MILDEW RESISTANT 4	unclear	0	0	0	0	0	0	0	1	0	GO term	0	0	0	0
g09110.t1	AT4G02380.3	SAG21,AtLEA5,Arabidopsis thaliana late embryogenensis abundant like 5	unclear	0	0	0	0	1	0	0	1	0	36	1	0	0	1
g09124.t2	AT4G02260.1	RSH1,AT-RSH1,RELA-SPOT HOMOLOG 1,ATRSH1,RELA/SPOT HOMOLOG 1	delay	0	0	1	0	0	0	0	0	0	37	0	0	0	0
g09134.t1	AT4G34890.1	XDH1,ATXDH1,XANTHINE DEHYDROGENASE 1	delay	0	0	0	0	1	0	0	1	0	7	0	0	0	0
g09350.t1	AT5G54870.1		unclear	0	0	0	0	0	0	0	0	1	-	0	0	0	1
g09527.t1	AT2G47950.2		unclear	0	0	0	0	1	0	0	0	0	GO term	1	0	0	0
g09551.t1	AT3G62770.1	AtATG18a,ATG18a,autophagy 18a,PEUP2,PEROXISOME UNUSUAL POSITIONING 2	delay	0	0	0	0	1	1	0	1	0	38,39	0	0	0	0
g09602.t1	AT2G47190.1	MYB2,ATMYB2,MYB DOMAIN PROTEIN 2	promote	0	0	1	0	0	0	1	0	0	40,41	1	0	0	1
g09629.t1	AT2G46950.1	CYP709B2	unclear	0	0	0	0	0	0	0	0	1	-	0	0	0	0
g09654.t1	AT2G46700.1	CRK3,ATCRK3	unclear	0	0	0	0	0	0	0	0	1	-	0	0	0	0
g09760.t1	AT2G45760.1	BAP2,BAL,BON ASSOCIATION PROTEIN 1-LIKE	delay	0	0	0	0	1	0	0	1	0	42	1	0	0	0
g09808.t1	AT3G60800.1		delay	0	0	0	0	0	0	0	1	0	23	0	0	0	0
g09809.t1	AT3G60800.1		delay	0	0	0	0	0	0	0	1	0	23	0	0	0	0
g09826.t1	AT2G45210.1	SAUR36,SAG201,senescence-associated gene 201	promote	0	0	0	0	0	0	0	0	1	-	0	0	0	1
g09830.t1	AT2G45170.1	ATG8E,ATATG8E,AUTOPHAGY 8E	delay	0	0	0	0	0	1	0	0	0	21	1	0	0	1
g09892.t1	AT1G17020.1	SRG1,ATSRG1,SENESCENCE-RELATED GENE 1	promote	0	0	0	0	0	0	0	1	0	14	1	0	0	1
g10169.t1	AT1G14330.1		unclear	0	0	0	0	0	0	0	1	0	43	1	0	0	1
g10253.t1	AT4G25690.1		unclear	0	0	0	0	1	0	0	0	0	GO term	0	0	0	0
g10363.t1	AT4G24590.4		unclear	0	0	0	0	0	0	0	0	1	-	1	0	0	1
g10447.t1	AT4G23810.1	WRKY53	promote	0	1	0	0	0	0	0	1	0	44	-1	0	0	0
g10529.t1	AT5G10625.1		unclear	0	0	0	0	0	0	0	0	1	-	1	0	0	1
g10617.t1	AT5G11520.1	ASP3,YLS4,YELLOW-LEAF-SPECIFIC GENE 4	unclear	0	0	0	0	0	0	0	0	1	-	0	0	0	0
g10678.t1	AT5G12080.1	MSL10,ATMSL10	promote	0	0	0	0	1	0	0	0	0	GO term	0	0	0	0
g10744.t1	AT5G13080.1	WRKY75,ATWRKY75,ARABIDOPSIS THALIANA WRKY DNA-BINDING PROTEIN 75	promote	0	1	0	0	1	0	1	1	0	45,46	1	0	0	1
g10753.t1	AT5G13170.1	SAG29,AtSWEET15,SWEET15	promote	0	0	1	0	0	0	0	0	0	47	0	0	0	0
g10754.t1	AT5G13180.1	NAC083,ANAC083,NAC domain containing protein 83,VNI2,VND-interacting 2	delay	1	0	0	0	0	0	0	0	0	-	0	0	0	0
g10854.t1	AT5G60970.1	TCP5	unclear	0	0	0	0	0	0	0	0	1	-	0	0	0	0
g10912.t1	AT5G60360.3	ALP,AALP,aleurain-like protease,SAG2,SENESCENCE ASSOCIATED GENE2	unclear	0	0	0	0	0	0	0	0	1	-	0	0	0	0
g11018.t1	AT5G59420.1	ORP3C	unclear	0	0	0	0	0	0	0	0	1	-	0	0	0	0
g11054.t1	AT5G59220.1	HAI1,SAG113,senescence associated gene 113	promote	0	0	0	0	0	0	0	1	0	48	0	0	0	1
g11260.t1	AT3G21520.1	DMP1,AtDMP1,Arabidopsis thaliana DUF679 domain membrane protein 1	unclear	0	0	0	0	0	0	0	0	1	-	0	0	0	0
g11267.t1	AT3G21590.3		unclear	0	0	0	0	0	0	0	0	1	-	0	0	0	0
g11268.t1	AT3G21600.1		unclear	0	0	1	0	0	0	0	0	0	21	0	0	0	0
g11277.t1	AT3G21690.1		unclear	0	0	0	0	0	0	0	0	1	-	0	0	0	0
g11335.t1	AT3G22170.1	FHY3,CPD45,CHLOROPLAST DIVISION MUTANT 45	delay	0	0	0	0	0	0	0	0	1	-	0	0	0	0
g11488.t1	AT3G54680.1		unclear	0	0	0	0	0	0	0	0	1	-	0	0	0	0
g11973.t1	AT5G22070.1		delay	0	0	0	0	0	0	0	1	0	49	0	0	0	0
g12045.t1	AT5G20700.1		unclear	0	0	0	0	0	0	0	0	1	GO term	0	0	0	-1
g12092.t1	AT5G20250.4	DIN10,RS6,raffinose synthase 6	unclear	0	0	1	0	1	0	0	0	0	24	1	0	0	0
g12094.t1	AT5G20230.1	BCB,ATBCB,blue-copper-binding protein,SAG14,SENESCENCE ASSOCIATED GENE 14	promote	0	0	1	0	1	0	0	0	0	50	1	0	0	0
g12102.t1	AT5G20150.1	SPX1,ATSPX1,ARABIDOPSIS THALIANA SPX DOMAIN GENE 1	delay	0	0	0	0	0	0	1	0	0	12	0	0	0	0
g12119.t1	AT5G19490.1		unclear	0	0	0	0	0	0	0	0	1	-	0	0	0	0
g12140.t1	AT5G19700.1		unclear	0	0	0	0	0	0	0	0	1	-	0	0	0	0
g12191.t1	AT5G62000.1	ARF2,ARF1-BP,ARF1-BINDING PROTEIN,AtARF2,HSS,HLS1 SUPPRESSOR,ORE14,ORESARA 14	promote	0	0	0	0	0	0	0	0	1	-	0	0	0	0
g12207.t2	AT5G62165.1	AGL42,FYF,FOREVER YOUNG FLOWER	delay	0	0	0	0	0	0	0	0	1	-	0	0	0	0
g12254.t1	AT5G62620.1		unclear	0	0	0	0	0	0	0	0	1	-	0	0	0	0
g12256.t1	AT5G62620.1		unclear	0	0	0	0	0	0	0	0	1	-	0	0	0	0
g12257.t1	AT5G62620.1		unclear	0	0	0	0	0	0	0	0	1	-	0	0	0	0
g12319.t1	AT5G63130.1		unclear	0	0	0	0	1	0	0	0	0	GO term	1	0	0	1
g12378.t1	AT5G08560.1		delay	0	0	1	0	0	0	0	0	0	51	0	0	0	0
g12441.t1	AT5G64230.1		unclear	0	0	0	0	1	0	0	0	0	GO term	1	0	0	1
g12450.t1	AT2G38940.1	PHT1%3B4,ATPT2,ARABIDOPSIS THALIANA PHOSPHATE TRANSPORTER 2	unclear	0	0	0	0	1	0	1	0	0	52	0	1	0	1
g12473.t1	AT2G39200.1	MLO12,ATMLO12,MILDEW RESISTANCE LOCUS O 12	delay	0	0	0	0	1	0	0	1	0	53	0	0	0	0
g12535.t1	AT2G39730.1	RCA	delay	0	0	0	0	0	0	0	0	1	-	-1	0	0	0
g12581.t1	AT2G40095.1		unclear	0	0	0	0	1	0	0	0	0	GO term	0	0	0	1
g12655.t1	AT2G40740.3	WRKY55,ATWRKY55,WRKY DNA-BINDING PROTEIN 55	unclear	0	1	0	0	1	0	0	1	0	54	0	0	0	0
g12656.t1	AT2G40750.1	WRKY54,ATWRKY54,WRKY DNA-BINDING PROTEIN 54	delay	0	1	0	0	1	0	0	1	0	55	0	0	0	1
g12802.t1	AT3G47340.1	ASN1,AT-ASN1,ARABIDOPSIS THALIANA GLUTAMINE-DEPENDENT ASPARAGINE SYNTHASE 1,DIN6,DARK INDUCIBLE 6	unclear	0	0	1	0	0	1	0	0	0	56	1	1	0	0
g12814.t1	AT3G47450.1	NOA1,ATNOA1,ATNOS1,NOS1,NITRIC OXIDE SYNTHASE 1,RIF1,RESISTANT TO INHIBITION WITH FOSMIDOMYCIN 1	delay	0	0	0	0	1	0	0	0	0	57	-1	0	0	0
g12824.t1	AT3G47540.2		unclear	0	0	0	0	0	0	0	0	1	-	1	0	0	0
g12825.t1	AT3G47550.3		unclear	0	0	0	0	1	0	0	0	0	GO term	0	0	0	0
g12880.t1	AT3G48020.1		unclear	0	0	0	0	0	0	0	0	1	-	1	0	0	1
g13224.t1	AT5G18630.1		unclear	0	0	0	0	0	0	0	0	1	-	1	0	0	1
g13239.t1	AT5G18490.1		unclear	0	0	0	0	1	0	0	0	0	GO term	0	0	0	1
g13242.t1	AT5G18470.1		unclear	0	0	0	0	0	0	0	1	0	GO term	-1	0	0	0
g13268.t1	AT5G18270.1	ANAC087	promote	1	0	0	0	1	0	0	0	0	GO term	0	0	0	0
g13283.t1	AT5G18130.1		unclear	0	0	0	0	0	0	0	0	1	-	1	0	0	1
g13319.t1	AT5G17860.1	CAX7	unclear	0	0	0	0	1	0	0	0	0	58	1	0	0	1
g13443.t1	AT1G21240.1	WAK3	unclear	0	0	0	0	1	0	0	1	0	59	0	0	0	1
g13446.t1	AT1G21240.1	WAK3	unclear	0	0	0	0	1	0	0	1	0	59	0	0	0	0
g13473.t1	AT1G20900.1	ESC,AHL27,AT-hook motif nuclear-localized protein 27,ORE7,ORESARA 7	delay	0	0	0	0	0	0	0	0	1	-	1	0	0	0
g13488.t1	AT1G20780.1	SAUL1,ATPUB44,ARABIDOPSIS THALIANA PLANT U-BOX 44,PUB44,PLANT U-BOX 44	delay	0	0	0	1	0	0	0	0	0	GO term	0	0	0	0
g13508.t1	AT1G20620.6	CAT3,ATCAT3,SEN2,SENESCENCE 2	delay	0	0	0	0	1	1	1	1	0	60	0	0	0	0
g13560.t1	AT1G20180.1		unclear	0	0	0	0	0	0	0	0	1	-	0	0	0	0
g13642.t1	AT1G23550.1	SRO2	unclear	0	0	0	0	0	0	0	1	0	61	0	0	0	0
g13700.t1	AT1G23040.1		unclear	0	0	0	1	0	0	0	0	0	GO term	0	0	0	0
g13772.t1	AT1G22400.1	UGT85A1	unclear	0	0	0	1	1	0	0	0	0	GO term	0	0	0	0
g13796.t1	AT1G22160.1		unclear	0	0	0	0	0	0	0	0	1	GO term	0	0	0	0
g13880.t1	AT1G19670.1	CLH1,ATCLH1,chlorophyllase 1,ATHCOR1,CORONATINE-INDUCED PROTEIN 1,CORI1,CORONATINE-INDUCED PROTEIN 1	no	0	0	0	1	0	0	0	1	0	62	-1	0	0	-1
g13921.t1	AT1G19270.1	DA1	promote	0	0	0	0	0	0	0	0	1	-	0	0	0	1
g13956.t1	AT1G18860.1	WRKY61,ATWRKY61,WRKY DNA-BINDING PROTEIN 61	unclear	0	1	0	1	0	0	0	1	0	63	0	0	0	0
g14047.t1	AT5G25930.1		unclear	0	0	0	0	1	0	0	0	0	64	1	0	0	1
g14068.t1	AT5G25770.3		unclear	0	0	0	0	0	0	0	0	1	-	0	0	0	0
g14379.t1	AT4G22920.1	NYE1,ATNYE1,NON-YELLOWING 1,SGR1,STAY-GREEN 1,SGR,STAY-GREEN	promote	0	0	0	1	0	0	0	0	0	50	1	0	0	1
g14397.t1	AT4G22750.1		delay	0	0	0	0	0	0	0	0	1	-	0	0	0	0
g14443.t1	AT4G22330.1	ATCES1	unclear	0	0	0	0	0	0	0	1	0	65	0	0	0	0
g14508.t1	AT2G26310.1	FAP2,AtFAP2	unclear	0	0	0	0	0	0	0	0	1	-	0	0	0	0
g14576.t1	AT2G01890.1	PAP8,ATPAP8,PURPLE ACID PHOSPHATASE 8	unclear	0	0	0	0	0	0	0	0	1	-	1	0	0	1
g14660.t1	AT2G02710.1	PLPB,PLPA,PAS/LOV PROTEIN A,PLPC,PAS/LOV PROTEIN C,PLP,PAS/LOV PROTEIN	unclear	0	0	0	0	0	0	0	0	1	-	1	0	0	0
g14714.t1	AT1G68740.1	PHO1%3BH1	unclear	0	0	0	0	0	0	1	0	0	12	0	0	0	0
g14726.t1	AT1G68620.1		unclear	0	0	0	0	1	0	0	0	0	GO term	0	0	0	0
g14750.t1	AT1G68450.1	PDE337	unclear	0	0	1	0	0	0	0	0	0	21	0	0	0	0
g14855.t1	AT3G51730.1		unclear	0	0	0	0	0	0	0	0	1	-	0	0	0	0
g14861.t1	AT3G51660.1		unclear	0	0	0	0	0	0	0	1	0	66	0	0	0	0
g14904.t1	AT3G51250.1		unclear	0	0	0	0	0	0	0	0	1	-	0	0	0	0
g14915.t1	AT3G51130.1		unclear	0	0	0	0	1	0	0	0	0	GO term	1	0	0	0
g14920.t1	AT3G51090.1		unclear	0	0	0	0	0	0	0	0	1	-	0	0	0	0
g14937.t1	AT3G54680.1		unclear	0	0	0	0	0	0	0	0	1	-	0	0	0	0
g14957.t1	AT3G50760.1	GATL2	unclear	0	0	0	0	1	0	0	0	0	GO term	0	0	0	0
g15050.t1	AT3G15010.1		promote	0	0	0	0	0	0	0	0	1	-	0	0	0	0
g15052.t1	AT1G53230.1	TCP3	unclear	0	0	0	0	0	0	0	0	1	-	0	0	0	0
g15186.t1	AT1G52080.1	AR791	unclear	0	0	0	0	0	0	0	0	1	-	0	0	0	0
g15393.t1	AT4G19040.2	EDR2	delay	0	0	0	0	0	0	0	1	0	67	1	0	0	0
g15611.t1	AT5G06770.1		unclear	0	0	0	0	0	0	0	0	1	-	0	0	0	0
g15842.t1	AT5G03550.1		unclear	0	0	0	0	0	0	0	0	1	-	0	0	0	0
g15843.t1	AT5G03550.1		unclear	0	0	0	0	0	0	0	0	1	-	0	0	0	0
g15946.t1	AT5G48540.1		unclear	0	0	0	0	1	0	0	0	0	GO term	0	0	0	1
g15983.t1	AT1G32640.1	MYC2	promote	0	0	0	0	0	0	0	1	0	30	0	0	0	0
g16001.t1	AT1G32460.1		unclear	0	0	0	0	0	0	0	0	1	-	0	0	0	0
g16005.t1	AT1G32450.1	NRT1.5,AtNPF7.3,NPF7.3,NRT1/ PTR family 7.3	delay	0	0	0	0	0	1	1	0	0	32,68	-1	0	0	0
g16053.t1	AT1G32080.1	LrgB	promote	0	0	0	0	0	0	0	0	1	-	-1	0	0	-1
g16126.t1	AT3G17770.1		unclear	0	0	0	0	0	0	0	0	1	-	0	0	0	0
g16305.t1	AT1G25320.1		delay	0	0	0	0	0	0	0	0	1	-	0	0	0	0
g16372.t1	AT1G36622.1		unclear	0	0	0	0	1	0	0	0	0	GO term	0	0	0	0
g16396.t1	AT2G18690.1		unclear	0	0	0	0	1	0	0	0	0	GO term	0	0	0	0
g16404.t1	AT2G04880.1	ZAP1,ATWRKY1,WRKY1	unclear	0	1	0	0	0	0	0	0	0	-	0	0	0	0
g16656.t1	AT3G57380.1		unclear	0	0	0	0	1	0	0	0	0	GO term	0	0	0	0
g16797.t1	AT3G51730.1		unclear	0	0	0	0	0	0	0	0	1	-	0	0	0	0
g17096.t1	AT4G17670.1		unclear	0	0	0	0	0	0	0	0	1	GO term	0	0	0	0
g17109.t1	AT3G25010.2	RLP41,AtRLP41,receptor like protein 41	unclear	0	0	0	0	0	0	0	0	1	-	0	0	0	0
g17334.t1	AT2G42530.1	COR15B	delay	0	0	0	0	0	0	0	0	1	-	-1	0	0	0
g17335.t1	AT2G42540.2	COR15A,AtCOR15A,COR15	delay	0	0	0	0	0	0	0	0	1	-	-1	0	0	-1
g17345.t1	AT2G42620.1	MAX2,AtMAX2,ORE9,ORESARA 9,PPS,PLEIOTROPIC PHOTOSIGNALING	promote	0	0	0	0	0	0	0	0	1	-	0	0	0	0
g17392.t1	AT2G43000.1	NAC042,ANAC042,NAC domain containing protein 42,JUB1,JUNGBRUNNEN 1	delay	1	0	0	0	0	0	0	1	0	69	0	0	0	1
g17546.t1	AT5G43860.1	CLH2,ATCLH2,ARABIDOPSIS THALIANA CHLOROPHYLLASE 2	no	0	0	0	1	1	0	0	1	0	62	0	0	0	0
g17594.t1	AT5G43430.4	ETFBETA	unclear	0	0	0	1	0	0	0	0	0	GO term	0	0	0	0
g17758.t1	AT1G61930.1		unclear	0	0	0	0	0	0	0	0	1	-	0	0	0	0
g17812.t1	AT1G62300.1	WRKY6	promote	0	1	0	0	0	0	1	1	0	70	0	0	0	1
g17822.t1	AT1G62370.1		unclear	0	0	0	1	0	0	0	0	0	GO term	1	0	0	1
g17960.t1	AT5G27420.1	CNI1,ATL31,Arabidopsis toxicos en levadura 31	delay	0	0	0	0	0	1	0	0	0	21	1	0	0	1
g18023.t1	AT2G43570.1	CHI	unclear	0	0	0	0	0	0	0	1	0	71	0	0	0	1
g18025.t1	AT2G43570.1	CHI	unclear	0	0	0	0	0	0	0	1	0	71	-1	0	0	1
g18052.t1	AT2G43790.1	MPK6,ATMAPK6,MAP kinase 6,ATMPK6,MAP kinase 6,MAPK6,MAP kinase 6	promote	0	0	0	0	1	0	0	1	0	72	0	0	0	0
g18107.t1	AT2G44300.1		unclear	0	0	0	0	0	0	0	0	1	-	0	0	0	0
g18238.t1	AT1G08620.3	PKDM7D	unclear	0	0	0	0	0	0	0	0	1	-	0	0	0	0
g18313.t1	AT2G37750.1		unclear	0	0	0	0	0	0	0	0	1	-	1	0	0	1
g18474.t1	AT1G22400.1	UGT85A1	unclear	0	0	0	1	1	0	0	0	0	GO term	0	0	0	0
g18668.t1	AT2G26310.1	FAP2,AtFAP2	unclear	0	0	0	0	0	0	0	0	1	-	0	0	0	0
g18804.t1	AT1G30700.1		unclear	0	0	0	0	0	0	0	0	1	-	1	0	0	1
g18863.t1	AT1G31040.1		delay	0	0	0	0	0	0	0	0	1	-	0	0	0	0
g18923.t1	AT3G28100.1	UMAMIT45	unclear	0	0	0	0	0	0	0	0	1	-	1	0	0	1
g18948.t1	AT3G27930.1		unclear	0	0	0	0	0	0	0	0	1	-	0	0	0	0
g19020.t1	AT1G32080.1	LrgB	promote	0	0	0	0	0	0	0	0	1	-	1	0	0	0
g19059.t1	AT5G08560.1		delay	0	0	1	0	0	0	0	0	0	51	0	0	0	0
g19089.t1	AT5G08790.1	ATAF2	promote	1	0	1	0	0	0	0	1	0	73,74	0	0	0	1
g19319.t1	AT5G13800.3	PPH,CRN1,Co-regulated with NYE1	promote	0	0	0	1	0	0	0	0	0	GO term	1	0	0	0
g19373.t1	AT5G03280.1	EIN2,ATEIN2,CKR1,CYTOKININ RESISTANT 1,ERA3,ENHANCED RESPONSE TO ABA3,ORE2,ORESARA 2,ORE3,ORESARA 3,PIR2	promote	0	0	0	0	1	0	0	0	0	GO term	0	0	0	0
g19381.t1	AT5G03230.1		unclear	0	0	0	0	1	0	0	0	0	GO term	-1	0	0	0
g19431.t1	AT5G02760.1	APD7,Arabidopsis Pp2c clade D 7	unclear	0	0	1	0	0	0	0	0	0	21	0	0	0	0
g19521.t1	AT5G01220.1	SQD2	unclear	0	0	0	0	0	0	1	0	0	21	1	0	0	1
g19562.t1	AT3G25882.1	NIMIN-2	unclear	0	0	0	0	1	0	0	1	0	75	-1	0	0	0
g19575.t1	AT3G25780.1	AOC3	unclear	0	0	0	0	0	0	0	0	1	-	1	1	0	0
g19577.t1	AT3G25770.1	AOC2	unclear	0	0	0	0	0	0	0	0	1	-	-1	0	0	-1
g19578.t1	AT3G25760.1	AOC1,ERD12,early-responsive to dehydration 12	unclear	0	0	0	0	0	0	0	0	1	-	-1	0	0	-1
g19619.t1	AT2G04038.1	bZIP48,AtbZIP48,basic leucine-zipper 48	unclear	0	0	0	0	0	0	0	0	1	-	0	0	0	0
g19725.t1	AT4G01250.1	WRKY22	promote	0	1	1	0	0	0	0	1	0	76	1	0	0	0
g19784.t1	AT4G00700.1		unclear	0	0	0	0	0	0	0	0	1	-	0	0	0	1
g19942.t1	AT4G13110.1		unclear	0	0	0	0	0	0	0	0	1	-	0	0	0	1
g20024.t1	AT3G24290.1	AMT1%3B5	unclear	0	0	0	0	0	1	0	0	0	32	0	0	0	0
g20130.t1	AT4G14880.1	OASA1,ATCYS-3A,CYTACS1,OLD3,ONSET OF LEAF DEATH 3	delay	0	0	0	0	0	0	0	1	0	77	0	0	0	0
g20163.t1	AT4G15090.1	FAR1	delay	0	0	1	0	0	0	1	0	0	78,79	0	0	0	0
g20258.t1	AT4G15610.1	CASPL1D1,CASP-like protein 1D1	unclear	0	0	0	1	1	0	0	0	0	GO term	1	0	0	1
g20283.t1	AT4G15450.1		unclear	0	0	0	0	0	0	0	0	1	-	0	0	0	-1
g20290.t1	AT4G15415.1	ATB' GAMMA	unclear	0	0	0	0	0	0	0	0	1	-	0	0	0	0
g20449.t1	AT3G52780.1	PAP20	unclear	0	0	0	0	0	0	0	0	1	-	0	0	0	0
g20496.t1	AT3G27010.1	TCP20,AT-TCP20,ARABIDOPSIS THALIANA TEOSINTE BRANCHED 1, CYCLOIDEA, PCF (TCP)-DOMAIN FAMILY PROTEIN 20,ATTCP20,PCF1	delay	0	0	0	0	0	0	0	0	1	-	0	0	0	0
g20509.t1	AT3G27110.1		promote	0	0	0	0	0	0	0	0	1	-	0	0	0	0
g20529.t1	AT3G27260.3	GTE8	unclear	0	0	0	0	0	0	0	0	1	-	0	0	0	0
g20595.t1	AT5G37600.1	GSR 1,ATGLN1%3B1,ARABIDOPSIS GLUTAMINE SYNTHASE 1%3B1,ATGSR1,ARABIDOPSIS THALIANA GLUTAMINE SYNTHASE CLONE R1,GLN1%3B1,GLUTAMINE SYNTHASE 1%3B1	unclear	0	0	0	0	0	0	0	0	1	-	-1	0	0	0
g20672.t1	AT4G11350.1		unclear	0	0	0	0	0	0	0	0	1	-	0	0	0	0
g20711.t1	AT3G26210.1	CYP71B23	unclear	0	0	0	0	0	0	0	0	1	-	0	0	0	0
g20712.t1	AT3G26220.1	CYP71B3	unclear	0	0	0	1	0	0	0	0	0	GO term	0	0	0	0
g20754.t1	AT3G26600.1	ARO4	unclear	0	0	0	0	1	0	0	0	0	GO term	0	0	0	0
g20781.t1	AT3G26840.1	PES2	unclear	0	0	0	0	0	1	0	0	0	GO term	0	0	0	0
g20784.t1	AT3G26840.1	PES2	unclear	0	0	0	0	0	1	0	0	0	GO term	0	0	0	1
g20785.t1	AT3G26840.1	PES2	unclear	0	0	0	0	0	1	0	0	0	GO term	0	0	0	0
g20954.t1	AT2G19450.1	TAG1,ABX45,AS11,ATDGAT,Arabidopsis thaliana acyl-CoA:diacylglycerol acyltransferase,AtDGAT1,DGAT1,acyl-CoA:diacylglycerol acyltransferase 1,RDS1	unclear	0	0	0	0	0	0	0	0	1	-	0	0	0	0
g21021.t1	AT2G23320.1	WRKY15,AtWRKY15	unclear	0	1	0	0	1	0	0	1	0	80	0	0	0	1
g21169.t1	AT3G56860.10	UBA2A	promote	0	0	0	0	0	0	0	0	1	-	0	0	0	0
g21170.t1	AT3G56860.10	UBA2A	promote	0	0	0	0	0	0	0	0	1	-	0	0	0	0
g21224.t1	AT3G56400.1	WRKY70,ATWRKY70,ARABIDOPSIS THALIANA WRKY DNA-BINDING PROTEIN 70	delay	0	1	0	0	0	0	0	1	0	81	-1	0	0	0
g21244.t1	AT3G56240.1	CCH	unclear	0	0	0	0	1	0	0	1	0	82	0	0	0	1
g21291.t1	AT2G13810.1	ALD1,AtALD1,EDTS5,eds two suppressor 5	unclear	0	0	0	0	0	0	0	1	0	83	1	0	0	1
g21292.t1	AT2G13790.1	SERK4,ATSERK4,SOMATIC EMBRYOGENESIS RECEPTOR-LIKE KINASE 4,BAK7,BRI1- ASSOCIATED KINASE 7,BKK1,BAK1-LIKE 1	delay	0	0	0	0	0	0	0	1	0	84	-1	0	0	0
g21406.t1	AT4G04450.1	WRKY42	promote	0	1	0	0	1	0	1	1	0	GO term	-1	0	0	0
g21426.t1	AT4G04630.1		unclear	0	0	0	0	0	0	0	0	1	-	0	0	0	0
g21502.t1	AT2G25735.1		unclear	0	0	0	0	1	0	0	1	0	GO term	1	0	0	0
g21517.t1	AT2G25625.1	CV,chloroplast vesiculation	unclear	0	0	1	0	1	0	0	0	0	47	0	0	0	1
g21585.t1	AT3G18350.1		unclear	0	0	0	0	1	0	0	0	0	GO term	1	0	0	0
g21674.t2	AT2G22300.1	SR1,CAMTA3,CALMODULIN-BINDING TRANSCRIPTION ACTIVATOR 3	delay	0	0	0	0	0	0	0	1	0	85	0	0	0	0
g21782.t1	AT4G21840.1	MSRB8,ATMSRB8,methionine sulfoxide reductase B8	unclear	0	0	0	0	1	0	0	1	0	86	0	0	0	1
g21797.t1	AT4G21930.1		unclear	0	0	1	0	0	0	0	0	0	21	0	0	0	0
g21808.t1	AT4G21970.1		unclear	0	0	0	0	0	0	0	0	1	-	0	0	0	0
g22025.t1	AT2G18690.1		unclear	0	0	0	0	1	0	0	0	0	GO term	-1	0	0	1
g22070.t1	AT1G66330.1		promote	0	0	0	0	1	0	0	0	0	87	0	0	0	0
g22093.t1	AT1G66160.1	CMPG1,ATCMPG1	unclear	0	0	0	0	1	0	0	1	0	88	0	0	0	0
g22154.t1	AT2G17760.1		unclear	0	0	0	0	1	0	0	0	0	GO term	1	0	0	0
g22221.t2	AT2G17220.1	Kin3	unclear	0	0	0	0	1	0	0	0	0	GO term	0	0	0	0
g22247.t1	AT3G50030.1		unclear	0	0	0	0	0	0	0	0	1	-	0	0	0	0
g22295.t1	AT3G49620.1	DIN11	unclear	0	0	1	0	0	0	0	1	0	5	0	0	0	0
g22489.t1	AT3G19190.2	ATG2,ATATG2,PEUP1,PEROXISOME UNUSUAL POSITIONING 1	delay	0	0	0	1	0	0	0	1	0	39,89	0	0	0	0
g22499.t2	AT3G19290.3	ABF4,AREB2,ABA-RESPONSIVE ELEMENT BINDING PROTEIN 2,AtAREB2	promote	0	0	0	0	0	0	0	0	1	-	0	0	0	0
g22610.t1	AT4G18170.1	WRKY28,ATWRKY28	promote	0	1	0	0	0	0	0	1	0	90	0	0	0	0
g22649.t1	AT4G17880.1	MYC4	promote	0	0	0	0	0	0	0	1	0	30	0	0	0	0
g22711.t1	AT2G19130.1		unclear	0	0	0	0	0	0	0	0	1	-	0	0	0	0
g22716.t1	AT2G19190.1	FRK1,SIRK,se- nescence-induced receptor-like kinase	unclear	0	0	0	0	0	0	0	1	0	91	0	0	0	1
g22726.t1	AT4G14880.1	OASA1,ATCYS-3A,CYTACS1,OLD3,ONSET OF LEAF DEATH 3	delay	0	0	0	0	0	0	0	1	0	77	0	0	0	1
g23131.t1	AT4G16110.1	RR2,ARR2,response regulator 2	delay	0	0	0	0	0	0	0	0	1	-	0	0	0	0
g23268.t1	AT2G18690.1		unclear	0	0	0	0	1	0	0	0	0	GO term	0	0	0	1
g23284.t1	AT1G66830.1		unclear	0	0	0	0	0	0	0	0	1	-	-1	0	0	-1
g23285.t1	AT1G66830.1		unclear	0	0	0	0	0	0	0	0	1	-	0	0	0	0
g23292.t1	AT1G66880.1		unclear	0	0	0	0	1	0	0	0	0	GO term	0	0	0	0
g23293.t1	AT1G66880.1		unclear	0	0	0	0	1	0	0	0	0	GO term	0	0	0	0
g23321.t1	AT1G67070.1	DIN9,PMI2,PHOSPHOMANNOSE ISOMERASE 2	unclear	0	0	1	0	0	0	0	0	0	24	0	0	0	0
g23645.t1	AT5G44610.1	MAP18,PCAP2,PLASMA MEMBRANE ASSOCIATED CA2+-BINDING PROTEIN-2	unclear	0	0	0	0	0	0	0	0	1	-	0	-1	0	-1
g23836.t1	AT5G08070.1	TCP17	unclear	0	0	0	0	0	0	0	0	1	-	0	0	0	0
g23872.t1	AT5G07680.1	NAC080,ANAC079,Arabidopsis NAC domain containing protein 79,ANAC080,NAC domain containing protein 80,ATNAC4,NAC4	promote	1	0	0	0	0	0	0	0	0	-	0	0	0	0
g23898.t1	AT2G20920.1		promote	0	0	0	0	0	0	0	0	1	-	0	0	0	0
g24477.t1	AT2G41380.1		unclear	0	0	0	0	0	0	0	0	1	-	0	0	0	1
g24515.t1	AT2G41060.1		promote	0	0	0	0	0	0	0	1	0	92	0	0	0	0
g24637.t1	AT5G39050.1	PMAT1	unclear	0	0	0	0	1	0	0	0	0	GO term	0	0	0	1
g24641.t1	AT5G39050.1	PMAT1	unclear	0	0	0	0	1	0	0	0	0	GO term	-1	0	0	0
g24685.t1	AT5G39520.1		promote	0	0	1	0	0	0	0	1	0	93	1	0	0	1
g24695.t1	AT5G39610.1	NAC6,ANAC092,Arabidopsis NAC domain containing protein 92,ATNAC2,NAC domain containing protein 2,ATNAC6,NAC domain containing protein 6,NAC2,NAC domain containing protein 2,ORE1,ORESARA 1	promote	1	0	1	0	1	0	0	0	0	73,94	1	0	0	1
g24885.t1	AT1G54130.1	RSH3,AT-RSH3,ATRSH3,RELA/SPOT HOMOLOG 3	promote	0	0	1	0	0	0	0	0	0	37	1	0	0	0
g24887.t1	AT1G54115.1	CCX4,ATCCX4,CATION CALCIUM EXCHANGER 4	promote	0	0	0	0	0	0	0	1	0	95	0	0	0	0
g24895.t1	AT1G54040.2	ESP,ESR,EPITHIOSPECIFYING SENESCENCE REGULATOR,TASTY	delay	0	0	0	0	0	0	0	0	1	-	0	1	0	0
g24962.t1	AT2G18090.1		unclear	0	0	0	0	1	0	0	0	0	GO term	0	0	0	0
g25001.t1	AT2G17840.1	ERD7	unclear	0	0	0	0	0	0	0	0	1	-	0	0	0	0
g25202.t1	AT1G69490.1	NAP,ANAC029,Arabidopsis NAC domain containing protein 29,ATNAP,NAC-LIKE, ACTIVATED BY AP3/PI	promote	1	0	1	0	1	0	0	1	0	GO term	1	0	0	1
g25273.t1	AT5G24110.1	WRKY30,ATWRKY30,ARABIDOPSIS THALIANA WRKY DNA-BINDING PROTEIN 30	promote	0	1	0	0	1	0	0	1	0	96	0	0	0	1
g25329.t1	AT4G10500.1	DLO1,DMR6-LIKE OXYGENASE 1	delay	0	0	0	0	0	0	0	1	0	97	-1	0	0	1
g25570.t1	AT1G50940.1	ETFALPHA	unclear	0	0	0	0	0	0	0	0	1	-	0	0	0	0
g25761.t1	AT2G31070.1	TCP10	promote	0	0	0	0	0	0	0	0	1	-	0	0	0	0
g25827.t2	AT2G20570.2	GPRI1,ATGLK1,ARABIDOPSIS GOLDEN2-LIKE 1,GLK1,GOLDEN2-LIKE 1	delay	0	0	0	0	0	0	1	0	0	98	0	0	0	-1
g25871.t1	AT1G18210.1		unclear	0	0	0	0	0	0	0	0	1	-	1	0	0	0
g25921.t1	AT1G17710.1	PEPC1,AtPEPC1,Arabidopsis thaliana phosphoethanolamine/phosphocholine phosphatase 1	unclear	0	0	0	0	0	0	1	0	0	21	1	0	0	1
g25955.t1	AT1G65820.3		unclear	0	0	0	0	0	0	0	0	1	-	0	0	0	0
g25998.t1	AT5G05700.1	ATE1,ATATE1,DLS1,DELAYED LEAF SENESCENCE 1	promote	0	0	0	0	0	0	0	0	1	-	0	0	0	0
g26160.t1	AT1G36622.1		unclear	0	0	0	0	1	0	0	0	0	GO term	1	-1	0	-1
g26238.t1	AT2G27310.1		unclear	0	0	0	0	1	0	0	0	0	GO term	1	0	0	1
g26335.t1	AT1G29860.1	WRKY71,ATWRKY71,WRKY DNA-BINDING PROTEIN 71	promote	0	1	1	0	0	0	0	0	0	99	1	0	0	0
g26363.t1	AT1G29640.1		unclear	0	0	0	0	0	0	0	0	1	-	0	0	0	0
g26564.t1	AT4G11910.1	NYE2,NONYELLOWING 2,SGR2,STAY-GREEN 2	promote	0	0	0	1	0	0	0	0	0	100	1	0	0	1
g26617.t1	AT3G23430.1	PHO1,ATPHO1,ARABIDOPSIS PHOSPHATE 1	unclear	0	0	0	0	0	0	1	0	0	12	0	0	0	0
g26716.t1	AT1G27320.1	HK3,AHK3,histidine kinase 3	delay	0	0	0	0	0	0	1	0	0	GO term	0	0	0	0
g26815.t1	AT3G03530.1	NPC4	unclear	0	0	0	0	0	0	1	0	0	21	1	0	1	1
g26835.t1	AT3G03341.1		unclear	0	0	0	0	0	0	0	0	1	-	0	0	0	0
g26890.t1	AT5G40690.1		unclear	0	0	0	0	1	0	0	0	0	GO term	1	0	0	1
g26928.t1	AT1G54040.2	ESP,ESR,EPITHIOSPECIFYING SENESCENCE REGULATOR,TASTY	delay	0	0	0	0	0	0	0	0	1	-	0	0	0	0
g26964.t1	AT1G64360.1		unclear	0	0	0	0	1	0	0	0	0	GO term	0	0	0	0
g27003.t1	AT1G64610.1		unclear	0	0	0	0	1	0	0	1	0	GO term	1	0	0	1
g27064.t1	AT5G49700.1	AHL17,AT-hook motif nuclear localized protein 17	unclear	0	0	0	0	0	0	0	0	1	-	1	0	0	0
g27085.t1	AT5G49880.1	MAD1,AtMAD1,NES1,NITRIC OXIDE-INDUCED EARLY COTYLEDON SENESCENCE 1	unclear	0	0	0	0	0	0	0	0	1	-	0	0	0	0
g27160.t1	AT3G23430.1	PHO1,ATPHO1,ARABIDOPSIS PHOSPHATE 1	unclear	0	0	0	0	0	0	1	0	0	12	0	0	0	0
g27249.t1	AT1G34190.1	NAC017,RAO2,regulators of aox1a 2,anac017,NAC domain containing protein 17	delay	1	0	0	0	0	0	0	0	0	-	0	0	0	0
g27250.t1	AT1G34180.2	NAC016,anac016,NAC domain containing protein 16	promote	1	0	0	0	0	0	0	0	0	-	0	0	0	0
g27481.t1	AT1G34420.1		unclear	0	0	0	0	1	0	0	1	0	101	0	0	0	0
g27551.t1	AT1G22400.1	UGT85A1	unclear	0	0	0	1	1	0	0	0	0	GO term	0	0	0	0
g27598.t1	AT5G24530.1	DMR6	unclear	0	0	0	0	0	0	0	1	0	97	-1	0	0	0
g28053.t1	AT2G44670.1		unclear	0	0	0	0	0	0	0	0	1	GO term	0	0	0	0
g28086.t1	AT2G21940.4	SK1,ATSK1	unclear	0	0	0	0	0	0	0	0	1	-	0	0	0	0
g28366.t1	AT3G52430.1	PAD4,ATPAD4,ARABIDOPSIS PHYTOALEXIN DEFICIENT 4	promote	0	0	0	0	0	0	0	1	0	102	0	0	0	0
g28498.t1	AT3G63210.1	MARD1,MEDIATOR OF ABA-REGULATED DORMANCY 1	unclear	0	0	1	0	0	0	0	0	0	21	0	0	0	0
g28512.t1	AT5G42000.1		delay	0	0	0	0	1	0	0	0	0	GO term	0	0	0	0
g28549.t1	AT1G71190.1	SAG18	unclear	0	0	0	0	0	0	0	0	1	-	0	0	0	0
g28716.t1	AT2G26660.1	SPX2,ATSPX2,ARABIDOPSIS THALIANA SPX DOMAIN GENE 2	unclear	0	0	0	0	0	0	1	0	0	12	1	0	0	0
g29129.t1	AT5G44190.1	GLK2,ATGLK2,GPRI2,GBF'S PRO-RICH REGION-INTERACTING FACTOR 2	delay	0	0	0	0	0	0	0	0	1	-	-1	0	0	0
g29133.t1	AT5G44160.1	NUC,AtIDD8,IDD8,INDETERMINATE DOMAIN 8	unclear	0	0	0	0	0	0	0	0	1	-	0	0	0	0
g29536.t1	AT5G16370.1	AAE5	unclear	0	0	0	0	1	0	0	0	0	GO term	0	0	0	0
g29645.t1	AT4G12570.1	UPL5	delay	0	0	0	0	1	0	0	0	0	GO term	0	0	0	0
g30009.t1	AT2G30550.2	DALL3,DAD1-Like Lipase 3	unclear	0	0	0	0	1	0	0	1	0	103	0	0	0	1
g30077.t1	AT4G12500.1		unclear	0	0	0	0	0	0	0	0	1	-	0	0	0	0
g30103.t1	AT1G54570.1	PES1	unclear	0	0	1	1	0	1	0	0	0	47	1	0	0	1
g30175.t1	AT3G63530.1	BB,BB2,EOD1,ENHANCER1 OF DA1	promote	0	0	0	0	0	0	0	0	1	-	0	0	0	0
g30189.t1	AT3G63380.1	ACA12,auto-inhibited Ca2+ ATPase 12	unclear	0	0	0	0	1	0	0	0	0	GO term	0	0	0	1
g30540.t1	AT1G64140.1		unclear	0	0	0	0	1	0	0	0	0	GO term	0	0	0	0
g30667.t1	AT1G59750.1	ARF1	promote	0	0	0	0	0	0	0	0	1	-	0	0	0	0
g31269.t1	AT2G11810.1	MGDC,ATMGD3,MGD3,MONOGALACTOSYL DIACYLGLYCEROL SYNTHASE 3	unclear	0	0	0	0	0	0	1	0	0	21	1	0	0	1
g31332.t1	AT5G25930.1		unclear	0	0	0	0	1	0	0	0	0	64	0	0	0	0
g31394.t1	AT2G40740.3	WRKY55,ATWRKY55,WRKY DNA-BINDING PROTEIN 55	unclear	0	1	0	0	1	0	0	1	0	54	0	0	0	0
g31446.t1	AT5G45630.1		unclear	0	0	1	0	0	0	0	0	0	27	1	0	0	0
g31500.t1	AT1G23040.1		unclear	0	0	0	1	0	0	0	0	0	GO term	0	0	0	0
g31654.t1	AT5G11090.1		unclear	0	0	0	0	0	0	0	0	1	-	1	0	0	1
g31870.t1	AT1G09500.1		unclear	0	0	0	0	0	0	0	0	1	-	0	0	0	0
g31884.t1	AT1G65483.1		unclear	0	0	0	0	0	0	0	1	0	GO term	0	0	0	0
g31902.t1	AT1G26930.1		unclear	0	0	0	1	0	0	0	0	0	GO term	1	0	0	1
g32239.t1	AT1G12940.1	NRT2.5,ATNRT2.5,nitrate transporter2.5	unclear	0	0	0	0	0	1	0	0	0	32	1	0	0	0
g32275.t1	AT5G24530.1	DMR6	unclear	0	0	0	0	0	0	0	1	0	97	-1	0	0	0
g32395.t1	AT2G32140.1		unclear	0	0	0	0	0	0	0	1	0	33	0	0	0	0
			total	17	15	39	23	103	20	23	96	190		86 (up)/ 33(down)	6 (up)/ 3(down)	2 (up)/ 0(down)	96 (up)/ 14(down)
Reference
1. Kacprzak, S. M. & Van Aken, O. FRIENDLY is required for efficient dark-induced mitophagy and controlled senescence in Arabidopsis. Free Radic. Biol. Med. 204, 1-7 (2023).
2. Shao, N., Duan, G. Y. & Bock, R. A mediator of singlet oxygen responses in Chlamydomonas reinhardtii and Arabidopsis identified by a luciferase-based genetic screen in algal cells. Plant Cell. 25, 4209-4226 (2013).
3. Dongus, J. A. et al. Cavity surface residues of PAD4 and SAG101 contribute to EDS1 dimer signaling specificity in plant immunity. Plant J. 110, 1415–1432 (2022).
4. Zhang, B., Jia, J., Yang, M., Yan, C. & Han, Y. Overexpression of a LAM domain containing RNA-binding protein LARP1c induces precocious leaf senescence in Arabidopsis. Mol. Cells. 34, 367–374 (2012).
5. Fernandez-Calvino, L. et al. Activation of senescence-associated Dark-inducible (DIN) genes during infection contributes to enhanced susceptibility to plant viruses. Mol. Plant Pathol. 17, 3–15 (2016).
6. Zhang, Y. et al. Vitamin B6 contributes to disease resistance against Pseudomonas syringae pv. tomato DC3000 and Botrytis cinerea in Arabidopsis thaliana. Plant Physiol. 175, 21–25 (2015).
7. Ma, X. et al. Dual and opposing roles of xanthine dehydrogenase in defense-associated reactive oxygen species metabolism in arabidopsis. Plant Cell. 28, 1108–1126 (2016).
8. Huang, M., et al. Active DNA demethylation regulates MAMP-triggered immune priming in Arabidopsis. J. Genet. Genomics. 49, 796–809 (2022).
9. Shimada, T., et al. Vacuolar processing enzymes are essential for proper processing of seed storage proteins in Arabidopsis thaliana. J. Biol. Chem. 278, 32292–32299 (2003).
10. Allu, A. D., Brotman, Y., Xue, G. P. & Balazadeh, S. Transcription factor ANAC032 modulates JA/SA signalling in response to Pseudomonas syringae infection. EMBO Rep. 17, 1578–1589 (2016).
11. Hsu, C. Y. et al. Chloroplast protein Tic55 involved in dark-induced senescence through AtbHLH/AtWRKY-ANAC003 controlling pathway of Arabidopsis thaliana. Genes. 13, 1–23 (2022).
12. Smith, A. P., Fontenot, E. B., Zahraeifard, S. & DiTusa, S. F. Molecular components that drive phosphorus-remobilisation during leaf senescence. Annu. Plant Rev. 48, 159–186 (2018).
13. Bouvier-Nave P. et al. Involvement of the Phospholipid Sterol Acyltransferase1 in plant sterol homeostasis and leaf senescence. Plant Physiol. 152, 107–19 (2010).
14. Su, M. et al. The LEA protein, ABR, is regulated by ABI5 and involved in dark-induced leaf senescence in Arabidopsis thaliana. Plant Sci. 247, 93–103 (2016).
15. Cui, B. et al. The Arabidopsis zinc finger proteins SRG2 and SRG3 are positive regulators of plant immunity and are differentially regulated by nitric oxide. New Phytol. 230, 259–274 (2020).
16. Cheng, Y. et al. Characterization of the Arabidopsis glycerophosphodiester phosphodiesterase (GDPD) family reveals a role of the plastid‐localized AtGDPD1 in maintaining cellular phosphate homeostasis under phosphate starvation. Plant J. 66, 781–795 (2011).
17. Zhang, Z., Li, W., Gao, X., Xu, M. & Guo, Y. DEAR4, a Member of DREB/CBF Family, Positively Regulates Leaf Senescence and Response to Multiple Stressors in Arabidopsis thaliana. Front. Plant Sci. 11, (2020).
18. Elsharkawy, M. M., Elsawy, M. M. & Ismail, I. A. Mechanism of resistance to Cucumber mosaic virus elicited by inoculation with Bacillus subtilis subsp. subtilis. Pest Manag. Sci. 78, 86–94 (2021).
19. Ramu, V. S. et al. Ribosomal protein QM/RPL10 positively regulates defence and protein translation mechanisms during nonhost disease resistance. Mol. Plant Pathol. 21, 1481–1494 (2020).
20. Lehmeyer, M. et al. A cis-regulatory sequence from a short intergenic region gives rise to a strong microbe-associated molecular pattern-responsive synthetic promoter. Mol. Genet. Genomics. 291, 1155–1165 (2016).
21. van der Graaff, E. et al. Transcription Analysis of Arabidopsis Membrane Transporters and Hormone Pathways during Developmental and Induced Leaf Senescence. Plant Physiol. 141, 776–792 (2006).
22. Guiboileau, A. et al. Autophagy machinery controls nitrogen remobilization at the whole‐plant level under both limiting and ample nitrate conditions in Arabidopsis. New Phytol. 194, 732–740 (2012).
23. Li, Y., Scott, R., Doughty, J., Grant, M. & Qi, B. Protein S-Acyltransferase 14: A Specific Role for Palmitoylation in Leaf Senescence in Arabidopsis. Plant Physiol. 170, 415–428 (2015).
24. Fujiki, Y. et al. Dark-inducible genes from Arabidopsis thaliana are associated with leaf senescence and repressed by sugars. Physiol. Plant. 111, 345–352 (2001).
25. Mohnike, L. et al. The glycosyltransferase UGT76B1 modulatesN-hydroxy-pipecolic acid homeostasis and plant immunity. Plant Cell. 33, 735–749 (2021).
26. Keates, S. E., Kostman, T. A., Anderson, J. D. & Bailey, B. A. Altered Gene Expression in Three Plant Species in Response to Treatment with Nep1, a Fungal Protein That Causes Necrosis. Plant Physiol. 132, 1610–1622 (2003).
27. Fischer-Kilbienski, I. et al. Nuclear targeted AtS40 modulates senescence associated gene expression in Arabidopsis thaliana during natural development and in darkness. Plant Mol. Biol. 73, 379–390 (2010).
28. Dhar, N. et al. The Arabidopsis SENESCENCE-ASSOCIATED GENE 13 Regulates Dark-Induced Senescence and Plays Contrasting Roles in Defense Against Bacterial and Fungal Pathogens. MPMI. 33, 754–766 (2020).
29. Ma, M. et al. CPR5 positively regulates pattern‐triggered immunity via a mediator protein. J. Integr. Plant Biol. 65, 1613–1619 (2023).
30. Wilkinson, S. W. et al. Long-lasting memory of jasmonic acid-dependent immunity requires DNA demethylation and ARGONAUTE1. Nat. Plants 9, 81–95 (2023).
31. Guiboileau, A. et al. Physiological and metabolic consequences of autophagy deficiency for the management of nitrogen and protein resources in Arabidopsis leaves depending on nitrate availability. New Phytol. 199, 683–694 (2013).
32. Havé, M., Marmagne, A., Chardon, F. & Masclaux-Daubresse, C. Nitrogen remobilisation during leaf senescence: lessons from Arabidopsis to crops. J. Exp. Bot. 68, 2513-529 (2017).
33. Kato, H., Saito, T., Ito, H., Komeda, Y. & Kato, A. J. Overexpression of the TIR-X gene results in a dwarf phenotype and activation of defense-related gene expression in Arabidopsis thaliana. Plant Physiol. 171, 382–388 (2014).
34. Aparicio, F. & Pallás, V. The coat protein of Alfalfa mosaic virus interacts and interferes with the transcriptional activity of the bHLH transcription factor ILR3 promoting salicylic acid‐dependent defence signalling response. Mol. Plant Pathol. 18, 173–186 (2016).
35. Manacorda, C.A. et al. Salicylic acid determines differential senescence produced by two Turnip mosaic virus strains involving reactive oxygen species and early transcriptomic changes. MPMI 26, 1486–1498 (2013).
36. Molina, A. et al. Arabidopsiscell wall composition determines disease resistance specificity and fitness. Proc. Natl. Acad. Sci. U.S.A. 118, (2021).
37. Ono, S. et al. Plastidial (p)ppGpp Synthesis by the Ca2+-Dependent RelA–SpoT Homolog Regulates the Adaptation of Chloroplast Gene Expression to Darkness in Arabidopsis. Plant Cell Physiol. 61, 2077–2086 (2020).
38. Zhang, B. et al. Phosphorylation of ATG18a by BAK1 suppresses autophagy and attenuates plant resistance against necrotrophic pathogens. Autophagy 17, 2093–2110 (2020).
39. Wang, Y., Wu, Y. & Tang, D. The autophagy gene,ATG18a, plays a negative role in powdery mildew resistance and mildew-induced cell death in Arabidopsis. Plant Signal. Behav. 6, 1408–1410 (2011).
40. Baek, D., Park, H. C., Kim, M. C. & Yun, D.-J. The role ofArabidopsisMYB2 inmiR399f-mediated phosphate-starvation response. Plant Signal. Behav. 8, e23488 (2013).
41. Yang, T. et al. The S40 family members delay leaf senescence by promoting cytokinin synthesis. Plant Physiol. Biochem. 191, 99–109 (2022).
42. Yang, H., Yang, S., Li, Y. & Hua, J. The Arabidopsis BAP1 and BAP2 Genes Are General Inhibitors of Programmed Cell Death. Plant Physiol. 145, 135–146 (2007).
43. Kim, K.-C., Fan, B. & Chen, Z. Pathogen-Induced Arabidopsis WRKY7 Is a Transcriptional Repressor and Enhances Plant Susceptibility to Pseudomonas syringae. Plant Physiol. 142, 1180–1192 (2006).
44. Jiao, C. et al. CALMODULIN1 and WRKY53 Function in Plant Defense by Negatively Regulating the Jasmonic Acid Biosynthesis Pathway in Arabidopsis. Int. J. Mol. Sci. 23, 7718 (2022).
45. Guo, P. et al. A Tripartite Amplification Loop Involving the Transcription Factor WRKY75, Salicylic Acid, and Reactive Oxygen Species Accelerates Leaf Senescence. Plant Cell. 29, 2854–2870 (2017).
46. Valdés‐López, O. & Hernández, G. Transcriptional Regulation and Signaling in Phosphorus Starvation: What About Legumes? J. Integr. Plant Biol. 50, 1213–1222 (2008).
47. Kamranfar, I. et al. Transcription factor RD26 is a key regulator of metabolic reprogramming during dark‐induced senescence. New Phytol. 218, 1543–1557 (2018).
48. Ai, G. et al. BPL3 binds the long non-coding RNA nalncFL7 to suppress FORKED-LIKE7 and modulate HAI1-mediated MPK3/6 dephosphorylation in plant immunity. Plant Cell. 35, 598–616 (2022).
49. Lee, S. et al. Glycosyltransferase-Like RSE1 Negatively Regulates Leaf Senescence Through Salicylic Acid Signaling in Arabidopsis. Front. Plant Sci. 11, (2020).
50. Hao, C., Yang, Y., Du, J., Deng, X. W. & Li, L. The PCY-SAG14 phytocyanin module regulated by PIFs and miR408 promotes dark-induced leaf senescence in Arabidopsis. Proc. Natl. Acad. Sci. U.S.A. 119, (2022).
51. Fu, M. et al. AtWDS1 negatively regulates age-dependent and dark-induced leaf senescence in Arabidopsis. Plant Sci. 285, 44–54 (2019).
52. Wang, X. et al. The Transcription Factor NIGT1.2 Modulates Both Phosphate Uptake and Nitrate Influx during Phosphate Starvation in Arabidopsis and Maize. Plant Cell. 32, 3519–3534 (2020).
53. Acevedo-Garcia, J. et al. The powdery mildew-resistant Arabidopsis mlo2 mlo6 mlo12 triple mutant displays altered infection phenotypes with diverse types of phytopathogens. Sci. Rep. 7, (2017).
54. Wang, Y. et al. WRKY55 transcription factor positively regulates leaf senescence and defense response through modulating the transcription of genes implicated in ROS and SA biosynthesis in Arabidopsis. Development. 147, dev189647 (2020).
55. Li, J., Zhong, R. & Palva, E. T. WRKY70 and its homolog WRKY54 negatively modulate the cell wall-associated defenses to necrotrophic pathogens in Arabidopsis. PLoS ONE 12, e0183731 (2017).
56. Nakano, Y., Naito, Y., Nakano, T., Ohtsuki, N. & Suzuki, K. NSR1/MYR2 is a negative regulator of ASN1 expression and its possible involvement in regulation of nitrogen reutilization in Arabidopsis. Plant Sci. 263, 219–225 (2017).
57. Khodai-Kalaki, M., Andrade, A., Fathy Mohamed, Y. & Valvano, M. A. Burkholderia cenocepacia Lipopolysaccharide Modification and Flagellin Glycosylation Affect Virulence but Not Innate Immune Recognition in Plants. mBio. 6, (2015).
58. Li, Z. et al. CCX1, a Putative Cation/Ca2+Exchanger, Participates in Regulation of Reactive Oxygen Species Homeostasis and Leaf Senescence. Plant Cell Physiol. 57, 2611–2619 (2016).
59. He, Z.-H., Cheeseman, I., He, D. & Kohorn, B. D. A cluster of five cell wall-associated receptor kinase genes, Wak1–5, are expressed in specific organs of Arabidopsis. Plant Mol. Biol. 39, 1189–1196 (1999).
60. Al Azzawi, T. N. et al. Enhanced Resistance of atnigr1 against Pseudomonas syringae pv. tomato Suggests Negative Regulation of Plant Basal Defense and Systemic Acquired Resistance by AtNIGR1 Encoding NAD(P)-Binding Rossmann-Fold in Arabidopsis thaliana. Antioxidants. 12, 989 (2023).
61. Kong, L. et al. Noncanonical mono(ADP-ribosyl)ation of zinc finger SZF proteins counteracts ubiquitination for protein homeostasis in plant immunity. Mol. Cell. 81, 4591-4604.e8 (2021).
62. Kariola, T., Brader, G., Li, J. & Palva, E. T. Chlorophyllase 1, a Damage Control Enzyme, Affects the Balance between Defense Pathways in Plants. Plant Cell. 17, 282–294 (2004).
63. Gao, R., Liu, P., Yong, Y. & Wong, S.-M. Genome-wide transcriptomic analysis reveals correlation between higher WRKY61 expression and reduced symptom severity in Turnip crinkle virus infected Arabidopsis thaliana. Sci. Rep. 6, (2016).
64. Navarro, L. et al. The Transcriptional Innate Immune Response to flg22. Interplay and Overlap with Avr Gene-Dependent Defense Responses and Bacterial Pathogenesis. Plant Physiol. 135, 1113–1128 (2004).
65. Wu, J. et al. The Arabidopsis ceramidase AtACER functions in disease resistance and salt tolerance. Plant J. 81, 767–780 (2015).
66. Gruner, K. et al. Chemokine-like MDL proteins modulate flowering time and innate immunity in plants. J. Biol. Chem. 296, 100611 (2021).
67. Shi, H., Yan, H., Li, J. & Tang, D. BSK1, a receptor-like cytoplasmic kinase, involved in both BR signaling and innate immunity inArabidopsis. Plant Signal. Behav. 8, e24996 (2013).
68. Cui, Y.-N. et al. Nitrate transporter NPF7.3/NRT1.5 plays an essential role in regulating phosphate deficiency responses in Arabidopsis. Biochem. Biophys. Res. Commun. 508, 314–319 (2019).
69. Shahnejat-Bushehri, S., Nobmann, B., Devi Allu, A. & Balazadeh, S. JUB1 suppresses Pseudomonas syringae-induced defense responses through accumulation of DELLA proteins. Plant Signal. Behav. 11, e1181245 (2016).
70. Zhang, D. et al. The NPR1‐WRKY46‐WRKY6 signaling cascade mediates probenazole/salicylic acid‐elicited leaf senescence in Arabidopsis thaliana. J. Integr. Plant Biol. 63, 924–936 (2021).
71. Nishimura, M. T. et al. Loss of a Callose Synthase Results in Salicylic Acid-Dependent Disease Resistance. Science. 301, 969–972 (2003).
72. Saucedo-García, M. et al. Sphingolipid Long-Chain Base Signaling in Compatible and Non-Compatible Plant–Pathogen Interactions in Arabidopsis. Int. J. Mol. Sci. 24, 4384 (2023).
73. Nagahage, I. S. P. et al. An Arabidopsis NAC domain transcription factor, ATAF2, promotes age‐dependent and dark‐induced leaf senescence. Physiol. Plant. 170, 299–308 (2020).
74. Wang, X., Goregaoker, S. P. & Culver, J. N. Interaction of the Tobacco Mosaic Virus Replicase Protein with a NAC Domain Transcription Factor Is Associated with the Suppression of Systemic Host Defenses. J Virol. 83, 9720–9730 (2009).
75. GLOCOVA, I. et al. Salicylic acid (SA)‐dependent gene activation can be uncoupled from cell death‐mediated gene activation: the SA‐inducible NIMIN‐1 and NIMIN‐2 promoters, unlike the PR‐1a promoter, do not respond to cell death signals in tobacco. Mol. Plant Pathol. 6, 299–314 (2005).
76. Zhou, X., Jiang, Y. & Yu, D. WRKY22 transcription factor mediates dark-induced leaf senescence in Arabidopsis. Mol. Cells. 31, 303–313 (2011).
77. Tahir, J. et al. Activation of R-mediated innate immunity and disease susceptibility is affected by mutations in a cytosolic O-acetylserine (thiol) lyase in Arabidopsis. Plant J. 73, 118–130 (2012).
78. Sun, Y. et al. Light and jasmonic acid coordinately regulate the phosphate responses under shade and phosphate starvation conditions in Arabidopsis. Plant Direct. 7, (2023).
79. Liu, Y. et al. Light and Ethylene Coordinately Regulate the Phosphate Starvation Response through Transcriptional Regulation of PHOSPHATE STARVATION RESPONSE1. Plant Cell. 29, 2269–2284 (2017).
80. Liu, F. et al. Interactions of WRKY15 and WRKY33 transcription factors and their roles in the resistance of oilseed rape to Sclerotinia infection. Plant Biotechnol. J. 16, 911–925 (2017).
81. Liu, H. et al. CHYR1 ubiquitinates the phosphorylated WRKY70 for degradation to balance immunity in Arabidopsis thaliana. New Phytol. 230, 1095–1109 (2021).
82. Chai, L.-X. et al. A putative nuclear copper chaperone promotes plant immunity in Arabidopsis. J. Exp. Bot. 71, 6684–6696 (2020).
83. Jiang, S.-C. et al. ALD1 accumulation in Arabidopsis epidermal plastids confers local and non-autonomous disease resistance. J. Exp. Bot. 72, 2710–2726 (2021).
84. Vogel, C. M., Potthoff, D. B., Schäfer, M., Barandun, N. & Vorholt, J. A. Protective role of the Arabidopsis leaf microbiota against a bacterial pathogen. Nat. Microbiol. 6, 1537–1548 (2021).
85. Yuan, P., Du, L. & Poovaiah, B. Ca2+/Calmodulin-Dependent AtSR1/CAMTA3 Plays Critical Roles in Balancing Plant Growth and Immunity. Int. J. Mol. Sci. 19, 1764 (2018).
86. Roy, S. & Nandi, A. K. Arabidopsis thaliana methionine sulfoxide reductase B8 influences stress-induced cell death and effector-triggered immunity. Plant. Mol. Biol. 93, 109–120 (2016).
87. Chen, G.-H., Liu, C.-P., Chen, S.-C. G. & Wang, L.-C. Role of ARABIDOPSIS A-FIFTEEN in regulating leaf senescence involves response to reactive oxygen species and is dependent on ETHYLENE INSENSITIVE2. J. Exp. Bot. 63, 275–292 (2011).
88. Heise, A., Lippok, B., Kirsch, C. & Hahlbrock, K. Two immediate-early pathogen-responsive members of the AtCMPG gene family in Arabidopsis thaliana and the W-box-containing elicitor-response element of AtCMPG1. Proc. Natl. Acad. Sci. U.S.A. 99, 9049–9054 (2002).
89. Jiang, Z., Zhu, L., Wang, Q. & Hou, X. Autophagy-Related 2 Regulates Chlorophyll Degradation under Abiotic Stress Conditions in Arabidopsis. Int. J. Mol. Sci. 21, 4515 (2020).
90. Chen, X. et al. Overexpression of AtWRKY28 and AtWRKY75 in Arabidopsis enhances resistance to oxalic acid and Sclerotinia sclerotiorum. Plant. Cell. Rep. 32, 1589–1599 (2013).
91. Bryksová, M. et al. Aromatic cytokinin Arabinosides promote PAMP-like responses and positively regulate leaf longevity. ACS Chem. Biol. 15, 1949–1963 (2020).
92. Kim, C. Y., Bove, J. & Assmann, S. M. Overexpression of wound‐responsive RNA‐binding proteins induces leaf senescence and hypersensitive‐like cell death. New Phytol. 180, 57–70 (2008).
93. So, W. M., Kim, S. Y., Hyoung, S. & Shin, J. S. The novel protein CSAP accelerates leaf senescence and is negatively regulated by SAUL1 in the dark. Plant Cell. Rep. 39, 325–334 (2019).
94. Cheng, S. L. H. et al. Nutrient status regulates MED19a phase separation for ORESARA1‐dependent senescence. New Phytol. 236, 1779–1795 (2022).
95. Fujikura, U. et al. Suppression of class I compensated cell enlargement by xs2 mutation is mediated by salicylic acid signaling. PLoS Genet. 16, e1008873 (2020).
96. Zou, L. et al. Transcription factor WRKY30 mediates resistance to Cucumber mosaic virus in Arabidopsis. Biochem. Biophys. Res. Commun. 517, 118–124 (2019).
97. Zeilmaker, T. et al. DOWNY MILDEW RESISTANT 6 and DMR6‐LIKE OXYGENASE1 are partially redundant but distinct suppressors of immunity in Arabidopsis. Plant J. 81, 210–222 (2014).
98. Li, Y. et al. Nitrogen‐inducible GLK1 modulates phosphate starvation response via the PHR1‐dependent pathway. New Phytol. 236, 1871–1887 (2022).
99. Yu, Y. et al. Arabidopsis WRKY71 regulates ethylene-mediated leaf senescence by directly activating EIN2, ORE1 and ACS2 genes. Plant J. 107, 1819–1836 (2021).
100. Chen, Y., Yamori, W., Tanaka, A., Tanaka, R. & Ito, H. Degradation of the photosystem II core complex is independent of chlorophyll degradation mediated by Stay-Green Mg2+ dechelatase in Arabidopsis. Plant Sci. 307, 110902 (2021).
101. Yu, X. et al. A phospho-switch constrains BTL2-mediated phytocytokine signaling in plant immunity. Cell. 186, 2329-2344.e20 (2023).
102. Singh, A. GIGANTEA regulates PAD4 transcription to promote pathogen defense against Hyaloperonospora arabidopsidis in Arabidopsis thaliana. Plant Signal. Behav. 17, (2022).
103. Sato, M. et al. A high‐performance, small‐scale microarray for expression profiling of many samples in Arabidopsis–pathogen studies. Plant J. 49, 565–577 (2007).
