# Supplementary material for: Seasonal switching of integrated leaf senescence controls in an evergreen perennial Arabidopsis
Source: Nat Commun. 2024 Jun 7;15:4719. doi: 10.1038/s41467-024-48814-z (PMC11161623; doi:10.1038/s41467-024-48814-z)
Supplement: Supplementary file 7 — Supplementary Data 4 [file 41467_2024_48814_MOESM7_ESM.xlsx]

## Sheet: a
Supplementary Data 4a | Results of edgeR and gene expression data (Log2 [rpm + 1]) for all detected genes in the GS self-shading experiment. We listed the FDR and logFC values between the shaded and exposed treatments at all sampling times (0, 2, 4, 6, and 8 weeks after treatment initiation).
Gene ID	AGI code	Gene_alias	Type	Short_description	Curator_summary	Ahg gene ID	0_logFC(Shaded/Exposed)	0_FDR	2_logFC(Shaded/Exposed)	2_FDR	4_logFC(Shaded/Exposed)	4_FDR	6_logFC(Shaded/Exposed)	6_FDR	8_logFC(Shaded/Exposed)	8_FDR	Minimum_FDR	GS_Exposed_0_B	GS_Exposed_0_C	GS_Exposed_0_D	GS_Exposed_0_E	GS_Exposed_0	GS_Shaded_0_B	GS_Shaded_0_C	GS_Shaded_0_D	GS_Shaded_0_E	GS_Shaded_0	GS_Exposed_2_B	GS_Exposed_2_D	GS_Exposed_2_E	GS_Exposed_2_F	GS_Exposed_2	GS_Shaded_2_B	GS_Shaded_2_F	GS_Shaded_2	GS_Exposed_4_B	GS_Exposed_4_D	GS_Exposed_4_E	GS_Exposed_4_F	GS_Exposed_4	GS_Shaded_4_B	GS_Shaded_4_D	GS_Shaded_4_E	GS_Shaded_4_F	GS_Shaded_4	GS_Exposed_6_B	GS_Exposed_6_D	GS_Exposed_6_E	GS_Exposed_6_F
g24968.t1	AT2G18050.1	HIS1-3	protein_coding	histone H1-3	encodes a structurally divergent linker histone whose gene expression is induced by dehydration and ABA.	Ahg480711	4.59186	4.1e-32	2.66117	0.118806	2.49549	6.69e-05	3.94013	0.000296786	1.06946	0.235725	4.1e-32	2.70378	3.02543	1.42261	3.68761	2.70986	8.10781	7.50409	3.93387	8.40117	6.98674	7.21663	6.47569	7.51487	3.93789	6.28627	8.04958	8.58812	8.57294	6.86832	7.89945	5.31079	6.91089	6.74736	9.65958	8.66387	8.37641	10.3362	9.25902	5.48057	1.85896	3.0907	1.54345
g26039.t1	AT5G05270.1	CHIL,AtCHIL	protein_coding	Chalcone-flavanone isomerase family protein		Ahg487319	-4.40705	4.1e-32	-3.11734	5.6598e-06	-4.34904	1.99e-13	-4.5192	3.57e-05	-3.60866	0.00044806	4.1e-32	8.08116	7.88539	8.52118	6.33528	7.70575	3.62569	3.96436	4.40096	2.1989	3.54748	6.66556	6.86609	7.61659	3.9663	6.27863	3.89648	1.17889	4.55027	7.50821	4.22445	7.33478	7.0464	6.52846	2.99041	2.06116	1.44562	3.5481	2.51132	7.42473	6.45151	6.60868	7.52383
g29050.t1	AT3G46080.1		protein_coding	C2H2-type zinc finger family protein		Ahg484989	-1.57831	0.124681	0.309647	0.992654	0.0128846	0.997217	9.84987	5.61e-08	10.2686	4.89e-31	4.89e-31	1.98901	2.37486	2.23191	1.03595	1.90794	1.45689	1.03107	1.20067	0	0.92216	0.387438	0.78102	1.33246	1.5002	1.00028	0	2.17843	0.914648	1.97093	0.929707	0	2.10673	1.25184	1.76363	2.82712	0.370774	0	1.24038	0	0	0.611895	0
g30446.t1	AT2G10940.1		protein_coding	Bifunctional inhibitor/lipid-transfer protein/seed storage 2S albumin superfamily protein		Ahg480276	-3.91057	8.17e-14	-5.86371	2.52765e-09	-11.6773	9.82e-28	-4.39937	0.00738569	0.109152	0.966883	9.82e-28	8.97579	6.76324	6.56144	6.08941	7.09747	4.23939	3.22471	2.08616	4.20504	3.43883	2.822	4.82258	0.934321	5.6283	3.5518	0.520174	0.507252	0.256857	0.761528	3.75164	8.67125	2.86355	4.01199	0	0	0	0	0	2.97709	1.08818	5.69714	2.68383
g06659.t1	AT3G15650.2		protein_coding	alpha/beta-Hydrolases superfamily protein		Ahg929378	-4.6105	1.97e-27	-3.27996	0.175425	-2.08967	0.0270316	-1.5869	0.448306	-2.69475	0.104153	1.97e-27	6.68393	5.42185	6.53553	4.19	5.70783	2.16682	2.04636	1.84677	1.34433	1.85107	4.06529	3.09468	3.50138	5.66343	4.0812	3.6191	0	2.72711	3.15805	3.78729	3.53227	3.77372	3.56283	3.23025	0.842623	0.427349	2.69579	1.799	2.70025	3.54813	1.72839	1.62035
g19244.t1	AT5G04245.1		long_noncoding_rna			Ahg947076	2.85096	2.79e-14	1.2716	0.621954	12.0936	4.15e-27	-0.421833	0.933012	-7.59e-17	1	4.15e-27	4.75949	2.40201	5.39298	0	3.13862	7.82613	5.36228	7.91674	0.785249	5.4726	6.63239	0	0	0	1.6581	6.80335	2.68978	2.37328	0	0	0	0	0	8.70848	1.87713	0.225192	0	2.7027	1.61618	0	0	0
g20279.t1	AT4G15480.1	UGT84A1	protein_coding	UDP-Glycosyltransferase superfamily protein	Encodes a protein that might have sinapic acid:UDP-glucose glucosyltransferase activity.	Ahg493342	-3.65872	2.77e-14	-2.65152	5.90774e-05	-4.64676	1.67e-24	-3.22894	0.00202619	-1.34365	0.221122	1.67e-24	8.15603	8.38892	9.68038	6.84379	8.26728	3.94464	3.96436	6.86497	4.20504	4.74475	5.58488	6.91414	6.59928	4.50087	5.89979	3.33867	1.98163	3.6444	8.03118	4.97728	7.38452	7.52784	6.9802	3.26661	2.19216	2.70402	2.75275	2.72889	7.05133	6.73435	7.20294	7.65754
g07763.t1	AT5G46960.1		protein_coding	Plant invertase/pectin methylesterase inhibitor superfamily protein		Ahg948239	-1.19332	0.693095	2.3331	0.883473	3.03417	0.454503	5.24872	0.377577	6.90113	5.87e-24	5.87e-24	0	0	0.418073	0	0.104518	0	0	0	0	0	0	0	0	0	0	0	0.507252	0.126813	0	0.419017	0	0	0.104754	0	0	1.44562	2.4424	0.972007	0.426208	0.644341	0.254349	0
g25529.t1	AT5G50260.1	CEP1	protein_coding	Cysteine proteinases superfamily protein	Encodes a papain-like cysteine protease involved in tapetal programmed cell death and pollen development.	Ahg495086	-2.78e-17	1	3.63096	0.609909	3.8489	0.0704604	6.76688	6.92e-06	7.79214	9.92e-24	9.92e-24	0	0	0	0	0	0	0	0	0	0	0	0	0	0	0	0	1.17889	1.56825	0	0	0	0	0	0	0	0.756614	1.35922	0.528958	0	0	0.254349	0.213597
g12212.t1	AT5G62210.1		protein_coding	Embryo-specific protein 3%2C (ATS3)		Ahg917976	-2.4308	3.76e-08	-3.35812	6.52143e-06	-4.42675	1.54e-23	-4.05955	0.00593246	-2.47835	0.0115951	1.54e-23	10.0393	9.81409	10.1778	8.06932	9.52513	7.91787	6.85536	8.01901	6.08099	7.21831	8.44282	8.38195	8.81124	7.07803	8.17851	5.34005	3.76979	5.92244	8.48309	6.08887	7.51976	8.47112	7.64071	4.92907	2.06116	2.70402	4.01192	3.42655	8.56631	7.34508	8.52843	8.9786
g31721.t1	AT5G58920.1		protein_coding	homeobox prospero protein		Ahg950617	-2.78e-17	1	-8.81638	6.25711e-07	-9.93109	1.39e-21	-0.999314	0.861583	-8.93072	4.29e-06	1.39e-21	0	0	0	0	0	0	0	0	0	0	5.28442	0	0	0	1.3211	0	0	0	6.02837	5.38337	0	0	2.85293	0	0	0	0	0	5.2262	0	0	5.51353
g00139.t1	AT5G16360.1		protein_coding	NC domain-containing protein-like protein		Ahg488488	-0.78107	0.68818	-0.750125	0.970069	-7.27977	1.61e-06	-3.68185	0.573191	11.0764	1.98e-20	1.98e-20	3.82287	3.50386	0	0	1.83168	4.95903	0	0	0	1.23976	3.43262	2.40873	0	3.20628	2.26191	5.21056	0	1.30264	3.28697	3.36008	0	0	1.66176	0	0	0	0	0	0	3.21065	2.27975	0
g12988.t1	AT1G28330.2	DYL1,AtDRM1,DRM1,DORMANCY-ASSOCIATED PROTEIN 1	protein_coding	dormancy-associated protein-like 1	dormancy-associated protein (DRM1)	Ahg473046	3.18609	6.04e-20	3.33695	0.127125	3.24519	0.00015753	2.47073	0.126218	0.86567	0.270739	6.04e-20	4.87892	5.11857	4.67459	5.22579	4.97447	7.89953	8.65752	7.97501	8.42075	8.2382	5.96841	5.30128	6.80133	3.84913	5.48004	6.83129	9.79429	8.45283	5.71672	8.10767	7.40394	4.67401	6.47559	9.54582	9.50478	9.74148	10.6336	9.85641	5.92608	5.84995	4.31427	5.24875
g05074.t1	AT1G10370.1	ERD9,ATGSTU17,GLUTATHIONE S-TRANSFERASE TAU 17,GST30B,GLUTATHIONE S-TRANSFERASE 30B,GST30,GLUTATHIONE S-TRANSFERASE 30,GSTU17,GLUTATHIONE S-TRANSFERASE U17	protein_coding	Glutathione S-transferase family protein	Encodes GSTU17 (Glutathione S-Transferase U17). Functions as a negative component of stress-mediated signal transduction pathways in drought and salt stress responses.	Ahg919812	-3.12769	8.1e-19	-1.71439	0.184594	-3.40902	5.32e-07	-3.45739	3.34e-05	-2.03074	0.00965035	8.1e-19	7.85664	6.94148	7.33995	5.73173	6.96745	4.48403	3.96436	4.71809	3.03256	4.04976	5.13668	5.47443	5.64067	4.68308	5.23372	4.71036	1.81887	3.80849	7.55697	3.65845	5.55043	6.87068	5.90913	2.19952	2.71219	2.6256	3.57993	2.77931	6.09518	6.71901	5.84523	5.78388
g06630.t1	AT3G15950.1	NAI2	protein_coding	DNA topoisomerase-like protein	Similar to TSK-associating protein 1 (TSA1)%2C contains 10 EFE repeats%2C a novel repeat sequence unique to plants. Expressed preferentially in the roots.Protein is localized to ER bodies- an endoplasmic reticulum derived structure. Loss of function mutations lack ER bodies.	Ahg904533	3.26464	8.1e-19	0.657718	0.865184	0.774951	0.390475	-0.640044	0.847964	-1.44491	0.138864	8.1e-19	1.98901	3.70797	2.74726	2.15395	2.64955	5.72571	6.85536	6.20387	4.20504	5.74749	5.04138	3.684	2.30674	2.69743	3.43239	6.37591	2.49435	4.25092	1.97093	4.52823	3.06368	3.41222	3.24376	2.85366	6.56996	3.95233	2.4424	3.95459	2.7746	1.52444	3.05768	3.42413
g26089.t1	AT1G65060.1	4CL3	protein_coding	4-coumarate:CoA ligase 3	encodes an isoform of 4-coumarate:CoA ligase (4CL)%2C which is involved in the last step of the general phenylpropanoid pathway. mRNA levels are not induced in response to wounding or to fungal infection by P. parasitica. mRNA is expressed in flowers%2C to a lesser degree in mature leaves and siliques and marginally in seedling roots and bolting stems of mature plants. The catalytic efficiency wa…	Ahg315469	-2.93465	3.02e-11	-2.86891	0.00165874	-3.96548	1.37e-17	-3.15998	0.0211108	-3.48901	0.00029825	1.37e-17	5.42625	4.99031	5.90267	3.05038	4.8424	2.01936	2.63638	2.90542	2.02795	2.39728	4.40858	4.32453	4.26452	3.05577	4.01335	2.29489	0.507252	2.26625	5.76179	3.15702	3.86686	5.72279	4.62712	2.34266	0.481974	1.02452	1.95234	1.45037	4.36392	4.6012	4.28603	3.60529
g01851.t1	AT1G02400.1	GA2OX6,ATGA2OX4,Arabidopsis thaliana gibberellin 2-oxidase 4,ATGA2OX6,ARABIDOPSIS THALIANA GIBBERELLIN 2-OXIDASE 6,DTA1,DOWNSTREAM TARGET OF AGL15 1	protein_coding	gibberellin 2-oxidase 6	Encodes a gibberellin 2-oxidase that acts on C19 gibberellins but not C20 gibberellins.	Ahg909901	-2.37754	0.0257622	0.319627	0.969895	3.18058	2.03e-17	2.13776	0.238852	1.72897	0.00548945	2.03e-17	3.53679	3.02543	0.418073	0	1.74507	1.45689	1.03107	0	0.597453	0.771355	4.85218	2.40873	1.49671	2.39705	2.78867	5.62024	2.12787	4.4084	2.11682	3.28724	3.1884	1.07202	2.41612	5.29749	6.03682	6.42309	3.61107	5.34212	3.15462	1.78231	1.45163	4.67664
g14842.t1	AT3G51860.2	CAX3,ATCAX3,ATHCX1,CAX1-LIKE	protein_coding	cation exchanger 3		Ahg485541	0.0385748	0.989929	1.51113	0.806157	-0.162226	0.936677	2.84447	0.584445	4.96506	2.33e-17	2.33e-17	0.510189	0	1.00606	0.468201	0.496113	0	1.62625	0	0.597453	0.555925	0.53579	1.05486	4.53403	0.686709	1.70285	0.520174	2.26065	2.66993	4.91657	0.881696	0.462039	2.10673	2.09176	4.29902	0	0.756614	2.91126	1.99172	2.03326	1.32274	0.658456	0
g00113.t2	AT4G22100.1	BGLU3	protein_coding	beta glucosidase 2		Ahg326101	-1.78461	4.23e-06	-2.9795	2.41553e-06	-3.44881	7.75e-17	-3.05531	0.0168042	-2.25538	0.0295985	7.75e-17	8.94826	8.29135	7.4579	6.25789	7.73885	6.95966	6.5844	6.3021	4.52737	6.09338	6.52115	6.49305	6.31007	5.00405	6.08208	3.80981	2.26065	3.96337	7.60103	6.10308	6.47193	6.44271	6.65469	5.11008	2.71219	2.70402	3.00801	3.38358	7.21045	6.93797	6.138	5.76707
g13926.t1	AT5G06705.1		long_noncoding_rna			Ahg931610	2.78724	1.11e-16	1.28837	0.513143	1.92835	2.71e-06	1.63352	0.233276	0.659382	0.258536	1.11e-16	2.9557	4.37861	2.22051	2.47766	3.00812	5.34859	7.27812	4.61446	5.68675	5.73198	5.81678	4.59709	5.61623	5.17932	5.30235	5.94048	7.79122	6.45991	4.97521	5.05195	4.91677	5.04389	4.99695	7.57057	6.16126	7.14037	6.94103	6.95331	5.58095	4.01539	3.19946	3.81611
g04018.t1	AT1G72610.1	GER1,ATGER1,A. THALIANA GERMIN-LIKE PROTEIN 1,GLP1,GERMIN-LIKE PROTEIN 1	protein_coding	germin-like protein 1	germin-like protein (GLP1)	Ahg476393	-2.64633	7.9e-11	-2.45722	0.0114504	-3.4794	3.25e-16	-4.52095	0.100771	-3.03671	2.42e-06	3.25e-16	9.0751	8.9217	9.30287	8.89717	9.04921	6.58007	5.76077	6.84066	6.91948	6.52525	6.68776	7.80996	7.30373	9.75675	7.88955	4.992	6.79949	4.53524	8.45478	7.42798	8.28738	9.20242	8.34314	5.38279	4.48667	4.70971	5.32684	4.9765	8.31082	8.56668	9.73603	9.0795
g06568.t1	AT3G16450.1	JAL33	protein_coding	Mannose-binding lectin superfamily protein		Ahg479102	7.25309	3.49e-16	1.58722	0.705946	4.04495	3.94e-10	-1.48513	0.783301	0.099493	0.965514	3.49e-16	0	0.317635	0	0	0.0794087	2.42302	5.73274	3.87124	0	3.00675	1.48488	0	0	0	0.37122	2.41719	0.881806	0.824748	0	2.47241	0.81145	0	0.820966	0	6.2623	4.10465	0.334465	2.67535	0.754798	0	0.824719	3.73198
g19304.t1	AT5G13940.1		protein_coding	aminopeptidase		Ahg325866	-3.09418	3.62e-16	-2.67778	0.000228734	-3.23823	2.86e-15	-4.49756	6.92e-06	-2.63412	0.00078526	3.62e-16	8.74359	8.03918	9.09954	7.23748	8.27995	5.50785	5.01374	6.53203	4.28315	5.33419	7.74567	7.43798	8.34299	5.73948	7.31653	5.62024	2.78634	5.64615	7.86644	4.66867	5.81511	7.59313	6.48584	4.18964	2.42309	2.6256	4.74578	3.49603	8.06081	6.85152	7.3953	7.70355
g25195.t1	AT1G69530.3	EXPA1,AT-EXP1,ATEXP1,ATEXPA1,expansin A1,ATHEXP ALPHA 1.2,EXP1,EXPANSIN 1	protein_coding	expansin A1	Member of Alpha-Expansin Gene Family. Naming convention from the Expansin Working Group (Kende et al%2C Plant Mol Bio). Involved in the formation of nematode-induced syncytia in roots of Arabidopsis thaliana.	Ahg476086	-3.32515	6.58e-15	-1.05628	0.555868	-1.81139	0.00822956	-1.70632	0.709086	-2.77268	0.117483	6.58e-15	7.20322	6.67905	6.20176	5.67872	6.44069	3.0733	3.22471	3.73719	3.35541	3.34765	6.76734	7.49941	5.16677	7.26403	6.67439	6.38344	5.74598	4.67127	6.84931	7.74597	6.57549	6.18845	6.8398	4.20846	5.87073	4.04564	6.64971	5.19363	4.62732	3.80215	6.82774	6.16695
g02933.t1	AT4G37800.1	XTH7	protein_coding	xyloglucan endotransglucosylase/hydrolase 7		Ahg490836	-2.38164	3.14e-13	-1.88721	0.0121214	-2.05257	0.00126342	-3.06969	0.376748	-4.90424	1.34e-14	1.34e-14	7.37159	6.81149	8.09243	6.4971	7.19315	4.93865	4.45094	5.76121	4.70814	4.96473	6.71889	7.48791	7.46118	7.26975	7.23443	4.95209	5.51292	4.96753	5.44465	6.52875	7.30754	6.67834	6.48982	5.61206	3.33957	4.95392	4.45107	4.58916	5.30357	7.56834	7.97961	7.011
g09752.t1	AT2G45840.1		protein_coding	O-glucosyltransferase rumi-like protein (DUF821)		Ahg483723	-2.13065	0.000223652	-3.08584	0.000139066	-5.24517	1.96e-14	-3.58489	0.00931613	-2.86682	0.016305	1.96e-14	3.42726	2.37486	2.81773	5.00243	3.40557	0.90503	1.03107	1.55959	3.55752	1.7633	4.00595	4.56242	2.47377	4.63079	3.91823	2.01396	1.42512	1.40857	5.60162	0.881696	2.31139	5.58048	3.5938	0.309818	0	0.756614	1.35922	0.606412	4.45717	4.86549	3.24536	2.17334
g26815.t1	AT3G03530.1	NPC4	protein_coding	non-specific phospholipase C4	PHOSPHOESTERASE FAMILY PROTEIN%2C NPC4 is significantly induced upon phosphate starvation and plays an important role in the supply of inorganic phosphate and diacylglycerol from membrane-phospholipids during phosphate deprivation.	Ahg317234	0.827841	0.793526	2.48609	0.684176	1.26086	0.554624	8.12333	1.58e-06	5.27389	2.11e-14	2.11e-14	0.510189	0.317635	0	0	0.206956	0	1.62625	0	0	0.406562	0.292626	0.78102	3.2937	0	1.09184	0.520174	1.42512	0.486323	0.980683	0.224668	1.09252	0.847377	0.786312	0.309818	0	2.45467	3.64155	1.60151	0.426208	0.24814	0	0.213597
g07633.t1	AT5G45890.1	SAG12,AtSAG12	protein_coding	senescence-associated gene 12	Senescence-associated gene 12 (SAG12) encoding a cysteine protease influenced by cytokinin%2C auxin%2C and sugars.Localized to special vacuole found during senescence called senescence associated vacuoles which are different from central vacuole in the tonoplast composition and pH.	Ahg494390	-1.81085	0.217172	2.35315	0.120714	3.46224	0.0072349	5.78181	0.272787	9.18609	2.29e-14	2.29e-14	1.64209	0.989243	0.418073	1.7226	1.193	0.522349	1.03107	0	0.597453	0.537719	0.53579	0	0.684663	1.15005	0.592625	1.20313	3.4183	2.43986	1.07892	1.00795	0.81145	1.55049	1.1122	0.969531	1.75699	5.51787	7.39217	3.90914	1.02226	1.21022	1.45163	1.28462
g15089.t1	AT1G52890.1	NAC019,ANAC019,NAC domain containing protein 19	protein_coding	NAC domain containing protein 19	encodes a NAC transcription factor whose expression is induced by drought%2C high salt%2C and abscisic acid. This gene binds to ERD1 promoter in vitro.	Ahg474413	1.77428	0.0449976	1.47742	0.535885	3.77117	2.56e-14	4.53679	0.0556401	4.66607	1.92e-08	2.56e-14	5.46833	4.79935	2.42488	1.34115	3.50843	6.96974	5.30783	7.12191	2.02795	5.35686	5.27716	3.36995	3.53956	3.72161	3.97707	8.2542	3.67779	6.73179	3.1354	4.88156	5.03991	2.76288	3.95494	7.94006	7.49415	8.46915	6.91597	7.70483	4.38781	2.72906	2.22131	4.17589
g17215.t1	AT4G16590.1	CSLA01,ATCSLA01,cellulose synthase-like A01,ATCSLA1,CELLULOSE SYNTHASE-LIKE A1	protein_coding	cellulose synthase-like A01	encodes a gene similar to cellulose synthase	Ahg946577	-0.982534	0.0481378	-2.53268	0.563192	-3.09501	0.0308875	-4.71001	1.18e-05	-7.79455	3.12e-14	3.12e-14	8.97526	7.39849	8.57812	6.71283	7.91618	8.04723	6.41831	8.36703	5.39381	7.05659	8.11446	8.48099	7.81639	7.75616	8.042	8.42792	2.59838	4.92877	4.64713	6.55225	4.18394	7.49295	5.71907	6.84582	2.31224	1.91	2.51004	3.39453	6.98633	5.50713	7.06849	2.61033
g11928.t1	AT5G22380.1	NAC090,anac090,NAC domain containing protein 90	protein_coding	NAC domain containing protein 90		Ahg489094	-3.15643	4.13e-14	0.735403	0.803815	0.00917517	0.997089	-0.873123	0.705682	1.17533	0.194078	4.13e-14	4.13301	5.4465	4.49269	4.71717	4.69734	2.01936	2.04636	1.55959	2.1989	1.95605	5.07064	2.40873	2.30674	1.78175	2.89196	6.0844	1.98163	3.11276	2.51802	1.67383	1.86489	3.02954	2.27157	2.70259	2.42309	1.77118	2.4424	2.33481	4.45717	2.64499	2.84188	4.49459
g16839.t1	AT4G38680.1	GRP2,ATCSP2,ARABIDOPSIS THALIANA COLD SHOCK PROTEIN 2,CSDP2,COLD SHOCK DOMAIN PROTEIN 2,CSP2,COLD SHOCK PROTEIN 2	protein_coding	glycine rich protein 2	Encodes a glycine-rich protein that binds nucleic acids and promotes DNA melting. Its transcript and protein levels are up-regulated in response to cold treatment with protein levels peaking earlier in shoots (~10-14 days) than in roots (~21 days). It is normally expressed in meristematic regions and developing tissues where cell division occurs. RNAi and antisense lines with lower levels of CSP2…	Ahg943830	-8.13457	4.64e-11	9.05659	4.38689e-14	6.69633	0.0181354	-2.10868	0.650417	0.593147	0.899106	4.38689e-14	4.52309	0	0	4.38367	2.22669	0	0	0	0	0	0	0	0	0	0	4.55491	4.51363	2.26714	0	3.28325	0	0	0.820812	3.74613	0	4.2382	4.80999	3.19858	0	0	4.39158	3.21295
g19297.t1	AT5G14000.3	NAC084,anac084,NAC domain containing protein 84	protein_coding	NAC domain containing protein 84		Ahg325871	-0.350511	0.900919	0.0699453	0.998276	-0.981918	0.60831	3.59426	0.284702	5.03248	6.66e-14	6.66e-14	0	0.79814	0.741819	0.468201	0.50204	0	1.03107	0	0.597453	0.407131	0.925597	0.78102	0.382572	0.686709	0.693974	1.20313	0.507252	0.427595	0.980683	0.419017	0.81145	2.01133	1.05562	0.309818	0.842623	0	1.49895	0.662848	0.426208	1.52444	0.824719	0.399611
g19582.t1	AT3G25717.1	RTFL16,DVL6,DEVIL 6	protein_coding	ROTUNDIFOLIA like 16		Ahg484334	2.48726	8.17e-14	1.16769	0.838659	1.4761	0.046436	0.227681	0.943125	-2.67578	0.00150234	8.17e-14	2.79479	3.83789	1.88328	4.27816	3.19853	4.87573	6.56862	4.16028	6.92558	5.63255	4.69824	4.80415	4.3094	5.64597	4.86444	3.97823	8.80749	4.72363	5.56395	7.30423	7.53158	5.29674	6.42413	6.9219	8.5448	7.73256	8.81051	8.00244	3.49964	5.80707	4.36914	4.4426
g16451.t1	AT2G04450.1	NUDT6,ATNUDT6,nudix hydrolase homolog 6,ATNUDX6,Arabidopsis thaliana nucleoside diphosphate linked to some moiety X 6,NUDX6,nucleoside diphosphates linked to some moiety X 6	protein_coding	nudix hydrolase homolog 6	Encodes a protein with NADH pyrophosphatase activity. Although this protein was also shown to have ADP-ribose diphosphatase activity in vitro%2C mutant analyses suggest that NUDX6 is involved in NADH metabolism in vivo.	Ahg319261	-0.506239	0.858345	-1.69442	0.136441	-9.91245	1.03e-13	2.54136	0.504201	-7.59e-17	1	1.03e-13	0	0.317635	1.22932	1.10444	0.662848	1.20719	0	0.721796	0	0.482246	0.925597	1.95359	6.78156	6.39594	4.01417	0.520174	4.80559	2.89715	6.49403	0.743328	0.249438	0	1.8717	0	0	0	0	0	0	0	0	0
g19890.t1	AT1G61120.1	TPS04,GES,GERANYLLINALOOL SYNTHASE,TPS4,TERPENE SYNTHASE 4	protein_coding	terpene synthase 04	Encodes a geranyllinalool synthase that produces a precursor to TMTT%2C a volatile plant defense C16-homoterpene. GES transcript levels rise in response to alamethicin%2C a fungal peptide mixture that damages membranes. This transcriptional response is blocked in JA biosynthetic and JA signaling mutants%2C but GES transcript levels still rise in response to alamethicin in mutants with salicylic a…	Ahg338258	-1.11123	0.217914	0.427772	0.991158	0.815576	0.856892	2.37043	0.455301	7.43608	1.38e-13	1.38e-13	5.56199	3.40669	0.418073	1.34115	2.68198	4.06234	3.86454	0	0	1.98172	4.3777	2.59178	0	2.39705	2.34163	7.28123	0	1.82031	0.761528	0.590266	0.249438	1.24973	0.712742	0	6.49581	0	1.49895	1.99869	0.754798	0.24814	1.10888	0
g18904.t1	AT3G28270.1		protein_coding	transmembrane protein%2C putative (DUF677)		Ahg896745	-1.09957	0.34106	-1.31083	0.961268	-1.42024	0.0925503	-3.89846	0.0100296	-8.1836	1.49e-13	1.49e-13	7.232	7.3644	5.90267	4.56191	6.26525	6.86023	5.89332	7.46713	0.597453	5.20454	6.65272	3.46687	5.12971	6.32092	5.39255	8.98886	1.63538	5.72422	5.22087	6.46138	5.80541	5.90635	5.8485	4.24537	6.87307	4.61139	2.13482	4.46616	2.45103	1.42711	5.1024	0.564356
g27164.t1	AT3G23530.1		protein_coding	Cyclopropane-fatty-acyl-phospholipid synthase		Ahg930378	-2.62382	1.71e-13	-0.558446	0.95767	-1.36002	0.125515	-0.262802	0.917443	0.712901	0.270338	1.71e-13	5.57489	5.55629	4.85298	4.91347	5.22441	3.14621	3.22471	2.77465	2.4899	2.90887	4.63436	5.07402	4.51499	4.74998	4.74334	5.76548	2.59838	3.2412	5.61396	3.80479	4.56372	4.94319	4.73142	2.0406	4.17441	3.31669	4.24814	3.44496	5.27823	4.62334	5.27036	5.09558
g04713.t1	AT1G13510.1		protein_coding	hypothetical protein (DUF1262)		Ahg911139	-2.83469	2.25e-13	0.0893305	0.996806	-0.205827	0.880002	-0.516007	0.832612	-0.243734	0.861919	2.25e-13	3.24561	5.88626	5.96657	5.32668	5.10628	1.20719	3.75729	2.47109	3.03256	2.61703	5.43726	5.28861	4.06957	4.86581	4.91531	6.73462	3.85376	5.29999	6.00644	4.19821	4.25711	5.55509	5.00421	4.40102	5.06719	4.13328	5.82206	4.85589	7.32395	6.68526	5.72459	6.65492
g20708.t1	AT4G11650.1	OSM34,ATOSM34,osmotin 34	protein_coding	osmotin 34	osmotin-like protein	Ahg943027	-2.94611	2.45e-13	-0.227745	0.974768	-2.24971	4.88e-05	-2.62711	0.0211994	-1.8738	0.218991	2.45e-13	4.57434	6.41836	4.79756	4.49677	5.07176	2.62732	3.51676	0.721796	2.4899	2.33894	5.79649	6.44444	5.57887	4.86294	5.67068	5.44916	4.96394	4.89048	5.8449	3.87523	5.31927	5.48037	5.12995	2.04144	2.83356	3.50809	3.8509	3.0585	5.97562	4.24621	3.76628	6.77561
g21796.t1	AT4G21920.1		protein_coding	hypothetical protein		Ahg492676	1.89533	0.175655	1.33007	0.130642	3.16859	2.82e-13	1.78458	0.128463	0.109683	0.923991	2.82e-13	0	2.15316	0	1.34115	0.873577	2.01936	2.04636	2.47109	2.02795	2.14119	3.76475	3.36995	2.75907	3.00189	3.22392	5.30879	4.08839	3.08228	2.20648	1.74808	2.89089	2.10673	2.23805	4.15126	5.45413	6.03277	5.10419	5.18559	3.49964	3.23961	3.18547	4.41049
g25123.t1	AT5G49330.1	MYB111,ATMYB111,ARABIDOPSIS MYB DOMAIN PROTEIN 111,PFG3,PRODUCTION OF FLAVONOL GLYCOSIDES 3	protein_coding	myb domain protein 111	Member of the R2R3 factor gene family.	Ahg949426	-2.04761	5.47e-07	-3.03761	0.000846374	-4.44093	4.34e-13	-3.48381	0.0993724	-2.94842	0.0118942	4.34e-13	5.76696	4.69348	6.28497	5.29786	5.51082	4.56603	3.64143	3.99389	2.35172	3.63827	3.76475	3.80015	5.31719	3.5445	4.10665	1.66478	0.881806	2.78307	5.03756	2.01191	4.70614	4.52655	4.07054	2.12225	0	0	1.03114	0.788347	3.97993	2.60104	4.39581	4.5837
g13942.t1	AT1G19050.1	ARR7	protein_coding	response regulator 7	Encodes a member of the Arabidopsis response regulator (ARR) family%2C most closely related to ARR15. A two-component response regulator protein containing a phosphate accepting domain in the receiver domain but lacking a DNA binding domain in the output domain. Involved in response to cytokinin and meristem stem cell maintenance. Arr7 protein is stabilized by cytokinin.	Ahg920848	-1.73255	0.0429055	-0.732999	0.799252	-3.88612	4.5e-13	-3.41687	0.201249	-1.15392	0.512573	4.5e-13	4.13301	4.56427	4.81903	4.85733	4.59341	1.45689	1.62625	5.51718	3.49324	3.02339	5.0315	4.00767	3.71661	5.05785	4.45341	5.0872	3.72453	3.55897	3.36693	4.79664	3.30319	4.41914	3.97147	0.969531	1.75699	0	1.20448	0.982751	4.07125	3.21065	4.86535	3.88005
g19305.t1	AT5G13930.1	TT4,ATCHS,CHS,CHALCONE SYNTHASE	protein_coding	Chalcone and stilbene synthase family protein	Encodes chalcone synthase (CHS)%2C a key enzyme involved in the biosynthesis of flavonoids. Required for the accumulation of purple anthocyanins in leaves and stems. Also involved in the regulation of auxin transport and the modulation of root gravitropism.	Ahg488219	-2.88029	6.97e-12	-2.56729	0.00380278	-3.90838	4.5e-13	-4.13918	0.000643346	-2.79259	0.00409998	4.5e-13	9.57781	9.24054	10.4581	8.11193	9.3471	7.0191	6.4358	7.87083	5.05839	6.59603	8.78559	8.5966	9.5862	6.30988	8.31957	6.84769	3.36029	6.97864	9.15452	5.84424	7.93468	8.46776	7.8503	5.30625	2.79697	2.6256	5.58387	4.07817	9.22815	8.02232	8.32663	8.74799
g20103.t1	AT4G14690.1	ELIP2	protein_coding	Chlorophyll A-B binding family protein	Encodes an early light-induced protein. ELIPs are thought not to be directly involved in the synthesis and assembly of specific photosynthetic complexes%2C but rather affect the biogenesis of all chlorophyll-binding complexes. A study (PMID 17553115) has shown that the chlorophyll synthesis pathway was downregulated as a result of constitutive ELIP2 expression%2C leading to decreased chlorophyll …	Ahg330043	-4.35394	7.99e-06	-2.76812	0.0759438	-5.67288	1.01e-12	-2.86372	0.0660333	-0.159097	0.884166	1.01e-12	4.55364	3.59489	2.23191	2.02399	3.10111	0	0	0	1.34433	0.336083	1.88691	3.76246	4.58967	2.8877	3.28168	0.901693	0.507252	1.21535	6.12584	1.23147	1.21487	4.19869	3.19272	0.309818	0.481974	0	0.834088	0.40647	4.91716	3.02355	4.08765	5.31386
g25721.t1	AT2G30766.1		protein_coding	hypothetical protein		Ahg900858	-3.44273	1.45e-12	-0.758662	0.743067	-0.137585	0.967768	-1.78571	0.293307	-4.10663	0.000317577	1.45e-12	3.42726	4.24632	5.99681	3.84984	4.38006	0.90503	0	3.23879	1.0187	1.29063	3.58719	5.9886	5.54069	5.73122	5.21192	2.41719	5.53931	2.81776	3.85684	3.4518	5.50318	4.26223	4.26851	6.91332	2.19216	2.45467	5.28883	4.21225	4.76134	3.87777	5.7189	2.94527
g11539.t1	AT3G55120.1	TT5,A11,AtCHI,CFI,CHALCONE FLAVANONE ISOMERASE,CHI,chalcone isomerase	protein_coding	Chalcone-flavanone isomerase family protein	Catalyzes the conversion of chalcones into flavanones. Required for the accumulation of purple anthocyanins in leaves and stems. Co-expressed with CHS.	Ahg485933	-2.17913	4.44e-09	-1.43336	0.0800142	-2.86961	1.59e-12	-3.229	0.02176	-2.40571	4.35e-05	1.59e-12	8.46746	7.92832	8.45363	6.71283	7.89056	5.8833	5.99124	6.24149	5.30298	5.85475	6.64626	6.99355	6.98546	5.20816	6.45836	5.1765	4.08839	5.28712	7.86988	6.12066	7.27802	7.76016	7.25718	5.1689	3.93353	3.782	5.14731	4.50794	7.57011	6.51506	7.11738	7.8364
g25202.t1	AT1G69490.1	NAP,ANAC029,Arabidopsis NAC domain containing protein 29,ATNAP,NAC-LIKE, ACTIVATED BY AP3/PI	protein_coding	NAC-like%2C activated by AP3/PI	Encodes a member of the NAC transcription factor gene family. It is expressed in floral primordia and upregulated by AP3 and PI. Its expression is associated with leaf senescence.	Ahg476076	0.367568	0.880814	2.87092	0.0781886	4.1749	1.59e-12	6.37101	0.0313211	4.52405	4.86e-05	1.59e-12	0	0.79814	0.741819	0.468201	0.50204	0.522349	1.03107	0	1.0187	0.643029	0.925597	0.78102	0.934321	0.383833	0.756193	1.45234	3.76979	3.40016	0.875263	1.12403	2.65187	0.633376	1.32114	3.75025	4.40799	5.41671	6.36464	4.9849	0.426208	1.52444	0.824719	1.18689
g10872.t1	AT5G60800.2		protein_coding	Heavy metal transport/detoxification superfamily protein		Ahg496228	-2.79052	1.75e-12	-0.365192	0.972597	-1.02576	0.208388	-0.34338	0.905572	1.41421	0.0623607	1.75e-12	5.73284	6.96442	7.76916	8.26721	7.18341	3.94464	5.05961	4.26142	5.05839	4.58101	5.88852	6.26949	4.91417	7.04178	6.02849	6.76373	5.62802	6.12734	6.76143	5.92248	5.01487	6.30869	6.00187	3.82531	6.3769	4.34388	5.54409	5.02254	7.28229	6.10724	6.10165	6.73443
g26569.t1	AT4G11890.3	ARCK1,CRK45,cysteine-rich receptor-like protein kinase 45	protein_coding	Protein kinase superfamily protein	Encodes a receptor-like cytosolic kinase ARCK1. Negatively controls abscisic acid and osmotic stress signal transduction.	Ahg895387	-2.53934	1.75e-12	-0.490881	0.946482	0.0245611	0.987769	-0.181601	0.94056	1.05142	0.0977304	1.75e-12	5.24445	5.7337	6.61684	6.04822	5.9108	3.34513	3.51544	3.13599	4.24462	3.5603	5.50855	6.32871	5.623	5.91735	5.8444	6.15641	4.46382	5.61596	5.58082	5.77045	5.1204	6.05727	5.63223	4.43305	5.92824	6.04034	6.43158	5.70831	6.92237	6.36874	6.31581	7.45726
g11258.t1	AT3G21500.3	DXPS1,DXL1,DXS-like 1,DXS2,1-deoxy-D-xylulose 5-phosphate (DXP) synthase 2	protein_coding	1-deoxy-D-xylulose 5-phosphate synthase 1	Encodes a protein postulated to have 1-deoxy-D-xylulose 5-phosphate synthase activity.	Ahg479668	-2.78e-17	1	7.39324	1.86292e-12	0.429631	0.944857	2.41626	0.583133	3.69485	0.0313786	1.86292e-12	0	0	0	0	0	0	0	0	0	0	0.743819	0.442729	0.382572	0	0.39228	7.04081	0.507252	1.88702	0.761528	0.743328	0	3.12378	1.15716	0	4.63222	1.02452	0.605797	1.56563	1.61456	0.644341	0	0.213597
g09281.t1	AT5G55450.1		protein_coding	Bifunctional inhibitor/lipid-transfer protein/seed storage 2S albumin superfamily protein		Ahg495628	-1.19803	0.0201072	-2.05016	0.103958	-2.93177	2.73e-12	-3.33185	0.116156	-1.65195	0.0577497	2.73e-12	9.5339	9.53542	9.99698	10.1145	9.7952	8.77101	8.6907	8.55557	8.85884	8.71903	9.06235	8.32653	9.6032	8.62054	8.90315	8.05194	5.73461	6.98201	8.79859	8.42307	7.89061	7.96817	8.27011	5.68777	6.18575	4.90496	4.9665	5.43625	8.40159	7.34341	8.42459	9.13665
g24337.t1	AT1G65500.1		protein_coding	transmembrane protein		Ahg925639	-3.21597	2.83e-12	1.07657	0.722193	-0.740658	0.510955	-1.13009	0.52624	-1.74408	0.00256299	2.83e-12	5.04829	7.27716	5.8693	3.47824	5.41824	2.54775	4.22887	0.727464	2.27734	2.44535	4.8041	3.9944	3.6764	2.74412	3.80476	7.09505	2.31174	2.73313	3.93145	2.67747	1.95403	4.60282	3.29144	2.5158	3.87037	0.822784	3.69804	2.72675	4.96985	5.51627	4.65932	5.29135
g26361.t1	AT1G29660.1		protein_coding	GDSL-like Lipase/Acylhydrolase superfamily protein		Ahg473169	-1.5015	2.43e-05	-5.12666	3.17938e-12	-2.75264	0.00523399	-2.65343	0.504201	-0.951523	0.589306	3.17938e-12	6.5726	5.92713	6.72165	5.65697	6.21958	5.52162	4.22807	5.69042	3.8926	4.83318	5.18207	4.80415	2.99716	5.57395	4.63933	0.520174	1.63538	1.66149	2.80311	5.76151	5.44811	4.47384	4.62164	2.9007	2.42309	0.427349	2.75275	2.12597	3.2619	2.00101	5.91142	4.76397
g27623.t1	AT1G52030.1	MBP2,F-ATMBP,MBP1.2	protein_coding	myrosinase-binding protein 2	Similar to myrosinase binding proteins which may be involved in metabolizing glucosinolates and forming defense compounds to protect against herbivory. Also similar to lectins and other agglutinating factors. Expressed only in flowers.	Ahg894377	1.7949	0.232011	8.38478	3.5645e-12	3.03645	0.388643	2.28489	0.395239	1.1064	0.478252	3.5645e-12	1.43133	0.317635	0.418073	0.821111	0.747036	2.64051	3.51544	0	1.0187	1.79366	2.12863	1.95359	1.33246	0	1.35367	10.2406	2.59838	4.88739	0.503014	0.419017	0.462039	4.26264	1.41168	0.309818	12.1383	4.21589	3.8064	5.11761	0.426208	0	0.824719	0.564356
g02340.t1	AT1G05575.1		protein_coding	transmembrane protein		Ahg919259	1.65744	0.137533	2.88658	0.000978987	3.80318	4.43e-12	3.41745	0.0148866	2.32592	0.0214193	4.43e-12	0.510189	2.23091	1.00606	0.468201	1.05384	3.46398	2.63638	2.08616	0.597453	2.19599	3.44549	2.50316	0.382572	0.383833	1.67876	6.42776	0.881806	2.71569	0.354017	1.8187	2.36523	0.869308	1.35181	4.44896	5.57909	5.21722	2.13482	4.34503	1.02226	0	1.5499	1.37616
g26223.t1	AT2G27420.1		protein_coding	Cysteine proteinases superfamily protein		Ahg481640	-1.91909	0.00159254	-2.17459	0.000882323	-2.93945	4.67e-12	-2.40471	0.505312	-3.58909	1.43e-06	4.67e-12	5.60034	5.63705	7.09594	4.79892	5.78306	2.73807	2.37133	5.89314	4.67954	3.92052	4.87447	4.97864	4.88481	6.33188	5.26745	2.90918	4.3492	1.8146	6.89554	5.37302	4.91911	6.37246	5.89003	4.82318	2.06116	2.7784	2.91126	3.1435	4.43442	4.4851	6.97651	5.58721
g18322.t1	AT4G13340.1	LRX3	protein_coding	Leucine-rich repeat (LRR) family protein		Ahg899806	-0.401451	0.596445	2.22343	0.00146619	2.62064	5.51e-12	1.68688	0.703409	3.54492	0.000755265	5.51e-12	2.70378	4.57922	2.67316	2.83474	3.19772	3.14621	3.86454	2.63084	2.1989	2.96012	4.64736	4.89403	4.35293	1.64783	3.88554	6.6055	4.05221	5.69362	4.20023	4.32491	3.12738	3.88555	3.88452	6.34003	6.60565	6.61798	6.44892	6.50315	5.6775	4.26337	2.541	6.11807
g11342.t1	AT3G22235.1		protein_coding	cysteine-rich TM module stress tolerance protein		Ahg930202	-2.65775	8.78e-12	-1.18769	0.707886	-2.30158	6.91e-07	-1.18239	0.55597	0.597651	0.341404	8.78e-12	4.99478	6.63247	6.96589	6.86776	6.36523	3.08076	4.86669	3.02875	4.52609	3.87557	7.17855	7.2455	6.71227	8.11965	7.31399	7.32466	5.79945	5.10513	7.98076	7.04144	7.21554	7.91346	7.5378	4.70758	5.61305	5.55368	5.43111	5.32635	7.20525	7.61136	7.92475	8.7266
g28753.t1	AT4G00165.1		protein_coding	Bifunctional inhibitor/lipid-transfer protein/seed storage 2S albumin superfamily protein		Ahg327754	-1.43821	0.00526735	-1.99528	0.0035649	-2.79861	2.72e-09	-3.0177	0.420746	-4.52632	9.75e-12	9.75e-12	6.56615	6.59334	5.65572	6.13735	6.23814	4.27234	4.51818	5.22331	5.68027	4.92353	6.11134	6.41018	6.2071	6.57726	6.32647	4.09278	4.89002	3.33838	6.26538	5.45289	6.30977	6.76498	6.19826	4.7735	1.57689	3.91983	3.75742	3.50691	5.32846	5.37635	7.24021	6.2049
g05784.t1	AT3G12500.1	HCHIB,ATHCHIB,basic chitinase,B-CHI,CHI-B,PR-3,PATHOGENESIS-RELATED 3,PR3,PATHOGENESIS-RELATED 3	protein_coding	basic chitinase	encodes a basic chitinase involved in ethylene/jasmonic acid mediated signalling pathway during systemic acquired resistance based on expression analyses.	Ahg318019	-0.613329	0.761113	-4.92191	1.50813e-11	-1.84311	0.353669	-4.19195	0.000100119	-4.33828	0.00990686	1.50813e-11	7.12645	5.77321	8.8119	9.14786	7.71485	8.80097	6.74741	7.74985	3.03256	6.5827	7.29102	4.27186	2.75907	4.31454	4.65912	2.52992	0.881806	1.58592	3.54935	2.18227	1.93778	4.34282	3.00305	0.781279	4.97922	1.25038	1.03114	2.0105	6.17969	2.35864	4.67159	0.846296
g02632.t1	AT3G01500.2	CA1,ATBCA1,BETA CARBONIC ANHYDRASE 1,ATSABP3,ARABIDOPSIS THALIANA SALICYLIC ACID-BINDING PROTEIN 3,SABP3,SALICYLIC ACID-BINDING PROTEIN 3	protein_coding	carbonic anhydrase 1	Encodes a putative beta-carbonic anhydrase betaCA1. Together with betaCA4 (At1g70410) regulates CO2-controlled stomatal movements in guard cells.	Ahg477371	-2.05145	0.0400839	-2.28642	0.054102	-2.30562	0.000754464	-2.67239	0.533188	-4.56627	1.64e-11	1.64e-11	10.9308	10.5569	9.93937	11.0801	10.6268	7.84484	6.78884	10.0453	10.2237	8.72567	10.2895	10.6325	9.23935	11.6631	10.4561	8.99125	8.5888	7.75765	10.3059	10.2353	9.98737	10.6522	10.2952	9.32711	6.47679	7.55621	8.8324	8.04813	8.65587	9.35258	11.5539	9.9104
g14905.t1	AT3G51240.1	F3H,F3'H,TT6,TRANSPARENT TESTA 6	protein_coding	flavanone 3-hydroxylase	Encodes flavanone 3-hydroxylase that is coordinately expressed with chalcone synthase and chalcone isomerases. Regulates flavonoid biosynthesis. Not responsive to auxin or ethylene stimulus (qRT-PCR).	Ahg485476	-2.06426	1.67e-07	-1.20756	0.258644	-2.71515	1.95e-11	-3.77041	0.00928562	-2.31807	0.00434044	1.95e-11	9.63973	9.27994	9.68863	7.29143	8.97493	7.9411	7.2509	7.45651	5.51206	7.04014	7.50794	7.87983	8.46578	5.83501	7.42214	6.35311	4.80559	6.96685	8.83287	6.49949	7.95567	8.1886	7.86916	6.57203	3.68926	5.07691	5.6751	5.25333	8.72002	7.39419	7.31897	8.12402
g00334.t1	AT4G35770.1	SEN1,ATSEN1,ARABIDOPSIS THALIANA SENESCENCE 1,DIN1,DARK INDUCIBLE 1	protein_coding	Rhodanese/Cell cycle control phosphatase superfamily protein	Senescence-associated gene that is strongly induced by phosphate starvation. Transcripts are differentially regulated at the level of mRNA stability at different times of day. mRNAs are targets of the mRNA degradation pathway mediated by the downstream (DST) instability determinant.	Ahg491067	2.70684	0.24237	6.26766	2.4157e-11	2.54847	0.0281709	5.59604	5.66e-05	-0.097821	0.969816	2.4157e-11	0.510189	0	0	0	0.127547	0.90503	2.37133	0	0	0.81909	0.743819	1.28492	0.382572	0	0.602829	5.82193	2.38223	2.42108	0.875263	2.78613	5.61852	0.633376	2.47832	2.19952	6.07127	4.83698	5.20967	4.57936	0	0.459799	0.254349	0.399611
g08042.t1	AT1G26820.1	RNS3	protein_coding	ribonuclease 3	Encodes ribonuclease RNS3.	Ahg472718	-2.9383	0.282098	0.24699	0.996627	1.51594	0.531884	5.69796	0.00225286	6.297	2.73e-11	2.73e-11	0.510189	0.5778	0	0.468201	0.389047	0	0	0	0	0	0.743819	0	0.934321	0.383833	0.515493	0.520174	0.881806	0.8993	0.875263	0	0	0.351171	0.306608	0.564722	0	1.25038	1.35922	0.79358	0	0.24814	0.658456	0
g08233.t2	AT5G52740.1		protein_coding	Copper transport protein family		Ahg916900	-2.36082	2.85e-11	-0.376181	0.960947	-0.805159	0.350954	-1.13189	0.525119	-0.790823	0.183043	2.85e-11	4.20114	6.48644	5.93474	6.42169	5.761	2.01936	4.91739	3.13599	4.28315	3.58897	5.95278	6.21473	5.83738	6.7092	6.17852	6.38344	5.72314	4.50375	6.64398	4.40742	4.16888	6.40097	5.40531	4.13167	3.93353	3.70781	6.88764	4.66516	7.51966	7.18869	6.10569	6.67259
g32275.t1	AT5G24530.1	DMR6	protein_coding	2-oxoglutarate (2OG) and Fe(II)-dependent oxygenase superfamily protein	Encodes a putative 2OG-Fe(II) oxygenase that is defense-associated but required for susceptibility to downy mildew.	Ahg942007	-2.44195	3.02e-11	-1.23172	0.637445	-2.17381	0.000104281	-0.851028	0.657247	-0.201819	0.857293	3.02e-11	5.72129	7.81613	7.27881	6.55707	6.84333	4.23939	5.55201	3.73719	4.65036	4.54474	7.27225	6.53277	6.23645	6.76282	6.70107	7.37854	4.37872	5.77034	8.01266	5.63024	5.82475	7.57239	6.76001	4.07128	4.51197	4.34388	5.70427	4.65785	7.26627	6.83026	6.84236	8.02498
g23634.t1	AT5G44578.1		protein_coding	transmembrane protein		Ahg915730	0.355789	0.629244	-0.118817	0.993226	-0.696373	0.489167	-0.492984	0.855074	-4.97739	3.43e-11	3.43e-11	3.98626	5.90358	4.65548	4.4398	4.74628	4.59236	5.38191	4.48702	6.35862	5.20498	4.81808	4.84078	2.11779	6.02931	4.45149	4.75743	6.05111	4.01963	5.44465	5.46395	6.57263	4.8359	5.57928	4.13167	4.35304	5.30791	6.3692	5.04046	4.83268	5.25398	5.80102	2.2235
g12530.t1	AT2G39700.1	EXPA4,ATEXP4,ATEXPA4,expansin A4,ATHEXP ALPHA 1.6	protein_coding	expansin A4	putative expansin. Naming convention from the Expansin Working Group (Kende et al%2C 2004. Plant Mol Bio). Involved in the formation of nematode-induced syncytia in roots of Arabidopsis thaliana.	Ahg482991	-2.6636	4.41e-11	-1.11425	0.428649	-0.237194	0.830867	-2.03219	0.342698	-1.67196	0.0389237	4.41e-11	5.323	4.594	4.80174	3.99566	4.6786	3.28182	1.03107	2.47109	2.02795	2.20298	4.39323	3.97509	2.99716	3.38528	3.68769	3.6191	2.26065	2.40942	3.26627	3.78729	2.60788	5.26607	3.73188	3.7757	3.68926	2.54267	4.30637	3.5785	4.4113	3.63786	4.39581	2.53288
g17626.t1	AT1G32970.1		protein_coding	Subtilisin-like serine endopeptidase family protein		Ahg473479	0.127826	0.928422	1.64654	0.0581053	2.6632	4.56e-11	1.99901	0.198326	2.74121	0.0155949	4.56e-11	1.43133	2.88819	1.00606	1.34115	1.66668	2.3006	3.05395	1.20067	0.597453	1.78817	4.78316	1.95359	1.49671	1.33572	2.3923	6.38344	2.78634	2.84125	1.62567	3.12951	3.30319	1.79924	2.4644	4.68222	5.28831	5.77565	4.01192	4.93953	3.2619	2.30485	1.9605	4.41049
g05383.t1	AT3G62090.2	PIL2,PIF6,PHYTOCHROME-INTERACTING FACTOR 6	protein_coding	phytochrome interacting factor 3-like 2	encodes a novel Myc-related bHLH transcription factor%2C which physically associated with APRR1/TOC1 and is a member of PIF3 transcription factor family.	Ahg939299	7.50213	4.64e-11	1.54995	0.93662	0.780083	0.589784	2.92417	0.455301	1.53011	0.125108	4.64e-11	0	0	0	0	0	3.86047	4.45094	1.84677	1.34433	2.87563	0.292626	0	0.382572	0	0.168799	0.520174	0.507252	0.784253	0.875263	1.95033	1.21487	0.351171	1.09791	1.28529	2.87705	1.02452	1.20448	1.59784	0	0.459799	0	0
g08603.t1	AT3G29035.1	NAC3,ANAC059,Arabidopsis NAC domain containing protein 59,ATNAC3,NAC domain containing protein 3,ORS1,ORE1 SISTER1	protein_coding	NAC domain containing protein 3	Encodes a protein with transcription factor activity. Note: this protein (AT3G29035) on occasion has also been referred to as AtNAC3%2C not to be confused with the AtNAC3 found at locus AT3G15500.	Ahg484673	5.38238	4.64e-11	3.0438	0.00540028	2.06275	2.98e-06	2.0884	0.388296	1.04577	0.165055	4.64e-11	0	1.15797	0	0	0.289492	0.90503	5.76077	2.29143	2.4899	2.86178	2.26986	2.59178	5.32814	1.5002	2.92249	3.45746	5.97584	2.72836	5.27368	3.61942	3.43492	3.74435	4.01809	6.27457	5.60284	5.90579	6.54879	6.083	4.68629	5.76785	3.24536	3.60529
g09115.t1	AT4G02330.1	ATPMEPCRB	protein_coding	Plant invertase/pectin methylesterase inhibitor superfamily	Encodes a pectin methylesterase that is sensitive to chilling stress and brassinosteroid regulation.	Ahg490338	-3.31709	5.87e-11	-6.49061	0.00535514	-0.783667	0.613885	-1.83347	0.482793	0.622165	0.85397	5.87e-11	4.91993	2.88819	4.15438	3.81096	3.94336	2.16682	0	1.55959	1.34433	1.26769	2.822	3.03271	0	1.15005	1.75119	0	0	0	0.354017	1.42497	4.69567	1.24973	1.9311	1.42054	0.481974	3.5469	0.334465	1.44597	1.76803	1.08818	2.27975	4.51487
g14595.t1	AT2G02010.2	GAD4	protein_coding	glutamate decarboxylase 4		Ahg484123	-4.86173	5.87e-11	0.172433	0.993226	-0.387468	0.876214	-0.602892	0.899163	-0.168643	0.873748	5.87e-11	4.65429	4.16942	3.63562	1.88115	3.58512	0.522349	0	0	1.0187	0.385261	3.03488	1.05486	3.61301	1.90428	2.40176	3.85379	1.17889	3.42433	2.44621	0.881696	2.07335	3.33552	2.1842	1.13603	2.42309	2.70402	1.49895	1.94052	3.7037	4.11501	1.8872	2.75376
g21836.t1	AT5G26220.1	AtGGCT2%3B1,GGCT2%3B1,gamma-glutamyl cyclotransferase 2%3B1	protein_coding	ChaC-like family protein		Ahg942209	-1.24265	0.497643	-0.0999643	0.996627	-5.04071	6.22e-11	0.104672	0.970851	-0.443806	0.884559	6.22e-11	1.82596	2.50575	0.741819	0	1.26838	0.522349	0	1.20067	0.597453	0.580118	2.20097	3.03271	1.33246	3.20628	2.44311	1.45234	3.76979	1.67557	5.00669	2.07096	0.81145	4.57739	3.11662	1.28529	0.481974	0	0	0.441816	2.70025	1.21022	2.4421	1.54345
g15116.t1	AT1G52690.1	LEA7	protein_coding	Late embryogenesis abundant protein (LEA) family protein		Ahg474395	5.49819	6.23e-11	2.15407	0.0543333	0.702228	0.845129	1.88513	0.459792	1.87836	0.235194	6.23e-11	0.510189	0.79814	0.741819	0.468201	0.629587	1.85509	7.49577	2.77465	1.0187	3.28605	1.97206	2.82902	1.64415	0.9369	1.84553	4.1989	1.81887	6.60784	8.10663	1.42497	0.958819	2.36006	3.21262	2.47287	3.2819	3.91983	2.37144	3.01151	1.4428	3.18111	2.58802	1.37616
g05061.t1	AT1G10470.1	ARR4,ATRR1,RESPONCE REGULATOR 1,IBC7,INDUCED BY CYTOKININ 7,MEE7,maternal effect embryo arrest 7	protein_coding	response regulator 4	Encodes a two-component response regulator. Acts redundantly with ARR3 in the control of circadian period in a cytokinin-independent manner.	Ahg919829	-2.2223	0.0849435	-1.16241	0.501635	-3.19845	7.25e-11	-2.27522	0.188437	-1.50105	0.0985018	7.25e-11	6.55968	6.90043	6.40428	7.18142	6.76145	3.21561	1.03107	7.25664	6.6142	4.52938	7.08901	6.41018	5.5594	7.14481	6.55085	6.74049	5.37325	4.47176	6.48957	7.05648	5.93568	6.81174	6.57336	2.40923	3.33957	3.5469	4.85386	3.53739	6.23998	5.80707	7.12737	6.97668
g04045.t1	AT1G17610.1	CHS1,CHILLING SENSITIVE 1	protein_coding	Disease resistance protein (TIR-NBS class)	Mutant accumulates steryl-esters at low temperature.	Ahg926653	2.24051	0.311341	3.51096	0.0485294	1.55039	0.379988	6.56	0.000203272	4.3088	7.5e-11	7.5e-11	0	0.79814	0	0	0.199535	0	2.63638	0	0	0.659096	0.292626	0	1.90032	0.383833	0.644196	0.520174	3.4183	0.984619	1.62567	0	1.21487	0.633376	0.86848	1.13603	0	2.54267	3.51556	1.79856	0	0.459799	0	0.712203
g01417.t1	AT1G78570.1	RHM1,ATRHM1,ARABIDOPSIS THALIANA RHAMNOSE BIOSYNTHESIS 1,ROL1,REPRESSOR OF LRX1 1	protein_coding	rhamnose biosynthesis 1	Encodes a UDP-L-Rhamnose synthase involved in the biosynthesis of rhamnose%2C a major monosaccharide component of pectin. Catalyzes the conversion of UDP-D-Glc to UDP-L-Rha. The dehydrogenase domain of RHM1 was shown to catalyze the conversion of UDP-D-Glc to the reaction intermediate UDP-4-keto-6-deoxy-D-Glc using recombinant protein assay but the activity of the full-length protein was not dete…	Ahg477021	-2.39227	7.9e-11	-1.44029	0.201275	-2.37102	1.65e-09	-1.04941	0.577864	-0.0971397	0.904816	7.9e-11	8.38198	7.92101	8.10482	6.22868	7.65912	5.54876	5.6452	5.84507	4.65036	5.42235	6.46717	6.34155	6.14035	5.85034	6.19985	5.90789	3.72453	5.40607	7.03209	5.64974	6.67478	6.93708	6.57342	4.13167	4.07606	4.31917	4.81427	4.33529	6.88929	6.74196	6.83263	6.67484
g13473.t1	AT1G20900.1	ESC,AHL27,AT-hook motif nuclear-localized protein 27,ORE7,ORESARA 7	protein_coding	Putative AT-hook DNA-binding family protein	Encodes an AT hook domain containing protein that acts redundantly with SOB3 to modulate hypocotyl growth inhibition in response to light.	Ahg472326	4.25766	0.0316564	6.01633	2.02612e-07	4.74128	8.54e-11	5.21713	0.00594828	2.85941	5.45e-05	8.54e-11	0	0	0	0	0	0	1.62625	0	1.60984	0.80902	0	0	0	0.383833	0.0959581	2.01396	4.6448	2.2135	0.503014	1.33146	0.249438	0	0.520978	2.34266	3.93353	4.34388	5.40887	4.00723	1.2478	0.459799	0	0.213597
g08430.t1	AT5G51190.1	ERF105,ethylene response factor 105	protein_coding	Integrase-type DNA-binding superfamily protein	encodes a member of the ERF (ethylene response factor) subfamily B-3 of ERF/AP2 transcription factor family. The protein contains one AP2 domain. There are 18 members in this subfamily including ATERF-1%2C ATERF-2%2C AND ATERF-5.	Ahg495189	1.15039	0.191439	1.7182	0.0116227	2.73222	8.88e-11	-0.257705	0.940849	0.574993	0.430726	8.88e-11	1.85839	4.02412	3.82819	2.98132	3.173	4.74099	2.3655	5.29687	4.39291	4.19907	4.75099	4.12368	2.39184	3.59814	3.71616	6.38329	5.48592	4.3168	4.66195	5.88331	4.60347	3.88555	4.75857	7.06202	8.00998	7.51596	7.51679	7.52619	3.6247	4.01473	5.47714	5.89123
g31698.t1	AT5G10760.1	AED1,APOPLASTIC, EDS1-DEPENDENT 1	protein_coding	Eukaryotic aspartyl protease family protein		Ahg940548	-2.99753	1.01e-10	-2.40748	0.00465608	-2.15382	2.91e-06	-2.55135	0.053662	-1.26428	0.0955362	1.01e-10	4.79322	5.84914	5.66531	4.4398	5.18687	2.16682	1.62625	2.47109	3.20299	2.36679	5.00143	5.08932	2.39267	5.92461	4.60201	3.76444	2.69542	2.81483	4.67096	3.21053	3.53227	5.53833	4.23802	2.0406	1.75699	2.45467	3.44818	2.42511	5.85075	4.77937	4.79695	5.73717
g01855.t1	AT1G02450.1	NIMIN1,NIMIN-1	protein_coding	NIM1-interacting 1	NIMIN1 modulates PR gene expression according the following model: NPR1 forms a ternary complex with NIMIN1 and TGA factors upon SAR induction that binds to a positive regulatory cis-element of the PR-1 promoter%2C termed LS7. This leads to PR-1 gene induction. NIMIN1 decreases transcriptional activation%2C possibly through its EAR motif%2C which results in fine-tuning of PR-1 gene expression.	Ahg470205	-2.78163	1.03e-10	-0.821349	0.718689	-2.8492	1.25e-07	-1.27711	0.521923	0.64628	0.379781	1.03e-10	4.44544	6.12337	7.40435	6.70754	6.17017	2.73807	4.22807	3.02531	4.39291	3.59609	6.90905	6.02087	5.44337	5.47855	5.96296	6.64359	4.28828	5.65888	7.2174	6.6156	5.87201	6.24721	6.48806	2.64849	4.84628	3.50371	3.9884	3.74672	6.0806	5.78759	6.33661	7.8038
g22991.t1	AT1G64065.1		protein_coding	Late embryogenesis abundant (LEA) hydroxyproline-rich glycoprotein family		Ahg474948	-0.535765	0.55843	1.26225	0.232675	2.51218	1.03e-10	2.07232	0.399104	1.47801	0.0590468	1.03e-10	3.03774	2.93541	2.67316	4.81866	3.36624	2.01936	2.63638	3.73719	3.67807	3.01775	5.73861	3.94176	2.94122	2.94592	3.89188	6.43502	4.95024	4.85967	3.56638	4.56977	4.09113	3.8025	4.00745	6.83375	6.95376	6.64805	5.576	6.50289	5.48057	3.29583	3.75829	4.43198
g08313.t1	AT5G52050.1	AtDTX50,DTX50,Detoxification Efflux Carrier 50	protein_coding	MATE efflux family protein		Ahg495276	-1.16006	0.212332	0.484023	0.956308	2.92149	1.35e-10	1.04923	0.502858	1.22185	0.121841	1.35e-10	5.52259	6.17837	3.98096	2.91025	4.64805	5.20069	2.86022	4.88588	1.34433	3.57278	6.79682	3.87269	3.38039	2.31105	4.09024	8.1588	1.63538	4.48757	2.02122	3.18402	4.12273	2.64069	2.99217	5.6607	6.61736	6.64805	4.14553	5.76791	4.52335	1.93173	4.56986	6.85667
g03287.t1	AT2G33830.2	AtDRM2,DRM2,dormancy associated gene 2	protein_coding	Dormancy/auxin associated family protein		Ahg482337	2.74286	1.52e-10	1.87906	0.280738	1.60928	0.0632597	1.06333	0.623926	-0.283312	0.79705	1.52e-10	5.93644	7.96433	5.20817	5.7524	6.21534	9.57014	9.99512	8.15337	8.5289	9.06188	8.89526	8.67982	9.29616	7.544	8.60381	9.48646	10.902	9.27779	8.6725	9.99621	10.3559	8.36297	9.3469	10.5495	10.819	11.0666	11.795	11.0575	8.75373	9.04386	8.13512	9.08841
g01874.t1	AT1G02660.1		protein_coding	alpha/beta-Hydrolases superfamily protein		Ahg918918	-0.360995	0.762141	0.91221	0.647433	2.89407	1.69e-10	3.42632	0.00413032	3.26513	2.79e-05	1.69e-10	4.13301	3.15075	1.88328	1.34115	2.62705	3.72423	1.03107	2.90542	1.60984	2.31764	3.83463	1.8132	1.49671	1.90428	2.26221	4.50503	3.10167	3.23026	1.33893	2.01191	3.62347	1.40794	2.09556	4.6133	4.97922	5.81151	3.26219	4.66655	2.03326	1.08818	2.33592	3.66096
g08432.t1	AT5G51190.1	ERF105,ethylene response factor 105	protein_coding	Integrase-type DNA-binding superfamily protein	encodes a member of the ERF (ethylene response factor) subfamily B-3 of ERF/AP2 transcription factor family. The protein contains one AP2 domain. There are 18 members in this subfamily including ATERF-1%2C ATERF-2%2C AND ATERF-5.	Ahg495189	1.25451	0.0139608	0.80517	0.729955	2.3597	1.79e-10	-0.0417538	0.989785	-0.140293	0.890672	1.79e-10	3.47263	3.59489	3.16563	2.58203	3.2038	5.93565	3.8666	4.40052	3.49324	4.42401	4.90402	1.69814	2.69354	1.72302	2.75468	5.83318	2.26191	3.58539	2.2552	4.03932	4.30597	1.79924	3.09993	4.37378	6.56779	6.30224	4.24635	5.37254	3.03993	2.14264	3.41532	3.70275
g03514.t2	AT2G36145.1		protein_coding	hypothetical protein		Ahg482590	-2.10448	2.6e-07	-2.58585	0.000150156	-2.442	1.83e-10	-3.03528	0.0738016	-3.134	2.32e-05	1.83e-10	6.48087	6.26695	5.64868	6.19133	6.14696	4.13579	3.37739	4.52819	4.65036	4.17293	5.46514	6.7932	6.27576	5.80386	6.08449	3.62216	2.87186	2.64766	5.54375	4.83972	5.15138	5.66911	5.30099	3.49834	2.19216	3.36577	3.14197	3.04956	5.29096	5.29179	7.01142	5.60624
g10084.t1	AT1G15010.1		protein_coding	mediator of RNA polymerase II transcription subunit		Ahg471689	-0.420905	0.83358	-0.266996	0.979496	3.98952	1.83e-10	4.95092	0.00593246	2.78728	0.00762857	1.83e-10	2.1355	3.37279	1.22932	0.821111	1.88968	1.20719	1.03107	3.13599	1.0187	1.59824	3.69131	0.442729	0.382572	3.15783	1.91861	4.2326	2.12787	3.15174	0.761528	1.23147	3.43492	0	1.35698	4.05057	5.08416	5.55007	4.20797	4.72319	0	1.32274	1.5499	3.16652
g03627.t1	AT2G37040.1	PAL1,ATPAL1	protein_coding	PHE ammonia lyase 1	Encodes PAL1%2C a phenylalanine ammonia-lyase. Arabidopsis has four PALs: AT2G37040 (PAL1)%2C AT3G53260 (PAL2)%2C AT5G04230 (PAL3) and AT3G10340 (PAL4).	Ahg482690	-2.57799	2.01e-10	-1.01017	0.686723	-2.38025	4.55e-05	-2.07513	0.137207	-2.0544	0.00242446	2.01e-10	7.95612	7.98832	8.1136	6.36242	7.60511	5.31578	4.64394	5.61598	5.08043	5.16404	6.76137	7.12558	7.0727	6.6226	6.89556	6.81469	4.73886	7.32094	8.3977	4.99263	7.21525	7.88989	7.12387	5.50959	4.65512	3.98411	5.4525	4.90033	7.87053	7.07081	7.62401	7.27008
g13934.t1	AT1G19150.1	Lhca6,LHCA2*1	protein_coding	PSI type II chlorophyll a/b-binding protein (Lhca2*1)	PSI type II chlorophyll a/b-binding protein (Lhca2*1) mRNA%2C	Ahg472139	-0.817224	0.238895	-2.28252	0.00217368	-1.97904	3.47e-05	-2.24444	0.533209	-4.25831	2.22e-10	2.22e-10	5.39749	5.19816	4.6361	4.63051	4.96557	4.23939	2.86022	5.17227	4.55912	4.20775	5.88303	6.11359	5.623	6.38546	6.00127	4.41981	3.57952	3.33369	5.91261	5.50736	5.58488	6.14416	5.78725	5.01708	2.19216	3.95233	4.34393	3.87637	4.10045	4.38499	5.64856	4.95421
g02137.t1	AT1G05000.2	PFA-DSP1,AtPFA-DSP1	protein_coding	Phosphotyrosine protein phosphatases superfamily protein	Encodes an atypical dual-speci%26#64257%3Bcity phosphatase.	Ahg470491	-1.66984	0.0503726	-4.0856	0.0197159	-1.43213	0.311355	1.23732	0.526492	3.21274	2.36e-10	2.36e-10	1.82596	1.79196	4.07027	1.7226	2.3527	0	1.62625	2.47109	1.0187	1.27901	1.36405	1.28492	3.81327	3.05577	2.3795	0.520174	0	0.130044	4.31555	1.67383	4.09113	1.79924	2.96994	0.781279	1.91708	2.15303	2.37144	1.80571	2.62187	2.64499	3.12299	3.71455
g02015.t1	AT1G03870.1	FLA9	protein_coding	FASCICLIN-like arabinoogalactan 9	fasciclin-like arabinogalactan-protein 9 (Fla9)	Ahg470362	-2.9784	1.9e-06	-1.91688	0.137582	-3.89513	2.59e-10	-5.16168	0.00118103	-2.7613	0.0974523	2.59e-10	2.39022	3.11017	4.23385	3.59909	3.33333	0.90503	0	1.20067	1.83399	0.984923	0.292626	3.26606	1.14708	5.81952	2.63132	0.901693	3.62949	1.1328	2.06981	4.1849	6.2925	4.84976	4.34924	0.969531	1.57689	1.02452	1.49895	1.26747	3.58476	4.86549	5.89282	4.2862
g02013.t1	AT1G03850.1	GRXS13,ATGRXS13,glutaredoxin 13	protein_coding	Glutaredoxin family protein	Encodes glutaredoxin ATGRXS13%2C required to facilitate Botrytis cinerea infection of Arabidopsis thaliana plants. Sylvain La Camera et al (2011%2C PMID:21756272) reported a third splice variant in addition to the two annotated in TAIR10.	Ahg470358	-2.78e-17	1	9.099	2.65404e-10	0.688602	0.997504	5.22172	0.182865	5.45508	0.0133863	2.65404e-10	0	0	0	0	0	0	0	0	0	0	0	0	0	0	0	0	5.88957	1.47239	4.37535	0	5.7858	0	2.54029	0	5.84169	0	6.80969	3.16284	0	0	0	6.51837
g12226.t1	AT5G62350.1		protein_coding	Plant invertase/pectin methylesterase inhibitor superfamily protein		Ahg496412	2.72273	2.8e-10	-0.0381336	0.997908	0.779135	0.458728	-1.37988	0.673915	-2.36174	0.0269771	2.8e-10	7.04537	7.93994	6.93484	5.79287	6.92825	10.2979	10.1568	9.73825	8.84442	9.75934	8.53666	9.93521	8.88815	9.96159	9.3304	8.39667	10.2209	9.09958	8.13045	9.74941	9.36735	8.59865	8.96147	10.1619	9.17327	9.96744	9.8885	9.79777	7.78319	7.90409	8.06414	8.72641
g22536.t1	AT3G19580.1	ZF2,AZF2,zinc-finger protein 2	protein_coding	zinc-finger protein 2	Encodes zinc finger protein. mRNA levels are upregulated in response to ABA%2C high salt%2C and mild dessication. The protein is localized to the nucleus and acts as a transcriptional repressor.	Ahg479472	-0.434588	0.618563	0.923023	0.724841	2.61441	3.25e-10	1.85347	0.126864	2.19043	4.64e-05	3.25e-10	5.10914	5.30986	4.47099	4.67449	4.89112	5.09416	3.64143	5.70845	3.78932	4.55834	4.31389	3.97509	3.38039	2.01722	3.42165	5.88687	1.81887	4.78751	2.65172	3.69645	4.72685	2.57549	3.41263	6.00543	6.24731	6.45746	5.18918	5.97485	4.50163	3.29583	3.81867	5.89251
g28368.t1	AT3G52450.1	PUB22,AtPUB22	protein_coding	plant U-box 22	Encodes a cytoplasmically localized U-box domain E3 ubiquitin ligase protein that is involved in the response to water stress and acts as a negative regulator of PAMP-triggered immunity.	Ahg485612	-0.701595	0.488404	0.81278	0.684176	2.71736	3.67e-10	1.39388	0.347205	1.3958	0.210178	3.67e-10	4.65429	4.88602	3.06955	2.75505	3.84123	3.14621	2.86022	4.35593	2.83926	3.3004	4.73525	3.94176	2.39267	2.82702	3.47417	5.94902	3.1708	4.52093	2.06981	4.08816	4.19884	2.57549	3.23308	5.88779	6.2623	6.81637	4.50179	5.86706	3.36174	2.13032	3.75829	5.03367
g02805.t1	AT4G39250.1	RL1,ATRL1,RAD-like 1,RSM2,RADIALIS-LIKE SANT/MYB 2	protein_coding	RAD-like 1		Ahg943897	-3.93184	0.0191373	-1.81578	0.127768	-4.27119	3.94e-10	1.04104	0.79905	-5.31983	0.00430101	3.94e-10	5.56199	5.28274	2.00909	4.5383	4.34803	0	0	3.33475	2.02795	1.34068	3.61393	2.7542	0.684663	2.47821	2.38275	2.16125	1.17889	1.50282	3.95065	4.81403	3.93965	3.33552	4.00996	0.564722	0.842623	0	1.62634	0.75842	0	0.24814	1.34618	1.76283
g19003.t1	AT1G47400.1		protein_coding	hypothetical protein		Ahg923039	-4.25743	1.28e-06	-0.285834	0.992177	0.266596	0.93116	-1.9721	0.447369	-7.0291	4.17e-10	4.17e-10	0.886334	3.76135	3.74816	2.6707	2.76664	0	1.03107	0.721796	0	0.438217	3.07393	4.60563	4.06957	4.0215	3.94266	0.520174	5.86548	1.96645	1.97093	1.59555	4.2282	3.37438	2.79226	5.72091	0.842623	2.54267	3.91544	3.25541	4.18467	1.78231	5.06134	1.28462
g19471.t1	AT5G02270.2	ABCI20,ATNAP9,ARABIDOPSIS THALIANA NON-INTRINSIC ABC PROTEIN 9,NAP9,non-intrinsic ABC protein 9	protein_coding	non-intrinsic ABC protein 9	member of NAP subfamily	Ahg349529	-1.99182	4.25e-10	-0.797369	0.631794	-2.17079	7.45e-08	-1.03728	0.513578	-0.182415	0.862161	4.25e-10	6.01426	6.2733	6.43262	5.7421	6.11557	4.13579	4.22807	4.35593	4.42772	4.28688	4.85218	5.61851	5.63187	4.57654	5.16977	4.2326	3.85628	4.75312	6.5593	4.02983	5.77589	6.0087	5.59343	4.18964	3.09363	3.58884	3.64155	3.62842	6.05845	5.69655	6.66459	5.88474
g24453.t1	AT2G41640.1		protein_coding	Glycosyltransferase family 61 protein		Ahg483244	-0.554066	0.44592	1.29107	0.213686	2.4315	4.42e-10	1.86677	0.216336	1.87198	0.000617388	4.42e-10	4.74838	5.11857	3.18069	2.98202	4.00741	4.65266	3.05395	3.5894	2.93914	3.55879	5.27716	3.72376	3.61301	2.01722	3.65779	6.7979	2.87186	4.94918	4.33983	4.87329	5.19663	4.13223	4.63549	7.38036	7.57741	7.29624	6.06631	7.08008	5.78032	3.59369	3.51236	6.49607
g18978.t1	AT1G47130.1		protein_coding	hypothetical protein		Ahg922999	-0.0673099	0.968701	2.95294	9.12935e-05	2.49566	4.55e-10	0.355976	0.846849	1.24752	0.0560756	4.55e-10	4.0977	3.53484	2.23191	0.821111	2.67139	3.46398	1.62625	4.21174	1.34433	2.66157	2.05247	2.19904	1.64415	1.5002	1.84896	5.10551	3.52776	3.90974	2.02122	3.15702	2.46724	1.90918	2.38866	4.7735	5.54273	4.90496	3.37751	4.64967	2.62187	2.06711	2.38999	3.79967
g16932.t1	AT1G72810.1		protein_coding	Pyridoxal-5'-phosphate-dependent enzyme family protein		Ahg950402	-1.70215	0.0457194	-4.13601	0.596818	-1.94113	0.64782	0.551351	0.827502	7.94221	5.25e-10	5.25e-10	2.65506	2.20185	6.74322	0.700364	3.07512	0	0	6.23939	0	1.55985	0	6.32109	0	1.214	1.88377	0	0	1.6196	5.99623	0	0.813001	0	1.70231	1.60453	0	0	2.25955	0.96602	0	5.74652	2.14475	7.19123
g13775.t1	AT1G22360.1	UGT85A2,AtUGT85A2,UDP-glucosyl transferase 85A2	protein_coding	UDP-glucosyl transferase 85A2		Ahg472476	2.63453	5.33e-10	1.39966	0.202791	1.21197	0.085207	0.661504	0.733751	-0.0874558	0.927512	5.33e-10	3.82287	6.79238	4.73046	3.64403	4.74743	6.93415	8.52075	6.85691	7.61076	7.48064	5.26877	6.57142	7.83572	6.66655	6.58561	6.59258	8.30452	8.03295	8.45877	8.24222	7.80188	6.94678	7.86241	9.70044	8.39093	9.04571	9.44301	9.14502	7.43617	8.71773	7.34828	8.13811
g27162.t1	AT3G23450.1		protein_coding	transmembrane protein		Ahg905397	-0.554929	0.267172	-2.12231	0.00162266	-1.79471	0.000291013	-2.60705	0.528091	-4.29982	5.39e-10	5.39e-10	5.76696	5.23636	6.50916	5.06985	5.64558	5.76095	4.45094	5.14606	5.46256	5.20513	5.21737	5.36553	4.09543	5.36576	5.01103	3.6191	3.10167	3.30511	4.89651	5.45843	6.00091	5.03093	5.34669	4.22703	3.02499	3.45918	3.96449	3.66892	2.7746	4.08342	5.84523	5.27871
g18578.t1	AT4G09750.1		protein_coding	NAD(P)-binding Rossmann-fold superfamily protein		Ahg942756	-2.08408	5.45e-10	-1.76318	0.0173476	-1.89623	1.9e-05	-0.20624	0.925943	-0.0855484	0.912914	5.45e-10	5.14418	5.70674	5.39264	4.36124	5.1512	3.46398	3.75729	3.23879	2.73194	3.298	4.74738	5.04292	5.46337	4.52016	4.94346	3.13985	3.02906	3.4048	5.45383	3.18402	4.05881	5.12508	4.45544	3.11531	2.31224	2.70402	3.22483	2.8391	5.57721	5.18866	4.88431	5.81284
g03495.t1	AT2G35930.1	PUB23,AtPUB23	protein_coding	plant U-box 23	Encodes a cytoplasmically localized U-box domain containing E3 ubiquitin ligase that is involved in the response to water stress and acts as a negative regulator of PAMP-triggered immunity.	Ahg482563	0.856206	0.320181	0.948306	0.743067	2.62572	5.94e-10	0.968009	0.525739	0.812411	0.320011	5.94e-10	5.46833	5.57877	2.88493	1.54444	3.86912	6.37544	4.81415	5.59676	2.35172	4.78452	6.17109	5.20622	3.2937	3.34257	4.5034	8.06135	3.29985	5.66496	3.54935	4.86497	5.41019	3.71438	4.38472	6.61498	8.24248	7.45774	5.70427	7.00487	5.51351	3.12013	4.36914	6.28384
g10469.t1	AT4G23610.1		protein_coding	Late embryogenesis abundant (LEA) hydroxyproline-rich glycoprotein family		Ahg492505	-2.45129	6.19e-10	-0.756465	0.83901	0.102891	0.94287	0.131575	0.964487	0.656312	0.413303	6.19e-10	3.63858	5.6227	5.30948	5.16542	4.93404	1.66969	2.37133	3.13599	3.55752	2.68363	5.19983	4.72799	4.01642	4.89003	4.70857	5.54175	3.1708	3.72969	4.4953	3.76957	4.40569	4.10937	4.19498	3.94233	4.07606	4.13328	5.30796	4.36491	5.70628	5.53075	5.23387	6.6658
g12076.t1	AT5G20410.1	MGD2,ATMGD2,ARABIDOPSIS THALIANA MONOGALACTOSYLDIACYLGLYCEROL SYNTHASE 2	protein_coding	monogalactosyldiacylglycerol synthase 2	Encodes a type B monogalactosyldiacylglycerol (MGDG) synthase. Strongly induced by phosphate deprivation%2C and in non-photosynthetic tissues. Does not contribute to galactolipid synthesis under Pi-sufficient conditions but does under Pi starvation.	Ahg488950	2.87265	0.0822591	-1.20999	0.762344	-2.40789	0.0148043	1.81531	0.525739	3.50671	7.64e-10	7.64e-10	0	0.989243	5.77565	1.34115	2.02651	1.45689	6.03781	3.66519	4.24462	3.85113	0	1.28492	5.36049	4.48131	2.78168	0	3.47407	1.23856	3.82888	3.4518	5.44811	1.90918	3.65949	2.64849	0	1.77118	2.21808	1.65944	0.426208	0.807932	1.72839	3.95619
g21517.t1	AT2G25625.1	CV,chloroplast vesiculation	protein_coding	histone deacetylase-like protein		Ahg932721	-4.69893	3.12e-05	-0.225207	0.990239	2.32008	0.011726	4.7927	0.126864	4.8806	7.64e-10	7.64e-10	0	2.50575	4.33343	1.34115	2.04508	0	0	0.721796	0	0.180449	0.53579	0.78102	4.06957	4.10052	2.37173	0.520174	4.01509	3.79421	1.1709	0.224668	0.958819	1.24973	0.901029	1.28529	1.13091	3.21323	4.10236	2.43295	0	1.42711	0.824719	3.3127
g23202.t1	AT4G14550.2	IAA14,SLR,SOLITARY ROOT	protein_coding	indole-3-acetic acid inducible 14	IAA14 is a member of the Aux/IAA protein family. Involved in lateral root development. Gain of function mutation decreases auxin-inducible gene expression. Protein is localized to the nucleus. Expressed in stele and root tip epidermis. Functions as a negative regulator of ARF7/19.	Ahg493451	2.51347	9.29e-10	-0.174219	0.986522	-0.00699521	0.997843	-0.985598	0.764161	-2.37287	0.00114058	9.29e-10	2.50248	3.81282	1.88328	2.48558	2.67104	5.53525	5.26932	4.60718	5.24561	5.16434	4.85218	4.8765	3.71661	4.42101	4.46657	4.39025	4.73886	4.13787	4.80617	4.36085	6.08755	4.5437	4.94957	6.9778	3.77536	4.16134	5.10419	5.00467	2.35737	2.92003	2.80255	2.61033
g26315.t1	AT2G15292.1		other_rna	other_RNA	Unknown gene	Ahg952280	2.85349	0.000829732	3.60062	0.00180144	7.65642	1.06e-09	1.77573	0.509327	-0.634449	0.780303	1.06e-09	0	2.19953	0	4.80744	1.75174	0	6.59643	0	6.43478	3.2578	0	0.152305	0	1.7002	0.463125	0	5.06273	2.84545	0	0.226747	0	0	0.0566867	6.11176	0.518386	0.442069	0	1.76805	0	0	1.72334	5.46999
g21238.t1	AT3G56290.1		protein_coding	potassium transporter		Ahg938584	-1.84351	8.06e-05	-1.31044	0.142371	-2.84918	1.08e-09	-1.02766	0.452265	-0.841523	0.210719	1.08e-09	6.53349	6.63326	6.3035	5.76262	6.30822	3.77109	4.58243	5.59676	4.46171	4.603	4.85218	6.15053	6.3906	5.68068	5.7685	3.27539	4.89002	3.83438	7.16104	4.34897	5.23328	6.91748	5.9152	4.18964	1.75699	3.91983	3.34082	3.30182	5.29096	5.79248	5.8159	5.95693
g03545.t1	AT2G36400.1	GRF3,AtGRF3,growth-regulating factor 3	protein_coding	growth-regulating factor 3	Growth regulating factor encoding transcription activator. One of the nine members of a GRF gene family%2C containing nuclear targeting domain. Mutants result in smaller leaves indicating the role of the gene in leaf development. Expressed in root%2C shoot and flower.	Ahg482616	3.34743	1.11e-09	-0.0603676	0.997899	0.0209972	0.992687	-0.141668	0.955853	1.2726	0.12565	1.11e-09	1.43133	1.44573	1.59304	0	1.11752	4.27234	4.81415	3.23879	3.20299	3.88207	2.45874	1.8132	2.88302	1.33572	2.12267	1.20313	2.59838	1.32042	2.2909	3.26212	3.43492	2.76288	2.9377	3.26661	3.22183	3.21323	2.29679	2.99962	1.90673	1.70137	2.95381	2.06747
g22764.t1	AT3G22840.1	ELIP1,ELIP	protein_coding	Chlorophyll A-B binding family protein	Encodes an early light-inducible protein.	Ahg930279	-2.4222	0.00292486	-2.67936	0.000608832	-2.67751	1.13e-09	-2.39543	0.325471	0.19996	0.878636	1.13e-09	10.5209	8.94423	9.37622	10.3728	9.80355	6.74172	5.81526	9.21529	8.48826	7.56513	7.59441	8.15898	8.73206	8.22447	8.17748	4.84721	5.86548	6.58156	10.1091	6.31027	6.78259	8.91593	8.02947	7.43661	3.2819	4.65152	6.4446	5.45366	11.0979	9.76725	8.32663	9.21195
g03522.t1	AT2G36220.1		protein_coding	hypothetical protein		Ahg482594	0.182125	0.85548	1.56015	0.131771	2.79949	1.28e-09	1.64094	0.202822	1.18547	0.245272	1.28e-09	3.24561	3.15075	2.51247	2.15395	2.76569	2.64051	3.86454	3.02531	2.61599	3.03658	4.52588	2.7542	3.20146	3.38528	3.46671	5.1765	5.96615	5.05764	3.3275	3.4518	5.37781	2.28046	3.6094	6.76868	6.32788	6.87687	5.46107	6.35863	4.15714	3.29583	3.38503	4.47402
g11549.t1	AT3G55220.1	SAP130b,AtSAP130b,Arabidopsis thaliana spliceosome-associated protein 130 b	protein_coding	Cleavage and polyadenylation specificity factor (CPSF) A subunit protein	Encodes a spliceosomal protein that is required for proper reproduction. RNAi lines display low pollen viability%2Ccaused by a defect in the transition from microspore to bicellular stage during pollen development.	Ahg898458	-3.01968	0.0019458	-8.65092	1.4153e-09	1.23971	0.699687	-1.99695	0.705388	-0.899101	0.572595	1.4153e-09	4.52734	4.08798	0	3.34305	2.98959	3.69488	0	0	0	0.923721	4.62124	0	0	3.27058	1.97295	0	0	1.6116	3.85018	2.84855	0	2.59996	2.32467	3.82653	5.60284	3.33702	0	3.19159	3.97616	0	0	3.70452
g23354.t1	AT3G25240.1		protein_coding	sulfate/thiosulfate import ATP-binding protein%2C putative (DUF506)		Ahg930661	2.16279	0.360874	-2.96348	0.833366	0.0993932	0.99289	9.96648	1.46e-09	3.24566	5.22e-05	1.46e-09	0	0	0.418073	0	0.104518	0	1.62625	0	0.597453	0.555925	0.292626	0	5.34979	0.383833	1.50656	0	0	0	2.74445	0.419017	0.958819	0	1.03057	0	0	1.91	2.6365	1.13662	0	0	0	0.213597
g13837.t1	AT1G05523.1		antisense_long_noncoding_rna	Natural antisense transcript overlaps with AT1G20070		Ahg920964	-1.334	0.131526	-2.86042	5.58934e-05	-3.11875	1.48e-09	-2.05082	0.286802	-1.36092	0.0560895	1.48e-09	6.86285	5.57877	6.28497	7.1231	6.46242	4.42665	3.37739	7.63674	5.99076	5.35788	4.91804	6.49305	5.623	6.58186	5.90399	3.06698	3.23677	2.75184	7.02441	4.90609	2.46724	6.0271	5.10621	3.7757	2.62211	1.61756	1.85164	2.46675	4.86707	5.0647	5.7083	4.71221
g10309.t1	AT4G25110.1	MC2,AtMC2,metacaspase 2,AtMCP1c,metacaspase 1c,MCP1c,metacaspase 1c	protein_coding	metacaspase 2	Encodes a type I metacaspase. Two Arabidopsis metacaspases%2C AT1G02170 (MC1) and AT4G25110 (MC2) antagonistically control programmed cell death in Arabidopsis. MC1 is a positive regulator of cell death and requires conserved caspase-like putative catalytic residues for its function. MC2 negatively regulates cell death. This function is independent of the putative catalytic residues. A third type…	Ahg492323	-2.78948	1.6e-09	-0.941591	0.706684	-0.777795	0.674973	-0.912537	0.673121	-3.71955	9.54e-05	1.6e-09	3.90687	7.59874	7.06367	6.25064	6.20498	2.53586	3.64143	3.5894	4.73618	3.62572	6.21105	6.99761	8.29915	8.69245	7.55007	5.03084	8.19677	7.52752	5.6343	2.75045	2.51566	5.15886	4.01482	4.05057	1.75699	5.68187	3.14197	3.65785	3.20926	3.78261	3.67363	8.48755
g09896.t1	AT1G16950.1		protein_coding	transmembrane protein		Ahg920601	0.709012	0.839978	8.22572	9.06391e-07	6.51736	1.13e-05	9.54094	1.78e-09	4.71213	4.35e-06	1.78e-09	0	0	0	0.468201	0.11705	0	1.03107	0	0	0.257768	0	0	0	0	0	4.47718	0.507252	1.24611	0	0	0	0	0	0	3.02499	0.756614	2.4424	1.556	0.426208	0	0	0
g09578.t1	AT2G47460.1	MYB12,ATMYB12,MYB DOMAIN PROTEIN 12,PFG1,PRODUCTION OF FLAVONOL GLYCOSIDES 1	protein_coding	myb domain protein 12	MYB12 belongs to subgroup 7 of the R2R3-MYB family. It strongly activates the promoters of chalcone synthase (CHS)%2C flavanone 3-hydroxylase (F3H)%2C flavonol synthase (FLS) and - to a lesser extent - chalcone flavanone isomerase (CHI)%2C but cannot activate the promoters of flavonoid-3'hydroxylase (F3'H) and dihydroflavonol 4-reductase (DF). The activation requires a functional MYB recognition …	Ahg483923	-2.07872	6.3e-05	-1.19953	0.409471	-3.27691	1.82e-09	-4.16264	0.00579951	-2.41061	0.0030803	1.82e-09	4.44544	4.67968	5.23417	4.63051	4.74745	1.20719	2.63638	4.26142	3.12029	2.80632	3.69131	4.24478	4.64325	3.25316	3.95812	2.41719	2.59838	3.40285	4.73262	2.28561	3.88541	4.65835	3.8905	2.47287	0.481974	0.427349	1.85164	1.30846	4.58663	4.20584	3.53653	4.96899
g17834.t1	AT1G62480.1		protein_coding	Vacuolar calcium-binding protein-like protein		Ahg475097	-2.37414	1.87e-09	0.388927	0.989518	-1.42071	0.00516038	-2.54325	0.126218	-1.99949	0.00920847	1.87e-09	6.52687	6.60068	4.81903	4.46506	5.60291	5.28382	4.22807	2.08616	1.83399	3.35801	4.67302	3.83687	5.0526	3.25316	4.20391	2.73198	6.06932	3.75242	6.09389	4.92222	5.41658	4.40043	5.20828	5.26191	2.06116	4.50589	3.51556	3.83613	5.79826	5.44011	6.89939	5.69335
g20212.t1	AT4G15920.1	SWEET17	protein_coding	Nodulin MtN3 family protein	Encodes a vacuolar fructose transporter expressed in parenchyma and xylem that controls leaf fructose content. When its expression is reduced%2C fructose accumulates in leaves.	Ahg493293	-0.259055	0.621331	-0.534665	0.902885	-2.57286	1.89e-09	-2.4399	0.37109	-1.94117	0.0212531	1.89e-09	4.32845	4.63748	5.7398	4.4398	4.78638	4.30455	4.75961	5.24817	4.32067	4.65825	4.12229	5.39045	4.62561	4.76623	4.72614	4.2326	3.81368	3.21143	6.23907	3.85605	4.27114	5.91955	5.07145	4.13167	2.42309	1.77118	2.80755	2.78337	4.45717	4.11501	4.43492	3.81611
g25060.t1	AT5G38430.1	RBCS1B	protein_coding	Ribulose bisphosphate carboxylase (small chain) family protein	Encodes a member of the Rubisco small subunit (RBCS) multigene family: RBCS1A (At1g67090)%2C RBCS1B (At5g38430)%2C RBCS2B (At5g38420)%2C and RBCS3B (At5g38410).	Ahg494137	-2.0222	0.000412901	-2.12337	0.0040641	-2.70543	9.66e-08	-3.1314	0.384931	-4.90863	2.14e-09	2.14e-09	8.04308	7.33497	6.25905	7.43974	7.26921	5.33883	4.09696	5.77205	6.27258	5.37011	6.19032	7.24318	6.27989	7.36199	6.76885	4.58654	5.00257	3.73888	6.71613	6.11989	4.91569	7.24778	6.24987	5.21912	3.383	3.04445	3.11659	3.69079	5.09467	4.43027	7.05018	6.24867
g20911.t1	AT2G19810.1	OZF1,AtOZF1,AtTZF2,TZF2,tandem zinc finger 2	protein_coding	CCCH-type zinc finger family protein	Encodes Oxidation-related Zinc Finger 1 (OZF1)%2C a plasma membrane protein involved in oxidative stress.	Ahg480488	2.06053	2.18e-09	0.751184	0.855898	0.44219	0.715214	-0.195103	0.944713	-1.38286	0.0640081	2.18e-09	6.38028	6.85817	6.07801	5.61244	6.23223	8.66955	9.13552	7.9103	7.87304	8.3971	6.64626	6.00483	7.16103	5.78803	6.40004	6.50565	7.6122	6.86899	6.49403	7.8748	7.6797	6.34827	7.0992	7.62346	7.1316	7.52679	8.1568	7.60966	6.41869	6.40434	6.12575	6.11807
g02663.t1	AT3G01840.1	LYK2	protein_coding	Protein kinase superfamily protein	Encodes a LysM-containing receptor-like kinase. Induction of chitin-responsive genes by chitin treatment is not blocked in the mutant.	Ahg477331	-1.17628	0.0986799	-0.319177	0.974768	2.40678	2.35e-09	1.54292	0.435931	1.51648	0.0638755	2.35e-09	6.93965	7.2241	5.64607	5.48239	6.32305	6.47077	4.86669	6.3021	3.49324	5.2832	7.87567	4.82258	4.24155	4.71692	5.41418	8.4188	3.67779	5.50141	4.84159	4.93021	5.90874	3.93838	4.90473	7.74443	7.78883	8.04656	5.72577	7.3264	6.48662	4.08342	4.40897	7.82731
g03155.t1	AT2G33020.1	RLP24,AtRLP24,receptor like protein 24	protein_coding	receptor like protein 24		Ahg497402	-2.34528	2.59e-09	-0.61655	0.817422	-0.966217	0.129939	0.121643	0.961009	-0.116761	0.927708	2.59e-09	3.68833	6.012	4.53598	5.71076	4.98677	1.45689	3.18388	2.77465	4.07888	2.87358	5.36503	5.1387	3.15304	4.48112	4.53447	5.01155	3.81368	3.86692	5.39536	3.43324	1.62114	5.29715	3.93672	3.56789	2.71219	2.03662	4.49646	3.20329	6.05882	4.79847	4.83633	5.06839
g23941.t1	AT2G21330.1	FBA1,AtFBA1	protein_coding	fructose-bisphosphate aldolase 1		Ahg932060	-0.803235	0.288088	-1.39723	0.316677	-1.76985	0.0063632	-2.96283	0.422266	-3.94597	2.82e-09	2.82e-09	10.9131	11.3206	11.0496	10.6852	10.9921	9.68699	10.4698	10.6486	10.4246	10.3075	10.3194	10.4589	10.3148	10.1664	10.3149	9.16394	8.72657	8.59506	10.9477	10.1816	9.81467	10.8936	10.4594	9.82455	7.48779	8.82879	8.87607	8.7543	10.4375	10.5283	10.9409	10.1384
g24889.t1	AT1G54095.1		protein_coding	DUF1677 family protein%2C putative (DUF1677)		Ahg314716	-0.240221	0.897658	1.40835	0.681439	1.59009	0.0554167	4.8419	0.352497	3.07805	2.82e-09	2.82e-09	0.510189	1.68552	1.42261	0.821111	1.10986	0.90503	1.03107	0.721796	1.34433	1.00056	1.08701	1.48329	2.11779	0.9369	1.40625	2.41719	1.42512	2.24237	1.33893	0.590266	0.81145	1.79924	1.13497	1.86198	2.19216	1.77118	3.22483	2.26254	1.61456	0.459799	0	0.399611
g20391.t1	AT3G53260.1	PAL2,ATPAL2	protein_coding	phenylalanine ammonia-lyase 2	Encodes phenylalanine lyase. Arabidopsis has four PALs: AT2G37040 (PAL1)%2C AT3G53260 (PAL2)%2C AT5G04230 (PAL3) and AT3G10340 (PAL4).	Ahg938226	-2.53402	3.19e-09	-0.737994	0.909253	-2.06856	0.00262582	-1.28349	0.40357	-0.770039	0.257096	3.19e-09	8.15603	7.66151	7.49585	6.5274	7.4602	5.20069	4.38041	5.86127	4.79068	5.05826	6.35671	6.80252	6.03739	6.3749	6.39288	7.05029	4.37872	6.46732	7.9676	5.64002	7.97854	7.16748	7.18841	4.94037	5.82098	4.92147	5.39998	5.2707	6.48108	6.42024	7.47564	6.42181
g13462.t1	AT1G21010.1		protein_coding	poly polymerase		Ahg921071	0.178696	0.848245	0.412933	0.942132	2.24206	3.53e-09	1.33866	0.459792	0.640696	0.383227	3.53e-09	2.8804	2.73651	2.94913	3.05038	2.9041	3.51992	1.62625	3.5894	3.35541	3.02274	4.26411	3.64311	3.74956	3.42676	3.77088	4.97219	3.62949	4.44166	3.46102	2.75045	3.06368	2.36006	2.9088	5.80367	4.65512	4.87137	4.94222	5.06809	4.45717	3.52479	3.05768	3.42413
g16704.t1	AT3G48520.1	CYP94B3	protein_coding	cytochrome P450%2C family 94%2C subfamily B%2C polypeptide 3	CYP94B3 is a jasmonoyl-isoleucine-12-hydroxylase that catalyzes the formation of 12-OH-JA-Ile from JA-Ile. By reducing the levels of this the biologically active phytohormone%2C CYP94B3 attenuates the jasmonic acid signaling cascade. CYP94B3 transcript levels rise in response to wounding.	Ahg485210	-3.15166	3.91e-09	-2.36471	0.152522	2.34424	0.00170908	1.62097	0.317824	0.486895	0.574306	3.91e-09	6.40937	5.16883	2.23191	0.821111	3.6578	3.46398	1.62625	1.55959	0	1.66245	7.14738	3.72376	4.01642	5.31143	5.04975	6.65606	1.17889	3.78107	3.15805	2.59819	4.76741	1.79924	3.08072	6.88728	6.25482	5.43981	2.4424	5.25608	3.03873	1.21022	2.84188	3.83236
g18025.t1	AT2G43570.1	CHI	protein_coding	chitinase		Ahg346169	-2.36749	3.91e-09	0.0102265	0.99971	-1.8666	0.00245551	-0.529826	0.810065	-0.11414	0.925918	3.91e-09	7.21121	8.60938	8.06294	6.43964	7.58079	5.84	5.91843	4.71809	4.91855	5.34877	6.84161	6.29605	6.08334	5.60129	6.20557	7.58721	5.04074	5.50015	7.71584	5.91343	6.28141	8.23512	7.03645	4.32891	5.54763	4.16134	6.97539	5.25332	8.54358	7.43668	7.19341	8.32238
g23923.t1	AT2G21180.1		protein_coding	transmembrane protein		Ahg932040	2.17569	3.91e-09	1.31286	0.193757	1.19427	0.0945355	1.63716	0.372099	0.930689	0.134965	3.91e-09	2.39022	2.23091	2.42488	3.68761	2.6834	4.91798	4.14541	4.75325	5.47925	4.82397	3.14899	2.7542	4.19447	4.1509	3.56214	3.76444	6.13134	4.92337	4.03873	4.51766	4.69567	2.98	4.05801	4.89463	5.38734	4.87137	6.20032	5.33841	3.97993	4.69826	3.53653	3.5474
g19002.t1	AT1G47395.1		protein_coding	hypothetical protein		Ahg923038	-3.36187	5.5e-07	-0.792534	0.817422	-0.531362	0.850736	-2.29506	0.192853	-7.49487	4.24e-09	4.24e-09	0.886334	3.37279	4.85231	3.40389	3.12883	0.522349	0	2.08616	0.597453	0.801491	1.88691	4.40182	2.75842	4.46309	3.37756	0.901693	4.12334	1.25626	2.33132	1.67383	3.84808	2.36006	2.55332	4.15126	0	1.25038	3.34082	2.18562	3.94784	2.55571	3.51236	1.28462
g27200.t1	AT2G27880.1	AGO5,AtAGO5	protein_coding	Argonaute family protein		Ahg481718	-2.18196	4.29e-09	-0.928502	0.565293	-1.23833	0.0175238	-1.4582	0.355473	-0.314306	0.696993	4.29e-09	4.65429	5.29184	4.69346	5.28373	4.98083	3.40578	3.05395	2.63084	3.03256	3.03078	4.33011	4.44837	3.20146	4.55799	4.13448	3.93793	3.36029	3.88264	4.43165	3.38356	3.60121	4.77911	4.04888	3.11531	3.22183	1.91	3.64155	2.97217	5.08725	4.81828	4.80692	4.91659
g23173.t1	AT4G14368.1		protein_coding	Regulator of chromosome condensation (RCC1) family protein		Ahg493465	-2.1567	4.3e-09	0.0819601	0.996627	0.109916	0.962176	0.729809	0.856424	2.13707	0.00898362	4.3e-09	3.53679	5.7667	5.18169	5.71076	5.04899	1.45689	3.96436	3.50941	3.55752	3.12205	5.1731	4.68834	3.2937	5.49814	4.66332	5.81081	5.20218	4.98704	5.51653	3.36008	3.45988	4.70483	4.26033	2.99041	4.63222	4.50589	5.08213	4.30266	5.88472	5.64337	4.80692	5.86512
g09377.t1	AT5G54610.1	ANK,BDA1,bian da 2 (becoming big in Chinese)	protein_coding	ankyrin	Induced in response to Salicylic acid. Belongs to the ankyrin repeat protein family.		-2.14912	1.51e-07	-2.11869	0.173268	-2.44321	4.73e-09	-3.28246	0.0287403	-2.64965	1.33e-05	4.73e-09	7.29181	9.94493	9.10219	9.64587	8.9962	5.60157	8.12736	6.86497	7.31769	6.9779	7.38135	7.70212	6.82471	8.79996	7.67703	6.76948	5.38784	5.83814	8.84252	7.52356	7.79085	7.02213	7.79477	6.26562	5.82098	5.56065	4.14553	5.4482	8.79785	9.14153	9.041	9.30879
g16469.t1	AT2G04240.1	XERICO	protein_coding	RING/U-box superfamily protein	Encodes a small protein with an N-terminal trans-membrane domain and a RING-H2 zinc finger motif located at the C-terminus. Gene expression is induced by salt and osmotic stress. Transcrips levels are induced by DELLA proteins and repressed by gibberellic acid. Involved in ABA metabolism.	Ahg480074	1.96979	5e-09	0.66657	0.7923	0.647328	0.395957	0.0266947	0.98988	-0.905616	0.149659	5e-09	4.74838	5.17867	4.33343	3.99566	4.56403	7.51518	7.12713	5.43297	6.3128	6.59702	4.93935	4.56242	5.94796	5.51747	5.2418	5.88687	6.06932	6.40641	5.33461	6.14834	5.39733	5.50369	5.59599	6.91332	5.59101	5.87221	6.7684	6.28624	5.48057	5.64337	4.5581	4.43198
g09121.t1	AT4G02280.1	SUS3,ATSUS3	protein_coding	sucrose synthase 3	Encodes a protein with sucrose synthase activity (SUS3). It appears to be important for sucrose metabolism in developing seeds%2C especially during the late maturation phase%2C about 18 days after flowering.	Ahg490342	1.99842	5.24e-09	1.56506	0.175425	0.826836	0.0742927	1.11578	0.55597	0.55881	0.467677	5.24e-09	3.48307	4.99031	4.2594	3.23793	3.99268	6.42022	6.63071	5.69042	5.51206	6.06335	5.96322	4.96211	6.9958	3.20628	5.28185	6.56639	5.90659	6.72153	5.37867	6.06365	5.53876	5.4592	5.61007	6.65668	6.55786	6.47992	6.26538	6.48996	7.07359	6.49419	4.27171	5.62035
g05348.t1	AT3G62410.1	CP12-2,CP12,CP12 DOMAIN-CONTAINING PROTEIN 1	protein_coding	CP12 domain-containing protein 2	CP12-2 encodes a small peptide found in the chloroplast stroma. It belongs to the CP12 gene family thought to be involved in the formation of a supramolecular complex with glyceraldehyde-3-phosphate dehydrogenase (GAPDH) and phosphoribulokinase (PRK) embedded in the Calvin cycle. CP12-2 is coordinately regulated by light with the photosynthetic GAPDH and PRK. The annotation of this gene is based …	Ahg486746	-1.32336	0.00839527	-1.50341	0.217432	-1.97642	0.000242311	-2.28038	0.351905	-3.56698	5.42e-09	5.42e-09	8.8429	9.07845	8.8365	8.61207	8.84248	7.07619	7.51236	8.23957	7.74433	7.64311	9.21862	9.50416	9.88801	9.06918	9.41999	7.89765	7.58713	6.66966	9.6961	9.24063	9.10046	9.51165	9.38721	8.44637	6.28449	7.46057	7.70698	7.4746	9.20229	9.29295	9.32524	9.28352
g02891.t1	AT4G39970.1		protein_coding	Haloacid dehalogenase-like hydrolase (HAD) superfamily protein		Ahg944002	-1.18	0.0374779	-1.80665	0.0419823	-2.6839	5.48e-09	-3.02938	0.117417	-1.9489	0.00954681	5.48e-09	5.26051	4.57922	3.94992	4.41409	4.55093	3.98495	2.63638	4.21174	3.20299	3.50902	4.96034	4.85875	4.58967	5.33341	4.93554	4.09278	2.87186	2.28997	4.85552	3.65845	4.21359	4.59395	4.33038	2.99041	0.481974	2.15303	2.13482	1.94006	3.97993	4.2913	5.35435	4.13717
g07291.t1	AT5G67080.1	MAPKKK19	protein_coding	mitogen-activated protein kinase kinase kinase 19	member of MEKK subfamily	Ahg951518	-0.170954	0.895969	2.012	0.836464	0.0834369	0.970874	1.76246	0.462288	4.62708	5.78e-09	5.78e-09	2.26847	2.23091	3.0106	0.821111	2.08277	2.99651	1.62625	2.08616	1.34433	2.01331	0.743819	1.28492	1.77792	3.78678	1.89836	5.43258	2.69542	3.72375	1.48941	2.38203	2.07335	1.90918	1.96349	1.54419	3.44842	1.61756	1.62634	2.05913	1.61456	0.954848	1.10888	2.53288
g13703.t1	AT1G23010.1	LPR1	protein_coding	Cupredoxin superfamily protein	Encodes a protein with multicopper oxidase activity. Located in ER. Function together with LPR2 (AT1G71040) and a P5-type ATPase (At5g23630/PDR2) in a common pathway that adjusts root meristem activity to Pi (inorganic phosphate) availability.	Ahg472551	-2.41196	5.93e-09	-1.3276	0.169995	-1.63847	4.53e-05	-1.13508	0.421922	-0.965971	0.0638121	5.93e-09	4.55364	4.86166	4.71208	4.67471	4.70052	2.16682	2.04636	2.47109	3.35541	2.50992	4.8182	5.30128	5.10446	4.22331	4.86181	3.20921	3.52776	3.90473	6.11144	4.04463	4.59786	5.43173	5.04642	4.4647	2.79697	3.66924	3.37751	3.5771	5.753	5.75788	5.46554	5.23059
g23112.t1	AT4G16260.1		protein_coding	Glycosyl hydrolase superfamily protein	Encodes a putative beta-1%2C3-endoglucanase that interacts with the 30C02 cyst nematode effector. May play a role in host defense.	Ahg329886	2.34107	0.0492765	4.52009	6.03048e-09	2.17253	0.233367	3.87364	0.515951	3.37537	0.00336325	6.03048e-09	0	0.989243	0.418073	0.468201	0.468879	2.73807	2.04636	0.721796	1.60984	1.77902	1.48488	3.21116	3.53956	0.686709	2.23058	4.36007	5.74598	3.38963	3.30738	2.71386	3.82904	2.19621	3.01162	1.76363	8.04212	4.39205	6.09962	5.07436	3.40919	2.00101	2.76212	0.96898
g01894.t1	AT1G02820.1	LEA3,AtLEA3	protein_coding	Late embryogenesis abundant 3 (LEA3) family protein		Ahg918938	-0.966826	0.0679045	-2.90498	1.23255e-05	-2.65569	6.55e-09	-2.7458	0.124402	-1.33493	0.152703	6.55e-09	4.47463	5.68659	4.85298	6.47862	5.37321	3.90317	3.22471	4.75325	5.95541	4.45913	4.59611	4.96228	3.87429	6.02931	4.8655	1.66675	3.67922	3.09363	7.06016	3.67757	3.60278	6.73603	5.26913	4.5415	2.19216	2.03662	3.10526	2.96889	3.16129	4.90316	5.87984	5.52327
g20998.t1	AT2G23130.1	AGP17,ATAGP17	protein_coding	arabinogalactan protein 17	AGP17 is a lysine-rich arabinogalactan-protein (AGP) and part of a multi-gene family of glycoproteins with approx. 50 members. It falls into one subclass with AGP18 and AGP19%2C other lysine-rich AGPs. 84%25 of its proline residues are hydroxylated to hydroproline and its heavy glycosylation accounts for appr. 69%25 of the molecular weight. The main glycosyl residues are arabinose (30.1%25) and g…	Ahg899620	-2.46743	6.44e-06	-1.68309	0.241046	-5.18194	6.55e-09	-3.62436	0.0287403	-1.6728	0.405248	6.55e-09	4.85796	3.934	5.32165	5.4947	4.90208	2.01936	0	2.77465	4.81718	2.4028	2.45874	1.65766	1.33246	3.05577	2.12615	1.45234	1.63538	0.771931	3.84293	1.67383	3.27534	5.12508	3.47929	1.42054	0	0	0	0.355135	2.03326	2.95537	5.64301	2.2235
g01217.t1	AT1G76650.1	CML38	protein_coding	calmodulin-like 38		Ahg476823	-0.702846	0.55843	-0.802587	0.892875	2.87705	6.65e-09	1.59758	0.447369	1.29814	0.077794	6.65e-09	7.2482	6.80832	4.71208	2.6707	5.35982	6.0635	4.51818	6.9733	2.1989	4.93847	8.53841	5.62902	4.83963	6.10792	6.27874	8.90119	4.31906	6.52245	5.23159	6.12763	7.20423	4.19869	5.69053	9.36581	8.68349	9.58514	6.82925	8.61592	6.73956	4.35883	5.73466	7.40525
g09892.t1	AT1G17020.1	SRG1,ATSRG1,SENESCENCE-RELATED GENE 1	protein_coding	senescence-related gene 1	Encodes a novel member of the Fe(II)/ascorbate oxidase gene family%3B senescence-related gene.	Ahg920607	-1.69378	0.315868	1.39913	0.445009	0.524748	0.82059	2.6342	0.360963	3.35392	6.68e-09	6.68e-09	0	1.30901	2.23191	1.34115	1.22052	0.522349	0	0	1.0187	0.385261	1.97206	1.65766	2.11779	1.15005	1.72439	2.73198	2.78634	3.41021	2.85949	1.67383	1.70705	0.633376	1.71844	1.86198	1.75699	1.91	3.57993	2.27722	1.61456	2.06711	0.658456	1.8925
g18110.t1	AT2G44340.1		protein_coding	VQ motif-containing protein		Ahg483559	2.09857	6.87e-09	1.48963	0.306353	1.98659	5.53e-07	1.23992	0.424783	0.520676	0.424744	6.87e-09	2.81494	3.32537	2.99912	3.43491	3.14358	4.93001	5.70299	5.40538	4.8652	5.2259	5.33134	4.66116	6.00678	3.71794	4.92931	5.60758	6.56942	6.1596	4.80718	4.65107	4.84743	4.59626	4.72548	7.2078	5.86995	6.84079	7.01766	6.73405	4.62089	4.61718	3.91972	3.72225
g01639.t1	AT1G80130.1		protein_coding	Tetratricopeptide repeat (TPR)-like superfamily protein		Ahg477244	3.43468	7.31e-09	1.39948	0.231823	2.10867	0.00597041	-0.660955	0.797398	-2.54678	0.00965106	7.31e-09	5.33821	5.727	7.31885	3.99566	5.59493	9.68164	9.616	8.50233	8.44431	9.06107	6.68461	5.52032	6.80133	4.81391	5.95504	7.51148	6.95945	7.57169	5.60986	8.63603	5.61852	5.48606	6.33762	8.84016	8.50282	7.49682	8.90148	8.43532	4.60712	1.85896	3.95045	5.30224
g19326.t1	AT5G13730.1	SIG4,SIGD	protein_coding	sigma factor 4	Encodes sigma 4 factor%2C involved in regulating the activity of the plastid-encoded RNA polymerase PEP. Regulates the overall quantity of NDH complexes and thus influences NDH activity.	Ahg940838	-0.139474	0.869237	-0.738615	0.714544	-0.714576	0.291967	-1.52873	0.526941	-3.22754	8.16e-09	8.16e-09	4.62978	5.24576	4.57638	5.13427	4.89655	4.42665	4.51818	5.67217	4.86875	4.87144	5.35055	5.7781	5.52175	5.56469	5.55377	4.36007	5.298	4.18539	5.54259	5.81431	5.2114	5.82452	5.59821	5.45548	3.77536	4.83698	5.65283	4.93016	4.83268	5.12801	6.26969	4.85428
g18603.t1	AT4G09890.1		protein_coding	mediator of RNA polymerase II transcription subunit%2C putative (DUF3511)		Ahg489838	1.84671	8.65e-09	1.78754	0.0134945	0.723319	0.248427	-0.292461	0.900303	-1.09713	0.0864563	8.65e-09	4.29766	4.45512	3.74816	3.50479	4.00143	6.01566	6.71953	5.09216	5.7507	5.89451	4.7594	4.97864	5.91204	5.05785	5.17698	6.69285	6.82652	6.4074	5.69365	6.03798	6.15023	5.37548	5.81433	6.87556	6.07127	6.49102	6.94375	6.5954	4.38781	5.29593	4.83643	4.04254
g14547.t1	AT2G01610.1		protein_coding	Plant invertase/pectin methylesterase inhibitor superfamily protein		Ahg935881	-2.841	0.0485469	-3.0464	0.0310558	-0.1032	0.981958	2.54273	0.456572	3.2892	9.25e-09	9.25e-09	1.43133	1.5706	2.1248	1.10444	1.55779	0.90503	0	0	0	0.226257	3.47496	1.05486	2.21536	1.33572	2.02023	0.901693	0.507252	0.352236	2.2909	0	1.21487	2.64069	1.53662	0.309818	1.57689	1.25038	2.57466	1.42794	2.8453	0.954848	1.34618	1.18689
g14180.t1	AT5G24770.1	VSP2,ATVSP2	protein_coding	vegetative storage protein 2	Has acid phosphatase activity dependent on the presence of divalent cations (Mg2+%2C Co2+%2C Zn2+%2C Mn2+) and anti-insect activity. Insects fed with the protein show a retarded development. Induced in response to abscisic acid%2C jasmonic acid%2C salt%2C water deficiency and wounding.	Ahg489339	0.959303	0.448646	-1.15986	0.612358	-3.339	9.52e-09	-3.14552	0.0150313	-2.67181	0.0392605	9.52e-09	9.36778	7.72885	8.21402	5.23537	7.6365	11.3452	9.17528	10.4333	2.83926	8.44826	10.2995	9.29672	8.09873	4.66274	8.08943	9.73798	3.10873	6.82821	6.28787	5.47771	4.84469	7.96308	6.14334	4.07169	3.23162	2.04147	2.63952	2.99607	6.04154	5.49427	5.68356	1.6196
g19541.t1	AT3G26060.2	PRXQ,ATPRX Q	protein_coding	Thioredoxin superfamily protein	encodes periredoxin Q which decomposes peroxides and plays a role in the protection of the photosynthetic apparatus	Ahg484368	-1.159	0.0303599	-1.52684	0.198855	-1.57055	0.000300224	-2.74142	0.389187	-3.20783	9.85e-09	9.85e-09	8.0969	7.55595	7.06729	7.51352	7.55841	6.52646	5.6148	7.00281	6.94974	6.52345	7.82507	8.4398	7.68418	8.48351	8.10814	6.74049	6.72675	5.06854	7.33762	6.6353	7.02558	7.42748	7.10649	6.45479	4.40799	5.34509	6.23571	5.6109	7.03252	6.799	8.32316	7.50113
g06661.t1	AT3G15630.1		protein_coding	plant/protein		Ahg479015	-0.638199	0.7258	0.899275	0.74083	2.43294	1.12e-08	1.44464	0.325471	0.638866	0.517909	1.12e-08	1.18441	1.5706	1.00606	1.7226	1.37092	0.90503	0	0	2.73194	0.909242	1.36405	2.08153	2.47377	3.42676	2.33653	1.66478	4.6203	1.57127	1.97093	1.74808	3.1884	2.87552	2.44573	3.96464	4.00655	4.92147	5.92477	4.70436	2.03326	3.02355	2.80255	3.42413
g19578.t1	AT3G25760.1	AOC1,ERD12,early-responsive to dehydration 12	protein_coding	allene oxide cyclase 1	encodes allene oxide cyclase. One of four genes in Arabidopsis that encode this enzyme%2C which catalyzes an essential step in jasmonic acid biosynthesis. Gene expression is induced during senescence%2C a process that involves jasmonic acid signalling pathway.	Ahg936257	0.159942	0.88791	-0.170662	0.996627	-0.633774	0.405374	-2.74936	0.136147	-4.12528	1.17e-08	1.17e-08	7.72621	7.29871	6.26215	7.11805	7.10128	7.79393	7.16612	8.4617	6.35609	7.44446	7.67512	8.59337	7.26224	8.68325	8.0535	8.88691	7.32315	6.90496	7.67002	7.86804	7.61962	7.46455	7.65556	7.57332	7.90307	7.08165	5.76969	7.08193	7.43549	7.99854	7.56689	6.47081
g15256.t1	AT3G19260.1	LOH2,LAG1 HOMOLOG 2,LONGEVITY ASSURANCE GENE1 HOMOLOG 2	protein_coding	LAG1 homologue 2	LAG1 homolog . Loss of function mutant is sensitive to AAL-toxin. LOH2 is presumed to function in sphingolipid metabolism. It encodes a ceramide synthase essential for production of LCFA-ceramides (mainly C26).	Ahg923392	2.42918	1.29e-08	0.493634	0.925657	1.00119	0.020915	0.153143	0.931979	0.681986	0.31745	1.29e-08	2.96121	4.66897	4.28425	3.11564	3.75752	6.53307	7.69781	5.29663	5.30298	6.20762	4.34599	3.09468	3.68358	3.87933	3.75089	4.16439	5.18557	3.73826	3.15783	4.77904	4.25682	3.37438	3.89202	4.40706	6.01928	5.00128	4.17229	4.89998	2.35737	4.19095	4.88261	4.5836
g11411.t1	AT3G54000.1		protein_coding	TIP41-like protein		Ahg485794	-0.154672	0.854559	0.450535	0.933552	2.16648	1.38e-08	1.45994	0.372099	0.786229	0.382735	1.38e-08	5.07323	4.48716	3.28387	2.91025	3.93863	4.39708	4.14541	4.05151	3.20299	3.94925	5.52977	2.7542	3.42186	2.2196	3.48136	5.96916	2.78634	4.81331	3.497	4.57997	4.28517	2.98	3.83554	6.35699	6.69673	6.3457	4.45107	5.96262	3.2619	2.95537	2.95381	4.49459
g20455.t1	AT3G52720.1	ACA1,ATACA1,A. THALIANA ALPHA CARBONIC ANHYDRASE 1,CAH1,CARBONIC ANHYDRASE 1	protein_coding	alpha carbonic anhydrase 1	Encodes an alpha carbonic anhydrase (CAH1) located in the chloroplast stroma. Most chloroplast proteins are encoded by the nuclear genome and imported with the help of sorting signals that are intrinsic parts of the polypeptides. CAH1 takes an alternative route through the secretory pathway%2C and becomes N-glycosylated before entering the chloroplast. Glycosylation and intra-molecular disulfide …	Ahg485641	-1.99765	3.51e-06	-1.29413	0.131595	-1.087	0.0667775	-1.58665	0.483524	-2.81408	1.42e-08	1.42e-08	6.2253	6.94725	6.27247	5.90788	6.33822	4.13579	3.86454	4.60718	5.20606	4.45339	6.34877	6.20774	6.67412	4.64844	5.96977	5.15908	3.52776	3.41519	5.68588	6.18556	4.68512	6.10426	5.66521	6.14871	4.90476	3.31669	4.36235	4.68313	5.85932	6.11897	5.86445	4.33264
g21891.t1	AT1G51080.1		protein_coding	golgin family A protein		Ahg923582	-0.0948446	0.889156	-0.971537	0.436162	-0.865076	0.0362507	-2.03753	0.447686	-2.95799	1.42e-08	1.42e-08	5.88559	6.00664	5.51434	5.16542	5.643	5.78398	5.48635	5.51718	5.8694	5.66423	5.84967	6.37315	5.70087	6.1332	6.01422	4.82528	5.44478	5.52684	5.37867	5.68325	5.36466	5.96481	5.59785	4.68222	4.90476	4.70971	4.99038	4.82177	5.62823	5.4587	6.40713	5.8372
g22413.t1	AT5G41080.1	GDPD2,AtGDPD2	protein_coding	PLC-like phosphodiesterases superfamily protein	Encodes a member of the glycerophosphodiester phosphodiesterase (GDPD) family.	Ahg493869	0.921238	0.282098	0.573988	0.972351	-0.57087	0.721794	4.01839	0.137207	3.71099	1.52e-08	1.52e-08	0.886334	1.44573	3.47044	1.7226	1.88127	0.90503	3.05395	3.42472	3.20299	2.64667	0.292626	0.78102	4.17034	1.5002	1.68605	0.901693	1.63538	1.16167	3.82888	0.881696	2.65187	1.68022	2.26067	2.27286	1.37106	1.61756	2.37144	1.90823	0.754798	1.32274	0.824719	0.846296
g06996.t1	AT2G29150.1		protein_coding	NAD(P)-binding Rossmann-fold superfamily protein		Ahg497196	1.77078	0.0112322	4.41825	1.63388e-08	1.40958	0.160041	1.93163	0.720077	3.15322	0.000890691	1.63388e-08	1.90489	3.78783	0.478491	2.02399	2.0488	3.38845	6.03827	3.23978	1.60984	3.56909	5.09077	5.13472	5.36017	2.91768	4.62584	9.38427	7.446	7.93197	6.79128	5.37811	6.0601	6.02014	6.06241	5.89629	8.77092	6.89863	8.39437	7.49005	6.96712	7.11615	4.19208	6.16525
g05951.t1	AT3G10930.1		protein_coding	hypothetical protein		Ahg478434	-0.36159	0.613891	0.544946	0.917863	2.41276	1.79e-08	0.173815	0.926459	0.611345	0.391719	1.79e-08	6.8681	6.52553	4.88616	4.36124	5.66026	7.18401	4.86669	5.38894	4.12245	5.39052	6.39191	5.46273	4.58967	3.46709	4.97785	7.55209	3.4183	5.8185	3.59986	4.94607	5.25484	3.77372	4.39362	6.96679	7.5804	7.08169	5.61493	6.81095	6.2268	3.7628	5.05299	6.84069
g21574.t1	AT3G18280.2		protein_coding	Bifunctional inhibitor/lipid-transfer protein/seed storage 2S albumin superfamily protein		Ahg341963	-0.479836	0.460936	-0.832492	0.795582	-1.22122	0.0058135	-2.76268	0.422416	-3.66537	1.83e-08	1.83e-08	6.34307	7.31616	6.25353	6.12947	6.51056	6.5468	5.70414	6.7036	5.59096	6.13638	7.82935	6.71644	6.6217	7.23514	7.10066	7.58509	6.01396	6.04785	6.64799	6.22834	4.13828	7.81593	6.20763	5.53217	5.38734	3.50371	5.96148	5.09617	5.68716	6.27745	7.18585	4.99809
g23587.t1	AT2G03550.1		protein_coding	alpha/beta-Hydrolases superfamily protein		Ahg484264	0.0542424	0.943501	-0.189166	0.985493	0.505758	0.528462	-1.43651	0.586023	-3.46034	1.92e-08	1.92e-08	4.20114	4.38882	3.06955	3.59909	3.81465	4.33606	4.05772	3.42472	4.16434	3.99571	4.92873	5.13428	4.67789	4.50087	4.81044	4.1989	5.04535	4.55312	4.9232	4.65908	4.52876	4.57739	4.67211	5.76606	4.38078	4.5909	6.1482	5.22148	3.58476	4.81828	5.8159	3.76622
g00422.t1	AT4G35060.1	HIPP25	protein_coding	Heavy metal transport/detoxification superfamily protein		Ahg888563	1.83185	0.0587793	3.96343	1.93331e-08	1.42646	0.219425	2.25805	0.442784	1.80214	0.0599123	1.93331e-08	1.64209	2.07098	1.00606	0	1.17978	1.45689	4.14541	2.90542	1.34433	2.46301	2.67736	2.7542	2.47377	0.686709	2.14801	6.55976	3.29985	2.9923	5.39307	1.67383	1.09252	4.4376	3.14926	4.6687	4.32477	4.26846	4.59819	4.46503	4.18467	5.0647	2.80255	1.08204
g31660.t1	AT2G29190.1	PUM2,APUM2,pumilio 2	protein_coding	pumilio 2	Encodes a member of the Arabidopsis Pumilio (APUM) proteins containing PUF domain (eight repeats of approximately 36 amino acids each). PUF proteins regulate both mRNA stability and translation through sequence-specific binding to the 3' UTR of target mRNA transcripts.	Ahg481838	0.292065	0.59251	2.00791	0.0573935	4.80943	2.12e-08	1.47313	0.545816	2.12109	0.140717	2.12e-08	5.64592	3.41604	5.57348	5.22579	4.96531	5.89392	4.05772	5.41134	6.17833	5.38533	5.98187	5.99014	0.692817	0	3.16621	7.59137	2.02559	4.59057	0.505843	0.424462	0.251726	0.751444	0.483369	6.02557	3.83552	1.78134	0.836198	3.11966	1.44098	0.814105	5.99072	0.401355
g19077.t1	AT5G08640.1	FLS1,ATFLS1,FLS,FLAVONOL SYNTHASE	protein_coding	flavonol synthase 1	Encodes a flavonol synthase that catalyzes formation of flavonols from dihydroflavonols. Co-expressed with CHI and CHS (qRT-PCR).	Ahg487705	-2.41713	2.25e-08	-1.74589	0.114519	-2.17362	0.000348049	-2.46852	0.0867169	-1.48231	0.132939	2.25e-08	9.62895	9.8014	9.8065	8.14552	9.34559	7.14896	7.02679	7.74549	6.30346	7.05618	8.67167	8.84669	8.74028	7.52264	8.44532	7.45549	5.45867	7.1969	9.63484	6.8633	8.03568	9.17103	8.42621	8.01812	5.83107	6.0923	5.25965	6.30029	9.19469	8.83087	9.29146	9.39167
g20091.t1	AT3G24750.2		protein_coding	hypothetical protein		Ahg342651	-1.51461	0.000522756	-3.15639	0.00343004	-3.55244	7.45e-08	-4.94797	0.00201003	-4.19111	2.47e-08	2.47e-08	5.33821	5.05587	5.97384	5.19592	5.39096	4.78732	2.86022	5.00734	3.12029	3.94379	4.55378	5.43904	4.98505	4.17544	4.78833	2.90918	0	3.61074	3.98906	2.28561	3.03073	5.04304	3.58711	1.65808	1.13091	0.427349	0.834088	1.01261	3.7037	5.53075	5.1024	4.66761
g04561.t1	AT4G27030.1	FADA,FAD4,FATTY ACID DESATURASE 4	protein_coding	fatty acid desaturase A	Encodes an unusual palmitate desaturase that is highly substrate specific. It introduces a delta-3 trans double bond at palmitate at the sn-2 position of phosphatidylglycerol.	Ahg492093	-2.95887	6e-08	-2.97331	9.76583e-05	-3.08805	2.74e-08	-1.70774	0.205229	-1.36473	0.101244	2.74e-08	4.60484	4.69348	4.59656	3.84984	4.43618	1.20719	1.03107	3.02531	1.83399	1.77439	4.51173	5.10447	4.76102	4.50087	4.71952	2.41719	1.42512	2.0636	5.61806	2.59819	2.8537	5.01872	4.02217	2.53382	1.57689	1.25038	1.20448	1.64139	4.58663	4.05111	3.89544	3.8956
g02422.t1	AT1G07610.1	MT1C	protein_coding	metallothionein 1C	one of the five metallothioneins (MTs) genes identified in Arabidopsis. MTs are cysteine-rich proteins required for heavy metal tolerance.	Ahg470785	-2.32594	2.86e-08	-2.35019	0.00754023	-3.6761	8.67e-05	-1.53708	0.540413	0.881174	0.436898	2.86e-08	5.62561	5.76232	7.86122	4.83658	6.02143	3.32705	3.10558	4.95636	4.12924	3.87956	7.98428	7.00892	6.58607	7.05988	7.15979	6.36136	4.21129	4.42871	10.3222	5.71922	3.94142	9.65509	7.40948	5.10547	2.99874	3.61749	4.43306	4.03869	8.41109	8.99521	7.60193	8.1139
g13461.t1	AT1G21050.2		protein_coding	MIZU-KUSSEI-like protein (Protein of unknown function%2C DUF617)		Ahg921072	1.84344	3.22e-08	0.432891	0.944639	0.704285	0.315197	-1.70671	0.482793	-3.35248	0.000570552	3.22e-08	3.11041	4.42235	2.33162	4.56191	3.60657	5.28382	6.53655	3.87124	6.21655	5.47704	4.87447	5.47443	4.51499	5.74768	5.15289	4.63674	6.99324	4.37369	5.41674	6.44752	5.70979	4.735	5.57726	6.50512	6.55786	5.72952	6.58845	6.34524	4.56584	5.18866	5.15799	4.64938
g10099.t1	AT1G14870.1	PCR2,AtPCR2	protein_coding	PLANT CADMIUM RESISTANCE 2	PCR2 encodes a membrane protein involved in zinc transport and detoxification.	Ahg493614	-1.83081	3.27e-08	-0.22553	0.989249	0.683496	0.273124	0.629707	0.864482	1.45575	0.0978766	3.27e-08	4.97934	6.48247	8.37547	6.4022	6.55987	3.81647	4.58243	6.34882	4.81718	4.89122	7.31159	7.26349	6.64377	8.17055	7.34735	7.74545	7.48225	7.25907	6.85279	6.10662	5.97517	6.07507	6.25241	6.84281	7.28991	6.54529	7.30202	6.99501	7.80331	8.39714	7.82137	8.19409
g11622.t1	AT3G55890.1		protein_coding	Yippee family putative zinc-binding protein		Ahg938536	0.885742	0.538241	1.54437	0.283053	1.15882	0.149487	3.79564	0.479212	4.02315	3.42e-08	3.42e-08	0.510189	1.68552	1.00606	0.468201	0.917494	1.45689	2.37133	0	1.83399	1.41555	2.67736	0.78102	1.90032	0.686709	1.51135	3.71761	2.38223	2.75811	3.11239	2.51557	2.81553	2.28046	2.68099	2.70259	4.04172	3.70781	4.70306	3.7888	2.62187	2.95537	1.5499	0.712203
g28776.t1	AT1G52000.1		protein_coding	Mannose-binding lectin superfamily protein		Ahg914363	0.643837	0.308022	0.158079	0.996627	0.175068	0.894435	-2.63668	0.447914	-2.89423	3.42e-08	3.42e-08	7.93374	7.02569	6.20176	8.37276	7.38349	8.61599	7.51236	7.9638	8.55078	8.16073	6.3002	7.55558	7.2898	7.2583	7.10097	7.86836	6.19071	7.04196	7.75291	7.11552	5.62956	6.93708	6.85877	8.25035	7.81692	6.36996	5.89345	7.08267	7.98061	4.41067	6.39723	5.72416
g00736.t1	AT4G32340.1		protein_coding	Tetratricopeptide repeat (TPR)-like superfamily protein		Ahg491493	1.9351	3.76e-08	0.377029	0.980209	1.4809	0.0429053	-0.487037	0.880842	-1.55083	0.00681932	3.76e-08	3.17959	4.14954	3.59606	3.17808	3.52582	4.48403	6.28951	5.19802	5.85668	5.45706	5.4128	5.78751	5.53125	5.15977	5.47283	3.93793	7.52578	5.16204	4.33556	6.6499	5.94455	5.36587	5.57397	7.30947	6.04551	7.72788	7.11916	7.05051	4.52335	5.01532	6.11776	5.55819
g01803.t1	AT1G01240.1		protein_coding	transmembrane protein		Ahg470152	1.85304	4.17e-08	0.756443	0.708685	1.18899	0.00470822	1.95981	0.385562	1.35918	0.0923957	4.17e-08	3.63858	4.08819	2.94913	3.17808	3.4635	6.01566	5.51955	4.35593	5.46256	5.33843	5.78053	5.55379	5.55008	5.12239	5.5017	6.66226	5.91669	6.55529	5.90593	5.46945	4.96343	5.6052	5.486	6.73663	6.70773	6.1977	7.25843	6.72512	5.69675	6.50317	5.06965	4.80572
g00107.t1	AT5G16630.1	RAD4	protein_coding	DNA repair protein Rad4 family		Ahg326105	-1.78744	4.19e-08	-1.42735	0.110798	-1.97444	4.21e-05	-1.85369	0.148596	-0.517376	0.489977	4.19e-08	6.62159	5.75273	6.27529	5.66233	6.07799	4.80048	4.06494	4.76294	4.20383	4.45805	4.96044	4.72015	5.06299	4.00625	4.68746	3.40934	3.10167	4.01788	5.40718	4.73872	5.69767	5.07465	5.22956	3.97654	2.92907	2.58887	4.02747	3.38049	5.10075	3.57177	5.21212	4.76887
g03965.t1	AT1G72130.1		protein_coding	Major facilitator superfamily protein		Ahg316182	1.27722	0.0037445	-0.682029	0.943367	-0.489556	0.844407	-2.92118	0.0314937	-4.92475	4.66e-08	4.66e-08	6.03307	4.48716	5.12723	2.75505	4.60063	7.87024	6.21039	6.6012	2.35172	5.75839	4.56752	4.18906	3.57675	5.65473	4.49701	5.65794	3.36029	4.13778	2.40892	4.86497	3.86686	4.03855	3.79483	6.30549	3.9705	2.15303	2.75275	3.79544	2.35737	5.26105	2.63355	2.06747
g22024.t1	AT2G18680.1		protein_coding	transmembrane protein		Ahg480770	-1.91671	4.79e-08	0.384115	0.964958	0.154401	0.914686	0.606273	0.795167	1.31941	0.0769439	4.79e-08	5.05494	7.0499	6.16161	5.78275	6.0123	3.6758	5.18905	3.42472	4.67896	4.24213	5.85073	6.23544	4.97087	5.53654	5.6484	7.31301	4.98981	6.12962	6.18329	5.63729	6.09526	5.48597	5.85045	4.98449	5.84149	6.70641	6.68314	6.05388	6.36622	5.74799	6.26969	7.61682
g13582.t1	AT1G24150.1	FH4,ATFH4,FORMIN HOMOLOGUE 4	protein_coding	formin homologue 4	Encodes a group I formin. Localized to cell junctions. Polymerizes actin. Binds profilin.	Ahg313260	-1.91888	5.52e-08	0.173725	0.990239	-0.311707	0.766491	-0.619816	0.733343	0.541327	0.426796	5.52e-08	3.98626	5.43011	4.98134	4.94972	4.83686	2.3006	3.75729	3.02531	3.49324	3.14411	4.64736	4.47192	3.78177	4.46149	4.34063	5.42997	4.15814	4.71334	4.83457	2.82095	3.79021	4.4376	3.97083	3.55824	3.02499	3.81772	4.61364	3.75365	5.49164	4.90217	4.87486	5.04766
g08287.t1	AT4G04077.1		antisense_long_noncoding_rna	Natural antisense transcript overlaps with AT4G04078	Potential natural antisense gene%2C locus overlaps with AT4G04078	Ahg355136	2.25263	5.6e-08	1.19005	0.589966	1.45842	0.0790785	1.02808	0.523679	0.18087	0.834676	5.6e-08	5.16138	4.69348	3.63562	7.9514	5.36047	7.68078	7.33723	6.36026	9.4738	7.71302	6.17989	5.13428	6.49629	7.2583	6.26719	6.6055	9.38549	7.2673	5.21548	7.21053	6.6986	7.81048	6.73377	8.95812	7.15885	8.4508	8.64082	8.30215	5.14444	5.21076	2.84188	6.62673
g26314.t1	AT1G30040.1	GA2OX2,ATGA2OX2,gibberellin 2-oxidase	protein_coding	gibberellin 2-oxidase	Encodes a gibberellin 2-oxidase that acts on C-19 gibberellins. AtGA2OX2 expression is responsive to cytokinin and KNOX activities.	Ahg473223	-0.443075	0.865541	-0.323797	0.992177	2.66268	0.0320722	4.67249	0.00161749	4.13684	6.5e-08	6.5e-08	0	1.15797	1.59304	0.468201	0.804803	0	1.03107	0	1.34433	0.593852	0.925597	0.442729	2.21536	1.64783	1.30788	1.66478	0.507252	1.50155	0.503014	0	0.249438	0.633376	0.346457	1.13603	2.52603	1.02452	1.62634	1.57823	0	0.459799	0.973785	0.846296
g02144.t1	AT1G05100.1	MAPKKK18	protein_coding	mitogen-activated protein kinase kinase kinase 18	member of MEKK subfamily	Ahg470502	-0.832531	0.422302	-0.935519	0.930373	0.339995	0.900992	2.74191	0.448512	3.51403	7.37e-08	7.37e-08	2.50248	1.5706	3.12619	1.7226	2.23047	2.9154	1.03107	1.55959	1.0187	1.63119	1.36405	0.442729	1.77792	1.33572	1.23011	1.20313	0.507252	1.70112	0.875263	0.419017	1.32766	0.869308	0.872812	0.969531	0.481974	0.756614	2.13482	1.08574	1.02226	0.954848	0.254349	0.96898
g22594.t1	AT4G18280.1		protein_coding	glycine-rich cell wall protein-like protein		Ahg946375	-1.46397	0.000674826	-1.36751	0.382324	-1.37703	0.0157005	-2.86438	0.297944	-3.86993	7.37e-08	7.37e-08	8.16671	7.76641	6.63159	6.30061	7.21633	6.5468	5.51955	5.61598	5.84385	5.88155	8.65808	7.46169	8.78068	7.7065	8.15174	7.95683	5.87587	6.80162	7.0058	6.7905	5.22603	6.75765	6.44499	7.16283	5.51796	3.31669	4.67387	5.16784	8.01363	7.19425	7.35169	6.76015
g07778.t1						Ahg356293	-4.30102	7.61e-08	0.254145	0.980465	-3.2668	7.69e-05	0.36389	0.971107	0.94083	0.453258	7.61e-08	1.43133	3.33808	5.18169	3.40389	3.33875	0	0	0	1.60984	0.402459	4.91804	5.69051	5.02596	0.686709	4.08031	5.0872	1.17889	4.20359	6.00921	2.95239	2.92714	5.61334	4.37552	0.969531	0	1.91	3.78498	1.66613	5.04281	4.82785	4.81683	3.11431
g22025.t1	AT2G18690.1		protein_coding	transmembrane protein		Ahg480771	-1.91741	7.67e-08	0.0725072	0.997899	0.70171	0.345486	1.0882	0.743166	1.76482	0.051624	7.67e-08	5.45374	7.674	6.91404	6.60087	6.66066	4.58058	5.73415	4.19086	5.05059	4.88905	7.20524	6.93093	6.00821	6.81995	6.74108	8.52901	5.82101	6.87775	7.12815	5.87032	6.60273	6.8122	6.60335	6.59231	7.22468	7.76772	7.81418	7.34972	7.28738	6.01286	6.30526	8.46777
g18835.t1	AT1G30900.1	VSR6,BP80-3%3B3,binding protein of 80 kDa 3%3B3,VSR3%3B3,VACUOLAR SORTING RECEPTOR 3%3B3	protein_coding	VACUOLAR SORTING RECEPTOR 6		Ahg313733	-2.87079	7.94e-08	-1.36315	0.431064	-0.699605	0.52057	-1.06147	0.541575	0.126558	0.92329	7.94e-08	1.98901	4.02412	4.53514	4.21999	3.69207	0.522349	1.62625	1.55959	2.1989	1.47677	4.10354	3.55768	3.15304	5.0312	3.96136	4.0556	2.59838	2.5518	4.01411	2.42793	1.93778	3.93838	3.07955	1.95405	2.19216	2.36096	3.64155	2.53718	3.54283	4.2913	4.78691	4.96899
g11199.t1	AT3G21055.2	PSBTN	protein_coding	photosystem II subunit T	Encodes photosystem II 5 kD protein subunit PSII-T. This is a nuclear-encoded gene (PsbTn) which also has a plastid-encoded paralog (PsbTc).	Ahg951910	-0.73732	0.300556	-1.45741	0.296298	-1.33186	0.0466189	-2.03651	0.520937	-3.41777	8e-08	8e-08	9.0909	8.62051	8.02142	8.75591	8.62218	8.28374	6.85536	8.48151	8.41858	8.0098	9.30578	9.92884	8.96555	10.0906	9.57269	8.36092	8.32172	6.19154	8.93764	9.53645	9.87391	9.0053	9.33832	8.36695	7.4782	7.89809	8.5623	8.07638	8.1083	8.13641	9.56554	8.77084
g07049.t1	AT2G28660.1		protein_coding	Chloroplast-targeted copper chaperone protein		Ahg481779	1.1189	0.0026175	0.0463468	0.997899	0.808137	0.239797	-1.31967	0.603328	-2.82414	8.16e-08	8.16e-08	3.30874	3.70797	2.67316	3.72991	3.35494	4.69313	4.91739	3.66519	4.81718	4.52322	4.91804	4.21719	5.50255	4.84484	4.87066	4.47718	5.55232	3.60005	4.63103	5.11693	4.02576	4.30309	4.5192	6.20601	4.51197	4.85427	5.78841	5.34016	4.98135	5.28902	4.12	3.83236
g24207.t1	AT2G30490.1	C4H,ATC4H,CINNAMATE 4-HYDROXYLASE,CYP73A5,REF3,REDUCED EPRDERMAL FLUORESCENCE 3	protein_coding	cinnamate-4-hydroxylase	Encodes a cinnamate-4-hydroxylase. Mutations in this gene impact phenylpropanoid metabolism%2C growth and development.	Ahg481961	-1.75812	8.41e-08	-0.29353	0.974768	-1.3682	0.0236858	-1.32952	0.372099	-1.03329	0.0638121	8.41e-08	7.70357	7.90775	7.8043	6.25064	7.41657	6.33702	6.4006	5.70845	4.73618	5.79556	6.7281	6.83919	7.26722	6.33733	6.79296	7.16384	5.49955	7.19012	8.11026	6.24125	7.35821	7.84388	7.3884	5.87607	6.50843	5.82034	6.29923	6.12602	7.43909	7.07682	7.11136	7.3428
g04102.t1	AT1G73500.1	MKK9,ATMKK9	protein_coding	MAP kinase kinase 9	member of MAP Kinase Kinase family. Autophosphorylates and also phosphorylates MPK3 and MPK6. Independently involved in ethylene and calmalexin biosynthesis. Induces transcription of ACS2%2C ACS6%2C ERF1%2C ERF2%2C ERF5%2C ERF6%2C CYP79B2%2C CYP79B3%2C CYP71A13 and PAD3.	Ahg926721	0.814788	0.30827	0.0206287	0.998864	1.97585	8.65e-08	1.03619	0.447801	0.705072	0.258913	8.65e-08	4.0615	4.40568	3.47044	2.27317	3.5527	4.93865	3.75729	5.92432	2.93914	4.38985	5.20863	5.07402	4.71172	4.87513	4.96737	6.26627	3.977	5.35639	3.96357	3.93764	3.68828	3.29558	3.72127	5.50959	5.67181	6.1977	5.37299	5.68802	3.94816	3.63786	4.46041	4.15019
g17496.t1	AT1G47890.1	RLP7,AtRLP7,receptor like protein 7	protein_coding	receptor like protein 7		Ahg923104	-2.41557	9.93e-08	-1.25207	0.723981	0.139895	0.907531	-0.622643	0.691375	-0.29449	0.761542	9.93e-08	3.36922	5.30088	6.32181	3.35067	4.58564	2.16682	1.62625	3.5894	2.35172	2.43355	5.58488	5.73983	4.37421	5.95328	5.41305	6.0936	3.10167	5.10485	5.4584	4.5595	3.1884	5.72279	4.73227	5.27088	5.2437	4.07545	5.19946	4.94737	5.66778	6.61236	4.83643	5.02662
g02480.t1	AT3G02840.1		protein_coding	ARM repeat superfamily protein		Ahg477526	-0.86607	0.299499	-0.900671	0.915254	2.36435	1.08e-07	0.560127	0.74565	2.20014	0.0018729	1.08e-07	4.95981	6.33182	4.57638	2.5811	4.61228	4.91798	3.05395	4.78757	2.35172	3.77781	6.64949	5.01114	2.99716	4.17544	4.70831	7.62053	1.42512	4.36801	2.65172	5.05246	5.89507	3.52012	4.27985	5.87607	7.75214	7.51596	5.39104	6.6338	5.96629	2.55571	5.08612	7.41472
g28363.t1	AT3G52400.1	SYP122,ATSYP122	protein_coding	syntaxin of plants 122	syntaxin protein%2C involved in the negative regulation of defense pathways such as programmed cell death%2C salicylic acid signalling pathway%2C jasmonic acid signalling pathway	Ahg485608	-0.0881421	0.938521	1.25335	0.329028	2.16782	1.18e-07	1.7405	0.396822	1.73466	0.0181359	1.18e-07	5.91631	7.05538	6.14121	7.1231	6.559	6.69995	5.99124	7.75419	5.97907	6.60611	6.99549	6.08334	5.55008	4.46149	5.7726	8.41697	5.6882	7.61897	5.73943	6.27617	6.63698	5.20271	5.96382	7.7951	8.57962	8.66812	7.6852	8.18201	7.43337	5.77281	6.54755	8.14938
g01336.t1	AT1G77760.1	NIA1,GNR1,NR1,NITRATE REDUCTASE 1	protein_coding	nitrate reductase 1	Encodes the cytosolic minor isoform of nitrate reductase (NR). Involved in the first step of nitrate assimilation%2C it contributes about 15%25 of the nitrate reductase activity in shoots. Similar to molybdopterin oxidoreductases at the N-terminus%2C and to FAD/NAD-binding cytochrome reductases at the C-terminus. Cofactors: FAD%2C heme iron (cytochrome B-557)%2C and molybdenum-pterin.	Ahg927178	-1.4314	0.156497	-3.12275	3.07372e-06	-1.32941	0.363966	-4.54642	1.22e-07	-0.867591	0.571239	1.22e-07	3.53679	5.28274	4.57638	2.98202	4.09448	1.45689	4.30625	1.20067	4.52737	2.8728	6.10193	5.63945	5.03934	7.6353	6.104	2.99024	4.86937	1.9649	7.15824	4.02983	2.25546	8.11451	5.38951	4.8712	4.32477	3.36577	3.75742	4.07979	7.89989	6.70351	7.53233	7.49476
g07813.t1	AT5G47230.1	ERF5,ATERF-5,ETHYLENE RESPONSIVE ELEMENT BINDING FACTOR- 5,ATERF5,ETHYLENE RESPONSIVE ELEMENT BINDING FACTOR 5,AtMACD1,ERF102	protein_coding	ethylene responsive element binding factor 5	encodes a member of the ERF (ethylene response factor) subfamily B-3 of ERF/AP2 transcription factor family (ATERF-5). The protein contains one AP2 domain. There are 18 members in this subfamily including ATERF-1%2C ATERF-2%2C AND ATERF-5.	Ahg494253	0.740436	0.305035	1.2682	0.306353	2.53484	1.25e-07	0.598684	0.769922	0.382185	0.650379	1.25e-07	3.03774	4.16942	2.51247	2.5811	3.07518	5.09416	3.64143	3.23879	3.35541	3.83245	4.78316	3.36995	3.05101	1.5002	3.17608	5.45873	3.52776	3.07526	2.11682	5.23137	4.39279	2.4355	3.54412	5.66751	6.52717	7.02934	4.85386	6.01947	3.36174	2.30485	3.48778	3.86433
g10505.t1	AT5G10380.1	RING1	protein_coding	RING/U-box superfamily protein	Encodes a RING finger domain protein with E3 ligase activity that is localized to the lipid rafts of the plasma membrane. Expression is increased in response to fungal pathogen. May be involved in regulation of programmed cell death by facilitating degredation of regulation of PDC activators.	Ahg350245	-1.85066	1.33e-07	-0.619754	0.812207	-0.309613	0.762375	-0.938863	0.537239	-0.0762591	0.945001	1.33e-07	4.23404	5.00144	5.52491	6.12154	5.22048	2.9154	3.64143	3.80577	4.07932	3.61048	4.67302	4.7083	4.12084	5.65473	4.78922	4.36007	4.96977	4.17987	4.62291	4.0738	3.97471	4.79352	4.36624	4.17058	4.90476	3.5469	3.94017	4.1406	5.90968	5.17374	4.66064	5.18689
g20432.t1	AT3G52910.1	GRF4,AtGRF4,growth-regulating factor 4	protein_coding	growth-regulating factor 4	Growth regulating factor encoding transcription activator. One of the nine members of a GRF gene family%2C containing nuclear targeting domain. Involved in leaf development and expressed in root%2C shoot and flower.	Ahg323835	2.11505	1.33e-07	-0.558864	0.935764	-0.0489081	0.982525	-1.46678	0.61728	-1.76745	0.317339	1.33e-07	2.39022	2.83938	2.51247	2.48558	2.55691	5.11247	5.14718	4.26142	3.73477	4.56396	3.55994	2.59178	3.57675	2.8877	3.15404	2.29489	3.29985	1.39868	2.94012	4.57997	4.35337	3.77372	3.91179	4.51091	2.52603	4.46142	3.96449	3.86571	2.14958	1.93173	3.56031	3.2656
g26854.t1	AT4G33790.1	CER4,FAR3,FATTY ACID REDUCTASE 3,G7	protein_coding	Jojoba acyl CoA reductase-related male sterility protein	Encodes an alcohol-forming fatty acyl-CoA reductase%2C involved in cuticular wax biosynthesis. Lines carrying recessive mutations are deficient in primary alcohol and have glossy stem surfaces.	Ahg897209	-2.07906	6.44e-06	-4.70227	3.83104e-06	-7.11206	1.33e-07	-4.14732	0.100101	-7.79362	0.000162038	1.33e-07	6.10597	4.48716	4.73046	2.15395	4.36938	4.97913	2.63638	1.84677	0.597453	2.51493	3.71621	2.40873	3.2937	3.5445	3.24078	0.520174	0.507252	0.924645	0.875263	2.95239	2.41714	2.57549	2.20507	0	0	0	0	0	0.754798	0.954848	3.67363	1.8925
g14838.t1	AT3G51895.2	SULTR3%3B1,AST12	protein_coding	sulfate transporter 3%3B1	Encodes a chloroplast-localized sulfate transporter.	Ahg485547	-0.890247	0.132247	-0.866164	0.650745	-1.00739	0.0940838	-1.45398	0.519637	-3.53609	1.34e-07	1.34e-07	5.30763	5.93295	4.55591	4.36124	5.03943	3.94464	4.05772	4.6451	4.46171	4.27729	6.12535	5.17788	6.29341	3.29856	5.2238	4.84721	3.23677	4.11562	5.80549	5.34339	3.95729	5.75995	5.21653	5.42363	4.38078	3.95233	3.41328	4.2925	5.1859	4.47296	5.62621	3.42413
g08364.t1	AT5G51720.1	NEET,At-NEET	protein_coding	2 iron%2C 2 sulfur cluster binding protein	Encodes a protein with biochemical%2C structural%2C and biophysical characteristics of a NEET protein. It plays a key role in plant development%2C senescence%2C reactive oxygen homeostasis%2C and Fe metabolism.	Ahg495239	-0.638317	0.332591	-2.20435	0.0409713	-1.83924	0.000319872	-2.84662	0.377561	-2.56346	1.41e-07	1.41e-07	9.15457	8.65265	7.7736	8.0402	8.40525	8.0638	7.48741	8.0652	7.95586	7.89307	8.64193	8.4248	8.5686	8.66238	8.57443	7.30519	5.80153	6.28806	8.10729	7.73915	7.36813	8.30255	7.87928	6.85182	4.92374	6.63309	6.04936	6.1145	7.2304	6.48515	8.32663	7.93377
g19552.t1	AT3G25950.1		protein_coding	TRAM%2C LAG1 and CLN8 (TLC) lipid-sensing domain containing protein		Ahg936287	-2.63192	0.376622	0.807492	0.965536	2.1937	0.268096	9.58498	8.56e-07	5.84743	1.42e-07	1.42e-07	0.886334	0	0	0	0.221584	0	0	0	0	0	0	0.442729	0.684663	0.686709	0.453525	0	1.17889	1.02771	1.1709	0	1.43226	0.351171	0.738582	0.309818	0.481974	2.84914	5.20967	2.21265	0	0	0.824719	0.213597
g23566.t1	AT2G03750.1		protein_coding	P-loop containing nucleoside triphosphate hydrolases superfamily protein		Ahg484284	-0.0560204	0.968311	-1.72466	0.0150881	-1.31323	0.00193852	-1.17016	0.717347	-4.27397	1.44e-07	1.44e-07	5.19519	5.52577	3.33283	5.41916	4.86823	4.93865	3.86454	5.90882	5.34	5.013	5.66379	5.80615	5.10446	6.39594	5.74259	4.2326	4.6689	2.98248	5.69365	6.17214	5.75083	5.37548	5.74802	4.88296	4.07606	4.6316	4.50179	4.5231	3.81358	4.30506	6.10973	4.5546
g22600.t1	AT4G18250.1		protein_coding	receptor Serine/Threonine kinase-like protein		Ahg493041	-2.34696	1.46e-07	0.497951	0.909452	0.292405	0.76756	-0.701958	0.604017	-0.23811	0.7914	1.46e-07	3.24561	4.9333	4.55591	4.94972	4.42113	2.01936	3.51544	1.55959	2.4899	2.39607	5.0512	5.54261	4.99881	5.64597	5.30965	5.95912	5.90659	4.67951	5.1759	5.93839	5.76091	4.40043	5.31891	5.23481	5.99257	5.64249	5.88711	5.68924	5.01241	4.64515	6.23687	6.04677
g01809.t1	AT1G01190.2	CYP78A8	protein_coding	cytochrome P450%2C family 78%2C subfamily A%2C polypeptide 8	member of CYP78A	Ahg311315	-3.08725	6.92e-05	-1.50981	0.213686	-3.75039	1.48e-07	-0.676423	0.741371	-1.10903	0.445735	1.48e-07	1.98901	3.15075	3.74816	3.72991	3.15446	0.522349	0	0	2.35172	0.718518	4.72301	3.76246	3.98909	5.57395	4.51213	4.36007	3.1708	2.63982	4.03873	3.01388	5.37125	4.26223	4.17152	0	1.57689	1.02452	2.13482	1.18406	3.7037	2.24899	4.5581	6.40017
g00068.t1	AT5G17030.1	UGT78D3	protein_coding	UDP-glucosyl transferase 78D3		Ahg488566	-2.01786	1.52e-07	-2.61089	0.00610152	-3.3477	5.32e-07	-4.40777	0.000333687	-3.35626	0.00314253	1.52e-07	4.61087	4.78576	5.92088	4.41409	4.9329	3.42583	3.40749	3.13599	2.65998	3.15732	4.96575	4.44195	5.30616	2.82702	4.38522	3.17772	0	2.40116	4.52593	2.07096	4.44373	4.71999	3.94015	2.22562	0	0	2.73364	1.23981	4.68166	3.16912	4.26275	4.73832
g15053.t1	AT3G08550.1	KOB1,ABI8,ABA INSENSITIVE 8,ELD1,ELONGATION DEFECTIVE 1	protein_coding	elongation defective 1 protein / ELD1 protein	mutant is Dwarfed and shows defects in cell elongation%3B Cellulose deficient%3B Plasma Membrane Protein	Ahg930222	0.303483	0.882109	-0.67411	0.944014	3.47522	1.52e-07	1.90775	0.347419	1.46717	0.0264468	1.52e-07	5.31611	3.67079	1.9132	0.734007	2.90853	3.54332	2.04636	4.69079	2.69126	3.24293	4.93458	2.72079	4.13537	2.65128	3.6105	5.85357	0	3.95908	2.22162	3.6972	4.17658	1.31351	2.85223	7.65905	5.7602	6.42286	5.04453	6.22166	2.87872	3.18944	3.4605	5.49854
g28158.t1	AT1G58420.1		protein_coding	Uncharacterized conserved protein UCP031279		Ahg475391	-1.07429	0.0427524	0.0672441	0.997899	2.17585	1.52e-07	0.125172	0.954458	0.409534	0.735714	1.52e-07	4.81512	5.53346	5.14104	4.15937	4.91225	4.09953	3.22471	5.06444	3.28121	3.91747	6.10193	4.89403	3.6829	3.50631	4.54629	6.95255	2.78634	4.40545	3.04106	4.88978	4.88266	4.13223	4.23643	6.03208	7.15187	6.24437	6.23571	6.41601	5.19946	3.94963	4.98435	6.68159
g27886.t1	AT5G28610.1		protein_coding	LOW protein: ATP-dependent RNA helicase DRS1-like protein		Ahg489654	0.708982	0.783417	1.6047	0.518664	2.87348	1.53e-07	2.66094	0.385562	1.95071	0.166787	1.53e-07	0	1.44573	0.418073	0	0.46595	0.522349	0	1.20067	0.597453	0.580118	2.12863	0.78102	0.382572	0	0.823055	3.06698	1.42512	1.12302	1.25736	1.51278	2.41714	1.0102	1.54937	4.02448	3.63961	4.02532	4.48491	4.04358	0.754798	0.954848	1.34618	1.8925
g10785.t1	AT5G61600.1	ERF104	protein_coding	ethylene response factor 104	encodes a member of the ERF (ethylene response factor) subfamily B-3 of ERF/AP2 transcription factor family. The protein contains one AP2 domain. There are 18 members in this subfamily including ATERF-1%2C ATERF-2%2C AND ATERF-5.	Ahg496327	1.09271	0.082808	1.66578	0.0450942	2.09527	1.56e-07	1.15852	0.40357	1.312	0.0204872	1.56e-07	2.39022	4.16942	3.51354	3.771	3.46105	5.25114	4.14541	4.78757	4.32067	4.6262	4.72301	4.03953	4.6949	2.69743	4.03872	5.78832	5.0817	5.86553	4.2219	5.81863	5.57349	4.10937	4.93084	6.6185	7.35428	7.4802	6.79577	7.06218	5.36501	4.3322	5.01047	5.6889
g07926.t1	AT2G31750.2	UGT74D1	protein_coding	UDP-glucosyl transferase 74D1	Encodes an auxin glycosyltransferase that is likely to be involved in regulation of auxin by glycosylation.	Ahg482098	-2.68084	1.61e-07	-1.85043	0.0423289	-1.76069	0.00300714	-1.12056	0.473078	-0.285156	0.777192	1.61e-07	6.78174	6.38805	6.63159	5.39307	6.29861	3.21561	3.05395	5.38894	3.42597	3.77112	3.94406	6.03675	6.68268	5.19621	5.46493	1.45234	4.22468	3.4789	6.14864	5.43052	6.23221	5.87282	5.92105	5.62613	3.73295	5.17654	2.37144	4.22676	6.2268	7.55401	5.8159	6.27495
g05523.t1	AT3G61060.2	PP2-A13,AtPP2-A13,phloem protein 2-A13	protein_coding	phloem protein 2-A13		Ahg486574	-0.271937	0.782347	-0.0723365	0.996806	2.26411	1.62e-07	2.28561	0.2524	1.33437	0.044114	1.62e-07	6.43789	5.30088	3.85256	2.5811	4.54311	4.99895	4.58243	4.88588	3.28121	4.43712	7.22533	5.23403	5.82198	4.93385	5.8038	7.68282	4.49111	5.76163	5.22624	5.23782	6.22494	4.38148	5.26762	8.48643	7.4058	8.11812	6.26538	7.56893	5.07259	5.07277	2.98927	5.8372
g01850.t1	AT1G02390.1	GPAT2,ATGPAT2,GLYCEROL-3-PHOSPHATE sn-2-ACYLTRANSFERASE 2	protein_coding	glycerol-3-phosphate acyltransferase 2	putative sn-glycerol-3-phosphate 2-O-acyltransferase	Ahg470198	1.04723	0.0582074	0.873649	0.750031	2.40483	1.68e-07	1.49695	0.325731	1.87098	0.0253612	1.68e-07	3.03774	3.11017	3.28387	1.7226	2.7886	3.6758	3.51544	4.56822	3.61905	3.84463	4.31389	2.82902	3.42186	1.15005	2.92871	4.68624	2.69542	4.48434	2.88687	2.23486	3.12738	1.24973	2.37471	5.19744	5.2437	4.54902	3.37751	4.59192	3.40919	2.92003	2.27975	4.36652
g05906.t1	AT3G11340.1	UGT76B1	protein_coding	UDP-Glycosyltransferase superfamily protein	Encodes a glucosyltransferase that conjugates isoleucic acid and modulates plant defense and senescence.	Ahg904014	-5.15004	1.68e-07	1.66048	0.15744	-0.917158	0.657295	-0.693561	0.790338	2.14781	0.0799924	1.68e-07	1.64209	3.19021	4.57638	1.7226	2.78282	0	0	0	0.597453	0.149363	3.11195	3.72376	1.33246	0.9369	2.27627	4.89008	1.63538	3.09825	5.30447	3.75164	4.15366	4.36228	4.39301	1.13603	6.12145	3.66924	3.37751	3.57606	4.88396	2.19088	4.36914	5.53851
g18786.t1	AT1G30530.1	UGT78D1	protein_coding	UDP-glucosyl transferase 78D1	The At1g30530 gene encodes a UDP-rhamnose:flavonol-3-O-rhamnosyltransferase (UGT78D1) attaching a rhamnosyl residue to the 3-O-position of the flavonols kaempferol and quercetin	Ahg313693	-1.66056	1.68e-07	-1.63548	0.0368387	-2.4768	2.04e-06	-2.96488	0.176767	-2.60014	0.0467131	1.68e-07	7.51233	6.57482	6.76242	5.55477	6.60109	6.15468	5.18905	4.97792	4.03486	5.08913	5.09931	5.50898	4.01642	4.10052	4.68131	3.71761	2.59838	2.84245	5.38829	4.74318	5.81027	5.50369	5.36136	4.49567	2.71219	2.98098	2.13482	3.08091	4.21168	3.57109	4.22785	4.95421
g31682.t1	AT5G05410.1	DREB2A,DREB2,DEHYDRATION-RESPONSIVE ELEMENT BINDING PROTEIN 2	protein_coding	DRE-binding protein 2A	Encodes a transcription factor that specifically binds to DRE/CRT cis elements (responsive to drought and low-temperature stress). Belongs to the DREB subfamily A-2 of ERF/AP2 transcription factor family (DREB2A). There are eight members in this subfamily including DREB2B. The protein contains one AP2 domain. Overexpression of transcriptional activation domain of DREB2A resulted in significant dr…	Ahg487335	-1.44302	0.00427919	0.362998	0.963703	2.25409	1.68e-07	1.32715	0.409443	-0.116731	0.88438	1.68e-07	7.73264	6.01216	5.41554	4.83812	5.99962	5.91494	3.51544	5.11936	4.16434	4.67852	6.7851	5.62902	5.59609	3.90891	5.47978	6.40577	5.23483	6.6151	4.40349	5.26337	6.42833	4.49163	5.1467	7.64088	6.99023	8.42642	6.69764	7.43879	6.36556	4.9555	4.96667	6.69276
g11847.t1	AT3G07195.2		protein_coding	RPM1-interacting protein 4 (RIN4) family protein		Ahg928390	-0.547287	0.307979	0.350987	0.972335	2.04654	1.7e-07	0.730922	0.640236	1.3268	0.0686634	1.7e-07	5.52259	5.88566	4.20784	3.771	4.84677	5.29989	4.64394	4.44463	3.35541	4.43597	6.4998	4.56242	3.8441	3.90891	4.70381	7.84687	3.29985	5.82647	3.51466	4.5901	4.82618	3.52012	4.11277	6.12909	6.93049	6.23119	5.32684	6.1544	4.96557	4.30506	4.7768	7.0199
g08747.t1	AT2G23910.1		protein_coding	NAD(P)-binding Rossmann-fold superfamily protein		Ahg481248	-1.91377	1.71e-07	0.244385	0.977843	-2.26793	0.00538068	-2.10879	0.0287403	-0.00483492	0.997096	1.71e-07	5.66208	6.14367	5.94264	2.6707	5.10477	4.02416	4.30625	3.59096	2.1989	3.53007	3.28833	3.51299	4.76102	2.55504	3.52935	3.56721	2.87186	4.46125	5.9904	3.28724	5.08874	6.11003	5.1191	3.15465	3.54963	3.6292	1.95234	3.07145	5.60875	6.23135	4.46041	4.56436
g02874.t1	AT4G39830.1		protein_coding	Cupredoxin superfamily protein		Ahg327935	-2.84908	1.91e-07	0.0645066	0.997899	-0.353565	0.757314	-0.359127	0.88131	0.414825	0.67246	1.91e-07	3.17959	4.37176	3.38017	4.5383	3.86746	1.85509	2.37133	0.721796	1.34433	1.57314	4.58114	4.89403	2.01315	3.5817	3.76751	6.0936	2.12787	3.37287	3.24526	3.07285	3.84808	3.52012	3.42158	2.27286	3.02499	3.21323	4.14553	3.16415	4.79745	2.95537	4.19785	5.72416
g12202.t1	AT5G62140.1		protein_coding	ATP-dependent Clp protease ATP-binding subunit		Ahg496390	-0.583363	0.278626	-1.49263	0.0913226	-2.23508	1.96e-07	-1.93273	0.162173	-3.91546	1.5e-06	1.96e-07	4.81512	5.28274	5.02668	3.96056	4.77128	3.94464	4.22807	4.56822	4.52737	4.31708	4.66025	3.87269	4.8087	4.81391	4.53889	3.71761	3.10167	2.37261	4.91657	4.04463	4.15366	5.20271	4.57939	3.46743	2.19216	2.15303	2.57466	2.59682	4.58663	4.93794	5.30595	4.20115
g16688.t1	AT3G48360.1	BT2,ATBT2	protein_coding	BTB and TAZ domain protein 2	encodes a protein (BT2) that is an essential component of the TAC1-mediated telomerase activation pathway. Acts redundantly with BT3 and BT1 during female gametophyte development and with BT3 during male gametophyte development. BT2 also mediates multiple responses to nutrients%2C stresses%2C and hormones.	Ahg323436	-0.716561	0.644581	0.157775	0.996284	2.61688	1.96e-07	1.2281	0.462288	2.0797	0.0491746	1.96e-07	0.886334	1.98383	1.88328	1.54444	1.57447	0	0	2.08616	1.83399	0.980037	1.36405	1.05486	0.382572	2.31105	1.27813	1.45234	2.59838	2.20787	1.07892	1.74808	2.13665	1.55049	1.62853	3.07486	3.73295	5.43981	2.86033	3.77699	1.61456	0.459799	2.80255	3.50747
g17583.t1	AT5G43570.2		protein_coding	Serine protease inhibitor%2C potato inhibitor I-type family protein	Predicted to encode a PR (pathogenesis-related) peptide that belongs to the PR-6 proteinase inhibitor family. Six putative PR-6-type protein encoding genes are found in Arabidopsis: At2g38900%2C At2g38870%2C At5g43570%2C At5g43580%2C At3g50020 and At3g46860.	Ahg347890	1.64056	0.00280428	3.4565	2.02612e-07	0.784505	0.845143	2.44575	0.418788	0.273515	0.904025	2.02612e-07	1.43133	1.79196	1.00606	3.64447	1.96846	3.40578	2.86022	0.721796	5.69464	3.17061	1.69985	1.95359	0.382572	2.12196	1.53949	5.24416	4.89452	3.06207	4.79913	3.38426	5.91331	3.41222	4.37723	0.781279	7.33314	5.16273	6.4767	4.93846	0.754798	1.62793	5.40833	1.62035
g19997.t1	AT4G13395.1	RTFL12,DVL10,DEVIL 10	protein_coding	ROTUNDIFOLIA like 12		Ahg332982	-0.252971	0.825337	0.213917	0.986166	2.33842	2.21e-07	0.606085	0.767335	0.844443	0.202131	2.21e-07	7.53231	7.63494	6.14807	4.71717	6.50812	7.64977	5.55201	7.78849	4.49491	6.3713	7.91249	7.09179	5.94085	6.10153	6.76166	8.23145	6.3996	7.87467	5.74692	6.29797	7.39911	5.3945	6.20963	8.83032	8.70969	9.31378	7.54309	8.59922	6.81636	5.9187	7.26212	7.96911
g05261.t1	AT3G63210.1	MARD1,MEDIATOR OF ABA-REGULATED DORMANCY 1	protein_coding	mediator of aba-regulated dormancy protein (DUF581)	encodes a novel zinc-finger protein with a proline-rich N-terminus%2C identical to senescence-associated protein SAG102	Ahg324745	2.39126	2.57e-07	2.04939	0.0300637	1.39604	0.00021639	1.68747	0.270527	1.27358	0.0140957	2.57e-07	2.26847	3.47219	2.94913	1.54444	2.55856	4.76434	6.53655	3.5894	4.35724	4.81188	4.08454	3.83687	5.09167	2.82702	3.96003	5.03084	6.04191	6.17931	4.3553	4.82264	4.40569	3.74435	4.332	5.37449	6.1378	5.92228	5.59948	5.75851	5.07259	5.2681	4.27171	4.11076
g10575.t1	AT5G11070.1		protein_coding	hypothetical protein		Ahg487939	-0.621477	0.536259	-0.0780221	0.996627	2.02737	2.63e-07	0.36335	0.853908	-0.540477	0.342649	2.63e-07	4.2662	4.20838	3.2332	2.48558	3.54834	2.9154	2.04636	4.05151	3.03256	3.01146	6.00927	4.8765	3.78177	4.61293	4.82012	5.98901	4.6689	4.84535	4.52174	4.31273	6.11137	4.40043	4.83657	7.22883	6.24731	7.68743	6.40073	6.89107	4.6669	5.37635	5.8159	6.27197
g08284.t1	AT5G52300.1	LTI65,RD29B,RESPONSIVE TO DESSICATION 29B	protein_coding	CAP160 protein	encodes a protein that is induced in expression in response to water deprivation such as cold%2C high-salt%2C and dessication. The response appears to be via abscisic acid. The promoter region contains two ABA-responsive elements (ABREs) that are required for the dehydration-responsive expression of rd29B as cis-acting elements. Protein is a member of a gene family with other members found plants…	Ahg495299	2.14901	2.66e-07	1.41021	0.142371	0.690088	0.545542	2.33109	0.279153	1.07312	0.257303	2.66e-07	3.58858	2.93541	3.91819	2.27317	3.17884	5.03779	5.94311	5.29663	5.10214	5.34492	4.91804	4.40011	6.17714	2.2196	4.42872	6.64359	3.10167	7.11854	6.7087	5.31923	3.84808	5.56377	5.35995	6.36959	4.67765	6.58209	6.88764	6.12924	4.47957	5.58816	3.38503	3.33569
g16836.t1	AT5G57510.1		protein_coding	cotton fiber protein		Ahg950441	-0.810397	0.733317	1.63995	0.40331	3.41757	2.7e-07	3.13733	0.459792	2.97908	0.0329938	2.7e-07	0.510189	0.5778	0	1.34115	0.607285	0.90503	0	0	0.597453	0.375621	1.08701	0	0	1.15005	0.559266	1.84991	2.78634	1.5291	0.875263	0.224668	0.647297	1.40794	0.788791	2.0406	3.22183	2.91656	4.61364	3.19816	1.61456	1.21022	1.80998	1.08204
g17558.t1	AT5G43750.1	PnsB5,NDH18,NAD(P)H dehydrogenase 18	protein_coding	NAD(P)H dehydrogenase 18		Ahg887362	-0.872009	0.146541	-1.4393	0.109251	-1.73765	2.67e-05	-3.09248	0.338467	-3.46268	2.7e-07	2.7e-07	5.41194	5.33649	5.14104	4.9675	5.21424	3.6758	3.96436	5.41112	4.76369	4.45374	4.96034	5.39045	5.34979	6.00897	5.42739	4.16439	4.22468	3.4533	5.53828	4.71569	4.15366	5.43183	4.95986	4.15126	2.31224	3.04264	3.91544	3.35539	4.81517	5.12801	5.89282	5.1678
g29640.t1	AT2G05540.1		protein_coding	Glycine-rich protein family		Ahg342859	2.9061	2.7e-07	4.80027	0.000111158	1.91698	0.023655	0.366753	0.912829	0.426863	0.741296	2.7e-07	5.93644	8.76227	4.6361	7.16224	6.62426	8.28171	11.0565	8.93817	10.3747	9.66279	7.459	6.41018	4.88481	3.93789	5.67297	10.5562	10.5956	9.25395	9.72886	10.5722	10.249	8.21828	9.69207	11.5282	11.6383	11.6387	12.1127	11.7295	8.42053	10.2075	8.20465	9.67516
g12589.t1	AT2G40130.2	SMXL8,SMAX1-like 8	protein_coding	Double Clp-N motif-containing P-loop nucleoside triphosphate hydrolases superfamily protein	Encodes a member of an eight-gene family (SMAX1 and SMAX1-like) that has weak similarity to AtHSP101%2C a ClpB chaperonin required for thermotolerance.	Ahg483058	-0.481541	0.304138	-2.37773	0.000168151	-3.10397	2.76e-07	-3.5528	0.163157	-3.72333	0.000279077	2.76e-07	6.82557	5.86142	6.387	5.97975	6.26343	6.05406	5.45237	6.05686	6.07001	5.90833	5.29379	4.7083	5.09167	6.13945	5.30831	3.27539	3.81368	3.39249	5.62213	5.40779	4.52876	6.30366	5.46559	4.15126	1.57689	2.70402	1.95234	2.59613	4.38781	4.16114	5.73466	5.86907
g14501.t1	AT2G01180.3	PAP1,ATLPP1,ATPAP1,phosphatidic acid phosphatase 1,LPP1,LIPID PHOSPHATE PHOSPHATASE 1	protein_coding	phosphatidic acid phosphatase 1	Encodes phosphatidate phosphatase. Up-regulated by genotoxic stress (gamma ray or UV-B) and elicitor treatments with mastoparan and harpin. Expressed in roots and leaves.	Ahg484026	-0.511731	0.632335	1.49023	0.119423	1.95664	2.76e-07	1.43858	0.291281	0.751498	0.399785	2.76e-07	3.03774	4.26492	3.06955	4.24937	3.65539	4.13579	2.63638	3.66519	2.4899	3.23181	4.33011	2.96796	2.82238	1.33572	2.86404	5.74226	2.69542	3.04891	2.80311	3.61942	3.77039	2.70308	3.224	5.23463	5.31731	5.72952	4.16665	5.11203	3.40919	2.60104	3.65167	4.83021
g20258.t1	AT4G15610.1	CASPL1D1,CASP-like protein 1D1	protein_coding	Uncharacterized protein family (UPF0497)		Ahg946749	1.89501	0.000117688	2.99277	0.00540028	3.4086	2.76e-07	3.70737	0.237192	2.425	0.0215616	2.76e-07	2.96121	4.33702	4.04111	4.41409	3.93836	3.6758	7.76856	5.76121	6.05895	5.81613	5.54375	6.2762	6.39581	5.20816	5.85598	7.39351	9.48639	7.34929	5.62213	5.96591	6.54665	5.27637	5.85277	7.56808	9.30667	9.86182	10.6176	9.33854	8.03269	9.61122	6.77029	6.96752
g12560.t1	AT2G39930.1	ISA1,ATISA1,ARABIDOPSIS THALIANA ISOAMYLASE 1	protein_coding	isoamylase 1	Encodes an isoamylase-type debranching enzyme. Mutations in this gene cause the loss of detectable isoamylase activity and the disruption of normal starch structure. Mutants have reduced starch content and abnormally structured amylopectins and phytoglycogens. It has been postulated that AtISA1 interacts with AtISA2 to form the Iso1 complex.	Ahg483030	1.75918	2.87e-07	-0.0201107	0.998341	0.259406	0.840705	-1.41275	0.59744	-2.27875	0.000584647	2.87e-07	4.6784	4.97909	3.94992	2.83474	4.11053	6.74172	7.2995	4.91722	4.59018	5.88715	5.13668	4.68834	6.00365	5.38694	5.3039	4.32924	6.31051	5.43797	4.57321	6.43914	5.32445	4.8359	5.29317	6.23383	5.40095	5.8891	4.90501	5.60722	4.31494	5.10459	4.43492	4.23821
g16221.t1	AT3G17040.1	HCF107	protein_coding	high chlorophyll fluorescent 107	It is a RNA tetratricopeptide repeat-containing protein required for normal processing of transcripts from the polycistronic chloroplast psbB-psbT-psbH-petB-petD operon coding for proteins of the photosystem II and cytochrome b6/f complexes. Localizes to the chloroplast membrane. Involved in regulating plastidial gene expression and biogenesis. It binds in the psbT?psbH intercistronic region and …	Ahg479172	-0.800464	0.0994333	-1.81819	0.0211988	-2.1289	2.98e-07	-1.62728	0.350373	-1.93605	0.0113537	2.98e-07	4.94001	4.594	4.33343	4.58514	4.61314	3.98495	3.22471	4.26142	4.24462	3.92892	4.1408	4.82258	4.77709	5.12239	4.71571	2.99024	3.10167	3.71191	4.87616	4.26295	3.9218	4.65835	4.42981	3.19294	1.75699	2.36096	2.80755	2.52961	3.7037	3.91415	4.88431	4.11076
g01607.t1	AT1G15690.1	AVP1	protein_coding	Inorganic H pyrophosphatase family protein	Encodes a H(+)-translocating (pyrophosphate-energized) inorganic pyrophosphatase (H(+)-PPase%3B EC 3.6.1.1) located in the vacuolar membrane. Expression is found in all tissues examined%2C including meristems and floral organ primordium. Expression is particularly enhanced in pollen%2C and is repressed by light. Over expression and loss of function phenotypes suggest AVP1 is involved in regulatio…	Ahg920472	1.97662	0.0758255	2.56901	0.00434987	2.28738	3.07e-07	3.52439	0.0825516	2.00428	0.0265896	3.07e-07	0	0.79814	1.00606	0.821111	0.656329	1.45689	2.86022	1.84677	1.0187	1.79564	2.20097	1.65766	2.69286	1.33572	1.9718	3.66919	4.57	3.82169	2.44621	3.28724	2.07335	2.57549	2.59557	3.87326	5.5304	3.85256	5.72577	4.7455	2.53898	2.72906	1.80998	2.27197
g02825.t1	AT4G39510.1	CYP96A12	protein_coding	cytochrome P450%2C family 96%2C subfamily A%2C polypeptide 12	member of CYP96A	Ahg490728	0.189241	0.863214	-5.54825	3.45282e-06	-0.865786	0.511348	-3.10204	0.421922	-5.6586	3.2e-07	3.2e-07	4.23404	3.97976	0.418073	0	2.15797	4.85413	3.75729	1.20067	0	2.45302	4.28089	4.21719	4.1458	2.39705	3.76023	0.520174	0	1.9557	2.02122	1.51278	4.16387	0	1.92447	2.12383	1.13091	2.6256	0	1.47008	0	3.37626	3.73758	2.75376
g16446.t1	AT2G04515.1		protein_coding	transmembrane protein		Ahg480090	-1.74459	3.2e-07	-0.027836	0.998341	-0.587639	0.428079	-0.253702	0.903769	0.647394	0.513732	3.2e-07	4.3586	6.52167	6.97779	6.08941	5.98687	3.40578	5.14718	4.60718	4.55912	4.42981	5.31024	5.23403	4.58967	5.41813	5.13802	6.41314	4.40765	5.59439	5.84092	5.10285	4.98078	5.23474	5.28982	4.02957	5.18198	4.93779	4.92992	4.76982	6.69718	6.35227	6.3193	6.93213
g30852.t1	AT5G67100.1	ICU2	protein_coding	DNA-directed DNA polymerase	Encodes the putative catalytic subunit of the DNA polymerase alpha. Interacts with genes involved in chromatin-mediated cellular memory. ICU2 genetically interacts with TERMINAL FLOWER2%2C the ortholog of HETEROCHROMATIN PROTEIN1 of animals and yeasts%2C and with the Polycomb group (PcG) gene CURLY LEAF. A number of regulatory genes were derepressed in the icu2-1 mutant%2C including genes associa…	Ahg327035	-0.374136	0.738989	-1.09303	0.963703	-8.41841	3.38e-07	-7.27085	0.00838977	-1.85838	0.0937235	3.38e-07	0.510189	3.25863	0.418073	3.55413	1.93525	0	3.18884	0	3.50958	1.67461	0.292626	4.58159	4.38934	0.686709	2.48757	0	0.502969	2.27552	5.07453	0	0	0	1.26863	0	0	0	0	0	0	0.644341	4.60229	0
g14221.t1	AT2G15220.1		protein_coding	Plant basic secretory protein (BSP) family protein		Ahg931244	-2.01706	3.52e-07	0.561347	0.921052	-0.919094	0.632485	0.869269	0.808006	1.30901	0.33913	3.52e-07	5.97587	6.90319	6.65131	7.21899	6.68734	5.18589	4.81415	3.50941	5.62135	4.7827	8.10743	6.71644	6.34282	5.49814	6.66621	8.55825	6.35574	6.86451	8.71751	6.60815	9.79487	7.31958	8.11003	5.02772	8.23869	7.72553	7.90998	7.22548	7.18682	6.93795	8.4431	8.628
g12516.t1	AT2G39530.1	CASPL4D1,CASP-like protein 4D1	protein_coding	Uncharacterized protein family (UPF0497)		Ahg934718	-2.4728	3.58e-07	-0.635738	0.926321	-0.125455	0.939138	-0.235272	0.956462	0.915167	0.290903	3.58e-07	3.90687	6.31407	6.57167	6.72333	5.87899	3.46398	3.75729	2.63084	4.52737	3.59487	6.03424	6.48729	5.49285	6.47222	6.12165	6.72281	4.6926	5.89721	6.37338	4.08816	4.04238	4.89054	4.84862	4.79855	3.6442	4.92147	5.73993	4.77604	7.7328	6.97288	6.61437	7.42815
g27531.t1	AT2G25160.1	CYP82F1	protein_coding	cytochrome P450%2C family 82%2C subfamily F%2C polypeptide 1	member of CYP82F	Ahg932640	1.88942	3.77e-07	-0.275024	0.995131	-0.745052	0.762901	-0.819691	0.85437	-4.96082	0.055331	3.77e-07	5.72129	3.65254	4.38075	2.02399	3.94464	7.9334	6.08293	5.24817	4.24462	5.87728	0.743819	0.78102	0	1.78175	0.826647	1.66478	0.507252	0.543007	0.980683	4.15792	3.50854	0.869308	2.37911	2.34266	4.58532	0.427349	0	1.83883	0.426208	0	0.254349	0.213597
g07193.t1	AT5G66170.2	STR18	protein_coding	sulfurtransferase 18	Encodes a thiosulfate sulfurtransferase/rhodanese.	Ahg496998	1.76479	3.92e-07	0.89578	0.722527	1.24545	0.00171016	0.286412	0.899541	0.969282	0.362137	3.92e-07	3.24561	3.11017	4.33343	3.11564	3.45121	5.68957	5.14718	5.45449	4.70814	5.24984	5.30204	3.87269	5.43327	3.05577	4.41594	5.27684	5.06364	4.2621	4.7772	3.82208	2.81553	3.68376	3.77465	6.14383	5.21317	3.6296	5.01387	5.00012	4.62732	5.36326	2.76212	3.11431
g24729.t1	AT1G58225.1		protein_coding	hypothetical protein		Ahg475434	-1.67885	0.0163873	0.031464	0.997908	-0.785032	0.149491	-0.993993	0.483524	-3.01518	4.27e-07	4.27e-07	4.50055	6.06088	4.83611	4.27816	4.91892	3.28182	3.05395	2.29143	4.94282	3.3925	6.0441	5.59726	4.74477	3.38528	4.94285	5.59455	4.15814	4.16543	5.70138	4.27556	3.06368	6.09266	4.78332	5.04875	3.44842	1.77118	5.93711	4.05137	6.08791	4.80865	4.0712	5.64356
g31446.t1	AT5G45630.1		protein_coding	senescence regulator (Protein of unknown function%2C DUF584)		Ahg494421	-0.892772	0.631468	0.0971609	0.996627	2.26568	4.65e-07	1.97556	0.308265	1.54338	0.0297198	4.65e-07	4.79322	4.20838	1.22932	3.17808	3.35225	4.48403	1.03107	4.68206	1.34433	2.88537	3.28833	3.03271	3.10292	2.76368	3.04691	3.89648	2.38223	4.46018	2.44621	3.49557	5.07265	1.79924	3.20342	5.59786	5.46712	6.50204	4.01192	5.39474	3.49964	3.37626	3.58369	2.85269
g09106.t1	AT4G02420.1	LecRK-IV.4,L-type lectin receptor kinase IV.4	protein_coding	Concanavalin A-like lectin protein kinase family protein		Ahg943489	-2.13616	4.8e-07	0.416531	0.963703	-1.79605	0.0310133	-0.403983	0.857404	0.381181	0.734153	4.8e-07	3.03774	5.35397	5.3457	5.13427	4.71792	2.01936	3.05395	2.29143	3.91534	2.82002	6.46714	6.30924	4.09543	4.19958	5.26785	7.98185	3.57952	5.74495	7.7331	4.21139	3.68828	7.31749	5.73757	3.46743	3.57193	3.66924	5.28883	3.99936	7.46458	5.51004	6.82987	6.44043
g03070.t1	AT4G36530.2		protein_coding	alpha/beta-Hydrolases superfamily protein		Ahg490984	-3.06966	4.81e-07	-1.50332	0.436939	-1.98854	0.000147046	-1.93788	0.243568	-0.332571	0.771838	4.81e-07	2.26847	6.30061	0.741819	3.771	3.27048	0.90503	3.96436	0	0	1.21735	0.292626	6.03675	5.24971	5.01769	4.14919	0.901693	3.23677	2.79866	5.46296	4.6397	3.75029	5.76727	4.90506	3.30208	3.15916	3.31669	2.69579	3.11843	3.20926	0.24814	4.79695	5.97534
g13651.t1	AT1G23410.1		protein_coding	Ribosomal protein S27a / Ubiquitin family protein		Ahg472603	-1.68215	4.86e-07	-1.39379	0.499123	-0.675965	0.415745	-1.63501	0.389187	-0.760878	0.537298	4.86e-07	6.56615	5.47873	5.18169	4.9675	5.54852	4.97913	4.22807	3.23879	3.78932	4.05883	4.43881	3.684	3.93283	5.04459	4.27506	4.50503	2.38223	3.70451	3.85684	3.75164	3.35733	4.5437	3.87738	2.85366	4.04172	3.5469	2.80755	3.31246	3.31268	3.47696	4.32819	5.2668
g17549.t1	AT5G43840.1	HSFA6A,AT-HSFA6A,heat shock transcription factor A6A	protein_coding	heat shock transcription factor A6A	member of Heat Stress Transcription Factor (Hsf) family	Ahg356702	3.52042	4.86e-07	3.51894	2.3991e-05	2.4744	0.0290931	2.66206	0.112501	0.702517	0.447461	4.86e-07	1.18441	1.44573	0.418073	0.468201	0.879104	4.59236	2.86022	1.55959	5.05839	3.51764	3.55994	3.94176	3.42186	1.64783	3.14285	5.82193	6.37051	5.82382	5.26327	6.17886	6.86198	2.01133	5.07886	7.46427	7.4846	8.10554	9.371	8.10635	4.2382	7.11638	2.80255	4.00001
g20830.t1	AT2G08320.1		long_noncoding_rna			Ahg486067	2.23223	4.86e-07	0.397576	0.957918	0.176088	0.88578	0.622439	0.657247	0.00989659	0.99151	4.86e-07	1.64209	2.50575	1.74545	1.88115	1.94361	4.02377	4.51818	3.80577	3.55752	3.97631	3.42931	3.21116	2.99716	2.39705	3.00867	3.33867	3.4183	2.74928	3.1585	3.57971	3.1884	3.29518	3.30545	3.80072	3.33957	3.04264	3.86466	3.5119	2.35737	3.26799	2.541	2.68383
g28815.t1	AT1G60190.1	PUB19,AtPUB19	protein_coding	ARM repeat superfamily protein	Encodes PUB19%2C a plant U-box armadillo repeat protein. Involved in salt inhibition of germination together with PUB18.	Ahg475300	0.276417	0.626103	-0.0942831	0.996627	2.11453	5.12e-07	1.4454	0.237162	0.46317	0.502216	5.12e-07	6.64777	5.48668	5.25971	4.06339	5.36439	7.75841	5.45237	5.36641	4.32067	5.72447	4.33011	3.31894	4.24155	2.39705	3.57191	4.93172	1.42512	4.82395	2.80311	2.82095	3.75029	1.79924	2.7934	5.54703	4.72169	5.76654	2.86033	4.7239	4.18467	3.26799	2.16039	3.94128
g26225.t1	AT2G27385.1		protein_coding	Pollen Ole e 1 allergen and extensin family protein		Ahg481639	2.07747	5.17e-07	-2.57962	0.103126	-1.25001	0.625147	-1.70562	0.711723	-0.107345	0.961836	5.17e-07	3.58858	3.26604	2.74726	2.27317	2.96876	6.76506	4.91739	4.6451	3.35541	4.92074	3.11195	2.40873	0.684663	1.5002	1.92639	1.45234	0	0.363085	1.48941	3.47385	3.45988	0.351171	2.19358	3.11531	1.57689	0	0.605797	1.3245	0.754798	0.24814	0.824719	1.08204
g27947.t1	AT1G55330.1	AGP21,ATAGP21,ARABINOGALACTAN PROTEIN 21	protein_coding	arabinogalactan protein 21	Encodes a putative arabinogalactan-protein (AGP21).	Ahg924043	-1.14223	0.00485479	-3.01428	1.39943e-05	-2.86527	5.32e-07	-3.97677	0.0114602	-3.03098	1.43e-06	5.32e-07	6.34307	6.31852	7.51983	6.05655	6.55949	5.67733	4.30625	6.27816	5.76438	5.50653	5.84967	6.15053	4.60775	6.45728	5.76631	3.71761	2.9526	3.98583	6.29889	6.28555	7.41036	8.46213	7.11424	5.22542	3.85661	3.26589	5.15789	4.37645	6.44169	7.06675	7.62401	5.41984
g29587.t1	AT5G27330.1		protein_coding	Prefoldin chaperone subunit family protein		Ahg903332	-2.18496	5.47e-07	-1.00866	0.675568	-0.595881	0.686879	-3.69978	0.208543	-2.67764	0.000220218	5.47e-07	5.3829	4.53392	4.55591	3.17808	4.4127	3.6758	3.37739	1.55959	1.34433	2.48928	4.22994	2.90016	2.11779	3.1077	3.0889	4.01743	1.42512	2.76461	2.24931	3.01388	2.19728	3.74435	2.8012	1.95405	3.9705	1.91	1.49895	2.33338	4.10045	3.32314	4.90302	4.46362
g20782.t1	AT3G26830.1	PAD3,CYP71B15	protein_coding	Cytochrome P450 superfamily protein	Mutations in pad3 are defective in biosynthesis of the indole derived phytoalexin camalexin. Encodes a cytochrome P450 enzyme that catalyzes the conversion of dihydrocamalexic acid to camalexin.	Ahg484459	-1.80123	5.5e-07	1.13819	0.881233	-0.506751	0.829328	0.0191089	0.997127	1.77666	0.107314	5.5e-07	3.73367	6.64715	5.13388	6.00245	5.37928	2.16682	5.47658	3.33475	4.07932	3.76437	7.04806	6.97435	4.71172	3.29856	5.50817	10.0844	2.49435	6.52933	6.07565	5.47525	6.35568	6.50199	6.10214	1.55364	6.99584	6.01288	6.88656	5.36223	7.48025	5.67546	5.86096	7.1221
g13620.t1	AT1G23850.1		protein_coding	transmembrane protein		Ahg921441	-1.84647	5.58e-07	-0.710573	0.796208	-0.550554	0.423572	-0.765492	0.614629	-0.515077	0.532862	5.58e-07	5.10914	6.68252	6.58689	5.46996	5.96213	3.77109	5.18905	3.66519	4.42772	4.26326	6.2878	6.54946	5.67538	6.83778	6.3376	6.0086	5.90659	6.07749	6.59502	5.86107	5.48506	6.79034	6.18287	5.23463	5.27359	5.4283	6.87807	5.70365	6.58286	6.89994	6.41693	7.10263
g21118.t1	AT3G57260.2	BGL2,AtBG2,AtPR2,BG2,BETA-1,3-GLUCANASE 2,PR-2,PATHOGENESIS-RELATED PROTEIN 2,PR2,PATHOGENESIS-RELATED PROTEIN 2	protein_coding	beta-1%2C3-glucanase 2	beta 1%2C3-glucanase	Ahg486168	-2.19062	5.78e-07	0.840718	0.814818	-2.21646	5.6e-07	-2.04455	0.0660333	-2.31148	8.05e-05	5.6e-07	5.22822	7.89288	5.38104	5.7524	6.06363	2.82946	4.75961	3.80577	4.79068	4.04638	7.79325	7.94015	5.96209	3.90891	6.4011	7.82217	5.75726	5.78517	7.31386	4.11647	4.7971	7.72112	5.98714	4.18964	2.42309	3.31669	5.90606	3.95887	7.91435	5.63794	7.415	6.64984
g27940.t1	AT1G55260.1	LTPG6,glycosylphosphatidylinositol-anchored lipid protein transfer 6	protein_coding	Bifunctional inhibitor/lipid-transfer protein/seed storage 2S albumin superfamily protein		Ahg924035	-0.734268	0.187941	-1.89849	0.0541392	-1.92121	0.0213486	-2.99838	0.255008	-4.16837	5.61e-07	5.61e-07	4.87892	4.20838	4.99662	2.98202	4.26648	4.13579	2.37133	4.44463	3.49324	3.61125	4.21254	4.42444	3.71661	3.61797	3.99289	3.06698	1.42512	3.18111	3.24526	4.10239	4.50497	3.48504	3.83442	3.80072	1.37106	2.15303	1.62634	2.23779	2.25721	5.45253	3.93235	3.76622
g02061.t1	AT1G04310.1	ERS2	protein_coding	ethylene response sensor 2	encodes an ethylene receptor related to bacterial two-component histidine kinases.	Ahg910099	-1.71358	0.0479489	-0.583414	0.959351	-0.822765	0.587267	0.611892	0.867035	3.09995	6e-07	6e-07	1.98901	2.98112	2.74726	2.15395	2.46784	1.45689	0	1.84677	1.0187	1.08059	1.97206	2.50316	1.14708	2.8877	2.1275	2.73198	1.17889	2.48507	3.01648	1.42497	1.62114	1.55049	1.90327	1.13603	1.75699	1.02452	1.62634	1.38597	2.97709	1.93173	2.16039	2.17334
g06275.t1	AT3G05130.1		protein_coding	paramyosin-like protein		Ahg903332	-1.58652	0.0041957	-0.664642	0.77589	0.758585	0.345428	-1.02177	0.4579	-2.70511	6e-07	6e-07	5.29209	4.66575	4.2594	4.77891	4.74904	3.6758	2.37133	4.26142	2.93914	3.31192	5.56446	5.02712	4.28714	4.46149	4.83505	5.14144	3.76979	5.52861	4.05088	3.82208	2.07335	4.99398	3.73507	5.34928	3.77536	4.18888	4.77357	4.52177	5.51351	4.81828	4.48732	4.6216
g13442.t1	AT1G21250.1	WAK1,AtWAK1,PRO25	protein_coding	cell wall-associated kinase	cell wall-associated kinase%2C may function as a signaling receptor of extracellular matrix component such as oligogalacturonides.	Ahg921093	-2.52383	6.04e-07	-0.853538	0.706159	-0.857535	0.256249	-1.05972	0.453704	-1.07643	0.221806	6.04e-07	2.91733	5.07222	6.06083	5.26989	4.83007	0.90503	4.05772	2.08616	3.28121	2.58253	4.89402	5.65804	5.6975	6.10505	5.58865	4.91355	4.61386	4.70637	5.35063	4.26712	4.82561	4.91723	4.84015	3.07158	3.60946	4.3568	5.22314	4.06524	6.2068	4.92436	6.17658	6.17866
g18695.t1	AT2G07760.1		protein_coding	Zinc knuckle (CCHC-type) family protein		Ahg347890	-2.90964	6.04e-07	-0.273629	0.973521	-2.02524	0.0123223	-1.6471	0.356696	-0.512573	0.718568	6.04e-07	1.89834	4.84631	4.46748	4.3572	3.89233	0	2.93496	0	2.62561	1.39014	4.29137	4.17879	4.50827	4.10666	4.27127	4.58105	3.42906	2.67933	4.00888	3.39793	3.67021	4.35569	3.85818	0.599351	1.13091	2.94008	3.82085	2.1228	3.76808	4.86567	4.13338	4.3597
g09966.t1	AT1G16300.1	GAPCP-2	protein_coding	glyceraldehyde-3-phosphate dehydrogenase of plastid 2	Encodes one of the chloroplast/plastid localized GAPDH isoforms (GAPCp1/At1g79530 and GAPCp2/At1g16300). gapcp double mutants display a drastic phenotype of arrested root development%2C dwarfism and sterility. GAPCps are important for the synthesis of serine in roots.	Ahg471827	1.07793	0.380563	1.09353	0.740064	-0.626026	0.417736	1.43871	0.360963	2.64775	6.3e-07	6.3e-07	0.510189	2.50575	4.55591	2.02399	2.39896	2.53586	4.38041	2.29143	3.78932	3.24925	1.23217	1.28492	4.45633	2.47821	2.36291	0.901693	4.25683	3.08067	3.80036	3.42941	5.10466	2.70308	3.75938	2.94625	3.54963	3.74539	2.86033	3.2754	3.40919	3.05647	2.91745	4.09737
g00764.t1	AT3G06755.1		long_noncoding_rna			Ahg936607	0.362619	0.668392	0.335123	0.970527	1.26183	0.0554167	2.78059	0.0864238	2.93343	6.47e-07	6.47e-07	2.1355	2.83938	2.67316	3.35392	2.75049	3.27599	3.65225	1.55959	3.8921	3.09498	3.35485	2.50224	2.30851	2.47821	2.66095	3.14198	3.49471	2.52229	2.23318	3.14416	3.52306	2.87769	2.94452	4.84535	3.34183	4.13356	4.30922	4.15749	3.25776	3.74312	1.96905	1.4086
g09391.t1	AT5G54510.1	DFL1,GH3.6,Gretchen Hagen3.6	protein_coding	Auxin-responsive GH3 family protein	Encodes an IAA-amido synthase that conjugates Ala%2C Asp%2C Phe%2C and Trp to auxin. Lines overexpressing this gene accumulate IAA-ASP and are hypersensitive to several auxins. Identified as a dominant mutation that displays shorter hypocotyls in light grown plants when compared to wild type siblings. Protein is similar to auxin inducible gene from pea (GH3).	Ahg950094	-1.16181	0.306895	-0.659997	0.943874	0.282822	0.881498	2.67172	0.49578	4.62881	6.47e-07	6.47e-07	1.18441	2.15316	2.59506	2.38328	2.07898	1.20719	2.04636	1.84677	0	1.27508	2.26986	0	1.77792	1.33572	1.34587	1.45234	1.42512	1.7533	2.55262	0.743328	2.46724	3.33552	2.27468	1.28529	1.57689	2.6256	4.68854	2.54408	3.20926	2.13032	1.9605	3.92621
g13795.t1	AT1G22170.1		protein_coding	Phosphoglycerate mutase family protein		Ahg472450	-0.602842	0.778769	1.0749	0.791886	-3.48389	6.49e-07	-0.497632	0.743783	1.49487	0.138528	6.49e-07	1.82596	3.30251	6.33388	1.7226	3.29624	0.522349	5.18905	1.55959	3.20299	2.6185	1.59637	2.30769	4.55281	2.12196	2.64471	1.20313	4.12369	1.70174	6.02162	3.23655	2.69456	6.76498	4.67943	2.64849	0.842623	2.03662	1.74338	1.81778	3.97993	3.63786	4.96667	4.45315
g19956.t1	AT4G13180.1		protein_coding	NAD(P)-binding Rossmann-fold superfamily protein		Ahg497078	-1.09321	0.307975	1.34032	0.365033	0.495974	0.782742	2.2848	0.369249	2.87362	6.66e-07	6.66e-07	1.18441	2.37486	2.23191	2.15395	1.98628	0.90503	1.03107	0.721796	2.1989	1.2142	2.99474	3.21116	3.8441	1.15005	2.80001	3.76444	2.9526	3.46476	4.42233	2.18227	2.07335	3.07743	2.93884	2.19952	3.09363	3.66924	4.24814	3.30263	3.7037	2.46053	2.67769	3.33569
g07434.t1	AT5G65300.1		protein_coding	hypothetical protein		Ahg496763	0.480374	0.513007	1.80593	0.0169698	2.02714	6.7e-07	2.57165	0.138955	2.34426	8.8e-05	6.7e-07	4.85796	5.26437	4.40385	4.75863	4.8212	6.26519	4.96637	5.98474	4.32067	5.38424	5.42795	4.21719	5.30616	3.61797	4.64232	7.52174	5.18557	6.2422	4.27467	4.6782	5.53876	4.10937	4.65025	6.44292	7.4653	6.94304	5.94324	6.69863	5.377	3.85923	4.36914	5.14196
g27959.t1	AT1G55490.1	CPN60B,Cpn60beta1,chaperonin-60beta1,LEN1,LESION INITIATION 1	protein_coding	chaperonin 60 beta	encodes the beta subunit of the chloroplast chaperonin 60%2C a homologue of bacterial GroEL. Mutants in this gene develops lesions on its leaves%2C expresses systemic acquired resistance (SAR) and develops accelerated cell death to heat shock stress. The protein has molecular chaperone activity for suppressing protein aggregation in vitro.	Ahg474606	-1.0074	0.0183842	-1.23403	0.39943	-1.19335	0.00517072	-2.87058	0.342457	-3.10404	6.79e-07	6.79e-07	8.08567	8.04114	7.03615	7.37461	7.63439	6.73252	7.12098	6.48031	6.68791	6.75543	7.80041	8.03012	7.27855	8.27732	7.8466	6.79226	7.02626	6.35322	7.46613	7.18535	6.80224	7.67955	7.28332	6.44808	5.83107	6.06284	6.32964	6.16791	7.80535	6.00023	7.64778	7.60292
g01089.t1	AT1G75460.1		protein_coding	ATP-dependent protease La (LON) domain protein		Ahg476696	0.0352704	0.976236	-0.424376	0.92879	-0.114573	0.926852	-1.24327	0.608307	-2.82484	7.01e-07	7.01e-07	3.68691	4.28329	2.23191	3.40389	3.4015	3.6758	2.37133	3.42472	4.35724	3.45727	4.62124	5.11945	4.67789	4.55799	4.74414	4.36007	4.1918	3.42035	4.45013	5.00782	5.49112	4.38148	4.83264	4.99558	4.29592	4.96988	4.86682	4.78205	4.31494	5.01532	4.40897	4.59326
g06174.t1	AT3G04320.2		protein_coding	Kunitz family trypsin and protease inhibitor protein		Ahg477692	0.587715	0.846235	6.49119	0.00180144	2.2983	0.044554	4.74526	0.720627	3.41188	7.31e-07	7.31e-07	0	0.5778	0.418073	0	0.248968	0.522349	1.03107	0	0	0.388355	0	0	0.934321	0	0.23358	2.63449	1.42512	1.56371	0.503014	0.743328	0.647297	1.40794	0.825394	0.309818	0.481974	3.04264	5.14731	2.24544	1.76803	0.954848	0	0.846296
g23289.t1	AT1G66860.1		protein_coding	Class I glutamine amidotransferase-like superfamily protein		Ahg475782	3.34986	7.51e-07	1.9033	0.323724	-0.465859	0.91021	-2.21217	0.578008	-5.1965	0.0219035	7.51e-07	1.43133	1.30901	1.22932	0	0.992415	5.9457	3.05395	3.13599	0.597453	3.18327	2.7272	0	0.934321	1.64643	1.32699	5.9284	1.17889	1.77682	1.33893	0.590266	0.462039	1.68022	1.01786	0.781279	4.23645	0	0.334465	1.33805	1.02226	0.24814	1.6419	0.564356
g20937.t1	AT2G19580.1	TET2	protein_coding	tetraspanin2	Member of TETRASPANIN family	Ahg931437	1.36275	0.000425414	1.50072	0.585035	1.96695	7.95e-07	0.112109	0.971453	-0.397616	0.615408	7.95e-07	2.79479	3.06843	3.06955	4.0961	3.25722	4.09953	5.10406	3.80577	5.49575	4.62628	3.90128	3.41922	3.64837	1.90428	3.21829	3.66919	5.16877	3.49399	3.95065	4.76122	4.55216	3.8584	4.28061	6.20601	6.12965	6.18409	6.54879	6.26713	4.07125	3.94963	3.75829	3.58625
g18313.t1	AT2G37750.1		protein_coding	hypothetical protein		Ahg482777	1.04603	0.735251	1.69551	0.675568	3.90899	8.12e-07	6.33669	0.19818	4.74285	0.000229167	8.12e-07	0	0	0.418073	0	0.104518	0.522349	0	0	0.597453	0.27995	0.53579	0.442729	1.14708	0.686709	0.703077	1.45234	1.63538	2.53597	0.761528	0.224668	0.958819	0.633376	0.644598	1.42054	3.73295	3.41323	5.11509	3.42045	0.754798	1.21022	0.470505	0
g13294.t1	AT5G18060.1	SAUR23	protein_coding	SAUR-like auxin-responsive protein family		Ahg488668	3.30716	8.24e-07	-3.74245	0.00598754	-0.787335	0.819815	-2.62681	0.532135	-5.67199	0.0160401	8.24e-07	0.510189	0.989243	0.475006	1.14752	0.780489	3.0673	2.37424	2.29143	4.7152	3.11204	2.0688	2.89947	0.687387	3.10515	2.1902	0	0.881806	0.220451	0.634181	2.78472	4.88855	1.74095	2.5121	3.71278	0.481974	1.90867	2.17038	2.06845	1.02226	0.459799	1.80918	1.18486
g10027.t1	AT1G15520.1	ABCG40,ATABCG40,Arabidopsis thaliana ATP-binding cassette G40,ATPDR12,PLEIOTROPIC DRUG RESISTANCE 12,PDR12,pleiotropic drug resistance 12	protein_coding	pleiotropic drug resistance 12	ABC transporter family involved in ABA transport and resistance to lead. Localizes to plasma membrane. Upregulated by lead. Expressed in leaves%2C flowers%2C stomata and roots.	Ahg471753	0.65484	0.709722	3.53189	8.49557e-07	0.23414	0.931588	3.08568	0.541431	4.08971	0.0680409	8.49557e-07	1.18441	1.68552	0	1.34115	1.05277	2.01936	3.05395	0.721796	0	1.44878	3.03488	2.59178	1.33246	0.383833	1.83574	6.23335	3.23677	3.47055	3.84293	2.42793	3.62347	3.8025	3.42421	0.564722	3.59769	4.41555	5.22987	3.45196	3.2619	2.64499	1.9605	2.06747
g08156.t1	AT1G25400.1		protein_coding	transmembrane protein		Ahg921679	-1.0189	0.325546	1.20092	0.502867	2.31157	8.55e-07	2.15904	0.212991	2.16608	0.00619584	8.55e-07	2.50248	2.23091	2.33162	1.34115	2.10154	1.20719	1.62625	2.29143	0.597453	1.43058	3.50385	2.59178	0.934321	1.15005	2.045	4.95209	1.42512	2.74454	1.33893	2.38203	2.69456	1.68022	2.02393	3.64368	4.97922	4.26846	3.34082	4.05804	2.62187	1.08818	2.09679	3.11431
g12373.t1	AT5G63630.2		protein_coding	P-loop containing nucleoside triphosphate hydrolases superfamily protein		Ahg918145	1.76337	9.06e-07	1.38283	0.189129	1.00369	0.0640428	1.91882	0.11822	0.846298	0.260819	9.06e-07	2.38085	3.77127	2.36965	3.02953	2.88782	4.4539	5.44893	4.09656	4.5871	4.64662	4.57978	4.17335	4.00773	3.41692	4.04445	5.16955	5.71495	5.33999	4.25074	5.29752	5.21353	4.21291	4.74368	5.37698	5.90456	5.54816	6.37016	5.79997	4.35377	4.61276	3.90995	3.78338
g26564.t1	AT4G11910.1	NYE2,NONYELLOWING 2,SGR2,STAY-GREEN 2	protein_coding	STAY-GREEN-like protein	Acts antagonistically with SGR1 to balance chlorophyll catabolism in chloroplasts with the dismantling and remobilizing of other cellular components in senescing leaf cells.	Ahg352273	4.50187	1.12e-05	4.93139	9.06391e-07	3.13383	0.000160457	3.60797	0.463609	2.27223	0.0698528	9.06391e-07	0	0.317635	0	0.468201	0.196459	2.16682	3.64143	1.84677	1.83399	2.37225	0.743819	1.48329	3.05101	0	1.31953	3.06698	4.71592	4.25154	4.79898	0.881696	1.09252	2.19621	2.24235	4.96271	4.60896	4.72859	5.29843	4.89967	2.35737	3.94963	1.6419	1.28462
g05320.t1	AT3G62740.1	BGLU7	protein_coding	beta glucosidase 7		Ahg939363	-0.780668	0.200151	-2.28206	0.114661	-2.5699	0.000414294	-3.08345	0.0829157	-3.19429	9.44e-07	9.44e-07	9.25536	7.99272	7.86773	6.88929	8.00128	8.68168	6.95337	8.19868	5.56461	7.34959	6.82422	6.50725	5.83132	6.52092	6.42093	6.24916	2.7085	4.95859	4.47163	5.36455	6.56799	6.2233	5.65687	4.69882	2.78374	3.22392	2.76831	3.36869	5.83372	5.18844	6.82094	4.99159
g27600.t1	AT5G24540.1	BGLU31	protein_coding	beta glucosidase 31		Ahg894358	-1.36012	0.330733	4.19023	9.44044e-07	1.23061	0.55723	2.13061	0.627616	2.42449	0.000160947	9.44044e-07	1.18441	3.53484	2.81773	0.821111	2.08953	0.522349	4.14541	0	0	1.16694	4.5399	3.51299	3.3377	0.383833	2.9436	8.68386	3.10167	4.43647	4.9232	2.71386	2.96251	2.92871	3.38207	1.28529	5.55495	4.0152	5.59948	4.11373	3.81358	2.98986	2.38999	4.1631
g01555.t1	AT1G80840.1	WRKY40,ATWRKY40	protein_coding	WRKY DNA-binding protein 40	Pathogen-induced transcription factor. Binds W-box sequences in vitro. Forms protein complexes with itself and with WRKY40 and WRKY60. Coexpression with WRKY18 or WRKY60 made plants more susceptible to both P. syringae and B. cinerea. WRKY18%2C WRKY40%2C and WRKY60 have partially redundant roles in response to the hemibiotrophic bacterial pathogen Pseudomonas syringae and the necrotrophic fungal …	Ahg477161	-0.302046	0.767847	-0.0846335	0.996806	2.3285	9.5e-07	1.03098	0.55597	1.16314	0.0566296	9.5e-07	5.78927	6.00664	5.08499	4.87629	5.4393	6.18959	4.30625	6.53203	3.94159	5.24237	5.99408	4.16037	3.81327	3.15783	4.28139	7.18981	1.63538	5.04144	3.68031	4.74318	5.53876	3.12378	4.27151	7.0886	7.34375	6.80307	5.12591	6.59033	4.18467	2.64499	4.08765	6.85667
g13975.t1	AT1G18710.1	MYB47,AtMYB47,myb domain protein 47	protein_coding	myb domain protein 47	Member of the R2R3 factor gene family.	Ahg335127	2.27213	9.83e-07	0.54432	0.943367	1.1526	0.0422315	-0.84231	0.733751	-2.0393	0.0249662	9.83e-07	2.96121	2.07013	1.22932	1.54444	1.95128	5.18347	4.38041	3.66519	2.61599	3.96126	4.63436	3.72376	3.61229	5.00405	4.24362	6.49179	4.3489	4.69589	3.1354	3.75164	2.69456	2.87552	3.11428	3.46743	5.89016	3.36577	4.16665	4.2225	3.7037	3.32314	2.541	1.69335
g20444.t1	AT3G52820.1	PAP22,ATPAP22,PURPLE ACID PHOSPHATASE 22	protein_coding	purple acid phosphatase 22		Ahg485654	1.78674	0.148743	0.019159	0.998341	-1.2698	0.136375	2.10965	0.617824	2.95163	9.94e-07	9.94e-07	1.64209	2.83938	5.7398	2.02399	3.06132	2.3006	6.50374	4.05151	5.62135	4.6193	2.822	2.82902	8.01575	5.94617	4.90324	3.66919	5.43075	5.52042	8.04492	5.19201	6.80954	5.72279	6.44231	4.43305	4.29592	6.04034	5.95543	5.18119	5.07259	5.30965	2.98927	6.47713
g09047.t1	AT4G02940.1		protein_coding	oxidoreductase%2C 2OG-Fe(II) oxygenase family protein		Ahg490265	-0.0792422	0.920144	0.492308	0.921304	-0.586006	0.352191	1.20697	0.53611	2.33254	1.02e-06	1.02e-06	4.23404	4.20838	4.53514	4.38791	4.34137	3.28182	4.64394	4.71809	4.76369	4.35189	3.41539	3.80015	4.71172	3.15783	3.77127	3.76444	3.89765	4.30105	4.85552	3.88925	4.25696	4.22018	4.30548	4.09169	3.93353	3.36577	3.89027	3.82032	3.66513	3.57109	3.56031	4.01433
g27009.t1	AT1G64660.1	MGL,ATMGL,methionine gamma-lyase	protein_coding	methionine gamma-lyase	Encodes a functional methionine gamma-lyase%2C a cytosolic enzyme catalyzes the degradation of methionine into methanethiol%2C alpha-ketobutyrate and ammonia. The catabolism of excess methionine is important to methionine homeostasis.	Ahg914030	1.64768	1.02e-06	2.10399	0.198855	0.804952	0.434261	2.8991	0.14699	0.416844	0.83921	1.02e-06	4.91993	3.7349	3.47044	1.88115	3.5016	6.8548	5.26932	5.09216	3.28121	5.12437	5.55069	2.90016	3.15304	3.1077	3.6779	9.12521	3.62949	6.31652	4.1559	4.36085	3.38366	3.33552	3.80898	4.97375	7.32958	2.7784	3.5481	4.65746	3.7037	2.35864	1.5499	0.846296
g11728.t1	AT3G08720.1	S6K2,ATPK19,Arabidopsis thaliana protein kinase 19,ATPK2,ARABIDOPSIS THALIANA PROTEIN KINASE 2,ATS6K2,ARABIDOPSIS THALIANA SERINE/THREONINE PROTEIN KINASE 2	protein_coding	serine/threonine protein kinase 2	Encodes a ribosomal-protein S6 kinase. Gene expression is induced by cold and salt (NaCl). Activation of AtS6k is regulated by 1-naphthylacetic acid and kinetin%2C at least in part%2C via a lipid kinase-dependent pathway. Phosphorylates specifically mammalian and plant S6 at 25 degrees C but not at 37 degrees C. Involved in translational up-regulation of ribosomal proteins.	Ahg478175	0.123173	0.868917	0.667547	0.882586	0.728173	0.234374	1.8357	0.291281	2.46921	1.05e-06	1.05e-06	4.90039	5.03467	5.32153	4.85809	5.02867	5.45143	5.01328	6.13876	4.35833	5.24045	4.42408	3.02318	5.52222	4.40054	4.34251	6.11508	4.12334	5.29428	4.90363	4.50604	5.36558	4.41914	4.7986	5.32973	6.26966	6.30218	4.37999	5.57039	4.26372	3.23961	3.18577	5.52383
g21417.t1	AT4G04540.1	CRK39	protein_coding	cysteine-rich RLK (RECEPTOR-like protein kinase) 39	Encodes a cysteine-rich receptor-like protein kinase.	Ahg895523	-1.21931	0.310817	0.628956	0.876049	2.0635	1.05e-06	-0.508127	0.742855	0.506201	0.701804	1.05e-06	2.50248	4.6085	1.42261	1.10444	2.40951	3.51992	2.63638	0	0	1.53908	5.05091	2.40873	2.21536	1.64783	2.83071	5.98862	1.63538	3.67004	2.36987	3.51399	1.43226	2.57549	2.4729	4.89451	5.44128	2.62318	4.26781	4.3067	3.20872	1.42711	3.46277	4.5545
g16870.t1	AT5G57785.1		protein_coding	hypothetical protein		Ahg950472	0.0609802	0.951655	0.510405	0.959351	-2.20962	1.07e-06	-2.09454	0.186702	-2.911	0.000109726	1.07e-06	1.43133	3.15075	3.33283	2.38328	2.57454	2.3006	3.22471	2.90542	2.61599	2.76168	2.77538	4.03953	3.64837	1.78175	3.06126	2.16125	3.4183	3.22055	4.89651	2.42793	4.36663	4.56064	4.06293	2.99041	0.481974	2.26074	2.96045	2.17339	3.77787	5.29593	2.03025	3.76622
g22642.t1	AT4G17920.1		protein_coding	RING/U-box superfamily protein		Ahg946420	-3.28516	0.239169	1.49921	0.50601	2.77437	1.09e-06	1.31221	0.579915	-0.283524	0.86966	1.09e-06	1.18441	0.317635	0	0	0.375512	0	0	0	0	0	1.97206	1.05486	1.33246	0.686709	1.26152	3.56721	0.881806	1.11225	1.25736	1.33146	0.647297	1.40794	1.16101	3.23025	2.79697	3.04264	4.24814	3.3295	0.426208	1.42711	0.254349	0.213597
g02812.t1	AT4G39330.1	CAD9,ATCAD9	protein_coding	cinnamyl alcohol dehydrogenase 9		Ahg943905	0.533854	0.290787	-0.405028	0.942132	-0.466985	0.667032	-2.01563	0.459792	-2.85743	1.12e-06	1.12e-06	7.28398	7.35791	6.71704	6.80475	7.04092	8.2938	7.51236	7.59859	7.35433	7.68977	6.26267	6.87494	5.54069	6.14568	6.206	5.97912	5.82316	5.99983	7.25335	7.56138	7.4545	6.06916	7.0846	6.84582	6.34206	6.4056	7.28281	6.71907	6.13805	8.47149	6.74976	6.7875
g05393.t1	AT3G62030.2	ROC4,CYP20-3,cyclophilin 20-3	protein_coding	rotamase CYP 4	nuclear-encoded chloroplast stromal cyclophilin CYP20-3 (also known as ROC4). Protein is tyrosine-phosphorylated and its phosphorylation state is modulated in response to ABA in Arabidopsis thaliana seeds.	Ahg486711	-1.02301	0.0793755	-1.15096	0.53481	-1.22537	0.019076	-3.03171	0.399569	-3.13307	1.12e-06	1.12e-06	9.10639	9.00625	8.67526	8.87417	8.91552	7.51518	7.68916	8.53046	8.33232	8.01678	9.18492	9.37355	9.06705	9.63925	9.31619	8.26877	8.45388	7.40195	8.74913	8.43027	8.15752	8.91564	8.56314	7.96931	6.56996	7.36749	7.71787	7.40616	8.53755	8.06874	9.40897	8.7945
g06592.t1	AT3G16250.1	PnsB3,NDF4,NDH-dependent cyclic electron flow 1	protein_coding	NDH-dependent cyclic electron flow 1	encodes a novel subunit of the chloroplast NAD(P)H dehydrogenase complex%2C involved in cyclic electron flow around photosystem I to produce ATP. Contains a 4Fe-4S cluster.	Ahg929441	-1.27802	0.0491129	-1.64003	0.0221901	-1.60453	0.000332709	-2.48837	0.473078	-3.26426	1.12e-06	1.12e-06	4.85796	4.95638	4.04111	5.08623	4.73542	2.64051	2.63638	4.05151	4.86875	3.54929	5.43547	5.68044	5.47326	5.18417	5.44334	3.80981	3.85628	3.13885	5.86177	5.37302	5.1204	5.85232	5.55188	5.01708	2.87705	4.24242	4.01192	4.03712	4.68629	4.85617	5.77077	5.00528
g09994.t1	AT1G15980.1	PnsB1,NDF1,NDH-dependent cyclic electron flow 1,NDH48,NAD(P)H DEHYDROGENASE SUBUNIT 48	protein_coding	NDH-dependent cyclic electron flow 1	encodes a novel subunit of the chloroplast NAD(P)H dehydrogenase complex%2C involved in cyclic electron flow around photosystem I to produce ATP.	Ahg471797	-0.348064	0.524662	-1.18696	0.243693	-0.831006	0.0854632	-1.95282	0.570466	-2.77022	1.12e-06	1.12e-06	5.30763	5.84914	4.86967	5.32571	5.33804	4.80993	5.05961	4.91722	5.65111	5.10947	5.94227	5.9886	5.57786	6.1332	5.91048	5.1765	4.76145	3.68435	6.04915	5.91847	6.13868	5.69236	5.94966	5.77871	4.78533	4.93779	5.27917	5.19525	4.62732	5.01532	6.07714	4.52491
g30799.t1	AT3G44450.1		protein_coding	hypothetical protein		Ahg484861	-1.85313	2.72e-05	-1.1683	0.318084	-2.24733	9.57e-06	-1.77156	0.204578	-2.99087	1.12e-06	1.12e-06	5.8752	6.44626	6.53553	6.11358	6.24264	3.86047	3.51544	4.94789	5.59096	4.47869	6.26267	7.60166	6.74118	7.01822	6.90593	5.56839	5.60322	4.3201	6.41394	5.86107	5.80541	6.63499	6.17885	5.31496	4.23645	3.6296	2.96045	4.03536	6.37753	7.67818	6.99625	6.52291
g18641.t1	AT2G26390.1		protein_coding	Serine protease inhibitor (SERPIN) family protein		Ahg481380	-2.51584	1.2e-06	1.0654	0.848953	-0.861201	0.707161	-2.24003	0.233276	-0.00195468	0.99285	1.2e-06	1.18441	2.07098	5.59681	6.7544	3.90165	0.90503	1.62625	1.84677	4.67954	2.2644	1.88691	1.28492	2.21536	0.383833	1.44275	2.90918	0.507252	0.854109	2.58642	1.00795	0.462039	0.869308	1.23143	0.781279	0.481974	0.427349	1.62634	0.829234	4.4113	2.55571	1.10888	2.49255
g29257.t1	AT2G44220.1		protein_coding	NEP-interacting protein (DUF239)		Ahg900074	-2.80349	1.2e-06	-1.10458	0.714925	-1.85724	0.0148073	-0.925876	0.648948	-1.98444	0.00857421	1.2e-06	8.73643	11.3269	9.72347	10.1612	9.98698	5.29989	8.14873	6.83247	9.02434	7.32636	11.6487	11.9594	10.8512	10.0646	11.131	11.4665	8.23359	9.67351	10.9779	9.16048	7.79576	11.22	9.78856	8.39186	6.41093	7.86433	9.48937	8.03912	11.6952	11.1363	10.998	10.72
g30030.t1	AT2G17120.1	LYM2,CL-1,CEBiP-like 1,LYP1,LysM-containing receptor protein 1	protein_coding	lysm domain GPI-anchored protein 2 precursor	Induction of chitin-responsive genes by chitin treatment is not blocked in the mutant.	Ahg931560	-1.6543	1.2e-06	-1.27049	0.720599	-0.535663	0.563086	-0.660524	0.698022	0.2603	0.735113	1.2e-06	5.60034	6.41745	7.14473	6.07308	6.3089	4.20568	5.26932	4.78757	4.96669	4.80731	6.32064	5.90459	5.69242	7.33384	6.31287	6.76373	4.54418	5.75742	6.36123	4.76122	5.31079	6.32861	5.69046	4.28136	5.21317	5.30791	6.02066	5.20577	6.28518	6.08746	6.33661	7.41607
g19217.t1	AT5G14730.1		protein_coding	hypothetical protein		Ahg488314	2.04487	0.328145	1.3499	0.263135	2.68313	1.23e-06	0.856893	0.615323	-0.0687217	0.966883	1.23e-06	0	0.317635	0	0.468201	0.196459	1.20719	2.04636	0	0	0.813388	2.3356	1.95359	1.14708	2.01722	1.86337	3.27539	3.57952	2.24113	0.761528	2.55747	2.77633	0.869308	1.74116	3.64368	4.48667	4.39205	3.83859	4.09025	1.02226	1.61562	1.8872	1.62035
g25738.t1	AT2G30930.1		protein_coding	hypothetical protein		Ahg320838	0.951283	0.0135003	2.11226	0.0117316	2.33253	1.23e-06	1.72066	0.350373	0.995429	0.182959	1.23e-06	4.47326	5.56382	4.01135	2.5811	4.15738	5.79536	6.14807	4.91722	3.98898	5.21241	5.93698	4.51788	5.03934	4.0215	4.87892	7.3823	6.94965	6.95948	5.12639	6.10308	7.21893	4.79352	5.81048	8.08456	8.24248	8.62341	7.79096	8.18535	5.93421	6.64248	5.34069	6.83465
g18363.t1	AT3G47680.1		protein_coding	DNA binding protein		Ahg475665	-1.4814	0.0127251	-1.94633	0.385911	-2.39765	0.000529346	-2.50344	0.121107	-5.23281	1.24e-06	1.24e-06	4.77097	4.70715	4.2594	5.31185	4.76234	2.53586	2.04636	4.05151	4.73618	3.34248	3.14899	3.64311	5.32814	2.8877	3.75198	0	2.69542	1.22266	5.74692	3.07285	3.24693	5.19187	4.31465	3.40355	0	3.26589	2.29679	2.24156	3.7037	4.46072	5.58044	4.13717
g10744.t1	AT5G13080.1	WRKY75,ATWRKY75,ARABIDOPSIS THALIANA WRKY DNA-BINDING PROTEIN 75	protein_coding	WRKY DNA-binding protein 75	WRKY75 is one of several transcription factors induced during Pi deprivation. It is nuclear localized and regulated differentially during Pi starvation. RNAi mediated suppression of WRKY75 made the plants more susceptible to Pi stress as indicated by the higher accumulation of anthocyanin during Pi starvation.	Ahg488124	-1.06276	0.530302	3.3041	1.24847e-06	1.46881	0.141976	2.06113	0.720627	1.78984	0.0670009	1.24847e-06	1.43133	2.30468	0.741819	0.468201	1.23651	0.522349	1.03107	0	1.34433	0.724439	3.14899	2.19904	2.82238	0.9369	2.27683	5.8439	4.51789	4.39955	4.26427	2.33462	2.19728	3.33552	3.03292	2.99041	5.30288	4.04564	5.00217	4.33528	4.91716	4.16114	2.16039	2.12138
g15774.t1	AT5G04150.1	BHLH101	protein_coding	basic helix-loop-helix (bHLH) DNA-binding superfamily protein	Encodes a member of the basic helix-loop-helix transcription factor family protein. Functions as a key regulator of iron-deficiency responses independent of the master regulator FIT. Likely regulates genes involved in the distribution of iron within the plant.	Ahg892333	-0.24274	0.8962	4.66951	1.24847e-06	2.49262	0.158968	0.847345	0.798522	-2.04791	0.0500958	1.24847e-06	0	2.78887	1.22932	1.34115	1.33983	0	3.51544	0	1.0187	1.13353	0.292626	2.7542	3.15304	1.78175	1.9954	0	6.60089	1.65022	2.44621	2.33462	4.58657	1.90918	2.81915	6.76868	2.71219	3.5469	7.70157	5.18233	2.03326	1.21022	4.89369	3.21691
g14088.t1	AT5G47520.1	RABA5a,AtRABA5a,RAB GTPase homolog A5A	protein_coding	RAB GTPase homolog A5A		Ahg940897	-1.84381	0.543145	-0.00219978	1	8.10886	1.28e-06	0.626719	0.74508	2.2406	0.167337	1.28e-06	0.510189	0	0	0	0.127547	0	0	0	0	0	3.9811	0.442729	0	3.7714	2.04881	3.80981	4.12369	1.98337	0	0	0	0	0	4.90251	0.481974	0	0	1.34612	4.23161	4.14593	0	0
g18163.t1	AT1G09340.2	CRB,CSP41B,CHLOROPLAST STEM-LOOP BINDING PROTEIN OF 41 KDA,HIP1.3,heteroglycan-interacting protein 1.3	protein_coding	chloroplast RNA binding protein	Encodes CHLOROPLAST RNA BINDING (CRB)%2C a putative RNA-binding protein. CRB is important for the proper functioning of the chloroplast. Mutations in CRB also affects the circadian system%2C altering the expression of both oscillator and output genes.	Ahg471025	-0.606683	0.392854	-1.12458	0.534942	-1.20456	0.0116324	-2.19405	0.494265	-3.26997	1.28e-06	1.28e-06	8.40383	8.20489	7.48777	8.18407	8.07014	7.35907	6.94362	8.19552	7.90736	7.60139	8.0608	8.26048	7.66704	8.9727	8.24025	6.97263	8.01603	6.27754	8.0964	7.84762	7.69818	8.50216	8.03609	7.29414	6.21686	6.76242	7.33968	6.90328	7.13485	7.28037	8.80207	8.09569
g21465.t1	AT4G04830.1	MSRB5,ATMSRB5,methionine sulfoxide reductase B5	protein_coding	methionine sulfoxide reductase B5		Ahg490118	-1.96904	1.28e-06	-1.33916	0.158369	-1.94185	0.00344398	-1.19391	0.532135	-1.4715	0.0270516	1.28e-06	8.1527	8.21796	9.41011	7.74771	8.38212	6.93878	5.88927	7.78802	5.51611	6.53304	6.17258	7.8283	7.10166	6.81057	6.97828	4.54528	5.98527	5.25012	6.3504	7.98431	7.02342	7.1138	7.11798	6.38873	4.37555	5.36936	4.9538	5.27186	6.25953	6.01395	7.18755	7.29375
g23640.t1	AT4G20362.1		antisense_long_noncoding_rna	Natural antisense transcript overlaps with AT4G20360	Potential natural antisense gene%2C locus overlaps with AT4G20360	Ahg948643	-1.88076	7.66e-06	-2.05218	0.00912742	-2.30316	0.000103265	-2.16123	0.188437	-3.25138	1.28e-06	1.28e-06	6.46496	5.85983	3.00396	3.35392	4.67066	4.51188	4.6373	2.08616	1.15457	3.09748	4.10505	5.85299	5.41603	5.18647	5.14013	1.66478	3.87297	3.68881	4.84871	4.58048	4.45121	4.81232	4.67318	2.39024	1.91253	4.20218	2.04098	2.63648	4.55913	5.35805	4.12766	4.59011
g25064.t1	AT5G38410.3	RBCS3B	protein_coding	Ribulose bisphosphate carboxylase (small chain) family protein	Encodes a member of the Rubisco small subunit (RBCS) multigene family: RBCS1A (At1g67090)%2C RBCS1B (At5g38430)%2C RBCS2B (At5g38420)%2C and RBCS3B (At5g38410). Functions to yield sufficient Rubisco content for leaf photosynthetic capacity.	Ahg494137	-1.32129	0.140955	-1.26371	0.470799	-1.05242	0.250272	-2.81467	0.49578	-3.35863	1.28e-06	1.28e-06	12.4382	12.1606	11.3188	12.0602	11.9944	10.2888	10.1849	11.3296	11.4181	10.8054	11.8591	12.4858	11.4842	12.9512	12.1951	10.968	11.5115	9.91476	12.3064	11.9846	11.5577	12.5756	12.1061	11.5962	10.2515	11.0201	11.6059	11.1184	11.5399	11.4143	13.0775	11.6084
g09836.t1	AT2G45740.1	PEX11D	protein_coding	peroxin 11D	member of the peroxin11 (PEX11) gene family%2C integral to peroxisome membrane%2C controls peroxisome proliferation.	Ahg483710	0.141422	0.945119	0.508741	0.990239	-0.860797	0.634167	3.04133	0.399104	3.00769	1.3e-06	1.3e-06	0.902796	1.66998	1.26002	0.205834	1.00966	0.850221	2.39442	0	1.06188	1.07663	0	0.787039	2.88836	0.934601	1.1525	0.727297	0.520025	0.691009	2.49685	1.25916	2.77235	1.18125	1.9274	1.77377	0.088772	1.28141	2.55941	1.42584	1.02226	1.58796	0.66724	1.00957
g12456.t1	AT2G39010.1	PIP2E,PIP2%3B6,PLASMA MEMBRANE INTRINSIC PROTEIN 2%3B6	protein_coding	plasma membrane intrinsic protein 2E		Ahg482920	-0.406497	0.454967	-1.89959	0.0136776	-1.13287	0.117876	-3.36497	0.126218	-3.08943	1.31e-06	1.31e-06	6.80382	6.63683	7.54602	6.69692	6.9209	6.44211	6.25049	6.55214	7.3037	6.63711	6.35275	6.464	6.69118	7.63972	6.78691	4.53235	5.91669	4.87008	6.22572	6.70686	7.79699	7.99023	7.17995	5.91095	6.9812	6.00979	5.59948	6.12536	6.40705	7.22534	7.82137	7.39434
g06807.t1	AT3G14390.1		protein_coding	Pyridoxal-dependent decarboxylase family protein		Ahg478856	-1.87121	1.35e-06	-0.773669	0.652831	-0.882766	0.160041	-2.16659	0.13673	-1.78889	0.00700453	1.35e-06	5.947	5.28255	5.21432	5.51951	5.49085	4.31439	4.45163	3.42472	3.05944	3.81255	5.07498	5.70459	4.92632	5.22389	5.23245	4.54179	4.4497	3.23217	4.51772	4.19913	3.85994	5.04123	4.40451	2.91772	3.52697	4.24242	3.89078	3.64447	4.98559	4.92979	5.35788	5.22229
g27617.t1	AT5G24655.1	LSU4	protein_coding	response to low sulfur 4		Ahg942023	-0.0222335	0.983686	0.851122	0.694726	-0.12018	0.934957	2.5621	0.528091	2.25954	1.4e-06	1.4e-06	1.98438	3.4509	2.42849	0.821111	2.17122	1.45918	3.37739	2.77465	1.34433	2.23889	2.57218	4.29659	4.88466	3.68891	3.86059	3.80981	4.2162	3.86052	4.12439	3.23371	2.5128	4.59198	3.61572	3.24673	2.9132	3.67041	4.50179	3.58303	4.36417	3.64654	2.87751	3.15131
g14211.t1	AT2G15050.1	LTP,LTP7,lipid transfer protein 7	protein_coding	lipid transfer protein	Predicted to encode a PR (pathogenesis-related) protein. Belongs to the lipid transfer protein (PR-14) family with the following members: At2g38540/LTP1%2C At2g38530/LTP2%2C At5g59320/LTP3%2C At5g59310/LTP4%2C At3g51600/LTP5%2C At3g08770/LTP6%2C At2g15050/LTP7%2C At2g18370/LTP8%2C At2g15325/LTP9%2C At5g01870/LTP10%2C At4g33355/LTP11%2C At3g51590/LTP12%2C At5g44265/LTP13%2C At5g62065/LTP14%2C At4g…	Ahg480386	-0.345715	0.646134	-1.24353	0.303897	-0.42712	0.597051	-1.53193	0.478504	-2.41561	1.43e-06	1.43e-06	5.17838	5.06651	4.99662	5.16542	5.10173	5.63995	5.91843	3.23879	4.52737	4.83114	5.2433	4.24478	3.61301	3.42676	4.13196	3.51338	3.10167	2.804	5.6623	3.53804	4.36663	5.26607	4.70826	5.79747	2.79697	3.26589	5.44388	4.32605	5.9179	4.98999	5.04459	3.42413
g29515.t1	AT4G12090.1		protein_coding	Cornichon family protein		Ahg895419	1.40854	0.179118	1.41985	0.133657	0.139359	0.913667	1.84976	0.395239	2.23482	1.43e-06	1.43e-06	0.886334	2.73651	3.38017	0.468201	1.8678	0.90503	4.30625	3.02531	4.07932	3.07898	1.79641	3.03271	4.94294	4.22331	3.49884	3.51338	5.35851	3.80541	5.14918	3.83917	5.33798	3.74435	4.51767	4.44896	4.14237	5.4283	4.90501	4.73116	3.77787	3.50107	3.73758	4.46362
g11635.t1	AT3G55980.2	SZF1,ATSZF1	protein_coding	salt-inducible zinc finger 1		Ahg486038	-0.172172	0.880929	0.703326	0.86352	2.36944	1.44e-06	0.734625	0.703467	0.621577	0.383253	1.44e-06	8.0969	8.38148	7.68211	7.62419	7.94617	8.65244	6.93134	9.1376	6.91336	7.90868	8.64436	7.44989	6.85151	6.06259	7.25209	9.65596	6.63798	8.12257	6.59709	7.50895	7.95896	6.11003	7.04376	9.71038	9.65713	10.0984	8.42667	9.47315	7.99819	6.68257	7.44723	9.14846
g18076.t1	AT2G44010.1		protein_coding	hypothetical protein		Ahg483520	-1.0492	0.738989	3.69645	0.00234291	3.68126	1.44e-06	4.23924	0.195806	2.93007	0.0148389	1.44e-06	0	0.5778	0	0.821111	0.349728	0.522349	0	0	0	0.130587	0.53579	0	0.382572	0.383833	0.325548	2.01396	3.52776	2.46163	0.980683	0.590266	0.81145	0.869308	0.812927	1.42054	4.00655	3.85256	4.89239	3.54301	1.4428	3.15094	0.824719	1.37616
g32215.t1	AT3G25730.1	EDF3	protein_coding	ethylene response DNA binding factor 3		Ahg484335	0.0252092	0.989629	3.63311	1.04828e-05	3.04728	1.44e-06	1.22606	0.66612	-1.11946	0.484412	1.44e-06	0.886334	1.15797	0.418073	0.468201	0.732644	1.45689	0	0.721796	0.597453	0.694035	1.23217	1.05486	0.684663	0.686709	0.914602	4.12903	3.47407	2.44958	1.1709	1.12403	2.36523	1.24973	1.47747	2.0406	4.80593	4.43867	4.9665	4.06293	0.426208	0.954848	1.6419	0.399611
g21224.t1	AT3G56400.1	WRKY70,ATWRKY70,ARABIDOPSIS THALIANA WRKY DNA-BINDING PROTEIN 70	protein_coding	WRKY DNA-binding protein 70	member of WRKY Transcription Factor%3B Group III. Function as activator of SA-dependent defense genes and a repressor of JA-regulated genes. WRKY70-controlled suppression of JA-signaling is partly executed by NPR1.	Ahg486080	-1.75887	1.45e-06	0.589536	0.918196	-0.143974	0.932973	0.538358	0.816043	0.871525	0.380667	1.45e-06	4.29766	7.3858	7.52511	6.98147	6.54751	3.28182	5.22974	6.20387	5.10214	4.95439	6.89003	7.27022	6.43685	6.73419	6.83282	8.1478	6.83719	6.94053	8.62958	7.90148	7.37471	7.81769	7.93086	6.91904	7.75744	8.14824	8.47296	7.82442	7.57792	8.10528	7.67526	9.47814
g24517.t1	AT2G41040.1		protein_coding	S-adenosyl-L-methionine-dependent methyltransferases superfamily protein		Ahg934924	-2.04365	1.45e-06	-1.68693	0.0373965	-2.11562	2.59e-05	-2.08641	0.112501	-1.30062	0.0381773	1.45e-06	5.86473	5.93295	5.59681	5.29786	5.67309	3.14621	4.22807	4.56822	3.28121	3.80593	4.52588	5.05856	5.339	4.57654	4.875	3.33867	2.78634	3.75174	5.66626	3.53804	4.09113	5.79618	4.7729	3.58729	1.75699	3.45918	2.80755	2.90275	5.2654	4.93794	5.50894	5.46744
g04083.t1	AT1G73325.1		protein_coding	Kunitz family trypsin and protease inhibitor protein		Ahg926704	-0.169427	0.855601	-1.15095	0.559957	-1.38884	0.179982	-3.60437	0.211945	-4.02719	1.46e-06	1.46e-06	10.5789	10.0579	9.18117	9.31087	9.78221	10.7309	9.72141	9.39715	9.08557	9.73375	10.32	8.72706	9.73961	9.04191	9.45713	9.5737	7.6849	6.87693	7.20793	8.80154	8.91829	8.05296	8.24518	8.34586	8.01804	6.68235	4.89239	6.98466	8.21728	8.82431	9.79952	7.66323
g20915.t1	AT2G19800.1	MIOX2	protein_coding	myo-inositol oxygenase 2	Encodes a myo-inositol oxygenase family gene.	Ahg931409	-2.23971	0.292528	0.470249	0.948347	0.379194	0.68158	3.40833	0.421922	3.90339	1.48e-06	1.48e-06	2.60664	1.98383	2.74726	1.34115	2.16972	0	0	4.88588	0	1.22147	3.38466	3.97509	2.30674	3.34257	3.25226	4.71036	2.9526	3.90146	5.65037	4.94607	5.67291	5.89303	5.54059	6.64291	6.00153	6.114	5.10419	5.96566	3.74126	3.32314	0.973785	0.712203
g03759.t1	AT1G70210.1	CYCD1%3B1,ATCYCD1%3B1	protein_coding	CYCLIN D1%3B1	Encodes a D-type cyclin that physically interacts with CDC2A. Its expression is upregulated early during germination.	Ahg926334	-0.333136	0.549557	-1.69506	0.172318	-2.66856	1.5e-06	-1.72819	0.542483	-4.22933	0.00978199	1.5e-06	5.01763	4.04579	3.8186	3.11564	3.99942	4.93865	3.64143	3.5894	3.03256	3.80051	4.52588	3.55768	1.14708	1.90428	2.78373	2.63449	1.42512	2.41567	2.99147	3.85605	3.99193	3.77372	3.65329	1.54419	2.06116	1.02452	1.35922	1.49727	2.14958	1.70137	3.93235	2.53288
g17486.t1	AT1G47960.1	C/VIF1,ATC/VIF1,CELL WALL / VACUOLAR INHIBITOR OF FRUCTOSIDASE 1	protein_coding	cell wall / vacuolar inhibitor of fructosidase 1	Plant cell wall (CWI) and vacuolar invertases (VI) play important roles in carbohydrate metabolism%2C stress responses and sugar signaling. This protein may inhibit their activity.	Ahg923116	3.33345	1.54e-06	0.757919	0.833768	1.20164	0.0122276	0.368151	0.857404	0.811258	0.25956	1.54e-06	0.510189	1.5706	1.59304	0.468201	1.03551	4.33606	5.22974	2.29143	2.4899	3.58678	3.28833	2.19904	4.04324	1.5002	2.7577	4.12903	1.98163	4.0618	3.53211	2.63778	3.15821	2.4355	2.9409	5.15926	3.39502	3.91983	3.86466	4.08469	2.8453	4.9642	1.45163	1.76283
g14971.t1	AT3G50685.1		protein_coding	anti-muellerian hormone type-2 receptor		Ahg937908	-0.121323	0.892251	-1.17142	0.458738	-1.16228	0.0585727	-1.96476	0.492965	-3.25202	1.56e-06	1.56e-06	7.11325	7.26395	7.22147	6.88181	7.12012	7.47328	5.76077	7.70566	7.38122	7.08024	8.05349	8.18236	8.17429	8.0792	8.12233	6.91152	7.08565	6.06965	7.72663	7.97289	8.15989	7.6615	7.88023	7.49333	5.56707	7.02171	7.01824	6.77509	6.61863	6.96856	7.75468	7.27604
g14219.t1	AT2G15130.1		protein_coding	Plant basic secretory protein (BSP) family protein		Ahg931244	-2.74343	1.65e-06	-0.477175	0.91508	-1.09523	0.132847	-0.0108126	0.995987	-0.342255	0.706599	1.65e-06	4.79034	6.77711	5.83835	5.45554	5.71533	2.13422	3.92228	1.55959	4.91855	3.13366	6.39191	5.77261	4.89427	4.66517	5.43099	5.67005	4.66794	4.90753	6.23867	4.23701	4.21374	6.03888	5.18208	3.69795	3.2819	3.31669	6.48681	4.19584	6.82505	5.71985	5.58624	6.22965
g20817.t1	AT4G16690.1	MES16,ATMES16,ARABIDOPSIS THALIANA METHYL ESTERASE 16	protein_coding	methyl esterase 16	Encodes a protein shown to have carboxylesterase activity%2C methyl IAA esterase activity%2C and methyl jasmonate esterase activity in vitro. This protein does not act on MeSA%2C MeGA4%2C or MEGA9 in vitro. Although MES16 is similar to MES17%2C a MeIAA hydrolase%2C two mes16 mutant lines (SALK_151578) and (SALK_139756) do not show altered sensitivity to MeIAA in root growth assays. MES16 transcri…	Ahg356177	-0.678907	0.0813099	-1.59054	0.0424444	-2.13367	0.000114166	-2.6404	0.223888	-2.92421	1.65e-06	1.65e-06	6.30487	5.6082	4.59656	5.00243	5.37802	5.89392	5.10406	3.87124	4.49491	4.84103	5.31839	5.13428	5.69242	4.5392	5.17107	3.51338	3.52776	2.51739	5.70142	5.3847	5.00642	5.8997	5.49806	4.81092	2.19216	4.0152	2.91126	3.48238	4.84997	4.34558	5.4905	4.49459
g16692.t1	AT3G48420.1		protein_coding	Haloacid dehalogenase-like hydrolase (HAD) superfamily protein		Ahg347932	-1.06546	0.0227767	-1.31476	0.276586	-1.2364	0.0134754	-2.85733	0.372099	-2.71277	1.66e-06	1.66e-06	6.80382	6.82408	6.87412	6.86293	6.84124	5.42237	5.22974	6.75654	6.17618	5.89621	7.33186	7.54174	7.30095	7.59037	7.44123	6.36835	6.13998	5.4055	7.00267	6.7368	5.88128	6.96599	6.64669	6.12909	4.38078	5.35728	6.02644	5.4734	6.91827	6.79656	7.54281	6.96383
g18765.t1	AT1G62780.1		protein_coding	dimethylallyl%2C adenosine tRNA methylthiotransferase		Ahg475075	-0.564626	0.318634	-1.04393	0.579792	-0.87257	0.159787	-2.60488	0.378164	-2.92776	1.66e-06	1.66e-06	7.73551	7.89736	7.05276	7.58728	7.56823	6.75926	7.231	7.31074	7.22177	7.13069	7.55528	7.82146	7.31202	8.12244	7.7028	6.43502	7.36177	5.88348	6.92555	7.42798	7.3144	7.76383	7.35794	6.72361	5.74833	7.3057	6.44028	6.55448	7.19022	6.88398	8.15575	7.61472
g05950.t1	AT3G10940.1	LSF2	protein_coding	dual specificity protein phosphatase (DsPTP1) family protein	Encodes a protein with a predicted dual-specificity phosphatase domain%2C similar to the glucan phosphorylases SEX4 and LSF1%2C however%2C it lacks the carbohydrate binding domain present in those proteins. Has phosphoglucan phosphatase activity. It binds to starch and specifically hydrolyzes phosphate from the C3-position.	Ahg478435	-0.148221	0.844097	-0.885944	0.528763	-0.932577	0.141976	-1.81546	0.458583	-2.72272	1.69e-06	1.69e-06	4.6784	4.06715	5.48215	3.11564	4.33583	4.78732	4.05772	4.44463	4.07932	4.34225	5.92101	4.92847	5.81421	4.71692	5.34515	5.03084	4.08839	3.86254	4.95589	4.94607	3.45988	4.735	4.52421	5.20683	3.09363	2.45467	3.96449	3.6799	4.79745	5.16622	4.76662	4.45315
g08719.t1	AT2G23672.1		antisense_long_noncoding_rna	Natural antisense transcript overlaps with AT2G23670	Potential natural antisense gene%2C locus overlaps with AT2G23670	Ahg481233	-0.390624	0.468354	-0.971491	0.577223	-1.07122	0.0241912	-1.74393	0.525739	-2.67512	1.69e-06	1.69e-06	7.37159	7.13338	7.06004	6.62589	7.04773	6.93929	6.38267	6.7036	7.08127	6.77671	7.1405	7.53337	7.31478	7.22636	7.30375	6.06582	6.56923	5.95729	7.28457	6.84438	7.28676	7.22445	7.16004	7.00496	5.46712	6.33342	5.85495	6.16511	6.61357	6.45769	7.3551	6.95829
g02245.t1	AT1G06002.1		antisense_long_noncoding_rna	Natural antisense transcript overlaps with AT1G06000	Potential natural antisense gene%2C locus overlaps with AT1G06000	Ahg919306	-1.69757	1.77e-06	-1.05612	0.41425	-1.86551	7.09e-05	-2.40679	0.0842008	-1.62319	0.00795248	1.77e-06	7.83536	8.07124	8.3355	6.71283	7.73873	6.39052	5.99124	6.78229	5.51206	6.16903	6.4111	6.23551	6.01046	5.20816	5.96631	4.84721	4.91037	5.33064	6.91229	6.10662	7.13424	6.97866	6.78295	4.6133	5.56707	4.88826	5.04841	5.02926	6.66822	6.35227	6.71841	6.78123
g31269.t1	AT2G11810.1	MGDC,ATMGD3,MGD3,MONOGALACTOSYL DIACYLGLYCEROL SYNTHASE 3	protein_coding	monogalactosyldiacylglycerol synthase type C	MGD3 is the major enzyme for galactolipid metabolism during phosphate starvation. Does not contribute to galactolipid synthesis under P1-sufficient conditions.	Ahg931035	1.15169	0.769639	0.507402	0.942132	-1.76378	0.135437	4.78506	0.0100296	3.79208	1.79e-06	1.79e-06	1.98901	2.83938	6.18706	0.468201	2.87092	0.522349	7.63103	2.47109	4.73618	3.84016	0.743819	2.19904	7.54333	4.71692	3.80078	0.901693	5.39912	3.12675	6.15147	4.84819	7.35304	3.41222	5.44123	5.00637	1.37106	4.41555	5.05974	3.96318	0	2.24899	2.03025	4.69356
g21076.t1	AT1G67590.1		protein_coding	Remorin family protein		Ahg475861	1.82372	1.84e-06	0.0379547	0.997899	0.113389	0.918397	-1.94357	0.395239	-2.89763	1.23e-05	1.84e-06	3.53679	3.624	2.88493	2.98202	3.25693	5.11247	5.01374	4.44463	5.81784	5.09717	4.51173	4.78549	5.12971	5.25497	4.92047	3.6191	6.3333	5.08983	4.74015	5.59547	4.89186	4.52655	4.93851	5.50198	5.57909	4.93779	4.41623	5.10877	4.36392	4.99848	5.45923	4.68562
g16157.t1	AT3G17520.1		protein_coding	Late embryogenesis abundant protein (LEA) family protein		Ahg929605	6.74197	1.85e-06	-1.16734	0.856932	1.24205	0.309424	-0.984342	0.815035	1.86101	0.0761196	1.85e-06	0	0	0	0	0	0.90503	4.22807	1.20067	0	1.58344	2.62573	0.442729	0.934321	0.383833	1.09665	1.84991	0	4.87849	2.61944	0.224668	0.249438	1.24973	1.08582	3.15465	1.13091	1.77118	1.35922	1.85399	2.03326	3.84046	2.27975	0.712203
g06339.t1	AT3G05630.1	PLDP2,PDLZ2,PHOSPHOLIPASE D ZETA 2,PLDZETA2,PHOSPHOLIPASE D ZETA 2	protein_coding	phospholipase D P2	Encodes a member of the PXPH-PLD subfamily of phospholipase D proteins. Regulates vesicle trafficking. Required for auxin transport and distribution and hence auxin responses. This subfamily is novel structurally different from the majority of plant PLDs by having phox homology (PX) and pleckstrin homology (PH) domains. Involved regulating root development in response to nutrient limitation. Play…	Ahg477854	1.09763	0.204798	0.138948	0.992732	-0.674145	0.357789	2.18862	0.291281	2.29782	1.89e-06	1.89e-06	1.43133	2.44179	3.38017	2.15395	2.35181	1.85509	4.75961	2.63084	3.98898	3.30863	2.51658	3.26606	4.67789	4.17544	3.65899	2.90918	4.25683	4.1508	4.53045	3.93764	4.81655	3.12378	4.10211	3.58729	2.71219	4.16134	3.72931	3.54753	3.15462	3.15094	2.98927	3.62409
g08324.t1	AT5G51990.1	CBF4,DREB1D,DEHYDRATION-RESPONSIVE ELEMENT-BINDING PROTEIN 1D	protein_coding	C-repeat-binding factor 4	encodes a member of the DREB subfamily A-1 of ERF/AP2 transcription factor family (CBF4). The protein contains one AP2 domain. There are six members in this subfamily%2C including CBF1%2C CBF2%2C and CBF3. This gene is involved in response to drought stress and abscisic acid treatment%2C but not to low temperature.	Ahg949750	-0.575864	0.602267	-0.586113	0.921544	2.94957	1.89e-06	2.13551	0.0492011	1.67604	0.000673497	1.89e-06	4.52734	3.59489	2.42488	0	2.63678	3.72423	2.04636	3.33475	0	2.27634	4.29749	3.31894	2.01315	1.5002	2.78245	3.80981	1.17889	2.9489	1.33893	2.33462	4.65301	1.55049	2.46926	5.79124	5.42778	6.16342	3.30319	5.17141	2.8453	1.21022	1.10888	3.35831
g14702.t1	AT1G68840.1	RAV2,AtRAV2,EDF2,ETHYLENE RESPONSE DNA BINDING FACTOR 2,RAP2.8,RELATED TO AP2 8,TEM2,TEMPRANILLO 2	protein_coding	related to ABI3/VP1 2	Rav2 is part of a complex that has been named %60regulator of the (H+)-ATPase of the vacuolar and endosomal membranes' (RAVE)	Ahg476011	0.693656	0.513116	1.55555	0.0717136	2.53703	1.89e-06	1.17334	0.462288	1.60389	0.11054	1.89e-06	1.82596	2.88819	2.42488	2.48558	2.40615	2.73807	1.62625	4.56822	2.93914	2.96792	2.91096	3.03271	1.77792	2.69743	2.60475	4.2326	4.40765	3.42352	3.26627	4.64942	5.84384	2.19621	3.98894	5.87017	6.28449	7.7066	6.42283	6.57103	2.35737	2.00101	3.65167	4.38867
g19717.t1	AT4G01360.1	BPS3	protein_coding	BPS1-like protein	Encodes a protein related to BYPASS1 (BPS1). Regulates production of mobile compound: bps signal.	Ahg327649	-1.10192	0.0332852	0.271722	0.975701	2.27234	1.89e-06	0.642557	0.763197	1.62475	0.00242446	1.89e-06	6.93465	6.6475	2.1248	5.81268	5.37991	6.84388	4.96637	2.29143	4.20504	4.57668	6.90093	2.50316	1.14708	4.50087	3.76301	7.84142	4.22468	3.74951	5.35926	5.89415	1.52979	5.47716	4.56509	8.39186	7.96864	4.24242	6.62704	6.80749	7.14889	2.19088	5.204	7.76305
g15303.t1	AT1G50140.1		protein_coding	P-loop containing nucleoside triphosphate hydrolases superfamily protein		Ahg923455	1.54957	1.9e-06	0.889114	0.726015	1.17656	0.0132527	0.461793	0.784195	-0.00261659	0.997635	1.9e-06	4.50055	4.99031	4.65548	3.96056	4.52672	6.36783	6.96788	5.49659	5.7507	6.14575	5.89943	6.08334	6.63939	5.59229	6.05361	6.0183	7.41972	6.25124	6.41159	6.37614	6.77017	5.95843	6.37908	7.30947	7.31528	7.96928	7.87674	7.61769	6.54619	6.59566	5.89749	6.60324
g28221.t1	AT3G30775.1	ERD5,AT-POX,ATPDH,ATPOX,ARABIDOPSIS THALIANA PROLINE OXIDASE,PDH1,proline dehydrogenase 1,PRO1,PRODH,PROLINE DEHYDROGENASE	protein_coding	Methylenetetrahydrofolate reductase family protein	Encodes a proline oxidase that is predicted to localize to the inner mitochondrial membrane%2C its mRNA expression induced by high levels of Al and by osmotic stress. The promoter contains an L-proline-inducible element.	Ahg484750	-0.010588	0.991368	-0.729293	0.773101	0.738943	0.314602	0.696203	0.673031	3.18119	1.98e-06	1.98e-06	2.60664	2.30468	3.42601	3.17808	2.87885	2.9154	2.04636	4.40096	2.1989	2.89041	3.14899	2.59178	2.69286	5.0312	3.36621	2.16125	4.76145	3.2923	4.07489	3.38356	2.81553	3.33552	3.40238	4.84739	2.71219	4.24242	4.64407	4.11152	2.97709	2.5089	2.4924	4.64938
g06019.t1	AT3G10320.1		protein_coding	Glycosyltransferase family 61 protein		Ahg478362	-0.0494099	0.991368	-1.87871	0.943367	2.48587	0.105747	5.8273	0.222811	4.08795	2.01e-06	2.01e-06	0	0	0.418073	0	0.104518	0.355272	0	0	0	0.088818	0.292626	0	0	0	0.0731565	0	0	0	0.110046	0	0.249438	0.351171	0.177664	0.906399	0.481974	0.756614	1.35922	0.876051	0	0.644341	0	0.796798
g11990.t1	AT5G21940.1		protein_coding	hybrid signal transduction histidine kinase M-like protein		Ahg941688	-0.740276	0.480701	1.35774	0.15744	2.2391	2.07e-06	1.3646	0.326021	0.575553	0.515879	2.07e-06	5.64995	5.71352	4.69346	6.22868	5.5714	5.05683	3.22471	6.63928	5.16539	5.02155	3.85719	5.55379	5.01245	5.66343	5.02172	5.74226	6.63798	5.75411	4.89651	4.30045	5.56776	4.15472	4.72986	6.07373	6.51471	7.88552	7.53296	7.00173	4.88396	4.37197	5.21901	6.04324
g06881.t1	AT3G13810.2	IDD11,AtIDD11,indeterminate(ID)-domain 11	protein_coding	indeterminate(ID)-domain 11		Ahg478784	1.58451	2.08e-06	0.634218	0.865483	1.20165	0.0202484	1.79439	0.337753	1.02157	0.062994	2.08e-06	3.17959	3.56518	3.18069	2.83474	3.19005	4.95903	5.18905	4.40096	4.59018	4.78481	4.43881	4.60563	4.95711	4.96234	4.74097	4.2326	6.5434	5.49191	5.43076	4.68766	4.07506	4.57739	4.69272	6.02679	5.11751	6.27038	6.31822	5.93323	4.6669	5.16622	4.54625	4.38867
g00119.t1	AT5G16550.1		protein_coding	voltage-dependent L-type calcium channel subunit		Ahg488513	-3.12329	0.0147796	-6.40651	0.0182265	6.88717	2.14e-06	-0.500972	0.936317	6.22662	0.000868448	2.14e-06	3.21298	0	3.38017	2.79544	2.34715	0	0	2.63084	0	0.65771	0	2.3591	0	2.8877	1.3117	0	0	0.548805	0	0	0	0	0	2.9685	0	0	3.24482	1.55333	3.36174	3.19596	0	0
g22093.t1	AT1G66160.1	CMPG1,ATCMPG1	protein_coding	CYS%2C MET%2C PRO%2C and GLY protein 1		Ahg925763	-1.5119	0.00470553	1.00024	0.487819	1.93664	2.17e-06	0.63833	0.702919	1.20165	0.170761	2.17e-06	4.41707	5.86142	4.15438	5.35303	4.94647	3.86047	3.64143	3.87124	3.03256	3.60142	5.81551	5.56478	4.17034	3.68788	4.80963	7.1682	4.40765	6.54163	3.82888	4.91418	5.74068	3.62052	4.52606	5.7724	7.48779	7.02171	5.63021	6.47803	5.84213	5.07277	5.21152	6.96752
g04427.t1	AT4G28240.1		protein_coding	Wound-responsive family protein		Ahg491951	2.26685	2.18e-06	1.20582	0.549559	1.08116	0.114018	0.652498	0.697	-0.994364	0.214473	2.18e-06	2.50248	4.06715	1.88328	2.38328	2.70905	6.35251	6.01472	2.47109	4.39291	4.80781	4.34615	4.68834	4.33133	4.82946	4.54882	4.36007	7.30908	5.37631	5.6262	6.03798	6.6854	4.52655	5.71903	6.55007	6.66325	6.97503	7.40555	6.89847	4.31494	5.54241	4.48546	4.26241
g14515.t1	AT2G01300.1		protein_coding	mediator of RNA polymerase II transcription subunit		Ahg935835	-1.75156	0.542774	0.22064	0.990595	2.04959	0.014428	6.21129	2.26e-06	3.18384	5.36e-05	2.26e-06	1.43133	1.68552	0	2.15395	1.3177	0.522349	0	2.08616	0	0.652127	3.47496	0.442729	0.934321	0.686709	1.38468	3.27539	1.63538	1.59773	1.1709	0.224668	2.36523	0.633376	1.09854	3.07486	1.37106	3.04264	2.57466	2.51581	0.426208	0.24814	0.470505	1.08204
g16401.t1	AT1G35710.1		protein_coding	kinase family with leucine-rich repeat domain-containing protein		Ahg473694	-1.58079	2.32e-06	-1.04141	0.677321	-1.80399	0.00813524	-1.24844	0.501397	-1.20683	0.149659	2.32e-06	5.29973	7.91204	6.05274	6.9509	6.55385	4.23171	6.18578	4.10038	5.94223	5.11503	7.24122	7.68049	5.19837	8.10562	7.05642	7.03495	6.4346	6.4475	6.96894	7.58105	6.96241	6.11732	6.90743	3.11531	5.68811	6.52728	5.2115	5.13555	7.77696	3.47769	6.7897	7.7204
g26384.t1	AT5G45340.1	CYP707A3	protein_coding	cytochrome P450%2C family 707%2C subfamily A%2C polypeptide 3	Encodes a protein with ABA 8'-hydroxylase activity%3B involved in ABA catabolism. Mutant analyses show that disruption in the gene results in more drought tolerance whereas overexpression results in increased transpiration rate and reduced drought tolerance. Gene involved in postgermination growth. Plant P450 CYP707A3%2C ABA 8'-hydroxylase%2C binds enantioselectively (+)-ABA but not (-)-ABA%2C wh…	Ahg915575	0.263604	0.878417	1.31622	0.579792	2.41854	2.32e-06	0.831535	0.667746	0.388625	0.765847	2.32e-06	3.42726	2.83938	1.74545	0.468201	2.12007	2.9154	1.03107	3.73719	1.60984	2.32338	3.14899	0.78102	1.49671	0.383833	1.45264	4.63674	0	1.15919	1.75017	2.67633	2.99702	1.40794	2.20786	4.89463	5.38734	4.93779	1.74338	4.24078	2.97709	0.644341	1.72839	3.21691
g27973.t1	AT3G45910.1		protein_coding	hypothetical protein		Ahg897399	-4.17026	2.32e-06	-2.08126	0.417674	-0.0135722	0.994286	-5.31621	0.0152008	-2.04264	0.397306	2.32e-06	5.19802	3.97548	4.78443	4.02992	4.49696	3.9286	0	0	0	0.982151	3.98357	3.66819	4.04324	3.88052	3.89388	3.93507	0	0.983767	3.89348	4.43038	2.83894	3.96612	3.78223	3.96464	3.80063	4.22124	3.38437	3.84272	3.40639	3.72685	3.83786	4.50406
g26986.t1	AT1G64500.1		protein_coding	Glutaredoxin family protein	A member of a protein family found in plants and animals that contain conserved C-terminal glutaredoxin-like and putative zinc-binding cysteine-rich domains. It is involved in light stimulated actin bundling and chloroplast movement.	Ahg474897	-0.35736	0.619381	-0.630092	0.851342	-1.20639	0.00944462	-1.58238	0.534319	-2.4062	2.35e-06	2.35e-06	6.87333	6.92403	6.33388	6.89116	6.7556	6.10981	5.67497	6.76517	7.47573	6.50642	6.33276	6.78853	6.57651	6.89062	6.64711	5.37065	6.79402	5.49402	7.11837	6.01561	6.64516	7.1564	6.73388	6.52402	4.92374	5.85513	5.11509	5.6045	6.16595	6.57876	6.66733	6.91507
g04130.t1	AT1G73805.1	SARD1	protein_coding	Calmodulin binding protein-like protein	Encodes SAR Deficient 1 (SARD1)%2C a key regulator for ICS1 (Isochorismate Synthase 1) induction and salicylic acid (SA) synthesis.	Ahg926757	-2.91723	2.36e-06	-0.613323	0.943367	-0.858132	0.303405	0.545587	0.853777	0.904566	0.24796	2.36e-06	1.82596	3.37279	3.85256	4.15937	3.30267	0.90503	1.03107	1.55959	1.34433	1.21001	3.18511	3.21116	2.69286	3.42676	3.12897	3.85379	1.63538	2.87964	4.07489	2.59819	2.19728	3.41222	3.07064	2.40923	2.62211	1.61756	3.00801	2.41423	4.52335	4.14593	2.72052	3.95619
g19725.t1	AT4G01250.1	WRKY22	protein_coding	WRKY family transcription factor	AtWRKY22 is a member of WRKY Transcription Factor%3B Group II-e. It is involved in regulation of dark induced leaf senescence.	Ahg490447	-0.739465	0.25162	0.285922	0.974768	1.89241	2.41e-06	1.9208	0.0829157	1.19533	0.1279	2.41e-06	5.0364	4.48716	3.85256	2.75505	4.03279	4.13579	2.86022	4.21174	2.4899	3.42441	4.62124	1.65766	2.94122	2.12196	2.83552	5.22754	1.98163	3.50401	2.80311	4.11647	4.56372	3.16869	3.663	5.31496	6.24731	5.82034	4.73168	5.52857	3.58476	1.93173	2.91745	4.65853
g24793.t1	AT1G56280.2	DI19,ATDI19,drought-induced 19	protein_coding	drought-induced 19	Encodes a gene whose transcript level in root and leaves increases to progressive drought stress. The increase in transcript level is independent from abscisic acid level. Sequence is not similar to any protein of known function. It appears to be a member of plant-specific gene family. It's phosphorylated by AtCPK11 in a Ca(2+)-dependent manner at Thr105 and Ser107 within the AtDi19 bipartite nuc…	Ahg914913	2.04612	2.42e-06	1.00719	0.675568	1.1397	0.0957638	0.58106	0.777133	0.0666707	0.948619	2.42e-06	6.48648	7.22648	7.00825	6.8486	6.89245	9.21094	10.001	8.34127	8.64254	9.04894	8.01763	7.38317	7.56893	7.78636	7.68902	8.67471	9.33367	8.56508	7.69115	9.5685	8.9577	7.28943	8.3767	9.23427	10.0386	9.78554	9.27402	9.5831	7.3293	7.23795	7.60556	7.18404
g08721.t1	AT2G23680.1		protein_coding	Cold acclimation protein WCOR413 family		Ahg932366	-0.0630325	0.950633	0.677515	0.756928	0.190897	0.91358	2.42187	0.320119	2.75134	2.48e-06	2.48e-06	3.30874	4.42235	6.14807	3.45522	4.33359	4.76434	5.1045	4.71809	2.93914	4.38152	5.22607	5.2613	1.33246	5.05785	4.21942	5.99884	5.80153	4.28394	5.10323	5.69268	5.35131	0.633376	4.19515	4.33372	5.41443	5.2953	3.30319	4.58666	0.426208	0.807932	1.72839	6.80412
g09468.t1	AT5G53870.1	ENODL1,AtENODL1	protein_coding	early nodulin-like protein 1		Ahg917049	1.69872	0.325684	5.66159	0.00014226	1.32274	0.292996	3.27753	0.447801	3.43339	2.48e-06	2.48e-06	0.886334	0	0.418073	0.821111	0.53138	0.90503	2.63638	1.20067	1.0187	1.4402	0.292626	0.442729	0.684663	0	0.355005	4.0556	0	4.17517	1.33893	0.419017	0.462039	1.07202	0.823002	1.65808	0.842623	1.02452	2.86033	1.59639	1.02226	2.92003	0.470505	0.712203
g19737.t1	AT4G01080.1	TBL26	protein_coding	TRICHOME BIREFRINGENCE-LIKE 26	Encodes a member of the TBL (TRICHOME BIREFRINGENCE-LIKE) gene family containing a plant-specific DUF231 (domain of unknown function) domain. TBL gene family has 46 members%2C two of which (TBR/AT5G06700 and TBL3/AT5G01360) have been shown to be involved in the synthesis and deposition of secondary wall cellulose%2C presumably by influencing the esterification state of pectic polymers. A nomencla…	Ahg490462	-0.994884	0.0284342	-1.8592	0.289187	-2.58727	0.000791807	-3.12025	0.137207	-3.39087	2.48e-06	2.48e-06	8.74359	8.22759	8.27102	7.05402	8.07406	7.55923	6.97986	7.66008	6.6142	7.20334	7.67916	8.37104	7.79879	8.49209	8.08527	7.28525	5.37325	6.27832	7.54627	7.65361	7.38452	8.5196	7.776	7.31599	5.03264	5.09157	3.6714	5.2779	7.2071	6.50018	8.08887	6.35307
g27220.t1	AT2G27710.1		protein_coding	60S acidic ribosomal protein family		Ahg900568	-0.831869	0.122169	-0.873365	0.581963	-0.684484	0.55137	-0.709068	0.697072	-2.5444	2.48e-06	2.48e-06	7.15465	5.12276	3.25216	5.13992	5.16737	6.36333	4.78659	3.55714	3.44104	4.53703	3.64071	3.40511	4.85575	5.83586	4.43436	2.95271	5.08403	3.11947	3.22137	3.48995	4.84979	5.49913	4.26506	3.0362	3.65741	5.16231	2.54142	3.59934	2.83769	2.57128	3.20068	6.19814
g26513.t1						Ahg931814	-2.17342	0.0254202	-3.28046	0.112867	-3.00317	2.52e-06	-3.04015	0.190489	-4.21748	3.26e-06	2.52e-06	10.6871	10.1203	9.49789	10.2137	10.1298	7.41915	6.27013	9.66044	9.14925	8.12474	10.4953	10.8381	10.3766	10.0242	10.4335	9.59393	4.56641	7.09393	8.88129	9.04142	6.05924	9.9049	8.47171	7.87235	4.88553	3.41323	6.28482	5.61398	8.26803	8.86088	9.59398	6.20801
g19722.t1	AT4G01310.1		protein_coding	Ribosomal L5P family protein		Ahg490441	-0.394639	0.42985	-0.718946	0.836121	-0.64871	0.221872	-2.62361	0.451268	-2.76319	2.57e-06	2.57e-06	6.77057	6.72008	5.99681	6.60332	6.52269	6.18094	6.21039	5.92432	6.695	6.25266	6.84277	7.53617	6.43178	7.50095	7.07792	5.73052	7.37648	5.83815	6.85452	6.85702	6.9461	7.21377	6.96785	6.28791	6.24731	6.41728	6.61557	6.39202	6.24652	5.88244	7.29083	6.67259
g22736.t1	AT3G22550.1		protein_coding	NAD(P)H-quinone oxidoreductase subunit%2C putative (DUF581)		Ahg318984	0.213585	0.715035	1.10691	0.767911	-0.45755	0.762375	-2.98218	0.235582	-3.04778	2.6e-06	2.6e-06	6.29711	7.20255	6.03429	5.50692	6.26022	6.44933	7.91298	5.79534	6.18638	6.58601	7.63251	7.30012	7.45371	7.29236	7.41968	10.0264	7.29366	7.33985	6.84757	6.20875	4.8734	8.272	6.55043	6.06859	7.77845	4.96988	5.84189	6.1647	7.3138	6.98362	6.8759	6.21423
g03196.t1	AT2G32680.1	RLP23,AtRLP23,receptor like protein 23	protein_coding	receptor like protein 23		Ahg480008	-2.65469	2.65e-06	-0.448741	0.948347	-0.889414	0.27445	-1.54375	0.326021	-2.05044	0.00299784	2.65e-06	4.8367	6.95299	7.50378	3.38496	5.66961	2.42302	5.10406	2.77465	2.73194	3.25842	4.76347	5.89539	3.29638	4.37936	4.58365	5.31997	3.02906	4.75859	4.58922	3.3362	2.73602	5.81077	4.11806	2.47474	2.06116	3.20192	5.65238	3.34755	5.98136	6.58119	5.27317	7.204
g18460.t1	AT5G35320.1		protein_coding	DBH-like monooxygenase		Ahg319360	-1.9053	2.69e-06	0.0610581	0.997899	-0.146886	0.946474	-0.418204	0.826448	-0.217109	0.880015	2.69e-06	7.85135	5.64417	7.03067	6.4724	6.74965	5.65251	3.64143	6.09846	4.55912	4.98788	2.99474	2.96796	2.01315	2.2196	2.54886	2.90918	2.59838	2.47315	1.07892	1.74808	2.25546	1.24973	1.58305	1.54419	1.57689	1.90867	1.0293	1.51476	4.79745	1.32274	1.88795	3.24146
g13412.t1	AT1G21500.1		protein_coding	hypothetical protein		Ahg472386	0.105286	0.888632	-1.37214	0.15276	-0.715629	0.465859	-1.94313	0.559136	-3.20645	2.71e-06	2.71e-06	5.05494	4.57922	4.01135	4.63051	4.569	5.03779	4.14541	4.91722	5.01327	4.77842	6.35671	6.79787	5.46337	7.08128	6.42481	5.41536	5.51292	4.60897	5.43541	6.56771	6.73737	5.75995	6.12511	5.56903	4.97922	4.7838	6.61557	5.48691	4.74294	4.47296	6.37733	5.43055
g25668.t1	AT4G08870.1	ARGAH2	protein_coding	Arginase/deacetylase superfamily protein	Encodes one of the two arginase in the genome. Gene expression is enhanced by methyl jasmonate treatment. It is involved in the defense response to B.cinerea.	Ahg489781	2.31158	0.000107885	1.20515	0.862365	1.0478	0.452921	-1.43447	0.459792	-2.32044	2.73e-06	2.73e-06	6.68083	6.76931	5.85319	5.43446	6.18445	10.2354	9.38362	8.58923	5.93885	8.53678	8.04097	7.9331	5.83178	6.55737	7.0908	11.276	5.90345	8.50297	5.14907	6.76533	6.94351	7.28513	6.53576	8.13028	9.56206	6.51879	6.33674	7.63697	6.86329	7.30787	6.93524	4.04282
g31391.t1	AT2G40670.2	RR16,ARR16,response regulator 16	protein_coding	response regulator 16	response regulator 16	Ahg483126	-2.86724	0.296464	-1.16076	0.915403	-0.873475	0.783445	2.33941	0.533596	3.95502	2.77e-06	2.77e-06	0	0.317635	0.418073	0.821111	0.389205	0	0	0	0	0	0.743819	0.78102	0	1.78175	0.826647	0.901693	0.507252	0.352236	0.354017	0.419017	0.462039	0.869308	0.526095	0	0	0	1.49895	0.374737	0.754798	0.644341	0.658456	0.712203
g05868.t1	AT3G11700.1	FLA18	protein_coding	FASCICLIN-like arabinogalactan protein 18 precursor		Ahg478515	-0.380282	0.424761	-1.04116	0.338656	-1.2033	0.0160259	-1.41961	0.338467	-2.49449	2.79e-06	2.79e-06	5.83287	6.01216	6.28497	5.87055	6.00014	6.19819	5.41757	5.81211	5.51206	5.73498	5.36637	4.99498	5.2029	5.18417	5.1871	4.12903	4.59537	4.36902	5.18271	5.58538	6.19552	5.52975	5.62334	5.07974	4.74322	4.31917	3.91544	4.51439	5.61817	5.88702	5.54513	5.19948
g14208.t1	AT2G15020.1		protein_coding	hypothetical protein		Ahg480385	-1.94566	0.00592248	-2.52804	0.00376508	-2.26483	0.000770834	-3.16386	0.0553647	-2.8604	2.79e-06	2.79e-06	7.69473	7.60057	6.59694	7.56116	7.36335	5.60157	3.96436	6.88888	5.84385	5.57467	6.80844	7.86434	6.55803	7.39521	7.15651	5.30879	4.08839	4.87063	7.12987	5.6642	5.1204	7.58072	6.3738	5.9052	3.39502	4.29404	3.05406	4.16208	7.04383	7.77159	7.8554	7.30107
g27279.t1	AT5G22880.1	HTB2,H2B,HISTONE H2B	protein_coding	histone B2	Encodes a histone 2B (H2B) protein. This protein can be ubiquitinated in planta%2C and this modification depends on the HUB1 and HUB2 E3 ubiquitin ligases.	Ahg489144	-2.01714	2.94e-06	-1.49244	0.0508527	-0.884918	0.0459933	-2.14648	0.0866117	-0.343408	0.70907	2.94e-06	7.09098	6.08725	6.49852	7.27367	6.7376	4.61822	3.96436	5.6906	5.22617	4.87484	5.50855	5.93031	6.53927	5.64597	5.90602	4.29774	4.15814	4.24765	5.93564	4.74309	4.7371	5.81812	5.30849	5.37424	3.89558	4.26846	4.53416	4.51811	5.6775	5.39623	5.07783	5.17419
g30885.t1							1.64237	2.98e-06	0.997458	0.402352	0.340071	0.774112	0.176052	0.923063	1.05284	0.0604237	2.98e-06	4.85775	2.94097	2.99486	2.67763	3.3678	6.84427	4.1505	4.75568	4.21264	4.99077	4.72191	5.46003	5.47109	4.29608	4.98728	5.37443	5.77624	4.83849	5.72331	4.17188	0.462039	5.62338	3.99515	6.45621	3.22673	0.756614	6.71319	4.28819	3.50751	4.8666	3.33436	3.55877
g01945.t1	AT1G03210.2		protein_coding	Phenazine biosynthesis PhzC/PhzF protein		Ahg311422	-1.81656	3.02e-06	-1.55486	0.079095	-1.20729	0.029482	-1.50697	0.325731	-0.0229119	0.981836	3.02e-06	4.0977	5.57131	5.72153	4.48989	4.97011	2.9154	4.38041	2.90542	3.20299	3.35105	4.98103	4.78549	4.47615	6.04271	5.07135	4.16439	4.05221	3.43303	4.7845	3.93764	4.12273	4.24136	4.27156	2.75472	2.52603	3.66924	3.86466	3.20366	4.94961	5.53075	5.76566	6.63138
g09520.t1	AT2G48010.1	RKF3	protein_coding	receptor-like kinase in in flowers 3	receptor-like serine/threonine kinase (RKF3)	Ahg935792	1.74309	3.02e-06	1.29746	0.159425	0.972831	0.134575	0.363908	0.849956	0.0429226	0.966883	3.02e-06	2.79479	3.15075	2.51247	2.48558	2.7359	4.87573	4.64394	3.93387	4.32067	4.44355	3.8794	3.46687	3.78177	4.26965	3.84942	4.68624	6.13134	6.01017	4.90323	4.88156	4.60906	4.61032	4.75104	5.29749	7.22636	4.65152	5.89977	5.76879	4.26423	4.69826	4.13591	2.94527
g06676.t1	AT3G15500.1	NAC3,ANAC055,NAC domain containing protein 55,ATNAC3,NAC domain containing protein 3,NAC055,NAC domain containing protein 55	protein_coding	NAC domain containing protein 3	Encodes an ATAF-like NAC-domain transcription factor that doesn't contain C-terminal sequences shared by CUC1%2C CUC2 and NAM. Note: this protein (AtNAC3) is not to be confused with the protein encoded by locus AT3G29035%2C which%2C on occasion%2C has also been referred to as AtNAC3.	Ahg478996	1.47918	0.143711	2.59874	0.000228734	3.36375	3.06e-06	3.19356	0.528091	4.2062	9.94e-06	3.06e-06	1.43133	1.79196	0.418073	0	0.910341	2.42302	2.63638	1.20067	1.60984	1.96748	1.69985	2.08153	1.64415	2.39705	1.95565	4.01743	4.82716	2.21115	3.04106	1.67383	0.81145	0.633376	1.53993	4.28136	4.32477	3.88659	5.46107	4.48845	4.10045	2.76933	1.10888	2.40832
g00106.t1	AT1G73290.1	scpl5	protein_coding	serine carboxypeptidase-like 5		Ahg478377	-1.36342	0.000106957	-1.34837	0.418213	-2.42354	3.07e-06	-2.72176	0.0928048	-2.40493	0.00731918	3.07e-06	7.71016	6.96479	6.80011	6.48795	6.99075	6.36341	5.41475	5.88872	5.37663	5.76088	6.24989	6.23826	5.68571	5.82387	5.99944	6.12831	3.4183	4.38888	6.52274	5.34033	6.5906	6.67582	6.28237	5.52813	3.65877	3.18343	3.59028	3.99015	5.54646	4.80836	6.65336	5.67283
g15485.t1	AT4G19810.1	ChiC	protein_coding	Glycosyl hydrolase family protein with chitinase insertion domain-containing protein	ChiC encodes a Class V chitinase that is a part of glycoside hydrolase family 18 based on CAZy groupings. It appears to primarily act as an exochitinase in vitro where it predominantly cleaves a chitobiose (GlcNAc)2 residue from the non-reducing end of a chitin oligosaccharide. However%2C it shows some minor endochitinase activity in vitro%2C as well. A putative 24 amino-acid signal peptide may d…	Ahg329582	1.49189	0.0350494	2.16169	0.00304201	1.53069	0.294693	2.60702	0.711905	3.6261	3.09e-06	3.09e-06	2.26847	2.44179	4.38075	2.02399	2.77875	4.91798	4.75961	3.80577	3.42597	4.22734	4.85218	4.0707	5.24971	1.33572	3.87708	6.90107	3.36029	6.46078	5.38829	4.86497	5.65681	3.8584	4.94211	3.37051	8.0114	6.50752	7.42976	6.3298	4.81517	5.6105	3.69526	5.00528
g12319.t1	AT5G63130.1		protein_coding	Octicosapeptide/Phox/Bem1p family protein		Ahg918094	0.103414	0.917461	0.769126	0.921544	1.05212	0.0945355	2.5143	0.326021	2.36575	3.18e-06	3.18e-06	2.50248	2.23091	3.18069	1.88115	2.44881	2.73807	2.63638	2.90542	2.35172	2.6579	2.51658	2.30769	4.43624	1.15005	2.60264	2.16125	2.9526	3.44462	3.06523	1.67383	3.03073	2.57549	2.58632	3.87326	3.6442	3.782	3.05406	3.58838	2.70025	1.70137	1.9605	2.82046
g24760.t1	AT1G09200.1	H3.1,histone 3.1	protein_coding	Histone superfamily protein		Ahg924337	-3.32403	3.2e-06	-1.1503	0.740064	-1.26069	0.330075	-2.48755	0.357364	-2.87283	0.151548	3.2e-06	4.15722	2.81131	3.53963	1.19419	2.92559	1.45689	0	1.00921	0.597453	0.765888	3.55028	2.6383	1.85381	3.18178	2.80604	3.68584	0.881806	2.36758	0.923657	2.1726	2.75591	3.54588	2.34951	1.58047	1.80199	0.456639	1.7931	1.40805	2.6733	1.4727	3.26198	1.69335
g14129.t1	AT5G25240.1		protein_coding	stress induced protein		Ahg489375	0.324966	0.637543	1.18203	0.417029	1.10281	0.0813678	-1.28573	0.483843	-2.22529	3.24e-06	3.24e-06	3.03774	4.02412	4.23385	3.50479	3.70012	3.40578	5.10406	3.50941	4.32067	4.08498	2.57218	3.21116	4.94294	4.48131	3.8019	2.73198	6.49029	3.98255	5.04973	0.590266	0.249438	4.77911	2.66714	6.09411	0.481974	0.756614	6.1482	3.37022	5.46943	5.8686	5.27036	4.76397
g02581.t1	AT3G01060.1		protein_coding	lysine-tRNA ligase		Ahg477426	-0.662962	0.159967	-0.936614	0.498714	-0.84729	0.0512689	-1.28217	0.479713	-2.40833	3.26e-06	3.26e-06	6.00476	6.07676	5.90267	6.63705	6.15531	5.37765	5.48635	6.01402	5.62135	5.62484	5.91564	6.05245	5.98302	6.34816	6.07482	4.95209	5.66443	5.18605	6.32165	6.00807	5.6514	6.10426	6.02135	5.76606	4.82625	5.19023	5.22987	5.2531	5.66778	5.27511	6.30529	5.86907
g21048.t1	AT1G67390.1		protein_coding	F-box family protein		Ahg908288	-1.02382	0.179778	-0.461164	0.910904	-0.679593	0.313925	-1.3342	0.426731	-2.38623	3.26e-06	3.26e-06	4.6784	5.31879	5.01173	5.31185	5.08019	1.45689	4.70294	5.24817	4.8432	4.0628	5.19097	5.50898	5.85263	5.57395	5.53163	4.89008	5.16877	4.16471	5.99984	5.77489	4.09113	6.28339	5.53731	5.37449	4.53684	4.80174	5.11509	4.95704	6.16595	6.52685	6.20706	5.66187
g07335.t1	AT5G67450.1	ZF1,AZF1,zinc-finger protein 1	protein_coding	zinc-finger protein 1	Encodes zinc-finger protein. mRNA levels are elevated in response to low temperature%2C cold temperatures and high salt. The protein is localized to the nucleus and acts as a transcriptional repressor.	Ahg496850	-2.0291	3.3e-06	0.324916	0.966511	0.764448	0.46645	-0.652844	0.667019	0.199518	0.862897	3.3e-06	2.79479	4.40568	4.99662	4.56191	4.18975	2.01936	2.86022	2.47109	2.73194	2.52065	5.0512	4.13109	3.15304	3.1077	3.86076	5.97912	2.78634	3.31397	4.26427	4.45253	4.18394	2.36006	3.8152	3.96464	3.93353	5.74815	4.89239	4.63468	3.88244	3.37626	4.32819	4.86222
g04492.t1	AT4G27654.1		protein_coding	transmembrane protein		Ahg945280	0.752086	0.594241	0.703808	0.833737	2.76062	3.33e-06	0.542221	0.859051	0.658431	0.396296	3.33e-06	6.29711	5.83053	3.51354	1.54444	4.2964	5.84	4.45094	7.06709	3.42597	5.196	6.66236	4.85875	3.20146	3.1077	4.45757	7.78005	3.4183	5.42304	2.6833	3.23655	5.70979	2.64069	3.56759	6.55743	7.00367	6.87687	4.51831	6.23907	3.74126	2.55571	4.03772	6.05021
g24194.t1	AT3G29670.1	PMAT2	protein_coding	HXXXD-type acyl-transferase family protein	Encodes a malonyltransferase that may play a role in phenolic xenobiotic detoxification.	Ahg936786	0.708915	0.756919	2.56717	0.00925373	1.20156	0.286487	1.88101	0.724922	2.56981	3.43e-06	3.43e-06	0	0.802221	0.418073	0.468201	0.422123	0.90503	1.03107	0.81525	0	0.687838	1.36657	2.10701	2.1188	0.9369	1.63232	3.34546	2.98598	2.13166	2.44474	1.95348	0.817643	1.94576	1.7904	1.54419	3.49991	1.91	4.03024	2.74608	2.45375	2.92325	0.661976	1.56851
g06576.t1	AT3G16370.1		protein_coding	GDSL-like Lipase/Acylhydrolase superfamily protein		Ahg479089	-0.267588	0.647974	-2.04671	0.00317218	-1.44466	0.0769731	-2.39664	0.325731	-3.24128	3.5e-06	3.5e-06	6.69579	6.56359	6.50916	6.05655	6.45627	7.00447	5.6148	6.48052	6.07001	6.29245	5.70169	6.37315	6.2822	7.06166	6.35467	3.89648	5.0817	5.01847	5.69365	6.61312	7.26745	5.09049	6.16618	5.66751	4.65512	3.782	4.94222	4.76171	5.32846	7.50118	6.20329	6.266
g05465.t1	AT3G61460.1	BRH1	protein_coding	brassinosteroid-responsive RING-H2	Encodes a novel ring finger protein and forms an N-terminal hydrophobic domain and a C-terminal RING-H2 signature. Expression is down regulated by brassinolide.	Ahg486623	1.54638	3.57e-06	1.44521	0.328738	1.05883	0.0660003	0.296846	0.872158	-0.0582938	0.949017	3.57e-06	3.77896	5.39677	4.40385	4.81866	4.59956	6.0059	6.48706	5.96987	6.49617	6.23975	5.91564	6.28287	6.49629	5.34428	6.00977	6.36835	7.9438	7.79098	6.34898	6.76837	6.93279	5.79618	6.46158	7.18912	7.38541	7.71373	8.09619	7.59611	5.74378	6.5121	5.4905	5.27871
g31803.t1	AT4G23600.1	CORI3,JR2,JASMONIC ACID RESPONSIVE 2	protein_coding	Tyrosine transaminase family protein	Encodes cystine lyase which is expected to be involved in amino acid metabolism%2C providing the plant with cysteine and the generation of precursors of ethylene biosynthesis. mRNA levels are elevated in response to wounding.	Ahg945750	2.26348	3.64e-06	1.29612	0.73334	-0.153595	0.949524	-0.498798	0.859879	-2.09735	0.203623	3.64e-06	1.43133	2.15316	2.42488	1.7226	1.93299	3.51992	3.96436	5.06444	3.03256	3.89532	1.36405	3.03271	0.934321	2.76368	2.02369	3.93793	2.49435	3.60451	2.48256	2.38203	1.09252	2.28046	2.05939	2.19952	3.44842	1.61756	0.605797	1.96782	1.02226	1.32274	0.658456	0.399611
g16212.t1						Ahg479181	-2.21662	3.67e-06	1.03629	0.818566	-1.74382	0.067911	0.620319	0.815035	1.34717	0.169625	3.67e-06	4.55364	5.28274	4.55591	4.06339	4.61392	2.16682	2.37133	2.47109	3.42597	2.6088	3.55994	3.03271	2.99716	1.33572	2.73138	5.59455	0	4.24246	3.20232	1.42497	0.462039	4.52655	2.40397	2.0406	1.57689	0	1.74338	1.34022	5.42395	3.61595	2.16039	1.46223
g11369.t1	AT3G53620.1	PPa4,AtPPa4,pyrophosphorylase 4	protein_coding	pyrophosphorylase 4	Encodes a soluble protein with inorganic pyrophosphatase activity that is highly specific for Mg-inorganic pyrophosphate.	Ahg485748	-0.297608	0.785717	-1.26625	0.278685	-1.08467	0.175625	1.42469	0.583151	2.68964	3.71e-06	3.71e-06	2.60664	3.11017	5.14104	2.91025	3.44203	2.01936	4.22807	3.13599	3.61905	3.25062	3.14899	3.09468	6.21301	4.7823	4.30975	2.41719	3.47407	3.09915	4.9298	3.40667	4.41848	3.16869	3.98091	3.03325	2.06116	3.21323	4.03507	3.08568	3.20926	4.50908	4.27171	3.33569
g13423.t1							-1.50378	3.88e-06	-0.394529	0.940802	-0.585797	0.308394	-0.832567	0.554492	-0.423613	0.519399	3.88e-06	5.8959	5.47074	5.62657	6.11358	5.7767	4.74099	4.05772	4.35593	4.59018	4.43621	5.18207	5.2613	4.82424	5.27782	5.13636	5.01155	4.86937	4.86636	5.03756	5.25065	4.78727	5.99005	5.26638	4.59911	5.06719	4.6316	4.75974	4.76441	5.66778	4.9642	5.23387	5.3927
g27520.t1	AT2G25250.1		protein_coding	serine/arginine repetitive matrix-like protein		Ahg932662	0.105619	0.888227	0.796655	0.756958	2.01899	3.89e-06	0.932039	0.631952	0.323639	0.624114	3.89e-06	5.0913	4.47123	3.12619	4.48989	4.29465	4.76434	4.45094	3.66519	5.28411	4.54115	7.12431	5.85173	2.62346	2.62799	4.55688	7.75707	3.72453	5.64543	5.19919	4.08816	4.94587	4.50919	4.6856	7.90732	6.6745	6.15646	6.1482	6.72162	2.97709	3.02355	2.33592	3.50747
g19225.t1	AT5G13840.1	FZR3,CCS52B,cell cycle switch protein 52 B	protein_coding	FIZZY-related 3		Ahg488208	2.15388	3.92e-06	0.0379505	0.997899	0.121079	0.957733	0.925963	0.615491	0.255497	0.835193	3.92e-06	2.79479	1.79196	2.42488	2.16015	2.29295	4.89701	4.81415	3.23879	4.28315	4.30827	4.00958	2.96796	4.81509	3.29856	3.7728	3.27539	4.2739	2.25736	2.80225	4.96176	4.23327	3.33552	3.8332	4.55568	2.79697	4.1084	4.26781	3.93222	0.754798	2.85303	2.03025	0.213597
g05580.t1	AT3G60415.1		protein_coding	phosphoglycerate mutase family protein		Ahg939077	-2.13549	4.02e-06	-1.05924	0.732483	-0.101649	0.970095	0.535051	0.946316	1.80083	0.0924226	4.02e-06	2.8804	4.77361	4.91859	4.87629	4.36222	2.01936	3.51544	1.55959	2.93914	2.50838	4.63436	4.44837	3.10292	6.74243	4.73202	5.03084	4.46382	4.22703	5.75808	3.3362	3.27534	4.80779	4.29435	2.70259	5.10093	3.88659	4.78727	4.11934	6.42447	6.44841	4.68246	4.65853
g12326.t1	AT5G63190.1		protein_coding	MA3 domain-containing protein		Ahg496503	1.50583	4.02e-06	1.05411	0.569303	1.66105	0.00879448	1.22444	0.470508	0.405548	0.633501	4.02e-06	4.85796	5.52577	4.81903	4.9675	5.04256	7.1221	6.77516	5.96987	6.695	6.64053	6.20227	6.48729	6.22478	6.47222	6.34664	6.83129	8.12673	7.5228	6.33165	7.77067	7.57649	5.90635	6.89629	8.30819	8.73811	8.38238	9.12423	8.63823	6.66822	7.11833	6.06056	6.87051
g17171.t1	AT4G16983.1		protein_coding	hypothetical protein		Ahg493180	-1.863	4.02e-06	-1.79062	0.0266935	-1.03796	0.0193825	-1.73101	0.511306	-1.08985	0.0486351	4.02e-06	7.60641	7.64207	8.01393	7.35363	7.65401	6.12792	5.10406	5.74384	6.65883	5.90866	6.66875	7.16221	5.623	7.57662	6.75765	5.01155	5.89642	5.10783	6.32915	7.26209	7.44827	7.332	7.09288	5.7724	6.01928	6.33957	6.39627	6.13188	6.10961	6.16875	7.80405	7.50747
g21149.t1	AT3G57020.1		protein_coding	Calcium-dependent phosphotriesterase superfamily protein		Ahg938670	-0.875714	0.112078	-0.94641	0.761077	-2.06802	4.14e-06	-0.807873	0.701579	-0.422308	0.676942	4.14e-06	9.5323	9.46477	9.60952	8.16685	9.19336	8.8094	8.1593	8.74867	8.03701	8.4386	8.4896	8.91161	9.26232	8.26363	8.73179	8.33206	6.72675	8.34778	9.52994	7.74256	8.6554	9.36199	8.82247	7.6076	5.79029	6.97503	6.95593	6.83221	9.2503	9.42999	9.33561	8.92656
g00377.t1	AT4G35380.1		protein_coding	SEC7-like guanine nucleotide exchange family protein		Ahg491109	0.725195	0.811712	1.08637	0.747783	3.46447	4.15e-06	3.90372	0.0328974	2.67113	0.00697998	4.15e-06	0	0.5778	0	0.468201	0.2615	0	0	0	1.60984	0.402459	2.3356	1.05486	0.382572	0.9369	1.17748	2.63449	2.59939	1.30847	1.30766	0.224668	0.958819	0.351171	0.710579	2.575	2.95291	3.6296	3.61107	3.19215	1.02226	1.08818	0.871078	1.41725
g13893.t1	AT1G19530.1		protein_coding	DNA polymerase epsilon catalytic subunit A		Ahg920906	2.29743	4.23e-06	2.43655	0.0396388	2.22639	0.00204706	2.465	0.14699	0.528507	0.68104	4.23e-06	1.18441	1.98383	1.22932	3.11564	1.8783	1.45689	4.51818	3.73719	5.18586	3.72453	3.03488	3.684	3.8441	1.90428	3.11682	3.85379	5.82316	3.81109	4.23261	4.27556	6.35372	3.62052	4.6206	5.58352	6.43096	7.44638	8.49085	6.98793	4.15714	4.54432	2.541	2.06747
g26224.t1	AT2G27389.1		protein_coding	hypothetical protein		Ahg900448	0.0332386	0.979657	1.94714	0.0244176	2.88372	4.29e-06	3.08714	0.457415	2.91682	0.00585306	4.29e-06	1.18441	2.56699	2.74726	2.27317	2.19296	2.64051	2.04636	3.02531	1.34433	2.26413	3.8794	3.09468	3.10292	1.5002	2.8943	6.18252	2.38223	4.96499	4.44092	2.95239	2.56251	3.74435	3.42504	5.07974	5.82098	6.64805	7.23363	6.1956	5.1859	4.38499	3.02388	4.43198
g28775.t1	AT1G52040.1	MBP1,ATMBP	protein_coding	myrosinase-binding protein 1	Encodes myrosinase-binding protein expressed in flowers.	Ahg474322	-0.777598	0.265175	-0.539029	0.954399	-1.41742	0.284942	-3.20937	0.274747	-3.51849	4.51e-06	4.51e-06	8.66305	7.35373	4.47099	6.68396	6.79293	9.17099	7.09511	3.73579	4.42772	6.1074	8.92199	6.85472	6.95464	8.12248	7.71346	9.61428	6.54411	5.32198	7.17326	6.45124	6.24094	7.01514	6.72015	5.68078	8.81052	4.36816	3.70065	5.64003	7.37365	3.9641	8.09445	6.07504
g06026.t1	AT3G10250.1		protein_coding	histidine-tRNA ligase		Ahg478351	1.59223	4.52e-06	0.874651	0.530588	0.75078	0.124314	1.71476	0.21139	1.15164	0.029956	4.52e-06	4.16782	4.72069	4.23385	3.8877	4.25251	5.23452	6.82912	5.59676	5.93062	5.89776	4.21254	5.31748	4.85485	4.94831	4.8333	5.01155	6.03265	5.35529	5.14352	5.09569	4.797	4.71999	4.93905	5.66077	5.68311	5.52868	6.09435	5.74173	4.64725	4.56734	5.15644	4.45315
g06940.t1	AT2G29620.1		protein_coding	dentin sialophosphoprotein		Ahg344726	1.63565	4.56e-06	1.04116	0.306678	0.478896	0.431769	1.13653	0.462288	0.483828	0.511237	4.56e-06	2.79479	4.42235	3.47044	2.6707	3.33957	5.0185	5.91843	4.35593	4.76369	5.01414	4.94988	5.17788	5.70087	4.7001	5.13218	5.93885	5.93668	6.52273	5.64637	5.19201	4.70614	5.27637	5.20522	6.15842	5.19766	5.68187	5.91233	5.73757	5.2262	5.66488	4.85577	5.21815
g10534.t1	AT5G10695.1		protein_coding	methionyl-tRNA synthetase		Ahg940540	-1.58957	0.00161591	0.453058	0.935923	1.91332	4.67e-06	0.932663	0.691087	0.578339	0.599806	4.67e-06	7.32655	6.66861	7.5356	8.88436	7.60378	5.67733	4.96637	7.24434	6.7579	6.16148	6.96465	6.02087	3.10292	4.84484	5.23332	7.52854	5.35851	5.61484	5.04973	5.43052	6.36697	5.13643	5.49591	7.03162	7.67304	7.59269	7.50836	7.45143	6.99413	4.01807	6.10569	8.56497
g09641.t1	AT2G46820.1	PSI-P,CURT1B,CURVATURE THYLAKOID 1B,PSAP,PTAC8,PLASTID TRANSCRIPTIONALLY ACTIVE 8,TMP14,THYLAKOID MEMBRANE PHOSPHOPROTEIN OF 14 KDA	protein_coding	photosystem I P subunit	Encodes the P subunit of Photosystem I. About 25%25 of the TMP14 pool appeared to be phosphorylated%2C and this ratio is not affected by light. Contains seven phosphorylation sites on threonine residue and chloroplast targeting signal. Located in the proximity of PSI-L%2C -H and -O subunits.	Ahg483848	-0.616534	0.426899	-1.20445	0.505128	-1.04064	0.16422	-2.29475	0.49578	-2.95699	4.79e-06	4.79e-06	10.1362	9.8768	9.76408	9.88511	9.91555	9.25609	8.66493	10.0233	9.75049	9.4237	10.5298	10.7372	10.0735	10.8819	10.5556	9.55496	9.64562	8.69703	10.1926	10.4004	10.4759	10.2724	10.3353	9.74592	8.62951	9.54964	9.5144	9.35987	9.02142	9.8009	10.9515	10.0996
g13972.t1	AT1G18730.1	PnsB4,NDF6,NDH dependent flow 6	protein_coding	NDH dependent flow 6	likely a subunit of the chloroplast NAD(P)H dehydrogenase complex%2C involved in PSI cyclic electron transport. Located on the thylakoid membrane. Mutant has impaired NAD(P)H dehydrogenase activity.	Ahg472098	-0.581915	0.214285	-0.9458	0.647242	-0.879534	0.10202	-1.64541	0.482793	-2.55407	4.79e-06	4.79e-06	7.11766	7.20255	7.08169	6.90507	7.07674	6.44211	6.34612	6.94317	6.73028	6.61542	7.54836	7.44692	7.48094	7.49609	7.49308	6.49179	6.86874	5.95106	7.17638	7.22195	7.15349	7.57239	7.28105	7.14096	5.84109	6.3457	6.57271	6.47512	6.4587	6.91796	7.42798	7.08578
g21340.t1	AT4G13700.1	PAP23,ATPAP23	protein_coding	purple acid phosphatase 23		Ahg493543	0.237249	0.879109	-0.00299145	1	-1.4108	0.00260975	1.23836	0.615323	2.1029	4.86e-06	4.86e-06	1.98901	2.73651	4.51407	1.88115	2.78019	1.66969	4.30625	2.29143	3.73477	3.00053	1.59637	2.08153	4.33133	3.38528	2.84863	1.84991	3.36029	3.63611	4.74015	4.02983	4.6312	3.77372	4.29373	3.30208	2.19216	3.36577	3.30319	3.0408	3.20926	4.14593	2.88016	3.86433
g05324.t1	AT3G62700.1	ABCC14,ATMRP10,multidrug resistance-associated protein 10,MRP10,multidrug resistance-associated protein 10	protein_coding	multidrug resistance-associated protein 10	member of MRP subfamily	Ahg939358	1.5957	5.16e-06	0.512319	0.891555	0.100571	0.931588	-0.344783	0.848685	-0.691019	0.221374	5.16e-06	5.49572	4.95638	4.2594	3.17808	4.47239	7.05741	6.85536	5.11936	5.59096	6.15577	5.51566	5.46273	5.63187	5.15977	5.44251	6.02793	5.84448	6.28571	5.50301	5.71136	5.26826	4.90388	5.34663	6.13402	5.90933	4.83314	5.13665	5.50329	5.13036	5.0647	5.19643	4.01433
g12508.t1	AT2G39470.1	PnsL1,PPL2,PsbP-like protein 2	protein_coding	PsbP-like protein 2		Ahg497434	-0.150545	0.856515	-0.902483	0.73065	-0.719053	0.309334	-2.12398	0.473858	-2.76915	5.16e-06	5.16e-06	7.26421	7.45629	6.91085	7.68727	7.32966	6.98969	6.74741	7.80952	7.68082	7.30686	8.25383	8.3866	8.04424	7.99207	8.16919	7.25687	7.38741	6.11464	7.88777	7.93465	7.83684	7.38291	7.76054	7.85156	6.20139	7.31198	7.04128	7.10155	7.25333	7.3384	7.98401	7.65183
g13454.t1	AT1G21130.1	IGMT4	protein_coding	O-methyltransferase family protein		Ahg472352	-1.82574	5.16e-06	1.44679	0.389564	0.262945	0.823525	-0.224925	0.922655	-0.493722	0.553437	5.16e-06	4.28359	5.96948	3.55539	4.01221	4.45517	2.27742	4.61352	1.95943	2.71174	2.89053	7.68016	7.11223	6.38117	4.99125	6.5412	8.19368	7.55355	6.07254	7.15686	6.18188	6.75121	6.30924	6.5998	6.84167	6.28383	6.76155	7.88962	6.94417	7.64128	6.32844	5.5544	7.12226
g08608.t1	AT3G29030.1	EXPA5,ATEXP5,ARABIDOPSIS THALIANA EXPANSIN 5,ATEXPA5,ARABIDOPSIS THALIANA EXPANSIN A5,ATHEXP ALPHA 1.4,EXP5,EXPANSIN 5	protein_coding	expansin A5	Encodes an expansin. Naming convention from the Expansin Working Group (Kende et al%2C 2004. Plant Mol Bio)	Ahg484671	-1.53491	5.37e-06	-3.38162	1.59264e-05	-2.31028	0.00496491	-3.86826	0.124402	-3.97017	0.00193318	5.37e-06	6.88891	5.9731	7.19524	6.53338	6.64766	6.14581	4.45094	5.41112	4.96669	5.24364	5.59163	5.52032	3.50138	6.46726	5.27015	3.45746	2.26065	2.91722	3.85684	5.5803	5.37781	4.76456	4.89488	4.00825	3.44842	1.02452	2.57466	2.76396	4.26423	3.80215	6.02683	4.37764
g12025.t1	AT5G20935.1	CRR42	protein_coding	DUF3148 family protein		Ahg489002	-0.284033	0.661085	-0.865311	0.705946	-0.605536	0.284942	-2.85572	0.406975	-3.15809	5.52e-06	5.52e-06	3.98626	4.63748	3.74816	4.12808	4.125	3.46398	3.96436	3.93387	4.46171	3.95598	4.97072	5.34017	5.07877	5.09692	5.12164	3.33867	5.18557	3.33092	5.0797	5.24425	5.39085	5.35619	5.26775	4.76081	3.9705	5.13468	5.05974	4.73143	4.70542	5.30965	5.53317	4.73832
g24541.t1	AT1G55670.1	PSAG	protein_coding	photosystem I subunit G	Encodes subunit G of photosystem I%2C an 11-kDa membrane protein that plays an important role in electron transport between plastocyanin and PSI and is involved in the stability of the PSI complex. PSI-G subunit is bound to PSI-B and is in contact with Lhca1. The protein inserts into thylakoids by a direct or spontaneous pathway that does not involve the activities of any known chloroplast protei…	Ahg474626	-0.616871	0.503119	-1.09228	0.616707	-0.941035	0.308574	-2.06896	0.529427	-3.24571	5.52e-06	5.52e-06	11.4504	10.7245	10.765	10.6202	10.89	10.5399	9.2586	10.9881	10.7862	10.3932	11.2213	11.6138	10.749	11.8442	11.3571	10.4469	10.6309	8.97804	10.8853	11.2615	11.419	11.1006	11.1666	10.5982	9.45835	10.3973	10.7034	10.2893	10.1622	10.5314	11.4441	10.9059
g06567.t1	AT3G16460.1	JAL34	protein_coding	Mannose-binding lectin superfamily protein		Ahg479105	2.77599	5.75e-06	0.628134	0.864887	0.310164	0.781489	-0.524936	0.863732	-0.436889	0.555974	5.75e-06	2.96121	3.53484	2.59506	3.23793	3.08226	6.59968	5.81526	6.83247	3.98898	5.8091	4.90727	2.59178	2.82238	1.5002	2.95541	5.19371	2.69542	4.21434	2.85949	4.44138	3.99193	3.12378	3.60414	2.99041	5.72688	3.31669	3.70065	3.93365	3.58476	2.35864	2.67769	4.25036
g13325.t1	AT1G31270.1		protein_coding	hypothetical protein			-0.242141	0.681786	-0.841477	0.60924	-1.3888	0.00211343	-1.93188	0.307195	-2.70217	5.76e-06	5.76e-06	5.60047	5.09766	4.15438	5.01206	4.96614	5.09416	4.86669	4.30945	5.20606	4.86909	5.55096	4.7083	4.98518	4.46149	4.92649	4.47662	4.12404	3.7376	5.57569	4.83581	4.48772	5.13417	5.00835	4.51967	2.71219	3.98411	3.682	3.72449	3.93428	5.58399	6.51155	4.52291
g13896.t1							-2.18859	0.00115606	-0.962529	0.724061	-2.2512	5.95e-06	-1.06628	0.574361	0.568291	0.430667	5.95e-06	1.94836	3.54005	3.7373	3.68632	3.22801	1.64977	0	1.18839	2.35607	1.29856	4.14282	4.25269	3.9957	4.79297	4.29604	4.32987	2.88509	3.62691	5.17967	4.01577	4.28377	5.12326	4.65062	1.96383	2.806	2.96004	2.88347	2.65334	3.54411	4.35129	4.59206	5.45028
g10390.t1	AT4G24310.1		protein_coding	transmembrane protein%2C putative (DUF679)		Ahg492419	-1.08634	0.720408	4.19298	0.000196797	2.7934	5.98e-06	2.54606	0.636607	5.11025	9.41e-05	5.98e-06	0	1.15797	0	0.468201	0.406542	0.522349	0	0	0	0.130587	1.08701	1.05486	0.382572	0	0.631112	4.50503	0.881806	1.87411	1.41613	2.18227	2.81553	0.351171	1.69128	2.99041	4.99725	4.39205	4.51831	4.2245	2.03326	1.08818	1.10888	1.46223
g15749.t1	AT5G04340.1	ZAT6,AtZAT6,C2H2,CZF2,COLD INDUCED ZINC FINGER PROTEIN 2	protein_coding	6	putative c2h2 zinc finger transcription factor mRNA%2C	Ahg939830	-0.417399	0.434042	0.788072	0.677321	2.12086	5.98e-06	0.841173	0.570466	1.39617	0.0201659	5.98e-06	6.70755	6.58226	6.16168	5.37985	6.20783	7.09473	5.73274	6.07086	4.67954	5.89447	6.05878	5.28807	5.37111	4.46149	5.29487	6.99244	5.25088	5.84912	3.95065	5.33136	6.46578	4.65835	5.10154	6.83375	8.17676	8.04091	5.94324	7.24867	6.1239	4.22044	5.49667	7.31415
g25063.t1	AT5G38420.1	RBCS2B	protein_coding	Ribulose bisphosphate carboxylase (small chain) family protein	Encodes a member of the Rubisco small subunit (RBCS) multigene family: RBCS1A (At1g67090)%2C RBCS1B (At5g38430)%2C RBCS2B (At5g38420)%2C and RBCS3B (At5g38410).	Ahg494136	-1.10464	0.23853	-1.39214	0.329028	-1.28136	0.237902	-2.7676	0.528091	-3.95562	6.01e-06	6.01e-06	12.7196	12.399	11.9791	12.4761	12.3935	10.949	10.9264	12.2335	11.6095	11.4296	11.8139	12.4734	11.5728	12.9184	12.1946	10.421	11.7239	9.53436	12.4851	12.449	11.6923	12.7247	12.3378	11.5006	9.38867	11.6911	11.7663	11.0867	11.2015	10.9108	13.1123	11.4886
g02355.t1	AT1G07010.3	SLP1,AtSLP1	protein_coding	Calcineurin-like metallo-phosphoesterase superfamily protein		Ahg470724	-0.459571	0.339188	-1.10436	0.246255	-0.935082	0.0256416	-0.961364	0.561426	-2.20411	6.1e-06	6.1e-06	5.03136	4.9154	4.86552	5.65686	5.11728	4.84496	4.43293	4.87283	5.01784	4.79214	5.51984	5.64267	5.93205	5.76517	5.71493	4.55677	4.77172	4.44619	5.68131	5.32985	5.17418	5.5455	5.43271	5.20991	4.37527	4.15158	4.60377	4.58513	4.75731	5.06154	5.84721	5.30696
g27438.t1	AT1G54890.1		protein_coding	Late embryogenesis abundant (LEA) protein-like protein		Ahg924251	-3.12216	0.170322	3.83307	0.0452204	1.43303	0.351613	4.31666	0.00738569	3.45857	6.32e-06	6.32e-06	0	1.68552	0.418073	0	0.525899	0	0	0	0	0	0.292626	0	0.684663	0.383833	0.34028	3.51338	0	0.878344	0.980683	0.590266	1.09252	1.24973	0.978301	0	2.42309	2.54267	2.80755	1.94333	0.426208	0.459799	0.973785	1.54345
g04380.t1	AT4G28660.2	PSB28	protein_coding	photosystem II reaction center PSB28 protein	Similar to PsbW subunit of photosystem II.	Ahg945162	-1.64319	7.18e-06	-1.52257	0.0792227	-1.93034	6.39e-06	-2.30711	0.133867	-2.17994	0.00111866	6.39e-06	7.54219	7.30047	6.98546	6.86767	7.17395	5.7493	5.48635	6.04272	5.39381	5.66805	6.79097	7.43499	7.25293	7.14169	7.15515	5.24416	5.87587	5.26575	7.21065	6.16538	6.32003	7.48853	6.79615	5.88779	3.85661	5.16273	4.92992	4.95926	7.03252	6.56453	7.28013	6.82859
g31664.t1	AT3G22121.1		antisense_long_noncoding_rna	Natural antisense transcript overlaps with AT3G22120	Potential natural antisense gene%2C locus overlaps with AT3G22120	Ahg930186	-1.82045	0.0379692	-2.93266	0.00137418	-2.68648	6.39e-06	-4.46208	0.223888	-1.40678	0.0383474	6.39e-06	8.92578	8.97774	7.99885	9.52945	8.85796	6.64441	5.30783	8.55557	8.32012	7.20698	7.28479	8.40047	5.52175	10.264	7.86776	5.06866	6.87393	5.4534	7.72568	6.96604	10.2237	7.99803	8.22836	6.51271	5.01505	6.52382	4.51831	5.64248	7.11352	7.84644	10.621	9.14725
g26658.t1	AT5G06705.1		long_noncoding_rna			Ahg931610	0.950719	0.0154394	1.8066	0.325261	2.19455	6.42e-06	1.53445	0.433861	0.496148	0.491587	6.42e-06	6.45933	4.51633	6.90184	3.2238	5.27532	7.23357	5.52937	7.83821	4.76641	6.34189	6.77088	5.0771	5.89226	3.02962	5.19246	6.97433	6.60913	6.25436	5.03744	5.00032	4.45457	4.32229	4.70366	7.88943	5.712	7.03531	6.94675	6.89587	4.05315	7.18904	4.04616	6.52706
g16923.t1	AT5G58260.1	NdhN	protein_coding	oxidoreductases%2C acting on NADH or NADPH%2C quinone or similar compound as acceptor	Encodes subunit NDH-N of NAD(P)H:plastoquinone dehydrogenase complex (Ndh complex) present in the thylakoid membrane of chloroplasts. This subunit is thought to be required for Ndh complex assembly.	Ahg495935	-1.06976	0.0237763	-1.3186	0.115243	-1.47756	0.00948275	-2.41637	0.412614	-3.01115	6.48e-06	6.48e-06	5.90614	5.61547	5.20817	5.41916	5.53724	4.59236	3.75729	5.06444	4.89387	4.57699	5.11812	5.83367	5.72592	6.1764	5.71353	4.09278	4.84842	4.12719	5.53396	5.82293	5.62956	5.61334	5.64995	4.98471	2.62211	4.92147	4.30637	4.20866	4.76134	4.80865	5.5629	5.47264
g29312.t1	AT2G15960.1		protein_coding	stress-induced protein		Ahg480439	1.89803	6.7e-06	1.18354	0.563983	2.24436	0.00459784	1.95729	0.320119	0.548048	0.519399	6.7e-06	3.58858	4.06715	4.01135	2.6707	3.58444	6.09147	6.61544	4.40096	4.81718	5.48126	5.81551	6.06023	6.49143	6.83393	6.30027	6.2499	8.93219	8.08075	6.49403	8.07739	7.5153	5.66127	6.937	8.95534	8.92041	9.06627	10.3357	9.31942	5.58756	7.8429	5.71361	6.55754
g02853.t1	AT4G39710.1	PnsL4,FKBP16-2,FK506-binding protein 16-2	protein_coding	FK506-binding protein 16-2		Ahg490753	-0.597981	0.23752	-0.951564	0.432993	-1.12405	0.0146028	-1.60128	0.514773	-3.11101	6.76e-06	6.76e-06	4.99861	5.05587	4.73046	5.43203	5.05424	4.42665	3.64143	4.71809	5.37609	4.54057	4.99127	5.92179	5.21474	5.72292	5.46268	4.09278	4.96977	3.02274	5.16605	4.68766	4.76741	5.50369	5.0312	4.29902	2.87705	3.74539	5.03699	3.98961	5.27823	4.37197	4.70397	4.33264
g09727.t1	AT2G46070.3	MPK12,ATMPK12,MAPK12	protein_coding	mitogen-activated protein kinase 12	Encodes a MAP kinase protein. MPK12 interacts with the IBR5 protein phosphatase in vitro and in vivo%2C and it can be dephosphorylated and inactivated by IBR5. MPK12 appears to be a negative regulator of auxin signlaing. MPK12 RNAi lines are hypersensitive to auxin in root elongation and transcriptional response assays%2C but they appear to have normal sensitivity to ABA. MPK12 is a nuclear prote…	Ahg322261	0.42222	0.647377	-0.131455	0.99604	-0.448885	0.544294	-1.22493	0.578756	-3.32828	6.79e-06	6.79e-06	2.26847	3.68052	2.88493	1.7226	2.63913	2.82946	3.05395	3.13599	3.42597	3.11134	4.28106	2.67527	3.8701	3.38528	3.55293	3.33867	4.25779	2.26915	4.01411	3.07285	3.88541	3.8584	3.70769	3.58354	2.71219	3.41323	3.72931	3.35957	4.12907	3.59369	3.27439	3.62409
g16414.t1	AT2G04790.10		protein_coding	PTB domain engulfment adapter		Ahg480108	-0.291965	0.59504	-0.889595	0.622268	-1.47116	0.00169739	-2.42595	0.491063	-2.78237	6.79e-06	6.79e-06	6.2253	6.00664	5.2972	5.60109	5.78256	5.71376	5.6452	5.51718	5.60623	5.62059	5.92101	7.22591	7.81445	7.3447	7.07652	4.95209	6.74952	5.36105	7.47702	7.89025	6.98101	7.52999	7.46957	5.88779	5.66054	5.91406	6.83915	6.07539	6.11678	5.50116	7.38203	7.45726
g12817.t1	AT3G47480.1		protein_coding	Calcium-binding EF-hand family protein		Ahg937488	-1.88495	6.87e-06	0.364275	0.957962	0.419351	0.732791	0.219985	0.968316	1.04907	0.246602	6.87e-06	2.50248	5.81799	5.91075	5.81268	5.01098	2.16682	4.30625	4.10692	3.20299	3.44575	5.14587	4.58418	4.3094	5.09692	4.78409	6.26627	4.84842	5.62379	6.46707	4.51766	4.10701	5.27637	5.09203	4.98471	5.82098	5.09157	6.15877	5.51401	6.77168	6.47605	4.27171	6.55019
g13081.t1	AT1G29290.1		protein_coding	B-cell lymphoma 6 protein		Ahg473139	-0.0427902	0.968177	3.12098	0.000579308	1.0667	0.270317	2.75024	0.205229	2.68434	6.92e-06	6.92e-06	2.39022	2.50575	3.06955	2.27317	2.55967	2.99651	2.04636	3.02531	2.1989	2.56677	2.86716	1.65766	1.33246	0.9369	1.69855	6.47076	1.42512	4.06794	2.11682	2.12769	2.60788	2.10673	2.23978	2.40923	4.48667	2.26074	3.64155	3.19955	2.8453	1.32274	1.45163	2.71922
g21107.t1	AT1G67810.1	SUFE2	protein_coding	sulfur E2	Encodes a protein capable of stimulating the cysteine desulfurase activity of CpNifS (AT1G08490) in vitro. SufE2:GFP localizes to the chloroplasts where it is likely to play a role in iron-sulfur cluster assembly. Transcript levels for this gene are high in the pollen relative to other organs based on RT-PCR analysis.	Ahg475889	-0.486512	0.698579	2.96819	7.01442e-06	0.484723	0.762375	1.80835	0.377561	0.829336	0.244994	7.01442e-06	1.82596	3.53484	1.74545	3.2954	2.60041	0	4.75961	0.721796	3.03256	2.12849	2.99474	4.7083	6.43685	3.29856	4.35961	5.19371	6.92485	4.2931	5.38349	5.36124	5.58488	2.64069	4.74257	3.75025	6.15396	5.89747	5.36388	5.29139	4.12907	3.52479	2.541	5.93452
g09000.t1	AT4G03400.1	DFL2,GH3-10	protein_coding	Auxin-responsive GH3 family protein	Encodes a GH3-related gene involved in red light-specific hypocotyl elongation. Analysis of sense and antisense transgenic plants suggests that DFL2 is located downstream of red light signal transduction and determines the degree of hypocotyl elongation.	Ahg943375	0.94732	0.0146693	-0.396022	0.959351	-0.750647	0.201739	-1.65352	0.451788	-2.4323	7.08e-06	7.08e-06	6.9145	7.06868	5.62657	5.6237	6.30836	8.4816	7.90043	6.55214	6.52056	7.36368	7.02568	7.58016	7.13944	8.42969	7.54374	6.79226	8.07131	6.55698	7.61747	7.33166	7.15922	7.5828	7.42279	7.38998	6.86327	6.60271	6.1051	6.74026	7.00576	7.49669	6.94073	6.62906
g12753.t1	AT3G46780.1	PTAC16	protein_coding	plastid transcriptionally active 16		Ahg485048	-0.167537	0.854393	-0.889167	0.683098	-0.780197	0.260709	-1.53954	0.586023	-2.76335	7.08e-06	7.08e-06	6.99348	6.81465	6.40428	6.47862	6.67275	6.75926	5.26932	7.17473	7.16617	6.59237	6.67194	7.42598	6.7895	7.50338	7.0977	6.2166	6.39239	4.99527	7.0443	7.53015	7.44202	6.85015	7.21666	6.76233	5.63774	6.60271	6.99482	6.4994	6.05099	6.38503	7.72869	6.24794
g13546.t1	AT1G20340.1	DRT112,PETE2,PLASTOCYANIN 2	protein_coding	Cupredoxin superfamily protein	recombination and DNA-damage resistance protein (DRT112) One of two Arabidopsis plastocyanin genes. Predominant form%2C expressed 10x higher than PETE1. PETE2 is thought to be post-transcriptionally regulated via copper accumulation and is involved in copper homeostasis. Mutation of this gene does not have obvious effect on photosynthesis. In plsp1-1 mutant plastids%2C the nonmature form of the p…	Ahg472262	-0.382079	0.708625	-1.02773	0.66839	-0.789612	0.425422	-2.25927	0.575894	-3.23435	7.08e-06	7.08e-06	11.0954	10.7793	10.5724	10.9847	10.858	10.5642	9.71784	11.1568	10.9723	10.6028	11.1368	11.6485	10.4421	11.9652	11.2981	10.4064	10.837	8.84197	11.0763	11.5528	11.9344	11.2132	11.4442	10.8071	10.2403	11.0292	10.8098	10.7216	10.4732	10.187	11.7718	10.928
g14609.t1	AT2G02100.1	LCR69,PDF2.2	protein_coding	low-molecular-weight cysteine-rich 69	Predicted to encode a PR (pathogenesis-related) protein. Belongs to the plant defensin (PDF) family with the following members: At1g75830/PDF1.1%2C At5g44420/PDF1.2a%2C At2g26020/PDF1.2b%2C At5g44430/PDF1.2c%2C At2g26010/PDF1.3%2C At1g19610/PDF1.4%2C At1g55010/PDF1.5%2C At2g02120/PDF2.1%2C At2g02100/PDF2.2%2C At2g02130/PDF2.3%2C At1g61070/PDF2.4%2C At5g63660/PDF2.5%2C At2g02140/PDF2.6%2C At5g3833…	Ahg484136	0.0252427	0.975836	-1.44697	0.377574	-0.872157	0.206212	-1.82349	0.462288	-3.56341	7.08e-06	7.08e-06	3.82287	4.02412	3.59606	3.17808	3.65528	4.74099	4.14541	3.23879	2.83926	3.74111	5.51566	4.60563	3.87429	4.10052	4.52402	5.32451	1.42512	3.05311	3.81469	3.71508	6.55537	5.37548	4.86515	3.64368	3.81615	4.34388	4.55079	4.08862	3.31617	3.42749	4.86535	2.40832
g13887.t1	AT1G19610.1	PDF1.4	protein_coding	defensin-like protein	Predicted to encode a PR (pathogenesis-related) protein. Belongs to the plant defensin (PDF) family with the following members: At1g75830/PDF1.1%2C At5g44420/PDF1.2a%2C At2g26020/PDF1.2b%2C At5g44430/PDF1.2c%2C At2g26010/PDF1.3%2C At1g19610/PDF1.4%2C At1g55010/PDF1.5%2C At2g02120/PDF2.1%2C At2g02100/PDF2.2%2C At2g02130/PDF2.3%2C At1g61070/PDF2.4%2C At5g63660/PDF2.5%2C At2g02140/PDF2.6%2C At5g3833…	Ahg472186	2.80254	7.18e-06	2.9136	0.0122469	1.75605	0.00342508	1.72419	0.399104	0.0614499	0.968624	7.18e-06	0.886334	1.5706	0.741819	1.34115	1.13498	3.6758	2.63638	2.63084	4.52737	3.3676	2.86716	2.82902	2.62346	1.15005	2.36743	4.0556	5.56521	2.95401	3.84293	5.19864	5.62405	3.21224	4.46946	5.03827	6.70773	6.5506	6.95896	6.31389	4.47957	3.72234	1.8872	1.69335
g19317.t1	AT5G13820.1	TBP1,ATBP-1,ATBP1,ATTBP1,HPPBF-1,H-PROTEIN PROMOTE	protein_coding	telomeric DNA binding protein 1	Encodes a protein that specifically binds plant telomeric DNA repeats. It has a single Myb telomeric DNA-binding domain in C-terminus that prefers the sequence TTTAGGG.	Ahg488205	0.826014	0.423421	1.33723	0.712079	0.658042	0.502535	3.06777	0.192853	2.45227	7.27e-06	7.27e-06	1.64209	1.44573	1.00606	0.821111	1.22875	2.42302	1.62625	1.55959	1.83399	1.86071	1.69985	1.05486	1.49671	0.383833	1.15881	2.52992	1.42512	2.49611	2.33132	1.59555	2.00716	1.55049	1.87113	2.80504	2.06116	2.54267	2.37144	2.44508	1.90673	2.13032	1.34618	1.18689
g19216.t1	AT5G14740.1	CA2,BETA CA2,BETA CARBONIC ANHYDRASE 2,CA18,CARBONIC ANHYDRASE 18	protein_coding	carbonic anhydrase 2	Encodes a beta carbonic anhydrase likely to be localized in the cytoplasm. Expression of its mRNA is seen in etiolated seedlings and points to a possible nonphotosynthetic role for this isoform.	Ahg488319	-0.726419	0.480713	-0.877054	0.732483	-0.612736	0.59851	-1.71466	0.675885	-3.31978	7.42e-06	7.42e-06	6.07915	7.16231	4.78425	7.51237	6.38452	5.48498	4.64394	6.66757	6.64551	5.8605	7.17357	8.15526	6.13381	8.10119	7.39096	6.16569	7.56023	5.69892	7.74294	8.37065	8.67834	7.9842	8.19403	8.3037	5.95598	7.94522	8.24591	7.6127	6.2159	7.10057	8.00587	7.89143
g26890.t1	AT5G40690.1		protein_coding	histone-lysine N-methyltransferase trithorax-like protein		Ahg493913	-0.464967	0.737734	1.52694	0.121018	0.742926	0.557784	2.32593	0.59594	3.62873	7.42e-06	7.42e-06	1.82596	3.02543	3.94992	1.54444	2.58644	1.20719	3.86454	1.20067	2.4899	2.19057	2.20097	3.1541	5.49285	3.25316	3.52527	2.99024	5.28246	4.38999	4.73262	2.85495	4.31284	3.62052	3.88023	2.9007	4.04172	5.6124	5.59948	4.53858	4.01102	4.99848	3.02388	4.01433
g17289.t1	AT2G42220.1		protein_coding	Rhodanese/Cell cycle control phosphatase superfamily protein		Ahg483311	-0.01982	0.978486	-1.17297	0.422146	-0.694616	0.366819	-2.11029	0.520937	-2.91675	7.43e-06	7.43e-06	7.26022	6.81465	7.04543	6.76969	6.9725	6.97975	6.63071	7.22568	7.44208	7.06956	7.80345	7.59899	7.21215	7.604	7.55465	6.58608	6.686	5.58018	6.95172	8.08457	7.67571	6.96599	7.4195	6.96126	6.53953	6.46873	7.21095	6.79512	6.61863	6.25636	7.48032	6.52791
g06371.t1	AT3G05880.1	RCI2A	protein_coding	Low temperature and salt responsive protein family	Induced by low temperatures%2C dehydration and salt stress and ABA. Encodes a small (54 amino acids)%2C highly hydrophobic protein that bears two potential transmembrane domains.	Ahg903443	1.70757	7.66e-06	-0.236506	0.984978	1.60343	0.000996421	1.91961	0.453745	1.59776	0.0601168	7.66e-06	6.14973	6.37954	4.96591	5.11843	5.6534	8.11009	7.39203	7.31663	7.04249	7.46531	7.11029	5.58651	6.52511	7.41853	6.66011	7.43029	6.82116	7.71604	5.62213	5.59547	6.3336	5.44101	5.74805	8.04585	7.00367	6.99075	7.53904	7.39483	7.21045	7.68609	5.57462	5.41984
g10106.t1	AT1G14810.1		protein_coding	semialdehyde dehydrogenase family protein	encodes an aspartate semialdehyde dehydrogenase%2C which produces the branch point intermediate for lysine and threonine/methionine biosynthesis	Ahg312479	-1.60887	7.66e-06	-0.994963	0.401293	-0.400213	0.707161	-0.963675	0.518796	0.0891402	0.93992	7.66e-06	5.66208	5.08756	4.47099	4.67449	4.97378	4.23939	3.22471	3.42472	3.35541	3.56106	4.96034	4.42444	4.64325	5.18417	4.80305	4.36007	4.05221	3.38757	4.06294	3.36008	3.62347	4.52655	3.89326	3.5286	3.9705	3.85256	2.96045	3.57803	5.01241	3.74271	4.31427	4.78081
g25831.t1	AT2G20550.1		protein_coding	HSP40/DnaJ peptide-binding protein		Ahg480885	1.46214	7.76e-06	0.802863	0.881233	0.63232	0.449058	-0.547839	0.830621	-1.31913	0.0352002	7.76e-06	4.76963	6.0556	4.6361	4.81866	5.07	6.93415	7.32789	6.04272	6.20657	6.62783	6.53521	5.76863	6.27656	5.36576	5.98654	6.047	7.63684	6.11462	6.49847	6.99491	7.83445	5.64547	6.74333	7.66322	7.72805	7.19465	7.09459	7.42013	5.14444	5.70695	5.75024	6.17347
g12559.t1	AT2G39920.1		protein_coding	HAD superfamily%2C subfamily IIIB acid phosphatase		Ahg483029	1.59412	7.97e-06	-0.457608	0.914121	-0.320301	0.805573	-1.65105	0.421433	-1.0095	0.295341	7.97e-06	3.86548	5.11857	4.44895	2.27317	3.92654	6.26519	6.88114	5.45449	3.42597	5.5067	5.14587	5.22019	5.68393	5.67208	5.43052	4.8688	5.25088	5.38433	4.72506	6.05636	5.15138	5.04304	5.24396	5.83428	4.07606	4.87137	5.08213	4.96596	4.68629	5.70695	5.12649	4.59326
g26516.t1						Ahg931814	-2.31042	7.99e-06	-0.648586	0.943367	-2.25381	0.214025	-4.29492	0.0287403	-1.91338	0.353054	7.99e-06	5.82242	4.80762	5.7034	7.56779	5.97531	2.53586	3.37739	4.75568	4.8486	3.87938	10.6006	7.27079	9.07863	1.50175	7.11294	9.19549	2.14721	4.69824	4.07584	0.881696	0.647297	5.32737	2.73305	0.969531	1.57689	1.02452	0.605797	1.04419	4.10045	0.644341	2.20692	0.399611
g22509.t1	AT3G19390.1		protein_coding	Granulin repeat cysteine protease family protein		Ahg479457	-1.59948	0.522713	-2.63938	0.881233	1.1603	0.496272	6.69163	8.03e-06	3.36366	0.0223597	8.03e-06	0.510189	0.317635	0.741819	0.468201	0.509461	0.522349	0	0	0	0.130587	0.53579	0.442729	0.382572	0	0.340272	0	0	0	0.761528	0.743328	0.647297	0.351171	0.625831	1.42054	1.57689	0	1.85164	1.21227	0	0	0.973785	0.213597
g13485.t1	AT1G20810.1		protein_coding	FKBP-like peptidyl-prolyl cis-trans isomerase family protein		Ahg472316	-1.03358	0.00874453	-0.794553	0.629366	-0.62971	0.256249	-1.57878	0.428878	-2.36354	8.04e-06	8.04e-06	4.57947	4.67968	4.67459	4.77891	4.67816	3.6758	3.37739	3.66519	4.39291	3.77782	5.29379	5.16349	5.0526	5.14742	5.16433	4.44878	4.6448	4.24986	4.82753	5.15836	4.84526	5.01872	4.96247	4.74801	4.00655	4.31917	4.56676	4.41012	4.74294	4.50908	5.3746	4.64018
g16000.t1	AT1G32470.1		protein_coding	Single hybrid motif superfamily protein		Ahg922337	-0.664003	0.160742	-0.750314	0.803815	-1.02188	0.0549724	-2.2852	0.421922	-2.91605	8.2e-06	8.2e-06	7.41886	7.37946	7.17189	7.01179	7.2455	6.91341	6.52024	7.16171	6.22647	6.70546	7.3399	7.62547	7.44367	7.4108	7.45496	6.50565	6.94965	5.5436	7.1943	7.16887	6.99388	7.40888	7.19148	6.8667	5.19766	6.41145	6.45751	6.23333	6.89346	6.54726	7.40354	6.93213
g09671.t1	AT2G46535.1		protein_coding	hypothetical protein		Ahg483813	-2.30258	8.28e-06	-1.67611	0.127463	-2.4139	0.000407933	-3.95875	0.0100296	-3.85964	0.010535	8.28e-06	3.73367	4.08819	4.96591	2.75505	3.8857	2.64051	2.04636	1.84677	1.34433	1.96949	5.19983	3.31894	3.78177	2.12196	3.60562	3.93793	0.507252	1.48134	3.91119	2.42793	1.86489	3.65249	2.96413	1.42054	1.37106	1.25038	1.03114	1.26828	3.2619	3.15094	3.24536	2.71922
g13999.t1	AT1G18540.1		protein_coding	Ribosomal protein L6 family protein		Ahg920787	-1.51987	8.28e-06	-0.465731	0.943367	-0.707139	0.350364	-1.66481	0.337215	-0.843204	0.221374	8.28e-06	7.71818	7.0766	7.15837	6.69158	7.16118	6.44211	6.16914	5.11936	5.37609	5.77668	6.58337	6.61965	6.01724	7.09743	6.57942	6.75795	6.1908	6.23971	6.29889	6.33156	5.89049	7.55135	6.51807	5.15926	6.72406	5.90579	5.75394	5.88576	6.74881	6.48212	7.29968	7.26859
g23555.t1	AT2G03890.1	PI4K GAMMA 7,ATPI4K GAMMA 7,phosphoinositide 4-kinase gamma 7,UBDK GAMMA 7,UBIQUITIN-LIKE DOMAIN KINASE GAMMA 7	protein_coding	phosphoinositide 4-kinase gamma 7	Phosphoinositide kinase which undergo autophosphorylation and phosphorylate serine/threonine residues of protein substrates. Contains phosphoinositide 3/4-kinase and ubiquitin-like domains.	Ahg484301	1.51553	8.28e-06	1.30059	0.290779	1.53915	0.000946346	1.03923	0.459226	0.868731	0.11265	8.28e-06	4.81512	5.00144	5.46029	5.26946	5.13658	6.46366	7.27054	6.58177	6.66614	6.74553	5.2433	5.32732	5.34979	4.5392	5.1149	5.73052	6.79949	7.04565	5.18271	5.55989	5.39733	4.67401	5.20348	6.06859	7.2187	6.63309	7.26089	6.79532	5.38888	5.12801	5.39458	4.67664
g05103.t1	AT1G10140.1		protein_coding	Uncharacterized conserved protein UCP031279		Ahg919785	1.60445	0.0652363	3.22967	8.2947e-06	2.44411	1.11e-05	3.23358	0.47745	1.8951	0.0643984	8.2947e-06	1.64209	1.5706	0.741819	1.10444	1.26474	3.40578	3.75729	0.721796	1.34433	2.3073	3.81171	2.59178	2.01315	2.39705	2.70342	7.60453	4.73886	4.76283	2.58642	3.55882	4.25696	2.50719	3.22735	4.09169	6.75618	5.4283	6.19519	5.61784	4.28981	2.95537	1.72839	2.88421
g18471.t1	AT2G06850.1	XTH4,EXGT-A1,endoxyloglucan transferase A1,EXT,ENDOXYLOGLUCAN TRANSFERASE	protein_coding	xyloglucan endotransglucosylase/hydrolase 4	endoxyloglucan transferase (EXGT-A1) gene	Ahg480225	-2.51296	0.0016754	-4.26268	8.2947e-06	-2.5699	0.0130386	-3.54049	0.0114602	-3.30889	0.0350855	8.2947e-06	4.02437	2.88819	5.20817	3.68761	3.95208	1.85509	1.62625	0	3.28121	1.69064	1.88691	2.19904	1.14708	5.38694	2.65499	0	1.81887	1.12251	2.02122	3.15702	6.59252	3.65249	3.85581	1.13603	2.19216	0.427349	2.04646	1.4505	2.7746	4.2774	4.49782	4.67664
g00065.t1	AT5G17050.1	UGT78D2	protein_coding	UDP-glucosyl transferase 78D2	The At5g17050 encodes a anthocyanidin 3-O-glucosyltransferase which specifically glucosylates the 3-position of the flavonoid C-ring. Anthocyanidins such as cyanidin and pelargonidin as well as flavonols such as kaempferol and quercetin are accepted substrates.	Ahg326139	-1.38121	0.000843525	-1.03431	0.376595	-1.86186	8.4e-06	-1.74067	0.100771	-0.673189	0.284628	8.4e-06	6.71933	6.65831	7.63583	5.57812	6.6479	6.23099	5.44514	5.06444	4.83362	5.39355	5.31024	5.41822	6.13412	4.61293	5.36888	4.72133	3.36029	5.82205	6.38428	4.76122	6.14639	5.95843	5.81258	4.39496	4.04172	4.29404	3.64997	4.09517	5.5693	5.62922	5.36532	5.55329
g00604.t1	AT4G33467.1		protein_coding	hypothetical protein		Ahg491342	-1.43302	0.591466	1.54995	0.93662	0.302743	0.940793	4.1573	0.473858	3.53802	8.55e-06	8.55e-06	1.18441	0	0.418073	1.10444	0.676731	0	0	1.20067	0	0.300168	0.292626	0.78102	0.382572	0	0.364054	0.520174	0.507252	2.80538	2.74445	0	0.249438	1.55049	1.13609	0.564722	1.75699	0.756614	1.35922	1.10939	1.61456	2.06711	0.470505	0
g06198.t1	AT3G04530.1	PPCK2,ATPPCK2,PEPCK2,PHOSPHOENOLPYRUVATE CARBOXYLASE KINASE 2	protein_coding	phosphoenolpyruvate carboxylase kinase 2	Encodes a second Arabidopsis phosphoenolpyruvate carboxylase kinase gene product with a different expression pattern from PPCK1. Expression of the gene is upregulated by exposure of the plant to light and is responsive to both phosphate (Pi) and phosphite (Phi) in shoots.	Ahg477709	1.04306	0.666024	1.19846	0.631857	-0.610032	0.482388	2.40048	0.204578	2.3017	8.59e-06	8.59e-06	0.510189	1.98383	4.71208	0.468201	1.91858	0	4.81415	1.55959	3.35541	2.43229	0.292626	0.78102	5.91204	3.5817	2.64185	0	5.04535	3.62552	4.29526	2.23486	4.40569	2.4355	3.34283	3.7757	1.57689	3.26589	2.91126	2.88244	2.03326	2.19088	2.16039	3.42413
g11028.t1	AT5G59320.1	LTP3	protein_coding	lipid transfer protein 3	Predicted to encode a PR (pathogenesis-related) protein. Belongs to the lipid transfer protein (PR-14) family with the following members: At2g38540/LTP1%2C At2g38530/LTP2%2C At5g59320/LTP3%2C At5g59310/LTP4%2C At3g51600/LTP5%2C At3g08770/LTP6%2C At2g15050/LTP7%2C At2g18370/LTP8%2C At2g15325/LTP9%2C At5g01870/LTP10%2C At4g33355/LTP11%2C At3g51590/LTP12%2C At5g44265/LTP13%2C At5g62065/LTP14%2C At4g…	Ahg496059	2.71978	8.61e-06	-0.90019	0.798576	0.0597336	0.975141	0.079223	0.972632	-2.06939	0.00493148	8.61e-06	4.20114	3.37279	5.90267	2.38328	3.96497	8.07551	6.81582	6.07086	5.59096	6.63829	8.97671	4.58418	8.65916	3.99416	6.55355	8.66085	2.69542	7.11533	5.8339	2.67633	2.13665	4.08615	3.68326	4.33372	3.09363	3.36577	4.39849	3.7979	7.22378	8.16309	3.41141	3.19194
g20514.t1	AT5G05325.1		long_noncoding_rna			Ahg905914	3.04281	0.00623841	2.01027	0.0244823	2.15011	8.71e-06	2.15273	0.207441	0.901373	0.442815	8.71e-06	0.510189	0.5778	0	0.468201	0.389047	0.522349	2.04636	1.55959	3.42597	1.88857	1.48488	1.8132	1.33246	2.2196	1.71254	2.99024	4.22468	1.80373	2.77408	3.28724	2.60788	1.55049	2.55492	4.11182	5.15011	4.39205	4.90501	4.63975	1.90673	3.15094	1.6419	1.62035
g21437.t1	AT4G05010.1	FBS3,AtFBS3	protein_coding	F-box family protein		Ahg943280	-0.455096	0.551226	0.0308428	0.998341	1.87161	8.82e-06	0.697458	0.621008	1.29413	0.0122575	8.82e-06	5.85419	5.24576	4.73046	5.55477	5.3463	5.28382	4.38041	5.93967	4.55912	5.04075	4.12229	4.27186	3.2937	4.37936	4.0168	5.01155	3.67779	4.29891	3.58322	4.30045	4.57519	3.52012	3.99474	6.1092	6.34206	6.62304	4.26781	5.83553	5.07259	3.7628	4.68246	5.873
g06802.t1	AT3G14415.2	GOX2	protein_coding	Aldolase-type TIM barrel family protein	Encodes a glycolate oxidase that modulates reactive oxygen species-mediated signal transduction during nonhost resistance.	Ahg478862	-0.778448	0.227811	-0.905971	0.751238	-0.954667	0.199358	-1.88193	0.570525	-3.08511	8.87e-06	8.87e-06	9.0866	9.44668	8.55949	9.11431	9.05177	8.26669	7.87031	8.59096	8.84788	8.39396	9.54681	9.81818	9.77486	10.0073	9.7868	8.40009	9.54016	7.70801	9.91512	9.67811	9.7753	10.153	9.88038	9.5404	8.24544	9.40653	8.78376	8.99403	9.12258	9.01859	9.70657	9.53004
g19577.t1	AT3G25770.1	AOC2	protein_coding	allene oxide cyclase 2	Encodes allene oxide cyclase. One of four genes in Arabidopsis that encode this enzyme%2C which catalyzes an essential step in jasmonic acid biosynthesis. Gene expression is induced during senescence%2C a process that involves jasmonic acid signalling pathway. Note: Nomenclature for Arabidopsis allene oxide cyclase 2 (AOC2%2C AT3G25770) gene is based on Stenzel et al. 2003 Plant Molecular Biology…	Ahg484339	-0.152212	0.88029	-0.563914	0.919574	-1.89015	0.000172354	-1.85015	0.451788	-2.31554	9.21e-06	9.21e-06	4.45188	5.20607	4.41979	4.52058	4.64958	3.55408	3.89825	5.02212	5.7951	4.56739	4.56149	5.90804	5.65605	5.97889	5.52612	5.05214	4.57791	5.12267	6.70219	1.71366	3.98007	6.11428	4.62755	5.38371	1.1465	2.70402	3.17277	3.10175	4.96985	6.1137	6.31137	4.55891
g15212.t1	AT1G02890.1		protein_coding	AAA-type ATPase family protein		Ahg337067	0.0822408	0.981688	2.66464	0.210784	-0.47342	0.942284	8.04595	9.35e-06	6.84304	0.0173451	9.35e-06	0	0	3.51354	3.23793	1.68787	0	4.05772	0	3.28121	1.83473	0	4.03953	4.41586	3.99416	3.11239	4.01743	4.59537	3.71482	3.91119	4.25023	0	0	2.04036	0	3.77536	3.26589	0	1.76031	0	0	0	0
g15476.t1	AT4G19700.1	RING	protein_coding	SBP (S-ribonuclease binding protein) family protein	Encodes BOI (Botrytis Susceptible 1 Interactor). Has E3 ubiquitin ligase activity. Interacts with and ubiquitinates BOS1 (Botrytis Susceptible 1). It prevents caspase activation and attenuates cell death.	Ahg946204	1.56278	9.58e-06	1.2156	0.353544	1.58728	0.000946346	2.08337	0.148584	1.7585	0.00345214	9.58e-06	2.26847	3.934	3.18069	3.40389	3.19676	3.86047	5.78827	4.10692	5.18586	4.73538	3.81171	4.24478	5.24971	4.7823	4.52213	4.12903	6.93482	6.4678	5.37384	5.04512	4.81655	4.84976	5.02132	5.95061	6.45072	6.78965	7.4011	6.64802	5.658	5.9453	4.422	4.37764
g02629.t1	AT3G01480.1	CYP38,ATCYP38,ARABIDOPSIS CYCLOPHILIN 38	protein_coding	cyclophilin 38	Encodes a chloroplast cyclophilin functioning in the assembly and maintenance of photosystem II (PSII) supercomplexes.	Ahg477375	-0.387698	0.513116	-0.668146	0.795582	-0.649743	0.232046	-1.84824	0.447369	-2.21028	9.94e-06	9.94e-06	6.12363	5.55629	4.04111	6.02292	5.43599	5.18347	5.34535	4.56822	5.7507	5.21194	5.88303	6.30269	5.40253	6.31541	5.97591	5.04987	6.02334	4.83128	5.70907	5.94238	5.92227	5.62144	5.79879	5.39105	4.63222	5.52868	5.32684	5.2197	5.85932	5.32324	5.85967	5.24875
g02748.t1	AT4G38770.1	PRP4,ATPRP4,ARABIDOPSIS THALIANA PROLINE-RICH PROTEIN 4	protein_coding	proline-rich protein 4	Encodes one of four proline-rich proteins in Arabidopsis which are predicted to localize to the cell wall. Transcripts are most abundant in aerial organs of the plant.	Ahg490641	-0.161795	0.868348	-2.84687	0.00380278	-1.51851	0.0665012	-3.1248	0.516195	-3.27438	9.94e-06	9.94e-06	10.4124	9.28336	10.0569	8.96847	9.68028	10.4388	8.4707	10.2054	9.42404	9.63472	8.09916	8.09599	6.21891	9.18477	7.89971	6.2166	5.60322	6.01273	5.36413	8.53937	8.94781	6.19931	7.26266	5.36613	6.20915	5.65251	5.99137	5.80479	5.13036	5.01532	9.48282	8.06077
g18166.t1	AT1G09310.1		protein_coding	plant/protein (Protein of unknown function%2C DUF538)		Ahg471022	-0.230529	0.772411	-0.84051	0.782948	-0.636009	0.431769	-2.79328	0.452133	-3.31324	9.94e-06	9.94e-06	8.58847	9.12055	9.91547	8.41226	9.00919	9.08215	9.27328	9.04133	8.19689	8.89841	8.40982	8.15898	8.39987	7.94288	8.22789	7.41936	7.45479	7.39818	8.42707	8.4259	8.44414	7.94092	8.30951	8.16984	8.05078	6.79861	7.90214	7.73034	7.64386	8.89597	8.64973	8.78238
g13410.t1	AT1G21520.1		protein_coding	hypothetical protein		Ahg921126	-0.578537	0.69605	0.281025	0.974768	-0.366683	0.777809	2.26758	0.394644	2.94801	1.02e-05	1.02e-05	2.26847	3.50386	5.14104	3.2954	3.55219	4.23939	3.05395	1.20067	3.35541	2.96235	2.45874	1.95359	4.1458	3.99416	3.13807	2.01396	4.93044	3.04304	3.26627	2.92064	3.45988	2.92871	3.14387	1.95405	2.52603	3.26589	3.78498	2.88274	3.7037	3.21065	2.76212	3.52757
g22405.t1	AT5G40990.1	GLIP1	protein_coding	GDSL lipase 1	Component of plant resistance. Contains lipase signature motif and GDSL domain. Directly interferes with the fungal infection process by acting on fungal cell walls through its action as a antimicrobial compound. Critical component for both local and systemic resistance responses in the incompatible interaction with Alternaria brassicicola in the ethylene-dependent pathway.	Ahg493878	0.0144441	0.9934	3.37017	1.04828e-05	0.992649	0.388662	1.56369	0.682249	1.24942	0.138605	1.04828e-05	1.64209	3.43981	1.00606	1.7226	1.95264	1.85509	4.51818	0	1.0187	1.84799	3.69131	3.97509	5.23815	0.686709	3.39781	6.16517	4.80559	4.44441	5.89586	2.55747	3.21796	2.98	3.66282	4.4647	5.03264	3.91983	4.91752	4.58367	4.7243	5.39578	2.33592	3.03311
g24468.t1	AT2G41480.1	AtPRX25,PRX25,peroxidase 25	protein_coding	peroxidase superfamily protein	Encodes a cationic cell-wall-bound peroxidase homolog that is involved in the lignification of cell walls.	Ahg902115	-2.1936	1.05e-05	-0.746701	0.733178	0.671536	0.351963	-1.40281	0.411531	-1.31922	0.0103844	1.05e-05	4.41707	4.10893	4.30917	4.06339	4.22464	1.66969	2.37133	3.13599	2.1989	2.34398	4.72301	3.03271	3.46217	3.78678	3.75117	4.2326	3.02906	3.09721	3.11239	3.04367	2.92714	4.03855	3.28044	4.7089	3.54963	3.66924	3.86466	3.94811	3.15462	5.55399	2.16039	3.42413
g18104.t1	AT2G44255.2		antisense_long_noncoding_rna	Natural antisense transcript overlaps with AT2G44260	Potential natural antisense gene%2C locus overlaps with AT2G44260	Ahg483550	-0.38779	0.714538	0.998766	0.567612	1.4237	0.0531786	3.02925	0.462746	3.48377	1.06e-05	1.06e-05	1.98901	1.89109	3.06955	1.54444	2.12352	1.85509	2.04636	2.29143	1.60984	1.95068	2.45874	2.7542	2.94122	2.69743	2.7129	3.27539	3.81368	2.8062	2.2909	2.38203	2.00716	2.19621	2.21907	2.19952	3.33957	3.70781	4.81427	3.51529	2.45103	2.92003	2.33592	2.01148
g04780.t1	AT1G12900.5	GAPA-2	protein_coding	glyceraldehyde 3-phosphate dehydrogenase A subunit 2		Ahg471443	-0.783776	0.168712	-1.32389	0.338656	-1.32257	0.0159492	-2.5034	0.514289	-3.22767	1.07e-05	1.07e-05	8.49556	8.38004	7.91694	8.20858	8.25028	7.50211	6.97986	7.92579	7.94689	7.58866	8.66234	9.01138	8.64427	9.1151	8.85827	7.39723	7.93638	7.05255	8.6767	8.43601	8.68257	9.05024	8.71138	7.88994	6.62897	8.12527	7.19562	7.45995	7.91641	7.31818	8.9954	8.18621
g12722.t1	AT3G46600.1		protein_coding	GRAS family transcription factor		Ahg937371	0.0274472	0.975557	1.0155	0.538629	1.80371	1.07e-05	0.533092	0.701579	0.163715	0.847183	1.07e-05	4.29766	4.33702	4.6361	5.05329	4.58102	5.77252	4.51818	4.26142	4.32067	4.7182	5.29379	4.94539	4.62561	3.05577	4.48014	5.59455	4.96977	5.70386	4.86931	4.98498	5.39085	4.01415	4.81482	6.23841	7.39564	6.79414	6.18488	6.65327	6.03596	5.54821	5.11851	5.14846
g20036.t1	AT2G15660.1	AGL95	protein_coding	AGAMOUS-like 95		Ahg344393	1.32442	0.232228	0.0472535	0.997899	0.518429	0.616771	-0.133269	0.943231	-2.42737	1.07e-05	1.07e-05	1.18441	2.56699	0.418073	2.02399	1.54837	0	3.75729	3.23879	3.12029	2.52909	5.0512	4.32453	4.09543	4.52016	4.49783	4.68624	5.16877	3.68608	4.9429	2.95239	3.03073	5.04304	3.99227	4.26348	2.71219	4.54902	6.56875	4.52336	4.7243	6.11116	4.19785	1.46223
g04295.t1	AT4G29410.1		protein_coding	Ribosomal L28e protein family		Ahg491817	-1.46164	1.08e-05	-1.06725	0.550103	-0.849188	0.173305	-1.813	0.240929	-0.903335	0.223151	1.08e-05	5.57489	5.09797	5.20817	4.77891	5.16499	4.42665	3.64143	3.87124	3.55752	3.87421	4.78316	4.85875	4.28714	5.09692	4.75649	4.71036	3.23677	3.65925	4.38441	4.26295	4.09113	5.58877	4.58181	3.26661	4.14237	4.13328	3.83859	3.84521	4.62732	4.55588	4.99311	5.29052
g17406.t1	AT1G48600.2	PMEAMT,AtPMEAMT	protein_coding	S-adenosyl-L-methionine-dependent methyltransferases superfamily protein	Encodes a phosphoethanolamine N-methyltransferase that catalyses the last two methylation steps of the three sequential methylations of phosphoethanolamine (PEA) that are required for the synthesis of phosphocholine (PCho) in plants.	Ahg473996	-1.19816	0.0380717	-1.67808	0.032974	-2.10497	7.42e-05	-3.23139	0.305388	-3.4205	1.09e-05	1.09e-05	5.95629	5.43011	5.36936	5.10242	5.46455	3.86047	4.14541	5.61598	4.03486	4.41418	5.07064	6.04462	4.28714	4.24667	4.91227	3.20921	3.1708	3.21523	5.43541	5.1378	4.02576	6.25764	5.21415	4.20846	2.95291	3.15858	2.75275	3.26818	5.10176	4.64515	5.87871	4.49459
g04142.t1	AT1G73880.1	UGT89B1	protein_coding	UDP-glucosyl transferase 89B1		Ahg926767	-0.287974	0.767847	-0.805987	0.923397	0.418289	0.716268	1.69561	0.467776	2.92724	1.1e-05	1.1e-05	2.60664	2.15316	2.59506	2.83474	2.5474	3.14621	2.04636	1.84677	2.4899	2.38231	2.39848	2.08153	1.90032	1.15005	1.8826	2.01396	0.507252	2.57096	2.55262	2.51557	1.78813	2.36006	2.3041	3.23025	2.52603	1.77118	3.184	2.67786	2.62187	2.19088	2.541	1.54345
g08385.t1	AT5G51545.1	LPA2	protein_coding	low psii accumulation2	Encodes LPA2 (low psii accumulation2)%2C an intrinsic thylakoid membrane protein required for efficient assembly of Photosystem II.	Ahg495227	-0.0927992	0.885153	-0.7856	0.677321	-0.532216	0.415582	-1.58648	0.442784	-2.5649	1.1e-05	1.1e-05	4.57947	4.48716	4.59656	4.69599	4.58979	4.61822	4.30625	4.6451	4.86875	4.60958	5.07064	5.30128	5.27256	5.18417	5.20716	3.93793	4.96977	4.05469	4.76249	4.83972	4.83575	5.04304	4.87025	5.04875	3.81656	4.54902	4.22819	4.41063	4.28981	4.72922	4.61596	4.89354
g30109.t1	AT5G47710.1		protein_coding	Calcium-dependent lipid-binding (CaLB domain) family protein		Ahg330664	1.44705	1.1e-05	1.05445	0.36048	0.380724	0.683704	0.0278762	0.991401	-0.619033	0.358513	1.1e-05	3.82287	3.97976	3.63562	3.84984	3.82202	5.42237	5.91843	4.6451	5.26499	5.31272	4.64736	4.78549	5.19096	3.78678	4.60265	5.26059	5.41659	4.13618	4.62291	5.62532	5.22603	5.01872	5.12325	6.18241	5.55495	4.87137	5.63021	5.55973	4.52335	4.01807	3.87663	3.84844
g30011.t1	AT2G30540.1		protein_coding	Thioredoxin superfamily protein		Ahg933555	-1.5216	0.000366222	-0.584468	0.925161	-2.03348	1.11e-05	-1.71286	0.543175	-1.38222	0.53656	1.11e-05	5.14418	5.79257	5.79324	4.5143	5.31107	3.57377	3.37739	5.03617	3.61905	3.9016	5.14587	3.97509	4.19447	5.27782	4.64831	5.73052	3.67779	4.20544	5.00044	5.19864	6.56403	5.22414	5.49681	3.67107	3.93353	3.41323	3.37751	3.59883	4.21168	2.19088	3.60671	6.08114
g04113.t1	AT1G73655.1		protein_coding	FKBP-like peptidyl-prolyl cis-trans isomerase family protein		Ahg316308	-0.364041	0.493658	-0.709874	0.838659	-0.733015	0.180136	-1.8321	0.479553	-2.40001	1.12e-05	1.12e-05	6.80382	7.03114	6.83217	6.99887	6.9165	6.55352	6.25049	6.88095	6.99105	6.669	7.21445	7.66175	7.26152	7.8081	7.48646	6.78092	7.02626	5.8807	7.07439	7.17729	6.9171	7.2945	7.11582	6.92474	5.99257	6.27038	6.62704	6.45368	6.74881	6.7267	7.34999	7.08409
g20595.t1	AT5G37600.1	GSR 1,ATGLN1%3B1,ARABIDOPSIS GLUTAMINE SYNTHASE 1%3B1,ATGSR1,ARABIDOPSIS THALIANA GLUTAMINE SYNTHASE CLONE R1,GLN1%3B1,GLUTAMINE SYNTHASE 1%3B1	protein_coding	hypothetical protein	encodes a cytosolic glutamine synthetase%2C the enzyme has high affinity with substrate ammonium	Ahg947410	-1.52926	1.12e-05	-0.178469	0.991772	-0.268365	0.82688	-0.483708	0.816043	1.01589	0.14097	1.12e-05	6.86506	8.3517	7.82711	7.29422	7.58452	5.60157	6.53655	6.3647	6.23632	6.18479	8.27134	8.57266	8.29323	8.42608	8.39083	7.89215	8.64453	7.79152	8.23972	7.41022	6.9719	8.21039	7.70806	7.97272	6.01212	7.54837	8.4482	7.49535	8.58012	8.35773	7.70908	8.9785
g30804.t1	AT1G64760.1		protein_coding	O-Glycosyl hydrolases family 17 protein		Ahg925289	-3.36511	1.12e-05	-3.72309	0.00566616	0.0546595	0.985133	-0.67489	0.808879	-0.204503	0.924053	1.12e-05	3.68691	2.83938	2.23191	2.48558	2.81095	1.20719	1.03107	0	0.597453	0.708929	2.45874	1.05486	0.684663	3.05577	1.81351	0.901693	0	0.958408	0.980683	0.881696	1.52979	1.24973	1.16048	1.28529	1.75699	0.756614	1.03114	1.20751	1.4428	1.21022	1.34618	0.561239
g13884.t1	AT1G19640.1	JMT	protein_coding	jasmonic acid carboxyl methyltransferase	Encodes a S-adenosyl-L-methionine:jasmonic acid carboxyl methyltransferase that catalyzes the formation of methyljasmonate from jasmonic acid. Its expression is induced in response to wounding or methyljasmonate treatment.	Ahg472188	-2.41683	1.13e-05	-0.288286	0.996627	-1.09951	0.369461	-3.521	0.213363	-0.286222	0.905225	1.13e-05	5.33821	3.95707	1.42261	2.83474	3.38816	3.28182	2.63638	0	0.597453	1.62891	2.3356	3.46687	2.62346	3.25316	2.91977	5.21073	0	2.20012	2.24931	1.51278	0.81145	2.36006	1.7334	1.42054	1.13091	1.02452	0.834088	1.10251	1.2478	2.06711	3.51236	0.213597
g18403.t1	AT2G38470.1	WRKY33,ATWRKY33,WRKY DNA-BINDING PROTEIN 33	protein_coding	WRKY DNA-binding protein 33	Member of the plant WRKY transcription factor family. Regulates the antagonistic relationship between defense pathways mediating responses to P. syringae and necrotrophic fungal pathogens. Located in nucleus. Involved in response to various abiotic stresses - especially salt stress.	Ahg482857	-0.0470837	0.968311	1.57449	0.124278	1.79278	1.17e-05	1.07569	0.526941	1.13434	0.0576815	1.17e-05	5.16138	6.11827	5.77565	6.22868	5.82099	6.96471	5.51955	6.37162	4.62058	5.86912	6.83994	5.93031	5.74238	3.72161	5.55856	7.94163	5.92672	6.90144	5.27368	5.5233	5.562	4.82191	5.29522	7.4266	7.85459	7.25124	5.95543	7.12196	6.31663	5.15866	5.53317	7.17132
g01990.t1	AT1G03630.1	POR C,PORC	protein_coding	protochlorophyllide oxidoreductase C	Encodes for a protein with protochlorophyllide oxidoreductase activity. The enzyme is NADPH- and light-dependent.	Ahg470335	-0.27631	0.693128	-0.629532	0.899359	-0.559766	0.493101	-1.91397	0.505312	-3.02018	1.19e-05	1.19e-05	8.44481	8.32941	8.06009	8.24185	8.26904	8.16376	7.66109	8.14678	8.47584	8.11187	8.53053	8.99826	8.63732	8.6082	8.69358	7.75127	8.32741	7.61548	8.44905	8.64456	8.08765	8.47895	8.41505	8.46214	7.28625	7.83414	8.09344	7.91899	8.13677	7.86862	7.98511	8.08725
g20669.t1	AT4G11320.1	AtCP2,CP2,cysteine protease 2	protein_coding	Papain family cysteine protease		Ahg489965	1.62797	0.0828898	-1.72523	0.893231	-3.73622	1.23e-05	-3.36783	0.222622	-3.9369	0.0364153	1.23e-05	3.77896	5.22691	0.741819	0.468201	2.55397	7.62938	6.03781	0	0	3.4168	6.43757	1.95359	0	1.5002	2.47284	1.66478	3.1708	1.20889	3.4053	2.23486	7.58642	4.4376	4.41605	2.64849	0.481974	2.54267	0.605797	1.56973	2.35737	1.21022	1.72839	0.96898
g00988.t1	AT1G74470.1		protein_coding	Pyridine nucleotide-disulfide oxidoreductase family protein	Encodes for a multifunctional protein with geranylgeranyl reductase activity shown to catalyze the reduction of prenylated geranylgeranyl-chlorophyll a to phytyl-chlorophyll a (chlorophyll a) and free geranylgeranyl pyrophosphate to phytyl pyrophosphate.	Ahg476582	-0.338355	0.658282	-0.662143	0.882539	-0.502492	0.604108	-1.60571	0.58883	-2.71335	1.25e-05	1.25e-05	8.34293	7.89736	7.26941	7.41325	7.73074	7.71713	6.71911	7.81785	7.78852	7.51065	8.19083	9.00029	8.16821	8.53777	8.47427	7.57198	8.03237	7.1351	8.27217	8.27633	8.47431	7.91315	8.23399	8.05887	7.11931	7.50231	8.5493	7.80745	7.57011	7.27688	8.5239	7.60056
g02260.t1	AT1G06160.1	ORA59	protein_coding	octadecanoid-responsive AP2/ERF 59	encodes a member of the ERF (ethylene response factor) subfamily B-3 of ERF/AP2 transcription factor family. The protein contains one AP2 domain. There are 18 members in this subfamily including ATERF-1%2C ATERF-2%2C AND ATERF-5.	Ahg470633	1.62955	0.054214	-0.911309	0.82325	1.72934	1.26e-05	-0.895888	0.71951	-1.36893	0.298124	1.26e-05	2.39022	2.73651	1.74545	1.10444	1.99415	5.39271	5.10406	0.721796	1.0187	3.05931	4.19494	2.08153	3.05101	6.11428	3.86044	1.84991	6.66219	2.49806	2.20648	4.99263	3.9218	2.4355	3.3891	4.00825	6.78759	5.0621	4.45107	5.07725	2.14958	0.644341	1.72839	1.08204
g12802.t1	AT3G47340.1	ASN1,AT-ASN1,ARABIDOPSIS THALIANA GLUTAMINE-DEPENDENT ASPARAGINE SYNTHASE 1,DIN6,DARK INDUCIBLE 6	protein_coding	glutamine-dependent asparagine synthase 1	encodes a glutamine-dependent asparagine synthetase%2C the predicted ASN1 peptide contains a purF-type glutamine-binding domain%2C and is expressed predominantly in shoot tissues%2C where light has a negative effect on its mRNA accumulation. Expression is induced within 3 hours of dark treatment%2C in senescing leaves and treatment with exogenous photosynthesis inhibitor. Induction of gene expres…	Ahg937466	2.63559	0.000145319	3.49529	1.2674e-05	3.2737	0.00014908	4.28964	0.0150313	0.637652	0.698538	1.2674e-05	1.43133	2.44179	0	1.88115	1.43857	4.42665	3.86454	3.73719	3.28121	3.8274	4.45369	4.35017	1.33246	3.61797	3.43857	8.62004	6.42812	6.377	3.93762	5.95027	6.39636	2.50719	4.69786	7.3734	8.64255	7.53754	8.89517	8.11216	2.70025	5.55974	2.76212	2.85269
g09267.t1	AT5G55570.1		protein_coding	transmembrane protein		Ahg331885	-1.33128	0.00133782	-1.28485	0.172428	-1.90141	1.31e-05	-0.402397	0.821017	-0.595961	0.592335	1.31e-05	4.60484	4.84951	5.04148	3.84984	4.58642	3.0733	4.14541	3.23879	3.35541	3.45323	4.15907	4.96211	5.587	4.90479	4.90324	3.27539	3.57952	3.47087	5.56819	4.10239	5.15138	5.04304	4.96625	4.52599	1.57689	3.58884	3.05406	3.18645	4.64725	5.40219	4.93064	4.78916
g16134.t1	AT3G17700.1	CNBT1,ATCNGC20,CYCLIC NUCLEOTIDE-GATED CHANNEL 20,CNGC20,cyclic nucleotide gated channel 20	protein_coding	cyclic nucleotide-binding transporter 1	cyclic nucleotide-binding transporter 1%2C member of a family of cyclic nucleotide gated channels.	Ahg929632	-1.71403	1.32e-05	-1.03058	0.431064	-0.428778	0.598541	-0.296472	0.862317	0.735415	0.255707	1.32e-05	4.16679	5.60317	5.97492	5.10981	5.21367	3.19238	4.69831	3.23879	3.58615	3.67891	5.25192	5.0711	4.67532	5.57496	5.14333	4.84154	4.15814	3.73761	5.35735	4.6935	4.10859	4.50026	4.66492	4.19002	4.2328	4.0152	4.85438	4.3231	6.05659	6.12204	5.29954	5.9171
g03723.t1	AT1G69890.1		protein_coding	actin cross-linking protein (DUF569)		Ahg951876	0.0442122	0.967162	-0.0287061	0.998341	1.84913	1.33e-05	1.59574	0.341563	1.00639	0.107738	1.33e-05	5.86473	5.96174	4.67459	3.05038	4.88786	5.84	4.38041	5.82868	4.03486	5.02099	7.31159	6.18655	6.36425	5.46865	6.33276	7.9211	4.96977	6.378	5.10906	5.98523	6.3336	5.15886	5.64669	7.81826	7.44245	8.18117	6.73342	7.54383	6.40705	5.26204	4.92149	7.70023
g25546.t1	AT5G50360.1		protein_coding	von willebrand factor A domain protein		Ahg949566	2.08012	0.142016	1.86953	0.308461	-0.437558	0.871846	2.43649	0.421433	2.83086	1.33e-05	1.33e-05	1.18441	0.317635	0	0	0.375512	2.3006	1.03107	0.721796	1.34433	1.34945	2.3356	0.78102	2.88302	0	1.49991	4.0556	0	4.35544	2.88687	1.12403	0.249438	1.07202	1.33309	1.86198	0	0.427349	2.21808	1.12685	2.03326	1.61562	0.254349	0.564356
g15094.t1	AT1G52827.1	CDT1,ATCDT1	protein_coding	cadmium tolerance 1	Cysteine-rich protein that confers cadmium tolerance to yeast. Homologs are also found in rice%2C Brassica rapa and pine.	Ahg914459	-2.6808	1.41e-05	-3.7364	0.0543333	-4.02709	0.00740224	-3.3017	0.201249	-7.54875	1.37e-05	1.37e-05	3.86548	3.33808	5.02668	3.64403	3.96857	2.99651	1.03107	1.20067	1.34433	1.64315	1.88691	1.48329	0	2.12196	1.37304	0	0.507252	0.126813	1.75017	0.224668	1.78813	1.07202	1.20875	0	0	0	0.334465	0.0836163	2.03326	2.41048	2.72052	2.7875
g21158.t1	AT3G56940.1	CRD1,ACSF,CHL27	protein_coding	dicarboxylate diiron protein%2C putative (Crd1)	Encodes a putative ZIP protein with varying mRNA accumulation in leaves%2C stems and roots. Has a consensus carboxylate-bridged di-iron binding site.	Ahg486137	-0.55033	0.328127	-0.931274	0.723981	-0.785924	0.241378	-2.11039	0.495931	-2.84679	1.38e-05	1.38e-05	8.78719	8.72413	8.77363	8.13769	8.60566	8.34115	7.90672	8.39234	8.06215	8.17559	9.02235	9.34595	9.01296	8.93186	9.07828	7.95683	8.33496	7.58298	8.82272	8.45252	8.55689	8.45422	8.57159	8.07177	7.4846	7.4378	8.43757	7.85793	8.57933	8.06844	9.27315	8.37695
g21015.t1	AT2G23270.1		protein_coding	transmembrane protein		Ahg932320	-0.965067	0.480032	3.04122	1.45e-05	1.45201	0.0626744	0.504953	0.899821	1.98116	0.0345535	1.45e-05	0.886334	2.73651	2.67316	1.7226	2.00465	1.66969	2.86022	0	0.597453	1.28184	3.18511	2.90016	1.90032	0.686709	2.16808	5.82193	3.57952	3.2478	3.72651	2.88817	2.36523	2.70308	2.92075	3.15465	5.42778	4.72859	3.78498	4.274	4.45717	2.55571	2.38999	3.58625
g02623.t1	AT3G01440.1	PnsL3,PQL1,PsbQ-like 1,PQL2,PsbQ-like 2	protein_coding	PsbQ-like 1	Encodes a subunit of the NAD(P)H complex located in the chloroplast thylakoid lumen.	Ahg477379	-0.745043	0.0904574	-1.42613	0.113493	-1.45802	0.00194221	-2.1828	0.454663	-3.19402	1.45e-05	1.45e-05	5.62536	5.58618	5.44923	5.3665	5.50682	4.80993	4.51818	5.36641	4.8432	4.88443	5.39749	6.07568	6.05067	5.65473	5.79464	3.51338	4.93044	3.47544	5.72812	5.41351	5.35138	5.87958	5.59315	4.83534	3.02499	4.88826	4.12411	4.21817	4.90065	4.49714	5.62057	5.27277
g26673.t1	AT1G60000.1		protein_coding	RNA-binding (RRM/RBD/RNP motifs) family protein		Ahg475310	-0.303812	0.548832	-0.634946	0.847005	-0.52192	0.388643	-1.80845	0.46948	-2.5678	1.45e-05	1.45e-05	5.85419	6.36237	5.72153	5.78285	5.93024	6.01566	5.67497	5.2726	6.00235	5.7414	6.74635	6.54946	6.43178	6.48209	6.55242	5.76548	6.3996	4.60406	6.17387	6.31639	6.31662	6.76131	6.39205	6.18716	5.85104	5.82034	5.91233	5.94272	6.30413	5.78759	6.45547	6.25097
g11003.t1	AT5G59550.2	RDUF2,AtRDUF2,Arabidopsis thaliana RING and Domain of Unknown Function 1117 2	protein_coding	zinc finger (C3HC4-type RING finger) family protein	Encodes an ABA- and drought-induced RING-DUF1117 gene whose mutation results in hyposensitive phenotypes toward ABA in terms of germination rate and stomatal closure and markedly reduced tolerance to drought stress relative to wild-type plants.	Ahg496089	0.255623	0.796781	0.843202	0.697435	2.07444	1.46e-05	0.759049	0.640274	1.17224	0.0531484	1.46e-05	6.77057	7.16838	5.84478	6.10557	6.47232	7.91787	6.4358	7.59859	5.44568	6.84949	6.23709	5.62902	5.10446	4.94817	5.47968	7.55543	5.45867	6.56577	4.45928	6.15177	6.8455	4.47384	5.4826	7.61643	8.37076	8.08737	6.3135	7.59701	6.64364	5.32324	6.07301	7.44146
g14026.t1	AT1G18300.1	NUDT4,atnudt4,nudix hydrolase homolog 4	protein_coding	nudix hydrolase homolog 4		Ahg312784	-0.199185	0.865235	-0.389012	0.966511	2.56284	1.46e-05	1.6216	0.395239	0.732877	0.314899	1.46e-05	7.58745	7.67374	5.86156	2.6707	5.94836	7.43742	5.41757	6.87299	3.61905	5.83676	7.87981	5.8784	5.85263	5.34428	6.23878	8.35328	4.25683	6.39044	4.58162	5.89005	7.42311	4.5437	5.60962	8.79497	8.51382	8.63221	6.93147	8.21812	5.54571	4.1911	5.84523	8.43398
g27527.t1	AT2G25200.1		protein_coding	hypothetical protein (DUF868)		Ahg481378	1.28477	0.396604	2.45642	0.0195554	2.65892	1.46e-05	0.370305	0.880477	-1.56328	0.0569257	1.46e-05	0	0.79814	0.418073	1.10444	0.580162	1.20719	0	1.20067	2.1989	1.15169	2.26986	3.21116	2.01315	2.12196	2.40403	3.13985	5.77956	2.89764	3.1354	3.65845	4.60906	2.70308	3.5265	5.87017	5.48	6.04034	7.49382	6.22108	3.31268	4.62334	3.48778	2.94527
g14024.t1	AT1G18330.2	EPR1,RVE7,REVEILLE 7	protein_coding	Homeodomain-like superfamily protein	EARLY-PHYTOCHROME-RESPONSIVE1	Ahg472050	-0.229909	0.700594	-0.286615	0.970657	-0.026483	0.985133	-1.70775	0.55597	-2.7572	1.48e-05	1.48e-05	4.81512	4.43883	4.2594	4.19	4.42584	4.42665	4.38041	4.40096	4.12245	4.33262	4.8409	5.24773	4.64325	5.04459	4.94412	4.01743	5.47242	3.5227	5.17162	4.62992	5.29701	5.12508	5.05591	5.7597	3.81656	5.83784	4.87967	5.07344	4.70542	5.44633	5.42079	5.49833
g16237.t1	AT3G16860.1	COBL8	protein_coding	COBRA-like protein 8 precursor		Ahg929526	-0.501815	0.795819	-0.409992	0.970447	2.38948	1.5e-05	2.64463	0.062828	3.81045	7.02e-05	1.5e-05	4.41707	3.624	1.74545	0.468201	2.56368	2.99651	0	3.42472	1.60984	2.00777	3.78842	1.65766	1.14708	0.686709	1.81997	3.66919	0	2.333	1.48941	2.67633	3.667	1.40794	2.31017	5.07974	4.90476	5.01673	2.86033	4.46539	2.62187	0.24814	1.5499	4.04254
g03041.t1	AT4G36820.1		protein_coding	calcium uniporter (DUF607)		Ahg353160	-0.584056	0.751114	0.0475979	0.99971	0.356649	0.889096	2.74594	0.557305	3.24282	1.52e-05	1.52e-05	1.98901	1.30901	1.74545	0.821111	1.46615	0	1.03107	1.84677	1.60984	1.12192	1.08701	1.95359	2.62346	2.62799	2.07302	3.80981	0	1.98639	1.86476	1.12403	0.462039	0.633376	1.02105	2.0406	0.481974	0.427349	2.04646	1.2491	1.4428	0.644341	0	0.846296
g12515.t1	AT2G39518.1	CASPL4D2,CASP-like protein 4D2	protein_coding	Uncharacterized protein family (UPF0497)		Ahg934717	-0.388135	0.859366	1.11592	0.563459	2.1524	1.52e-05	2.43495	0.143422	0.453199	0.745995	1.52e-05	0.886334	1.98383	1.42261	1.10444	1.3493	0.522349	1.03107	0	3.03256	1.1465	2.20097	2.96796	2.88302	1.90428	2.48906	2.90918	3.23677	2.47597	2.20648	1.95033	1.86489	1.90918	1.98272	3.89666	3.2819	3.66924	4.78727	3.90877	4.15714	2.55571	1.8872	3.03226
g15105.t1	AT1G52770.1		protein_coding	Phototropic-responsive NPH3 family protein		Ahg474403	-1.44848	0.0619484	-1.52729	0.211159	-2.67174	0.0832018	-3.44711	0.299783	-5.54271	1.52e-05	1.52e-05	5.16138	6.34061	4.83611	4.94972	5.32195	4.06234	3.05395	5.55752	3.35541	4.0073	5.97358	4.84078	3.8441	3.65335	4.57795	5.40061	1.17889	2.53318	2.91374	2.71386	2.25546	5.81042	3.42337	5.03827	0.481974	0	2.21808	1.93458	4.43442	2.76933	4.98435	4.29795
g17631.t1	AT1G33040.1	NACA5	protein_coding	nascent polypeptide-associated complex subunit alpha-like protein 5		Ahg473483	-0.465865	0.373447	-0.408433	0.93544	-0.698086	0.159392	-1.84139	0.399787	-2.60867	1.52e-05	1.52e-05	5.29209	4.87395	4.53514	4.06339	4.69114	4.45562	5.05961	3.80577	4.16434	4.37134	4.80654	4.94539	4.74477	4.40034	4.72426	4.39025	4.22468	4.32726	4.67096	5.08863	4.7971	5.12508	4.92044	4.17058	4.78533	4.04564	4.24814	4.31242	4.84997	4.38499	4.92149	4.26241
g22216.t1	AT2G17230.1	EXL5	protein_coding	EXORDIUM like 5		Ahg480606	-0.586652	0.327351	-1.6394	0.0285614	-1.91989	0.0109453	-3.00329	0.0626807	-3.17972	1.52e-05	1.52e-05	5.01763	5.41354	5.87814	3.45522	4.94113	5.16605	5.14718	3.80577	3.78932	4.47708	4.81808	4.64758	4.85485	4.7823	4.7757	3.39928	3.29985	2.77781	4.08675	4.54915	5.71499	5.66127	5.00304	3.80072	4.04172	2.36096	2.69579	3.2248	5.05778	6.55015	6.28046	4.99809
g23884.t1	AT3G56090.1	FER3,ATFER3,ferritin 3	protein_coding	ferritin 3	Encodes FERRITIN 3%2C AtFER3. Ferritins are a class of 24-mer multi-meric proteins found in all kingdoms of life. Function as the main iron store in mammals. Evidence suggests that Arabidopsis ferritins are essential to protect cells against oxidative damage%2C but they do not constitute the major iron pool.	Ahg486048	-1.44066	0.0010427	-2.47215	0.000970044	-1.88396	0.0133409	-2.5756	0.459792	-3.72143	1.52e-05	1.52e-05	6.29008	4.61619	1.0652	4.03094	4.0006	5.09324	2.99662	0	3.3805	2.86759	4.73987	5.07878	7.35868	4.95158	5.53223	3.11981	2.10686	2.11116	5.94856	5.33576	4.18154	5.19307	5.16473	5.82279	1.12567	3.22764	3.14495	3.33026	3.05493	4.47015	3.79722	5.33146
g31800.t1	AT2G21530.1		protein_coding	SMAD/FHA domain-containing protein		Ahg481019	-0.29799	0.656058	-0.45787	0.916924	-0.514413	0.412307	-1.88846	0.48329	-2.93703	1.52e-05	1.52e-05	4.28892	4.41637	3.40419	3.43286	3.88559	4.06835	3.62322	3.20262	3.97398	3.71704	5.37687	5.50042	5.71745	5.86881	5.61589	4.7708	5.76533	3.77674	4.49575	4.66934	4.80325	4.64013	4.65212	4.4846	3.62948	4.47312	4.25801	4.2113	3.88982	5.05756	5.15745	5.13503
g03419.t1	AT2G35260.1		protein_coding	CAAX protease self-immunity protein		Ahg497524	0.425349	0.417991	-1.12876	0.524914	0.0368599	0.988911	-1.45702	0.613413	-2.83739	1.53e-05	1.53e-05	7.50224	7.02569	7.00065	6.68078	7.05234	8.18338	7.07225	7.35718	7.75465	7.59186	8.40215	7.95693	7.88284	8.0058	8.06193	7.25277	7.10344	6.456	6.94358	8.5016	7.80432	6.93058	7.54502	8.24807	6.43758	7.13927	8.64455	7.61737	6.96665	7.27338	7.52329	7.48708
g16470.t1	AT3G24900.2	RLP39,AtRLP39,receptor like protein 39	protein_coding	receptor like protein 39		Ahg480008	-1.47087	1.54e-05	-0.662764	0.92879	-0.976402	0.0700454	-1.55554	0.291361	-1.29531	0.0296847	1.54e-05	6.67156	7.43359	7.66216	6.57726	7.08614	5.52422	5.9553	5.68843	5.82791	5.74896	6.73079	7.52777	3.93627	7.20892	6.35094	7.40402	5.39999	6.11097	6.883	5.98304	5.58317	7.36426	6.45337	5.24906	5.13243	5.74667	6.13637	5.56613	6.74914	4.67767	6.41992	7.69437
g13633.t1	AT1G23710.1		protein_coding	hypothetical protein (DUF1645)		Ahg472633	0.171557	0.832229	0.810819	0.697435	1.80477	1.55e-05	1.05365	0.511306	0.563302	0.408433	1.55e-05	5.42625	6.45438	5.72153	5.83223	5.8586	6.47785	5.6148	6.67639	5.7507	6.12993	6.48901	6.42834	6.2071	5.43855	6.14075	7.30915	6.41393	7.48199	5.46296	6.34358	6.79245	5.6295	6.05712	7.69692	8.26683	8.20159	7.48544	7.9127	6.58286	5.75287	6.48682	7.38059
g13773.t1	AT1G22380.1	UGT85A3,AtUGT85A3,UDP-glucosyl transferase 85A3	protein_coding	UDP-glucosyl transferase 85A3	Encodes a putative UDP-glucosyl transferase. At1g22380 was initially identified as encoding the protein AAF87154%2C which has been classified as a bHLH protein (AtbHLH152). Subsequently it has been found that the AAF87154 protein appears to be encoded by the AT1G23970 genomic locus.	Ahg313123	1.75276	1.56e-05	0.827023	0.642304	-0.0164653	0.993611	-1.62297	0.441715	-1.84478	0.00127737	1.56e-05	4.2662	5.34526	5.71231	2.15395	4.36943	6.19819	6.94362	6.56208	5.37556	6.26986	5.46514	7.14034	7.25451	5.44865	6.32716	6.047	6.68671	7.4871	8.51412	7.14674	6.86897	7.85421	7.59601	8.40213	6.52717	7.93514	7.74079	7.65131	7.03596	9.06015	6.90411	6.27203
g29246.t1	AT1G03710.1		protein_coding	Cystatin/monellin superfamily protein		Ahg470343	2.32903	1.56e-05	0.262439	0.978842	1.00466	0.0290412	-0.345048	0.839919	0.617598	0.667551	1.56e-05	1.98901	1.68552	2.00909	1.34115	1.75619	4.20568	3.37739	4.88588	2.1989	3.66696	1.48488	3.03271	5.06574	3.75456	3.33447	2.16125	3.81368	2.80067	3.88427	5.52858	3.12738	2.10673	3.66174	4.69562	6.29181	4.18888	3.61107	4.69685	3.40919	4.6012	2.95381	5.59199
g09283.t1	AT5G55410.2		protein_coding	Bifunctional inhibitor/lipid-transfer protein/seed storage 2S albumin superfamily protein		Ahg495625	-2.24494	1.84e-05	-0.523182	0.892875	-2.28662	1.61e-05	-1.26877	0.45044	1.04162	0.136492	1.61e-05	3.58858	5.08756	7.02324	4.38791	5.02182	2.73807	3.75729	2.90542	2.73194	3.03318	4.46842	5.11945	4.60775	4.99028	4.79648	4.47718	4.15814	4.704	5.09739	3.69645	3.75029	4.6895	4.30841	2.0406	2.31224	1.44562	3.48227	2.32018	5.25245	5.51899	4.38254	5.23047
g15517.t1	AT5G05960.1		protein_coding	Bifunctional inhibitor/lipid-transfer protein/seed storage 2S albumin superfamily protein		Ahg487396	-2.66142	0.00437253	-4.98476	1.63231e-05	-4.19266	2.36e-05	-3.32316	0.334088	-2.98951	0.151906	1.63231e-05	2.50248	3.78731	0.418073	1.7226	2.10762	1.20719	1.62625	0	0	0.708359	4.80654	2.82902	2.11779	1.5002	2.81339	0.901693	0	0.225423	1.55915	1.67383	3.75029	2.36006	2.33583	0.564722	0	0	0.334465	0.224797	1.90673	0.644341	2.67769	0.846296
g04578.t1	AT4G26860.2		protein_coding	Putative pyridoxal phosphate-dependent enzyme%2C YBL036C type		Ahg945375	-1.67886	1.64e-05	-1.44728	0.0975524	-1.46094	0.00013608	-1.67723	0.188437	-1.81589	0.00698057	1.64e-05	5.30763	5.19816	5.20817	4.79892	5.12822	3.14621	3.86454	3.50941	4.03486	3.63875	5.21737	5.7203	4.51499	5.57395	5.25665	4.36007	3.81368	3.30689	5.6623	4.33699	4.49293	6.03319	5.13135	4.58478	2.79697	3.45918	4.36235	3.80082	5.07259	4.87474	5.01908	5.40361
g06995.t1	AT2G29180.1		protein_coding	transmembrane protein		Ahg952162	-0.699807	0.0801363	-0.314119	0.97193	-0.300196	0.721426	-2.35019	0.40917	-2.39902	1.65e-05	1.65e-05	6.36551	6.34936	5.92679	6.30761	6.23732	5.61448	5.55201	5.55752	5.94343	5.66686	6.8818	7.13667	7.08884	6.85687	6.99105	6.14761	7.15979	6.06657	6.82297	6.3849	6.75007	7.09955	6.76437	6.33147	5.95616	6.7761	7.06958	6.53333	6.51942	6.37528	7.10532	6.28384
g14794.t1	AT1G68010.2	HPR,ATHPR1	protein_coding	hydroxypyruvate reductase	Encodes hydroxypyruvate reductase.	Ahg475922	-0.181935	0.833415	-0.887706	0.753029	-0.788281	0.320838	-1.81891	0.559153	-2.87766	1.65e-05	1.65e-05	8.92326	9.25165	8.49991	8.94622	8.90526	8.56872	8.76525	8.98699	9.06499	8.84649	9.19446	9.51412	9.42857	9.30574	9.36072	8.13003	8.79386	7.90643	9.67466	9.592	9.93332	9.53596	9.68399	9.53328	8.22728	9.1718	8.92103	8.96335	8.75717	8.88169	9.37133	8.99358
g28541.t1	AT5G41761.1		protein_coding	hypothetical protein		Ahg493809	0.586387	0.701249	2.11103	0.0222952	1.54191	0.0190568	-2.2913	0.652831	-2.59189	1.65e-05	1.65e-05	0.886334	2.50575	0.418073	2.98202	1.69804	0	2.63638	3.02531	3.12029	2.1955	3.32116	4.00767	4.58967	3.34257	3.81527	4.26554	6.56923	4.42598	3.1354	5.20525	6.09155	2.36006	4.19806	5.53217	6.47022	5.92228	4.99038	5.72876	3.62551	2.80851	3.98599	4.95421
g22785.t1	AT3G23010.1	RLP36,AtRLP36,receptor like protein 36	protein_coding	receptor like protein 36		Ahg930319	-1.70559	1.66e-05	-0.373169	0.951367	0.0126537	0.993886	-1.31876	0.372099	-1.07604	0.0905333	1.66e-05	3.94711	6.49048	4.8896	5.95464	5.32046	3.00594	3.86454	3.73649	4.5911	3.79952	5.82017	6.28957	5.9043	5.87325	5.97182	5.97902	5.16217	5.77234	6.19064	5.21241	4.81655	5.7661	5.49643	5.74043	4.86348	5.4961	6.20037	5.5751	6.86843	6.54503	6.57354	6.62973
g16055.t1	AT1G32060.1	PRK	protein_coding	phosphoribulokinase		Ahg922278	-0.48813	0.495134	-0.962344	0.719901	-1.07354	0.177578	-2.49703	0.520986	-3.4109	1.7e-05	1.7e-05	9.63897	9.75404	9.32497	9.41825	9.53406	8.65244	9.61023	9.18503	9.20451	9.16305	9.61386	10.1146	10.2658	10.4111	10.1014	8.42792	9.87029	7.697	10.1364	10.2354	10.4163	10.2662	10.2636	9.75105	8.13665	10.0589	9.05657	9.25079	9.03655	9.60914	10.3715	9.77524
g29553.t1	AT4G12830.1		protein_coding	alpha/beta-Hydrolases superfamily protein		Ahg359089	-0.972724	0.0139318	-1.69875	0.0133408	-1.52631	0.0183295	-2.50193	0.207173	-3.06038	1.72e-05	1.72e-05	5.07323	5.09797	5.19499	5.11843	5.12116	4.17116	3.86454	4.75325	4.32067	4.2774	5.46514	5.74949	6.2071	6.13945	5.8903	3.80981	4.6926	4.14383	5.23692	4.88978	5.06453	5.69236	5.2209	5.04875	2.31224	4.69057	3.09869	3.78756	4.99697	4.9555	5.44653	5.52357
g03173.t1	AT2G32830.1	PHT1%3B5,PHT5,PHOSPHATE TRANSPORTER 5	protein_coding	phosphate transporter 1%3B5	Encodes Pht1%3B5%2C a member of the Pht1 family of phosphate transporters which include: Pht1%3B1/At5g43350%2C Pht1%3B2/At5g43370%2C Pht1%3B3/At5g43360%2C Pht1%3B4/At2g38940%2C Pht1%3B5/At2g32830%2C Pht1%3B6/At5g43340%2C Pht1%3B7/At3g54700%2C Pht1%3B8/At1g20860%2C Pht1%3B9/At1g76430 (Plant Journal 2002%2C 31:341).	Ahg482224	0.862085	0.704111	1.95774	0.806833	-0.791684	0.77387	2.92418	0.305457	3.75122	1.73e-05	1.73e-05	0	0	0.741819	0.821111	0.390732	0	0	0.721796	1.83399	0.638946	0.53579	1.28492	5.06574	0	1.72161	0.520174	1.63538	1.73456	2.6833	1.33146	1.32766	0.869308	1.55293	1.28529	0	0.756614	3.34082	1.34568	0.754798	0.954848	1.10888	0.96898
g20454.t1	AT3G52740.1		protein_coding	hypothetical protein		Ahg485645	-1.05706	0.00567262	-1.96004	0.00391703	-2.27813	1.76e-05	-2.30341	0.0439504	-2.19546	0.000266169	1.76e-05	5.39749	5.08756	4.95031	4.9675	5.10072	4.09953	4.14541	4.26142	4.32067	4.20676	5.0315	5.80615	5.73417	5.43855	5.50259	3.56721	3.36029	3.85848	5.9904	4.31273	4.27114	5.85918	5.10836	4.41696	2.52603	3.04264	2.04646	3.00802	4.88396	5.48916	5.15799	4.87012
g23764.t1	AT5G43150.1		protein_coding	elongation factor		Ahg948884	0.0416868	0.95492	-1.35469	0.153225	-1.71504	1.76e-05	-0.944189	0.516553	-1.08608	0.138735	1.76e-05	6.96437	6.51392	7.68447	6.12154	6.82107	7.51173	6.99173	6.85691	6.56031	6.98017	7.1428	6.96894	8.16821	6.04271	7.08067	6.12983	4.57	5.95047	7.88523	5.73893	6.38663	6.43354	6.61108	6.40264	4.17441	5.23053	4.16665	4.99356	5.88472	6.00555	5.44653	5.979
g01113.t1	AT1G75690.1	LQY1	protein_coding	DnaJ/Hsp40 cysteine-rich domain superfamily protein		Ahg339747	-0.672146	0.208608	-1.50056	0.0424444	-0.638443	0.25709	-2.1361	0.447801	-2.4762	1.77e-05	1.77e-05	5.05494	5.14893	4.98134	5.55477	5.185	4.39708	3.51544	5.19802	5.24561	4.58904	5.53678	5.69051	5.12971	5.96741	5.5811	4.16439	4.6203	3.02481	5.01912	5.23782	5.46053	5.26607	5.24589	5.06949	4.14237	4.65152	4.86682	4.68255	4.6669	4.47296	5.27036	5.14196
g02919.t1	AT4G37925.1	NdhM,NDH-M,subunit NDH-M of NAD(P)H:plastoquinone dehydrogenase complex	protein_coding	subunit NDH-M of NAD(P)H:plastoquinone dehydrogenase complex	Encodes subunit NDH-M of NAD(P)H:plastoquinone dehydrogenase complex (Ndh complex) present in the thylakoid membrane of chloroplasts. This subunit is thought to be required for Ndh complex assembly.	Ahg327981	-0.0311008	0.967273	-0.901039	0.703864	-1.02132	0.0576108	-2.34811	0.421433	-2.71467	1.78e-05	1.78e-05	6.82848	7.27672	6.78414	6.73044	6.90494	6.76448	6.86831	7.27248	7.06179	6.99176	7.49572	7.44983	7.95933	7.62402	7.63222	6.41041	7.1133	4.97371	7.9414	7.78959	7.30001	7.74671	7.69443	7.28686	6.07127	7.06948	6.54682	6.74361	7.1254	7.34831	7.65617	7.20535
g09984.t1	AT1G16080.1		protein_coding	nuclear protein		Ahg471810	-0.618475	0.209345	-1.03244	0.495963	-0.871496	0.0905294	-2.1553	0.394644	-2.35819	1.78e-05	1.78e-05	6.82016	6.95586	6.79772	6.76461	6.83459	6.41285	5.55201	6.69459	6.62923	6.32217	6.93049	7.22936	7.1973	7.28674	7.16097	6.05644	6.31051	5.72881	6.95819	6.62795	6.55826	7.29197	6.85909	6.76551	5.38734	6.10681	5.98544	6.06127	6.59317	6.7267	7.20105	6.4951
g28341.t1	AT3G52150.1	PSRP2	protein_coding	RNA-binding (RRM/RBD/RNP motifs) family protein		Ahg348313	-0.700351	0.175511	-0.75871	0.769904	-0.923613	0.0409328	-2.22168	0.415812	-2.5307	1.78e-05	1.78e-05	6.86285	6.77302	5.89454	6.57459	6.52625	6.12792	5.38191	6.17823	6.11342	5.95037	7.06255	7.21548	6.22478	7.12289	6.90643	6.40577	6.46987	5.30139	6.73343	6.80143	6.38663	6.75028	6.66794	5.89942	5.49277	5.90579	5.98544	5.82085	6.4587	5.72242	6.73678	6.33607
g25962.t1	AT1G65890.1	AAE12	protein_coding	acyl activating enzyme 12		Ahg908054	-0.97026	0.266129	-0.779602	0.862977	-1.02825	0.399014	-3.07536	0.133086	-4.21092	1.8e-05	1.8e-05	6.82016	6.19787	5.59681	5.78285	6.09942	5.0185	4.51818	7.14856	4.76369	5.36223	6.56977	6.08334	6.43178	6.53521	6.40503	7.01199	4.71592	4.93648	5.81264	6.00429	5.24051	7.66542	6.18071	7.38791	4.32477	4.87137	4.50179	5.27146	6.31039	5.55974	6.12575	4.6216
g04695.t1	AT1G13650.1		protein_coding	hypothetical protein		Ahg312374	-0.883225	0.276545	-1.86232	0.0317329	-0.747364	0.495183	-0.254585	0.918627	-3.50847	1.82e-05	1.82e-05	3.48307	3.33808	0	2.38328	2.30111	2.53586	2.63638	0.721796	2.02795	1.9805	4.68568	5.86068	2.55056	3.29856	4.09887	2.90918	1.98163	2.99358	4.33556	0.881696	0.81145	3.74435	2.44327	3.69795	0	0	3.78498	1.87073	4.47957	1.42711	4.53429	0.213597
g18544.t1	AT4G09350.1	NdhT,CRRJ,CHLORORESPIRATORY REDUCTION J,DJC75,DNA J protein C75	protein_coding	Chaperone DnaJ-domain superfamily protein		Ahg942711	-0.524756	0.268897	-1.33156	0.126924	-1.21441	0.00997577	-2.21022	0.424783	-3.22209	1.82e-05	1.82e-05	5.323	5.46271	5.49296	5.71076	5.49736	4.53921	4.75961	5.47569	5.57552	5.08751	6.17109	6.75053	5.70087	6.11428	6.18419	4.73409	5.13457	4.29493	5.96494	5.51801	5.28309	5.8997	5.66643	5.13979	3.2819	4.88826	4.77357	4.52088	5.56679	5.89159	6.06888	5.91176
g22861.t1	AT3G59400.1	GUN4	protein_coding	protein GENOMES UNCOUPLED 4	GUN%2C genomes uncoupled%2C is necessary for coupling the expression of some nuclear genes to the functional state of the chloroplast. Binds to the magnesium chelatase complex and promotes formation of the substrate%2Ca tetrapyrrole signaling molecule. Porphyrin-binding protein that enhances the activity of Mg-chelatase. Although required for chlorophyll accumulation under normal growth condition…	Ahg486407	-0.382005	0.455589	-1.27567	0.137582	-1.02849	0.0422271	-2.71921	0.377561	-2.9165	1.82e-05	1.82e-05	6.90942	6.22187	5.92679	5.50692	6.14125	6.22368	5.78827	5.77838	5.76438	5.88868	5.86644	6.37315	6.36425	5.99525	6.14977	4.47718	5.0817	4.86598	5.90258	6.4887	6.60376	6.1272	6.28056	5.52468	4.82625	5.19023	5.77472	5.32897	5.79826	6.00975	6.34004	5.06839
g13051.t1	AT1G29070.1		protein_coding	Ribosomal protein L34		Ahg473113	-1.00274	0.0474382	-1.03734	0.592202	-1.07816	0.0140895	-2.56054	0.409317	-2.42997	1.84e-05	1.84e-05	8.05838	7.48235	6.81935	7.2593	7.40485	6.79371	6.30863	6.94317	6.12407	6.54239	7.55528	8.30211	6.17107	8.30732	7.58395	6.49874	7.49578	6.1531	7.71331	6.88197	7.26214	7.66737	7.3812	6.68046	5.69409	6.43464	6.70488	6.37852	7.40439	6.88856	7.82383	7.33569
g01857.t1	AT1G02470.1		protein_coding	Polyketide cyclase/dehydrase and lipid transport superfamily protein		Ahg470207	1.11684	0.627569	1.82178	0.554071	2.91682	0.00100486	4.76101	0.0503258	4.10755	1.86e-05	1.86e-05	0	0.317635	1.00606	0	0.330925	0	0	1.20067	1.34433	0.636251	0.743819	0.78102	0.382572	0.686709	0.64853	2.29489	1.17889	1.60143	0.354017	0.881696	0.958819	0	0.548633	1.86198	2.06116	2.45467	3.184	2.39045	0.426208	0.954848	1.34618	0.846296
g04615.t1	AT4G26530.1	FBA5,AtFBA5	protein_coding	Aldolase superfamily protein		Ahg492157	0.00384068	0.99768	-1.09898	0.573727	-0.950325	0.206577	-1.78735	0.566641	-3.51312	1.87e-05	1.87e-05	7.04999	7.97426	6.03429	7.6792	7.18443	6.8218	6.90646	8.1335	7.64429	7.37651	7.18799	8.72338	8.36042	8.73951	8.25283	5.8439	8.09151	6.28762	8.88237	8.87587	10.1439	8.46326	9.09134	8.54497	6.76672	9.64662	7.8229	8.1953	6.92645	7.94861	8.39267	8.28988
g08541.t1	AT1G65486.3		protein_coding	transmembrane protein		Ahg475649	-1.67413	1.88e-05	-0.665159	0.899359	-0.687909	0.342591	-1.56232	0.457763	-2.27005	0.000641115	1.88e-05	7.29572	9.02489	8.20353	8.55439	8.26963	5.80665	6.89385	6.73031	7.45056	6.72035	7.89624	8.14806	7.3065	9.29107	8.16047	7.8277	8.22955	6.12528	8.34739	7.24296	7.4576	8.53254	7.89512	6.98601	6.23976	7.74188	8.14621	7.27846	8.86744	8.23496	8.24188	9.02043
g26027.t1	AT5G05365.1		protein_coding	Heavy metal transport/detoxification superfamily protein		Ahg325171	-2.77172	1.88e-05	-0.602021	0.914133	-0.503893	0.69174	-0.916345	0.59744	0.142047	0.912141	1.88e-05	4.62978	3.934	4.2594	2.27317	3.77409	1.45689	1.62625	1.20067	2.02795	1.57794	3.28833	2.30769	2.82238	4.37936	3.19944	3.6191	3.10167	2.20759	2.74445	3.28724	2.31139	3.68376	3.00671	3.69795	2.62211	1.02452	3.00801	2.58815	3.09784	2.98986	1.6419	2.64755
g05653.t1	AT3G13520.1	AGP12,ATAGP12	protein_coding	arabinogalactan protein 12	Encodes a GPI-anchored arabinogalactan (AG) peptide with a short 'classical' backbone of 10 amino acids%2C seven of which are conserved among the 4 other Arabidopsis AG peptides. These peptides may be involved in cell signaling.	Ahg478739	-1.81565	1.91e-05	-0.696465	0.943367	-1.60307	0.0262129	-1.87253	0.201	-2.56021	0.0172194	1.91e-05	6.8992	5.59356	6.9931	4.75863	6.06112	6.24873	4.38041	4.16028	2.73194	4.38034	4.86337	4.29844	3.81327	4.40034	4.34385	5.93885	1.98163	3.01405	3.1354	3.15702	5.44186	5.22414	4.23961	2.5923	3.22183	2.36096	3.09869	2.81844	4.01102	2.76933	4.15165	2.61033
g20816.t1	AT3G53610.1	RAB8,ATRAB8,RAB GTPase homolog 8,AtRABE1a,AtRab8B	protein_coding	RAB GTPase homolog 8	GTPase AtRAB8 (atrab8)	Ahg485747	-1.81308	0.0405633	-1.12487	0.631794	-2.51514	1.91e-05	-1.59819	0.483524	-1.83368	0.107818	1.91e-05	4.67696	4.46994	2.9441	3.98766	4.01967	2.13278	0	3.23183	3.3698	2.1836	3.17149	3.83106	3.46177	2.93561	3.34998	1.54325	2.74159	2.00638	4.18134	2.12657	1.68435	4.75531	3.18689	2.32069	0.842623	0.427349	2.101	1.42292	1.78251	3.54163	3.65056	3.76876
g24095.t1	AT5G56750.1	NDL1	protein_coding	N-MYC downregulated-like 1		Ahg495766	-0.0302285	0.978689	-0.210883	0.991422	-0.420079	0.69808	1.38626	0.540032	2.16097	1.91e-05	1.91e-05	1.64209	2.37486	3.2332	2.98202	2.55804	2.73807	2.37133	3.23879	2.1989	2.63677	1.79641	2.08153	2.99716	2.62799	2.37577	2.01396	2.26065	2.576	2.58642	2.07096	2.92714	3.07743	2.66549	2.19952	2.19216	2.45467	2.69579	2.38554	3.09784	2.19088	2.541	2.17334
g26238.t1	AT2G27310.1		protein_coding	F-box family protein		Ahg481630	-0.363328	0.71866	0.783008	0.901587	2.02443	1.94e-05	0.649152	0.71951	1.39265	0.0352074	1.94e-05	7.11325	7.99947	6.79772	6.80969	7.18003	7.75841	6.50374	8.03695	5.47925	6.94459	7.69177	7.51649	6.52035	7.34741	7.269	9.69804	7.09011	8.61348	5.89586	7.00252	7.13617	5.99005	6.50615	8.63117	9.40448	8.59024	7.71058	8.58412	7.2304	5.62703	7.1801	8.97906
g22409.t1	AT5G41040.1	RWP1,ASFT,aliphatic suberin feruloyl-transferase,HHT,hydroxycinnamoyl- CoA:%26omega%3B-hydroxyacid O-hydroxycinnamoyltransferase	protein_coding	HXXXD-type acyl-transferase family protein	Encodes a feruloyl-CoA transferase required for suberin synthesis. Has feruloyl-CoA-dependent feruloyl transferase activity towards substrates with a primary alcohol.	Ahg493874	0.455532	0.875835	5.1917	1.97214e-05	0.931306	0.749585	-0.552872	0.828269	1.00354	0.226788	1.97214e-05	0.510189	0	1.22932	0	0.434877	1.20719	0	0	1.0187	0.556471	0.292626	0	1.90032	0.383833	0.644196	4.55917	1.17889	2.51072	1.07892	0	1.21487	0.869308	0.790776	0.309818	1.75699	0.756614	2.51004	1.33337	0.754798	1.42711	2.541	1.18689
g30862.t1	AT2G46820.1	PSI-P,CURT1B,CURVATURE THYLAKOID 1B,PSAP,PTAC8,PLASTID TRANSCRIPTIONALLY ACTIVE 8,TMP14,THYLAKOID MEMBRANE PHOSPHOPROTEIN OF 14 KDA	protein_coding	photosystem I P subunit	Encodes the P subunit of Photosystem I. About 25%25 of the TMP14 pool appeared to be phosphorylated%2C and this ratio is not affected by light. Contains seven phosphorylation sites on threonine residue and chloroplast targeting signal. Located in the proximity of PSI-L%2C -H and -O subunits.	Ahg483848	-0.673394	0.125921	-0.954184	0.417029	-0.931107	0.0769731	-1.52072	0.528091	-2.92033	2e-05	2e-05	5.34756	4.98583	5.39494	5.15149	5.21995	4.6136	4.05863	5.21425	4.76369	4.66254	5.62593	5.75151	5.116	5.73544	5.55722	4.79514	4.89717	4.71581	5.43906	5.89986	5.87494	5.29654	5.6276	5.21401	4.14431	4.7314	4.99971	4.77236	4.00917	4.94165	6.44791	5.0362
g00035.t1	AT5G17350.1		protein_coding	hypothetical protein		Ahg488600	-0.634939	0.466107	-0.176802	0.990266	2.08915	2.02e-05	0.611202	0.715388	0.64331	0.266923	2.02e-05	6.36551	6.46649	5.7398	5.54296	6.02869	6.04456	4.45094	7.14195	4.52737	5.5412	7.01569	6.14322	6.40101	4.97638	6.13407	7.38978	4.40765	5.85142	5.32463	5.28223	7.06475	4.10937	5.44525	8.2089	7.5714	7.98507	6.47454	7.55998	6.8597	5.28902	6.16891	7.5437
g27141.t1	AT3G23250.1	MYB15,ATMYB15,MYB DOMAIN PROTEIN 15,ATY19	protein_coding	myb domain protein 15	Member of the R2R3 factor gene family.	Ahg479838	0.0735663	0.952554	0.930237	0.85791	1.98291	2.02e-05	0.714368	0.629725	0.938382	0.192788	2.02e-05	4.16748	6.18815	5.2972	4.48989	5.03568	5.52162	4.30625	6.68551	4.12245	5.15896	6.15752	4.62675	4.09543	3.68788	4.6419	8.52633	3.1708	6.15306	4.63911	4.57997	3.33051	4.98145	4.38276	6.25208	7.35077	6.05538	5.84843	6.37667	5.90968	3.78261	4.69326	5.30806
g05330.t1	AT3G62630.1		protein_coding	stress response NST1-like protein (DUF1645)		Ahg939349	1.20525	0.00323736	-0.321324	0.966755	-0.287384	0.826294	-1.96326	0.519984	-3.82539	2.04e-05	2.04e-05	3.24561	3.7349	2.51247	3.23793	3.18273	4.85413	4.45094	3.42472	4.89387	4.40591	4.34615	4.13109	4.12084	3.99416	4.14806	3.39928	4.49111	3.94906	3.77127	4.90609	5.11255	4.10937	4.47482	4.85935	3.73295	4.0152	4.41623	4.25593	3.81358	4.06735	4.31427	3.78305
g17603.t1	AT5G43370.1	PHT1%3B2,APT1,ARABIDOPSIS PHOSPHATE TRANSPORTER 1,PHT2,PHOSPHATE TRANSPORTER 2	protein_coding	phosphate transporter 2	Encodes a phosphate transporter Pht1%3B2. Members of the Pht1 family of phosphate transporters include: Pht1%3B1/At5g43350%2C Pht1%3B2/At5g43370%2C Pht1%3B3/At5g43360%2C Pht1%3B4/At2g38940%2C Pht1%3B5/At2g32830%2C Pht1%3B6/At5g43340%2C Pht1%3B7/At3g54700%2C Pht1%3B8/At1g20860%2C Pht1%3B9/At1g76430 (Plant Journal 2002%2C 31:341)	Ahg494664	3.31231	0.172467	0.0261356	0.999528	1.08113	0.624223	5.48408	0.000259183	3.75248	2.04e-05	2.04e-05	0	0	0	0	0	0	1.62625	0	0	0.406562	0	0	1.33246	1.3392	0.667916	0.528882	0.891668	0.355138	0.876356	0.226747	1.95965	0	0.765687	0.312603	0	3.30416	1.98122	1.3995	0.426208	0	1.4445	0.565913
g25051.t1	AT5G38520.2		protein_coding	alpha/beta-Hydrolases superfamily protein		Ahg356132	-0.631592	0.203815	-0.77554	0.705203	-0.753769	0.180136	-2.26249	0.399544	-2.57308	2.04e-05	2.04e-05	6.14108	6.2687	6.18852	5.86106	6.11484	5.07561	5.26932	6.19111	5.85668	5.59818	6.07331	6.65607	6.08334	6.76282	6.39388	5.2929	6.20734	4.19256	6.48957	5.84	5.62405	6.58617	6.13495	6.29672	4.17441	5.30791	5.98544	5.44112	5.23938	5.98859	6.76774	6.16695
g00657.t1	AT4G33010.1	GLDP1,AtGLDP1,glycine decarboxylase P-protein 1	protein_coding	glycine decarboxylase P-protein 1		Ahg491390	-0.958405	0.144738	-1.0328	0.643125	-1.5672	0.0193592	-2.47884	0.394311	-3.50629	2.05e-05	2.05e-05	10.4588	10.313	9.66851	8.77876	9.80475	9.37918	8.63119	9.44363	8.41642	8.9676	9.78652	10.4501	10.8838	9.91862	10.2598	8.93996	8.89819	7.93664	10.6732	9.27871	10.1323	9.76799	9.96303	9.83253	6.48945	9.16315	8.31291	8.44951	9.66739	9.73775	9.3442	9.14887
g15356.t1	AT4G18740.1		protein_coding	Rho termination factor		Ahg492985	-0.615438	0.437217	-1.13244	0.559171	-1.90669	2.07e-05	-1.86014	0.406975	-3.20419	0.0054696	2.07e-05	2.70378	2.83938	4.20784	2.98202	3.18326	2.73807	1.03107	4.30945	2.02795	2.52664	1.79641	2.59178	3.74956	4.52016	3.16448	1.45234	3.36029	1.87095	4.75508	4.45253	4.46854	3.71438	4.34763	3.3367	2.19216	3.41323	1.62634	2.64211	2.53898	3.61595	4.74604	3.16652
g21619.t1	AT3G18680.2		protein_coding	Amino acid kinase family protein		Ahg929752	-0.531055	0.327092	-0.559849	0.862595	-0.563571	0.345522	-1.78214	0.454492	-2.31441	2.07e-05	2.07e-05	6.20055	6.12337	5.01173	5.60109	5.73418	5.45143	5.18905	5.45449	5.26499	5.33999	6.1207	6.36059	5.77475	5.88051	6.03414	5.60745	5.48605	4.91888	5.57241	5.46945	4.78727	5.66911	5.37456	5.00637	4.26649	4.90496	5.36388	4.88542	5.58756	4.7892	5.47182	5.80462
g01182.t2							-2.22312	2.09e-05	0.18512	0.991422	-1.21847	0.046436	-0.916635	0.554358	-0.827477	0.482727	2.09e-05	7.65581	6.54469	9.82747	5.11843	7.2866	6.91341	5.05961	6.25382	2.61599	5.21071	7.92989	5.55379	8.58922	7.61973	7.42316	8.50924	7.60285	6.35665	8.46277	6.6834	6.10348	9.07993	7.58239	6.05306	6.32074	4.93779	8.40906	6.43016	4.91716	7.14344	7.23837	5.53851
g03615.t1	AT5G22760.1		protein_coding	PHD finger family protein		Ahg489125	-1.55036	2.14e-05	-0.297597	0.974768	-0.107051	0.946336	-0.428033	0.769104	0.50041	0.484846	2.14e-05	4.7703	4.45366	4.30181	6.36672	4.97312	3.58902	2.43952	2.90542	5.26422	3.54955	2.29387	4.32376	3.42961	3.33475	3.3455	2.29489	3.02906	2.64849	2.96679	3.63692	3.79001	3.49953	3.47331	3.27413	4.63176	3.2461	2.51927	3.41782	3.69951	3.28226	4.15258	4.25036
g29465.t1	AT5G42380.1	CML37,AtCML37	protein_coding	calmodulin like 37		Ahg949051	-0.516484	0.599703	0.0549225	0.997899	2.208	2.14e-05	1.56639	0.435931	1.33747	0.0560756	2.14e-05	8.82142	9.08435	8.44113	8.26361	8.65263	8.77101	7.27054	9.71503	7.39007	8.28666	9.35417	7.7414	7.52917	6.43712	7.76547	10.2481	5.83386	8.40222	7.19977	7.81776	8.32777	6.60671	7.488	10.0603	10.1956	10.4156	8.3549	9.75663	8.83307	6.94018	8.22338	9.7974
g24133.t1	AT5G57030.1	LUT2	protein_coding	Lycopene beta/epsilon cyclase protein	Lutein-deficient 2 (LUT2) required for lutein biosynthesis%2C member of the xanthophyll class of carotenoids. Encodes lycopene epsilon cyclase	Ahg950378	-0.375311	0.440211	-0.802586	0.652831	-0.805645	0.232055	-1.64879	0.459792	-2.40694	2.18e-05	2.18e-05	6.66596	6.56735	6.07082	6.01439	6.32963	6.18094	6.30863	6.05686	5.77793	6.08109	6.00927	6.64057	6.37485	6.61364	6.40958	5.26059	5.97584	5.46554	6.2284	7.08898	6.06332	6.67445	6.51379	5.98375	4.97922	6.17723	5.91233	5.76313	5.98206	5.82628	6.41367	5.82507
g28646.t1	AT5G01520.1	AIRP2,AtAIRP2	protein_coding	RING/U-box superfamily protein		Ahg486924	1.72872	2.18e-05	0.187645	0.992177	1.47346	0.00781766	1.73557	0.431953	1.38386	0.168686	2.18e-05	3.36922	2.30468	2.00909	2.27317	2.48904	5.20069	3.86454	3.80577	3.73477	4.15144	3.11195	2.59178	4.06957	1.64783	2.85528	2.73198	2.59838	3.29362	3.63258	3.99975	4.39279	2.4355	3.61515	4.89463	5.15011	5.04713	5.42648	5.12959	4.2382	4.00126	2.84188	2.88421
g14162.t1	AT5G24920.1	GDU5,AtGDU5,glutamine dumper 5	protein_coding	glutamine dumper 5	Encodes a member of the GDU (glutamine dumper) family proteins involved in amino acid export: At4g31730 (GDU1)%2C At4g25760 (GDU2)%2C At5g57685 (GDU3)%2C At2g24762 (GDU4)%2C At5g24920 (GDU5)%2C At3g30725 (GDU6) and At5g38770 (GDU7).	Ahg489352	0.259259	0.878148	-1.91627	0.31052	-3.60581	2.25e-05	1.3018	0.543176	-1.95636	0.377913	2.25e-05	1.82596	1.68552	1.00606	1.54444	1.5155	2.16682	1.03107	2.63084	1.0187	1.71186	2.99474	1.95359	0	1.78175	1.68252	2.01396	0	0.503491	1.91882	3.36008	3.06368	3.48504	2.9569	1.13603	0.481974	0	0.605797	0.555951	0.426208	0.807932	0.658456	0.564356
g13434.t1	AT1G21326.1		protein_coding	VQ motif-containing protein		Ahg472365	0.307888	0.884269	1.85703	0.559171	2.34563	2.27e-05	2.59705	0.128463	2.38135	0.13253	2.27e-05	0.510189	2.30468	1.42261	0.821111	1.26465	2.42302	0	1.84677	1.0187	1.32212	1.36405	1.95359	0.934321	0	1.06299	2.52992	0.881806	1.71605	1.07892	2.42793	2.60788	0.869308	1.74601	3.87326	3.59769	4.87137	2.51004	3.71309	0.754798	0.459799	0	2.01148
g29488.t1	AT3G45160.1		protein_coding	Putative membrane lipoprotein		Ahg937177	-3.37843	0.00638023	-2.96914	0.00370885	-3.00525	2.27e-05	-1.28326	0.691087	-4.44916	0.0130822	2.27e-05	1.64209	4.16942	0.418073	0	1.5574	0	1.62625	0	0	0.406562	5.78642	1.95359	3.3377	0	2.76943	2.99024	0	0.74756	3.15805	2.07096	3.68828	3.41222	3.08238	1.42054	0	0.427349	1.74338	0.897818	3.58476	0	2.33592	1.18689
g19813.t1	AT4G00360.1	CYP86A2,ATT1,ABERRANT INDUCTION OF TYPE THREE 1	protein_coding	cytochrome P450%2C family 86%2C subfamily A%2C polypeptide 2	Encodes a member of the CYP86A subfamily of cytochrome p450 genes. Expressed at moderate levels in flowers%2C leaves%2C roots and stems.	Ahg943721	-0.225303	0.690825	-0.858199	0.616707	-1.08461	0.0148816	-2.01334	0.307596	-2.43303	2.35e-05	2.35e-05	7.03607	6.92987	7.30051	6.62589	6.97308	7.13559	6.64583	6.82423	6.86338	6.86725	6.33276	6.00483	5.67538	6.61813	6.15777	5.69469	5.75726	5.93615	7.13702	6.65473	6.75764	6.24721	6.69915	6.1092	5.7051	5.24372	5.71864	5.69417	5.78932	8.43127	7.09924	6.52291
g26330.t1	AT1G29920.1	CAB2,AB165,LHCB1.1,LIGHT HARVESTING CHLOROPHYLL A/B-BINDING PROTEIN 1.1	protein_coding	chlorophyll A/B-binding protein 2	Encodes lhcb1.1 a component of the LHCIIb light harvesting complex associated with photosystem II.	Ahg473203	-0.249532	0.80319	-1.24708	0.459247	-0.837101	0.486478	-2.34655	0.528091	-3.36444	2.35e-05	2.35e-05	11.1909	10.5465	10.6337	10.1995	10.6427	10.8307	10.1858	10.1082	10.9421	10.5167	11.2759	11.6942	10.9809	11.8755	11.4566	10.2531	10.6013	9.19698	11.109	11.6816	11.7798	10.5892	11.2899	10.9354	10.1645	9.93131	11.0685	10.5249	11.0306	10.8034	12.0057	10.4191
g00557.t1	AT4G33885.1		protein_coding	hypothetical protein		Ahg944532	-1.41779	2.39e-05	-0.855122	0.614949	-0.374488	0.723205	-1.49326	0.310054	-0.833266	0.165362	2.39e-05	7.13283	6.29654	6.36104	5.6246	6.35375	6.00619	5.41757	4.8881	3.98945	5.07533	6.3909	5.55468	4.94365	6.02944	5.72967	5.8368	5.08815	5.44644	5.48584	5.67432	4.68512	6.40097	5.56156	4.88659	5.801	5.53931	4.80151	5.2571	5.87004	5.42557	5.4968	6.51837
g07971.t1	AT2G32030.1		protein_coding	Acyl-CoA N-acyltransferases (NAT) superfamily protein		Ahg933765	0.163332	0.853272	1.69649	0.056261	1.71488	2.39e-05	1.02783	0.528091	1.22961	0.164544	2.39e-05	4.50055	6.22662	5.25971	5.11843	5.27633	5.8833	5.18905	6.07086	4.99016	5.53334	6.57319	5.7203	5.11714	3.50631	5.22924	8.15441	5.43075	6.33358	5.44465	5.73437	5.70458	5.12508	5.50217	6.88436	8.11204	7.46057	6.59235	7.26233	6.27241	5.69655	5.70297	6.48743
g10330.t1	AT4G24930.1		protein_coding	thylakoid lumenal 17.9 kDa protein%2C chloroplast		Ahg945606	-3.47148	2.41e-05	-2.77614	0.0637224	-3.09503	0.000335934	-2.34436	0.348797	-3.27273	0.0592576	2.41e-05	3.73367	2.78938	2.74726	2.98202	3.06308	0	0	1.20067	1.34433	0.636251	2.12863	1.8132	1.33246	2.69743	1.99293	0.901693	0.507252	0.352236	1.33893	2.42838	2.46773	2.98	2.30376	0.564722	0.481974	0.765419	0.334465	0.536645	2.15069	0.807932	3.62936	2.45105
g15410.t1	AT4G19170.1	NCED4,CCD4,carotenoid cleavage dioxygenase 4	protein_coding	nine-cis-epoxycarotenoid dioxygenase 4	chloroplast-targeted member of a family of enzymes similar to nine-cis-epoxycarotenoid dioxygenase	Ahg946256	1.27915	0.00115606	0.134384	0.995247	0.455994	0.793185	-1.62395	0.689368	-3.48585	2.43e-05	2.43e-05	6.06084	6.21231	5.23417	5.8419	5.83731	7.38567	6.94362	7.20679	7.36784	7.22598	7.93917	8.5818	7.52442	7.93391	7.99483	7.9843	8.3518	7.06763	7.44168	8.08188	8.78451	6.58203	7.72253	9.51166	7.29356	7.66064	8.49295	8.2397	6.66334	7.89956	7.80405	7.61119
g06633.t1	AT3G15900.1		protein_coding	homoserine O-acetyltransferase		Ahg479046	-1.09819	0.0173526	-0.650168	0.80951	-0.885702	0.0870711	-1.83948	0.389187	-2.85976	2.45e-05	2.45e-05	4.50055	4.45512	4.01135	3.68761	4.16366	3.6758	2.86022	3.50941	2.83926	3.22117	4.39323	4.27186	4.45633	4.07466	4.29902	3.6191	3.81368	2.407	4.32559	4.33699	4.12273	4.67401	4.36483	3.96464	3.02499	3.85256	3.48227	3.58111	4.04145	3.50107	4.16721	3.81611
g22096.t1							-2.77056	2.46e-05	-0.512541	0.934613	-1.41477	0.0371798	-1.49317	0.508365	-1.91213	0.0194747	2.46e-05	2.39022	4.9333	2.67316	2.83474	3.20786	0.522349	2.63638	1.55959	0	1.17958	3.92283	4.74741	4.89956	2.2196	3.94735	3.45746	1.98163	2.02756	5.07375	3.5793	2.89089	3.37438	3.72958	2.34266	2.52603	2.70402	2.57466	2.53684	5.46943	7.01536	3.7787	4.68562
g02757.t1	AT4G38840.1	SAUR14,SMALL AUXIN UPREGULATED RNA 14	protein_coding	SAUR-like auxin-responsive protein family		Ahg490650	0.944033	0.0119528	-0.485745	0.921846	-0.412254	0.662138	-1.52449	0.680873	-3.8502	2.48e-05	2.48e-05	4.16748	5.15891	5.32165	5.82249	5.11763	5.71376	5.78827	6.46999	6.68064	6.16317	4.93935	6.28951	5.48309	6.32092	5.75822	4.01743	6.44914	4.96734	5.43541	6.53401	6.50529	5.09049	5.8913	5.17848	5.18198	5.96272	5.91233	5.55888	3.66513	5.36982	6.26608	4.99087
g28886.t1	AT5G28910.2		protein_coding	alpha-(1%2C6)-fucosyltransferase		Ahg489671	-0.387262	0.508736	-0.785097	0.73334	-1.1394	0.0132527	-2.3089	0.213864	-2.78532	2.48e-05	2.48e-05	4.47326	4.97909	4.2594	3.40389	4.27891	4.51188	4.05772	3.50941	3.98898	4.017	3.87764	5.11467	5.27256	3.9663	4.55779	2.99024	3.57952	3.15414	5.36413	5.0597	4.75738	5.55534	5.18414	5.11008	3.59769	3.91983	3.94017	4.14194	5.29096	5.4587	5.2847	4.274
g30015.t1	AT2G30500.1	NET4B	protein_coding	Kinase interacting (KIP1-like) family protein		Ahg481962	-0.0911413	0.929295	1.16307	0.201636	1.61738	2.49e-05	1.43562	0.342698	0.787549	0.222355	2.49e-05	5.92641	5.9503	5.08499	4.24937	5.30277	5.73755	4.51818	6.52188	4.49491	5.31813	5.2855	5.32732	4.86991	3.87933	4.84051	6.38344	5.23483	6.25872	4.82044	5.17864	5.12821	4.82191	4.9873	6.77816	6.56996	6.44609	6.77185	6.64152	5.05778	5.2681	4.27171	6.2049
g19428.t1	AT5G02780.1	GSTL1	protein_coding	glutathione transferase lambda 1	Encodes a member of the lambda family of glutathione transferases. It has thiol transferase activity and self S-glutathionylation activity in vitro.	Ahg487053	1.17711	0.189152	2.58504	2.55265e-05	1.8078	0.253416	4.62059	0.311284	3.16349	0.00421217	2.55265e-05	1.18441	2.73651	0.741819	1.34115	1.50097	1.45689	4.58243	0.721796	2.1989	2.24001	2.91096	3.03271	1.64415	2.55504	2.53572	5.32451	5.13457	3.69097	4.24324	1.51278	1.70705	3.71438	2.79436	1.28529	4.56128	3.88659	6.19004	3.9808	1.02226	1.08818	0.254349	1.54345
g04647.t1	AT1G14150.1	PnsL2,PQL1,PsbQ-like 1,PQL2,PsbQ-like 2	protein_coding	PsbQ-like 2	Encodes a subunit of the NAD(P)H dehydrogenase complex located in the chloroplast thylakoid lumen.	Ahg471574	-1.69983	2.57e-05	-1.49049	0.0485294	-1.68411	0.000493725	-2.43408	0.386612	-3.15206	3.34e-05	2.57e-05	5.76696	5.48668	5.22123	5.2405	5.42884	3.98495	2.86022	4.16028	4.32067	3.83153	5.80974	6.13587	6.50596	6.02931	6.12022	4.2326	4.89002	4.07151	5.88572	5.65939	5.26903	6.19931	5.75336	4.96271	2.62211	4.39205	4.55079	4.13192	4.83268	5.23972	6.30881	5.56793
g11264.t1	AT3G21560.1	UGT84A2,BRT1,Bright Trichomes 1	protein_coding	UDP-Glycosyltransferase superfamily protein	Encodes a protein with sinapic acid:UDP-glucose glucosyltransferase activity. Mutants defective in this gene are hyper-fluorescent (which accumulate in their trichomes a compound that is likely to be 3'%2C5'-dimethoxynaringenin chalcone or sinapoyltriacetic acid lactone%2C potential products of the concerted action of 4-coumarate CoA ligase and chalcone synthase on sinapic acid). Also shown to be…	Ahg479675	-1.2252	0.00567262	0.408019	0.955364	-1.86777	2.59e-05	-0.246144	0.929443	-0.36247	0.653383	2.59e-05	6.97899	7.88539	8.27102	6.21386	7.33731	5.2177	7.02679	6.63928	6.08099	6.24119	7.21226	8.32492	8.64828	6.60914	7.69865	7.2404	7.58713	8.30594	8.35599	6.06728	7.33141	8.5379	7.57314	6.27903	4.60896	6.25092	6.05503	5.79849	8.6819	8.79718	7.88159	7.67229
g12993.t1	AT1G28370.2	ERF11,ATERF11,ERF DOMAIN PROTEIN 11	protein_coding	ERF domain protein 11	encodes a member of the ERF (ethylene response factor) subfamily B-1 of ERF/AP2 transcription factor family. The protein contains one AP2 domain. There are 15 members in this subfamily including ATERF-3%2C ATERF-4%2C ATERF-7%2C and leafy petiole.	Ahg473051	-0.131076	0.909637	0.193684	0.991422	2.27687	2.59e-05	0.163502	0.936603	-0.179523	0.860422	2.59e-05	6.56615	6.53323	5.5354	5.83223	6.11675	7.45187	5.76077	6.98813	4.12245	6.08081	6.85122	5.58651	5.53125	5.09692	5.76648	8.00882	4.46382	6.87518	4.18928	5.5803	6.8455	3.83072	5.11145	7.75727	8.13462	7.77859	5.94935	7.40496	6.74419	5.10459	5.38795	7.4066
g04484.t1	AT4G27710.1	CYP709B3	protein_coding	cytochrome P450%2C family 709%2C subfamily B%2C polypeptide 3	member of CYP709B	Ahg328921	0.455988	0.333048	-0.494723	0.909452	0.0200873	0.99289	-1.70898	0.508089	-3.06396	2.61e-05	2.61e-05	4.79322	4.594	3.94992	3.2954	4.15813	5.43697	4.91739	4.71809	3.73477	4.70181	6.0441	5.83367	5.46337	5.32246	5.6659	5.1765	5.41659	3.82417	5.39307	6.72995	6.41882	5.0064	5.88706	6.12415	5.59101	5.90579	6.27026	5.9728	5.43545	5.47096	6.34347	4.99809
g18248.t1	AT1G08520.1	ALB1,ALB-1V,CHLD,PDE166,PIGMENT DEFECTIVE EMBRYO 166,V157	protein_coding	ALBINA 1	Encodes the CHLD subunit of the Mg-chelatase enzyme involved in chlorophyll biosynthesis. Lines carrying recessive mutations of this locus are white and seedling lethal.	Ahg311903	-0.23522	0.691199	-0.62295	0.857078	-0.356029	0.637924	-1.14904	0.528091	-2.23046	2.61e-05	2.61e-05	6.51353	6.42574	5.71231	6.25064	6.22555	6.05406	5.99124	5.86127	6.54454	6.11278	7.03065	6.95648	6.3906	6.81843	6.79904	6.35311	6.45608	5.80655	6.62581	7.01948	6.64244	6.52272	6.70261	6.61498	6.33499	6.37596	6.33697	6.41572	6.10241	5.88244	6.57407	6.46415
g28597.t1	AT5G44400.1		protein_coding	FAD-binding Berberine family protein		Ahg494546	-1.49486	0.0527179	0.438558	0.948347	-2.35118	2.61e-05	-0.0818706	0.970105	0.39553	0.671136	2.61e-05	3.30874	4.74739	3.71162	3.40389	3.79291	3.72423	3.64143	2.08616	0	2.36296	5.38977	2.67527	3.10292	1.15005	3.0795	5.98901	1.17889	2.54908	4.29526	4.0738	4.6745	4.64252	4.42152	1.65808	3.54963	2.26074	2.04646	2.37873	4.07125	3.47696	4.19785	3.97094
g08230.t1	AT5G52760.1		protein_coding	Copper transport protein family		Ahg331636	-1.99781	2.7e-05	0.404251	0.954015	0.137917	0.926342	-0.452006	0.858797	1.72888	0.00705165	2.7e-05	3.90687	5.69992	6.09939	5.48239	5.29714	2.82946	5.05961	3.13599	2.93914	3.49105	5.00143	5.50898	4.39519	5.12239	5.007	6.32994	4.73886	5.79344	5.34945	3.99975	4.70614	5.07877	4.78353	4.15126	5.34573	4.98567	5.4177	4.97509	6.514	5.36982	4.87486	6.28974
g07496.t1	AT5G64770.1	RGF9,CLEL 9,CLE-like 9,GLV2,GOLVEN 2	protein_coding	root meristem growth factor	Encodes a root meristem growth factor (RGF). Belongs to a family of functionally redundant homologous peptides that are secreted%2C tyrosine-sulfated%2C and expressed mainly in the stem cell area and the innermost layer of central columella cells. RGFs are required for maintenance of the root stem cell niche and transit amplifying cell proliferation. Members of this family include: At5g60810 (RGF…	Ahg496693	-0.0605927	0.922629	-1.61611	0.260884	-1.35427	0.102725	-2.2389	0.528091	-4.53548	2.72e-05	2.72e-05	6.03307	6.22187	5.87814	5.66789	5.95024	6.16348	6.06055	5.72625	6.08099	6.00782	7.11498	7.94226	8.18637	7.74596	7.74739	4.50503	7.32433	5.6165	6.73907	7.19565	7.64339	6.21545	6.94839	6.55007	3.6442	6.00205	6.23571	5.60801	5.25245	6.66933	6.78802	6.10809
g11978.t1	AT5G22020.1		protein_coding	Calcium-dependent phosphotriesterase superfamily protein		Ahg489050	-1.39737	0.000473767	-0.789211	0.705203	-1.72403	2.72e-05	-2.75886	0.0458185	-1.75651	0.0211904	2.72e-05	5.19519	5.47074	5.9661	4.21999	5.21301	3.86047	4.75961	3.66519	3.67807	3.99084	4.5399	4.78549	5.12971	3.68788	4.53574	3.71761	3.23677	3.66349	5.54259	4.54915	4.55216	5.48606	5.03249	3.80072	3.22183	2.45467	4.32527	3.45062	4.93348	4.82785	4.82666	5.14196
g22799.t1	AT3G23110.1	RLP37,AtRLP37,receptor like protein 37,EMB2800,EMBRYO DEFECTIVE 2800	protein_coding	receptor like protein 37		Ahg930319	-1.39814	2.72e-05	-1.44806	0.233731	-0.932724	0.071286	-1.19382	0.462288	-0.79272	0.128911	2.72e-05	5.75568	7.54416	6.86166	6.2143	6.59395	4.62666	5.86777	5.43297	5.40922	5.33415	6.50692	7.40091	6.66132	7.5201	7.02231	5.91828	5.4361	5.89844	6.69837	6.51326	6.06283	7.23802	6.62812	6.30111	5.25872	5.88784	5.63824	5.77148	7.49783	8.29903	7.74689	7.65765
g13872.t1	AT1G19770.1	PUP14,ATPUP14,purine permease 14	protein_coding	purine permease 14	Member of a family of proteins related to PUP1%2C a purine transporter. May be involved in the transport of purine and purine derivatives such as cytokinins%2C across the plasma membrane.	Ahg472202	0.495164	0.37297	0.488182	0.943367	1.90593	2.74e-05	0.599273	0.720736	0.591621	0.404008	2.74e-05	6.14108	6.8178	5.50369	4.94972	5.85307	7.54918	6.4006	6.31392	5.52819	6.44797	8.28432	6.99761	6.63498	6.68803	7.15124	9.00236	7.13405	7.68951	5.84442	7.09789	7.68368	5.93912	6.64128	8.36904	9.09904	9.37798	7.5671	8.60329	7.09188	6.99215	7.04129	7.98646
g14799.t1	AT3G54363.1		protein_coding	hypothetical protein	This gene encodes a small protein and has either evidence of transcription or purifying selection.	Ahg931256	1.95486	2.74e-05	1.69872	0.356959	2.53187	3.16e-05	1.98513	0.167796	-0.641405	0.315417	2.74e-05	4.2662	5.6009	3.2332	4.98507	4.52134	5.84	8.88791	5.34352	6.08099	6.5381	4.483	5.08932	6.10259	5.78803	5.36574	4.78041	8.98593	5.8544	5.49889	6.43633	2.36523	5.81042	5.02772	8.4592	6.9812	6.01749	8.63132	7.5223	5.76217	4.68779	2.98927	5.29052
g25086.t1	AT5G49120.1		protein_coding	DUF581 family protein%2C putative (DUF581)		Ahg494976	2.88624	2.74e-05	1.29785	0.761132	1.00363	0.311216	1.76888	0.514747	-0.913412	0.488428	2.74e-05	1.18441	1.29749	0.741819	1.09152	1.07881	4.59236	4.22807	2.47109	1.01137	3.07572	1.59637	1.66421	2.30674	1.90428	1.8679	4.0556	1.42512	1.74022	1.75017	1.88602	1.32766	1.83422	1.69952	2.86841	1.57689	1.91	3.59589	2.4878	0.426208	0.24814	0.254349	1.19193
g26969.t1	AT1G64390.1	GH9C2,AtGH9C2,glycosyl hydrolase 9C2	protein_coding	glycosyl hydrolase 9C2		Ahg924488	-1.92256	2.74e-05	-2.53296	0.000783121	-1.01864	0.247132	-2.67659	0.237056	-4.41462	0.000206501	2.74e-05	7.22793	5.57877	5.19499	5.08623	5.77198	4.61822	3.86454	4.52819	3.20299	4.05349	4.43881	3.51299	2.39267	4.31454	3.66475	2.41719	1.98163	1.46974	2.58642	2.38203	4.15366	4.01415	3.28407	2.99041	0.842623	3.782	2.04646	2.41537	4.18467	2.5089	3.81867	1.95322
g21348.t1	AT4G13800.10		protein_coding	magnesium transporter NIPA (DUF803)		Ahg493534	0.139682	0.8604	-0.670176	0.751238	-1.81402	2.78e-05	0.749653	0.660094	0.220692	0.82934	2.78e-05	4.7021	5.34526	6.52504	4.24937	5.20544	4.09953	6.47017	6.12554	5.08043	5.44392	5.42039	6.16505	7.39765	5.58315	6.14156	4.82528	5.06364	4.89889	7.23748	5.81863	6.07952	6.92404	6.51492	6.33147	3.22183	4.52761	5.04841	4.78233	5.38888	5.92762	6.35031	4.7034
g02055.t1	AT1G04250.1	AXR3,AtIAA17,IAA17,indole-3-acetic acid inducible 17	protein_coding	AUX/IAA transcriptional regulator family protein	Transcription regulator acting as repressor of auxin-inducible gene expression. Auxin-inducible AUX/IAA gene. Short-lived nuclear protein with four conserved domains. Domain III has homology to beta alpha alpha dimerization and DNA binding domains. Involved in auxin signaling and is a positive modulator of natural leaf senescence. Auxin induces the degradation of the protein in a dosage-dependent…	Ahg470401	-0.814577	0.239509	-1.29659	0.221855	-1.4815	0.0212462	-3.62284	0.244265	-3.30524	2.79e-05	2.79e-05	7.90851	7.29369	7.49047	7.06645	7.43978	5.50785	6.70474	7.39105	7.2018	6.70136	6.68461	7.0376	7.25006	7.04178	7.00351	5.8439	5.51292	5.56315	6.12009	7.14845	6.58687	5.94558	6.45025	6.37792	4.17441	5.19023	4.48508	5.05691	5.98989	7.1924	7.37199	6.6337
g07061.t1	AT2G28605.1		protein_coding	Photosystem II reaction center PsbP family protein	Encodes a PsbP domain-OEC23 like protein localized in thylakoid (peripheral-lumenal side).	Ahg481771	-0.11543	0.86807	-0.777307	0.724174	-0.251292	0.781182	-1.55163	0.528091	-2.60318	2.79e-05	2.79e-05	5.76696	5.78615	5.43809	5.2405	5.55792	5.25114	5.55201	5.51718	5.91917	5.55988	5.85528	5.93031	5.9691	6.18247	5.98429	4.68624	6.00452	5.10834	5.81976	5.90636	6.00516	5.73777	5.86726	6.02148	5.08416	6.27681	5.33619	5.67966	5.52433	5.85463	6.23687	5.67093
g08545.t1	AT1G65500.1		protein_coding	transmembrane protein		Ahg925639	-1.96176	2.81e-05	-0.369383	0.970527	-0.383104	0.684262	-0.624716	0.700607	-1.14155	0.113982	2.81e-05	5.16752	7.52784	6.5042	6.39262	6.39805	3.89853	4.96589	3.42385	5.97319	4.56537	6.42328	5.39551	6.55426	5.30366	5.91918	7.20424	3.92151	4.55129	7.07954	4.47424	4.23934	7.49617	5.82232	6.09562	5.2978	3.97686	6.75832	5.53215	8.06402	6.60253	6.17708	6.78512
g21502.t1	AT2G25735.1		protein_coding	hypothetical protein		Ahg932743	-1.02124	0.504694	2.95884	2.82432e-05	1.80154	7.54e-05	0.907957	0.631333	1.55487	0.0492207	2.82432e-05	0.886334	2.68219	1.88328	0.821111	1.56823	1.20719	0	0.721796	1.34433	0.81833	3.8794	3.83687	2.30674	1.15005	2.79327	6.17387	4.6689	3.99308	3.63258	3.23655	3.99193	2.57549	3.35914	4.76081	4.82625	5.58157	5.47806	5.16167	3.20926	3.08865	3.27439	4.38867
g05503.t1	AT3G61220.3	SDR1	protein_coding	NAD(P)-binding Rossmann-fold superfamily protein	CytADR/SDR1 is an aldehyde reductase that catalyzes the reduction of the aldehyde carbonyl groups on alpha%2Cbeta-unsaturated aldehydes with more than 5 carbons in vitro. It can also act on menthone and neomenthol in vitro%2C but these do not represent likely endogenous activities of this enzyme in planta. GFP-tagged CytADR appears to localize to the cytosol where it likely plays a role in detoxi…	Ahg486598	-0.535237	0.207591	-0.804354	0.634416	-1.65375	2.84e-05	-0.919472	0.528091	-0.940659	0.178785	2.84e-05	6.61067	6.5022	5.56644	5.99717	6.16912	6.22368	6.21059	5.2726	5.35816	5.76626	6.07331	4.74741	6.9612	4.26965	5.51289	5.22754	3.76979	4.96749	6.98694	4.37264	4.937	5.31683	5.40335	5.17848	2.52603	4.10465	3.72931	3.88462	5.31607	6.90672	6.01398	5.40904
g30396.t1	AT1G26762.1		protein_coding	transmembrane protein		Ahg949517	5.88499	2.86e-05	3.17565	0.00351407	-2.30751	0.236303	-1.36994	0.526746	0.392476	0.912906	2.86e-05	0	0	0	0	0	2.76054	2.69568	0.721796	1.34433	1.88059	0	0	3.8511	1.77534	1.40661	2.52992	3.93707	3.38079	1.79248	1.83514	1.15499	0	1.19565	0	1.79871	0	0	0.449677	0	4.7666	3.20068	2.56047
g28743.t1	AT4G00050.1	UNE10	protein_coding	basic helix-loop-helix (bHLH) DNA-binding superfamily protein		Ahg943760	-0.71855	0.121372	-1.27613	0.170833	-1.84833	2.9e-05	-1.65805	0.420746	-2.76909	2.91e-05	2.9e-05	5.24445	5.19816	5.12723	4.36124	4.98277	4.20568	4.64394	4.10692	4.67954	4.40902	4.31389	4.58418	5.34979	5.0312	4.81977	3.45746	3.67779	2.7233	5.44465	4.77904	4.84526	5.09049	5.03986	4.65505	2.62211	3.10177	2.96045	3.33484	5.13036	5.08877	5.05299	4.92419
g11231.t1	AT3G21305.1		protein_coding	hypothetical protein			0.353836	0.875238	1.19725	0.796208	1.94298	0.00224665	3.52625	0.286802	3.49134	2.93e-05	2.93e-05	0.886334	1.5706	0	1.10444	0.890343	1.45689	2.86022	0	0	1.07928	1.08701	0.442729	1.14708	1.33572	1.00314	2.63449	1.42512	1.5423	0.980683	1.59555	1.32766	1.55049	1.3636	1.54419	3.2819	2.98098	3.6714	2.86962	1.61456	0.954848	0.658456	1.69335
g13479.t1	AT1G20850.1	XCP2	protein_coding	xylem cysteine peptidase 2		Ahg472321	-2.67324	0.00216579	-1.32823	0.135881	-3.78909	2.94e-05	-1.2348	0.83511	-3.07781	0.133698	2.94e-05	2.96121	2.73651	0.418073	3.05038	2.29154	0.90503	0	0.721796	1.34433	0.74279	5.50855	4.91136	4.55281	4.46149	4.85855	4.61135	2.9526	3.24702	2.16235	1.67383	2.51566	3.68376	2.5089	0.781279	0.481974	0	0.334465	0.399429	2.9127	0.459799	3.02388	0
g18016.t3	AT2G09480.1		long_noncoding_rna			Ahg902358	2.06289	2.94e-05	1.05089	0.599997	0.649544	0.476517	-0.668049	0.800739	-2.07816	0.0327005	2.94e-05	2.1355	2.30468	2.88493	1.88115	2.30156	4.78732	5.01374	3.5894	3.49324	4.22093	4.24712	3.684	4.47615	2.47821	3.72137	4.39025	4.57	4.03309	3.24526	4.5901	4.25696	3.29558	3.84698	5.11008	3.68926	4.92147	4.26781	4.49715	2.53898	3.70168	2.38999	3.4664
g27407.t1	AT4G09010.3	TL29,APX4,ascorbate peroxidase 4	protein_coding	ascorbate peroxidase 4	Encodes a thylakoid lumen protein that was initially believed to act as a microsomal ascorbate peroxidase APX4 but to date%2C no evidence of enzymatic activity has been found.	Ahg489709	-0.421704	0.512459	-0.982732	0.489379	-0.740294	0.129041	-0.946577	0.647199	-2.25777	2.95e-05	2.95e-05	6.25765	5.89166	5.32165	5.87997	5.83773	5.79536	4.58243	6.01402	5.70886	5.52517	6.49621	6.70655	6.08334	6.50163	6.44694	5.87625	5.37325	5.16319	6.15147	5.98906	5.75083	6.05727	5.98716	5.72091	4.84628	4.92147	5.7952	5.32096	5.05778	5.48312	6.41693	5.51353
g14728.t1	AT1G68590.1	PSRP3/1	protein_coding	Ribosomal protein PSRP-3/Ycf65		Ahg475984	-0.966992	0.0203177	-0.986861	0.582305	-0.940202	0.0423998	-1.8837	0.360963	-2.74413	3e-05	3e-05	6.52687	6.82408	5.99681	6.22129	6.39226	5.66497	5.18905	5.57727	5.7507	5.5455	7.26594	7.35179	7.10803	7.16945	7.2238	6.02793	6.64407	5.56413	6.98852	6.66914	6.80711	7.39004	6.9637	6.23383	5.68299	6.39382	6.0886	6.09981	6.78972	7.04436	7.24572	6.75589
g30174.t1	AT3G63540.1		protein_coding	thylakoid lumenal protein (Mog1/PsbP/DUF1795-like photosystem II reaction center PsbP family protein)	Conceptual translation of this open reading frame gave the sequence of a 229-residue hypothetical protein that contains the same sequence as the mature A. thaliana chloroplast luminal 19-kDa protein linked to a putative signal sequence.	Ahg939454	-0.823364	0.0428571	-0.299171	0.973521	-0.616247	0.277278	-2.04139	0.395312	-2.30062	3e-05	3e-05	6.94959	6.77302	6.97394	6.79979	6.87408	5.86181	5.99124	6.49097	6.35862	6.17566	7.10559	7.51649	7.37408	7.32838	7.33113	6.66843	7.36546	6.4678	7.34874	6.96019	7.12256	7.34184	7.19333	6.77816	6.27713	6.60782	6.93147	6.64865	6.99413	6.92466	7.71948	6.96567
g23908.t1	AT2G41650.1		protein_coding	hypothetical protein		Ahg925981	1.91145	3.01e-05	1.44206	0.327526	4.34379	7.74e-05	0.979674	0.631333	1.61422	0.0335124	3.01e-05	5.27006	4.99755	0	0	2.5669	7.52959	6.91109	0	0	3.61017	4.09635	0	3.72293	0	1.95482	5.30119	1.15452	3.05808	4.36983	0.727264	0	0	1.27427	5.07452	3.99044	3.66061	4.26409	4.24742	3.43601	5.62648	5.03825	2.94347
g10610.t1	AT5G11450.2	PPD5	protein_coding	PsbP domain protein (Mog1/PsbP/DUF1795-like photosystem II reaction center PsbP family protein)		Ahg487981	-0.916059	0.020638	-0.769776	0.704927	-0.929456	0.0244536	-2.05069	0.420746	-2.27907	3.04e-05	3.04e-05	6.35059	6.29156	5.84478	6.08941	6.14409	5.29989	5.18905	5.47569	5.47925	5.36097	6.25419	6.32225	5.89004	6.40635	6.21821	5.34005	5.99503	4.99218	6.19319	5.73437	5.61852	6.14416	5.92256	5.27981	4.88553	5.12046	5.03699	5.0807	5.56679	4.89308	6.44912	5.70222
g08289.t1	AT5G52250.1	RUP1,EFO1,EARLY FLOWERING BY OVEREXPRESSION 1	protein_coding	Transducin/WD40 repeat-like superfamily protein	Encodes a transducin protein whose gene expression is induced by UV-B. This induction is reduced in hy5 mutant and may be a target of HY5 during UV-B response. Functions as a repressor of UV-B signaling.	Ahg495294	-1.32013	0.0346663	-1.74326	0.239089	-2.35752	3.05e-05	-2.20333	0.0558895	-1.06094	0.32645	3.05e-05	4.74838	4.9333	4.76654	4.71717	4.79135	2.9154	2.63638	5.03617	3.73477	3.58068	2.91096	4.49508	3.90386	4.17544	3.87133	2.52992	1.63538	1.70912	4.13322	3.04367	3.97471	3.74435	3.72399	2.85366	1.13091	1.02452	1.95234	1.74036	3.36174	4.55588	4.422	4.41049
g14973.t1	AT2G16018.1		protein_coding	hypothetical protein		Ahg936255	2.6219	0.282813	-1.87871	0.943367	-0.0489472	0.984583	0.280816	0.890581	6.31863	3.13e-05	3.13e-05	0	0	0	0	0	0	0	0.721796	0.597453	0.329812	0.292626	0.78102	0	0	0.268412	0	0	0	0	5.65458	1.21487	0.351171	1.80516	0.309818	5.38734	0.756614	1.03114	1.87123	5.11613	0.644341	4.47299	0
g17436.t1	AT1G48350.1	EMB3105	protein_coding	Ribosomal L18p/L5e family protein		Ahg473970	-0.144951	0.865267	-0.676757	0.803815	-0.538331	0.308039	-1.43061	0.525739	-2.20144	3.13e-05	3.13e-05	5.86473	5.83053	4.6361	5.31185	5.41081	5.2177	5.01374	5.61598	5.70886	5.38907	6.38416	6.48729	5.65813	6.43712	6.24168	5.44442	6.23181	4.98204	5.9904	5.91444	5.64597	6.10426	5.91377	5.60498	5.40095	5.04713	5.74695	5.45	5.62823	4.98144	6.00534	5.74578
g21915.t1	AT1G51400.1		protein_coding	Photosystem II 5 kD protein		Ahg923621	-0.080917	0.938326	-1.31667	0.376907	-0.482716	0.768167	-1.69289	0.63213	-3.11495	3.13e-05	3.13e-05	8.44832	7.87936	7.57173	9.09725	8.24917	7.93082	7.00352	8.7223	9.53296	8.2974	9.3724	9.62064	8.85919	9.72177	9.3935	8.36092	8.30067	7.17309	8.61174	10.0664	9.99972	8.375	9.26321	9.1607	8.36556	8.3431	9.55789	8.85681	7.92051	8.63638	9.23719	8.29576
g03378.t1	AT2G34860.1	EDA3,PSA2	protein_coding	DnaJ/Hsp40 cysteine-rich domain superfamily protein		Ahg482448	-0.946162	0.024964	-1.23131	0.145708	-1.20881	0.0110786	-2.52603	0.168303	-2.3297	3.17e-05	3.17e-05	5.56199	5.54111	5.49296	5.43203	5.50702	4.64363	3.86454	4.97792	5.14461	4.65767	5.68286	5.76863	5.63187	5.97442	5.76444	4.55917	4.89002	4.82551	5.48552	5.28223	4.88266	5.73777	5.34705	4.5703	3.33957	4.74723	4.26781	4.23123	5.49164	5.08877	5.76054	5.10898
g15402.t1	AT4G19100.1	PAM68	protein_coding	PAM68-like protein (DUF3464)		Ahg492947	-0.024555	0.976362	-0.609269	0.818634	-0.465	0.414794	-1.75848	0.459792	-2.5878	3.17e-05	3.17e-05	5.323	5.11857	4.44895	5.00243	4.97324	5.16605	4.45094	5.49659	5.12353	5.05928	5.52977	5.89591	5.71762	5.51747	5.66519	4.68624	5.35851	4.38808	5.80549	5.39051	5.75083	6.08682	5.75841	5.56173	4.84628	5.55007	5.51145	5.36739	5.42395	5.49517	5.45923	5.12886
g16639.t1	AT3G57550.2	AGK2,GK-2,GUANYLATE KINAS 2	protein_coding	guanylate kinase	guanylate kinase	Ahg486203	-0.462369	0.52878	0.495332	0.92879	0.886693	0.0781836	1.10386	0.650417	2.51328	3.17e-05	3.17e-05	4.32845	4.96778	4.83611	4.98507	4.77935	4.61822	4.75961	5.14606	3.03256	4.38911	4.67264	4.58418	3.53956	4.82946	4.40646	5.99884	4.6203	5.19562	4.57321	4.1849	4.7371	4.5437	4.50973	4.96271	5.89977	5.30791	5.58387	5.43857	5.04281	4.71897	4.92149	5.12226
g15060.t1	AT1G53170.1	ERF8,ATERF-8,ATERF8,ETHYLENE RESPONSE ELEMENT BINDING FACTOR 4	protein_coding	ethylene response factor 8	encodes a member of the ERF (ethylene response factor) subfamily B-1 of ERF/AP2 transcription factor family (ATERF-8). The protein contains one AP2 domain. There are 15 members in this subfamily including ATERF-3%2C ATERF-4%2C ATERF-7%2C and leafy petiole.	Ahg474440	1.0585	0.0725534	0.777618	0.731584	1.91958	3.23e-05	0.58162	0.71752	0.0649671	0.942056	3.23e-05	5.19519	4.54918	4.30917	6.12154	5.04377	6.93929	5.26932	6.57196	6.01385	6.1986	4.04578	4.44837	4.19447	3.25316	3.98544	4.32924	4.6448	4.86653	3.74158	3.98447	4.6745	1.24973	3.41257	4.59911	6.34909	6.50752	3.81204	5.31694	4.15714	2.30485	3.75829	4.83828
g24695.t1	AT5G39610.1	NAC6,ANAC092,Arabidopsis NAC domain containing protein 92,ATNAC2,NAC domain containing protein 2,ATNAC6,NAC domain containing protein 6,NAC2,NAC domain containing protein 2,ORE1,ORESARA 1	protein_coding	NAC domain containing protein 6	Encodes a NAC-domain transcription factor. Positively regulates aging-induced cell death and senescence in leaves. This gene is upregulated in response to salt stress in wildtype as well as NTHK1 transgenic lines although in the latter case the induction was drastically reduced. It was also upregulated by ABA%2C ACC and NAA treatment%2C although in the latter two cases%2C the induction occurred r…	Ahg494028	0.776399	0.772872	3.18025	4.09286e-05	2.297	3.23e-05	2.34083	0.681062	2.83261	0.00697998	3.23e-05	0	0.5778	0.741819	0	0.329905	0.522349	1.62625	0	0	0.537149	0.743819	1.48329	2.88302	2.39705	1.8768	3.85379	4.89002	4.43146	2.77408	1.59555	1.32766	2.19621	1.97337	3.64368	3.9705	4.04564	4.46817	4.032	3.15462	3.89607	1.72839	1.37616
g25127.t1	AT5G49360.1	BXL1,ATBXL1,BETA-XYLOSIDASE 1	protein_coding	beta-xylosidase 1	Encodes a bifunctional %7Bbeta%7D-D-xylosidase/%7Balpha%7D-L-arabinofuranosidase required for pectic arabinan modification. Located in the extracellular matrix. Gene is expressed specifically in tissues undergoing secondary wall thickening. This is a member of glycosyl hydrolase family 3 and has six other closely related members.	Ahg949430	0.556861	0.823642	1.36881	0.800775	2.72413	3.24e-05	2.74363	0.291281	2.19274	0.229941	3.24e-05	0.886334	0.5778	0.418073	0	0.470552	0.522349	1.03107	0	1.34433	0.724439	2.20097	2.67527	2.01315	1.33572	2.05628	1.45234	4.43601	1.84213	2.74445	2.75045	2.60788	1.68022	2.44575	4.6133	5.83107	3.5469	6.22569	5.05424	2.45103	3.59369	2.38999	1.08204
g01502.t1	AT2G22821.1		antisense_long_noncoding_rna	Natural antisense transcript overlaps with AT2G22820	Potential natural antisense gene%2C locus overlaps with AT2G22820	Ahg902344	1.37124	3.26e-05	1.21148	0.301562	1.35364	0.000295563	1.49811	0.265769	0.711099	0.200222	3.26e-05	4.0977	4.56427	3.91819	3.23793	3.95452	5.53525	6.10497	5.43297	4.39291	5.36653	4.10354	4.24478	4.60307	4.19958	4.28774	4.58549	6.2237	5.18247	4.56476	4.89796	4.91009	4.94319	4.829	6.44292	6.01043	6.20446	6.21052	6.21709	4.7243	5.19237	3.53653	4.52491
g19285.t1	AT5G14120.1		protein_coding	Major facilitator superfamily protein		Ahg940882	1.90291	0.000315387	1.23261	0.305279	0.6979	0.353342	1.81443	0.395312	2.51508	3.28e-05	3.28e-05	1.64209	3.11017	1.88328	1.54444	2.045	3.40578	4.05772	3.93387	3.8926	3.82249	2.51658	2.7542	3.10292	2.69743	2.76778	3.80981	3.76979	3.75836	3.34735	3.75164	3.82904	2.57549	3.37588	3.3367	4.60896	4.0152	4.48508	4.11149	2.70025	3.65945	3.58369	2.45105
g12982.t1	AT1G28290.1	AGP31	protein_coding	arabinogalactan protein 31	Encodes an atypical arabinogalactan protein that is localized to the plasma membrange. AGP31 is highly expressed in flowers and vascular tissue and is repressed by jasmonic acid. AGP31 may play a role in vascular tissue function during defense and development.	Ahg473038	-1.05893	0.147308	-4.26283	3.29875e-05	-4.1861	0.000605683	-2.32054	0.465196	-7.48224	0.000181866	3.29875e-05	3.42726	3.11017	3.74816	1.7226	3.00205	3.28182	1.62625	1.84677	1.83399	2.14721	5.19097	4.03953	3.53956	1.64783	3.60447	1.20313	0.507252	0.427595	2.48256	2.75045	4.15366	3.55437	3.23526	2.12225	0	0	0.334465	0.614178	2.25721	0.954848	2.80255	1.46223
g06356.t1	AT3G05730.1		protein_coding	defensin-like protein	Encodes a defensin-like (DEFL) family protein.		0.370891	0.828354	-3.59944	3.31859e-05	-6.36744	0.00583304	-4.00533	0.124402	-1.59731	0.563781	3.31859e-05	6.55317	7.85808	9.39795	4.67449	7.12092	8.45135	6.99173	7.06009	7.9912	7.62359	2.7272	3.87269	2.01315	7.08452	3.92439	1.45234	2.9526	3.26472	0.354017	8.54719	7.37471	4.47384	5.18744	3.61576	1.57689	1.02452	0	1.55429	5.82474	3.65945	4.28603	3.84844
g21097.t1	AT1G67740.1	PSBY,YCF32	protein_coding	photosystem II BY	PsbY precursor (psbY) mRNA. This single nuclear gene is imported into the chloroplasts where it is processed into two integral membrane proteins with identical topology (PsbY-1 and PsbY-2). The protein appears to bind manganese but its role is not well understood.	Ahg475878	-0.514051	0.270537	-1.07415	0.510569	-0.531657	0.456893	-1.70241	0.459792	-2.38734	3.33e-05	3.33e-05	6.75931	7.06603	7.09594	6.5093	6.85764	6.44211	6.12668	6.9124	6.35862	6.45995	7.01318	6.75053	7.85853	7.76023	7.34562	6.225	6.61336	5.33985	7.3339	6.77059	6.89439	6.172	6.79272	7.68689	5.66054	6.17723	5.80196	6.33166	6.32902	6.64789	8.3004	7.39571
g29650.t1	AT4G22380.1		protein_coding	Ribosomal protein L7Ae/L30e/S12e/Gadd45 family protein		Ahg490061	-1.44259	3.36e-05	-0.744824	0.803768	-0.448372	0.621984	-1.79484	0.325182	-0.921648	0.157612	3.36e-05	7.62501	7.10268	7.45498	7.00319	7.29646	6.1895	6.30844	5.76121	5.70886	5.992	6.9278	6.54392	6.03739	7.00116	6.62757	6.68672	5.95639	6.11868	6.4045	6.27931	5.84384	7.38053	6.47704	5.72732	6.38377	6.44038	5.83531	6.09669	7.12778	6.37851	6.77538	7.53375
g03134.t1	AT2G32540.1	CSLB04,ATCSLB04,cellulose synthase-like B4,ATCSLB4,CELLULOSE SYNTHASE LIKE B4	protein_coding	cellulose synthase-like B4	encodes a gene similar to cellulose synthase	Ahg482180	-0.786479	0.565762	0.650134	0.779232	1.62059	0.0281709	0.1658	0.929242	-2.32107	3.37e-05	3.37e-05	1.64209	1.89109	1.88328	1.10444	1.63022	0.522349	1.03107	1.20067	1.83399	1.14702	4.16088	5.24773	5.00087	4.10052	4.6275	4.68624	5.00806	3.44735	6.19593	1.42497	1.53262	5.95215	3.77642	7.16507	1.75699	5.43176	7.07682	5.35766	5.30181	5.15797	2.98962	3.52757
g15310.t1	AT1G50250.1	FTSH1	protein_coding	FTSH protease 1	encodes an FTSH protease that is localized to the chloroplast. Involved in the D1 repair cycle of Photosystem II. FtsH1 and FtsH5 are interchangeable in thylakoid membranes.	Ahg923463	-1.76805	0.000371392	-1.29279	0.170833	-1.67687	3.37e-05	-0.967765	0.50648	-0.846974	0.263046	3.37e-05	7.34549	7.15846	6.51976	6.22868	6.8131	4.93865	4.51818	5.92432	5.30298	5.17104	6.27947	6.9523	7.06614	6.59557	6.72337	5.35543	5.16877	5.81474	7.26122	5.60049	5.94455	6.89761	6.42596	5.80985	3.54963	5.0621	4.95441	4.844	7.197	6.76703	6.48992	6.91697
g07472.t1	AT5G64940.1	ATH13,ATATH13,ARABIDOPSIS THALIANA ABC2 HOMOLOG 13,ATOSA1,A. THALIANA OXIDATIVE STRESS-RELATED ABC1-LIKE PROTEIN 1,OSA1,OXIDATIVE STRESS-RELATED ABC1-LIKE PROTEIN 1	protein_coding	ABC2 homolog 13	Encodes a member of ATH subfamily of ATP-binding cassette (ABC) proteins.	Ahg951334	-0.66374	0.209512	-1.05604	0.551512	-1.07181	0.0275601	-1.70789	0.447801	-2.4065	3.46e-05	3.46e-05	7.89572	7.56723	6.79335	6.89581	7.28803	6.90818	6.38267	6.7036	6.99105	6.74638	7.57753	7.28358	7.33119	7.68956	7.47047	6.77521	6.58831	7.11289	7.73513	7.49015	6.66944	8.09719	7.49798	7.16524	6.17787	6.09957	6.5608	6.50087	7.05133	6.86784	8.11319	6.86459
g11613.t1	AT3G55800.1	SBPASE	protein_coding	sedoheptulose-bisphosphatase	Encodes the chloroplast enzyme sedoheptulose-1%2C7-bisphosphatase (SBPase)%2C involved in the carbon reduction of the Calvin cycle. Increase in SBPase activity in transgenic lines accumulate up to 50%25 more sucrose and starch than wild-type.	Ahg938526	-0.643449	0.218772	-0.87728	0.745815	-0.925952	0.119217	-2.18429	0.497332	-2.80268	3.47e-05	3.47e-05	8.03757	8.01741	7.96237	7.96693	7.99607	6.929	7.70505	7.67849	7.57611	7.47216	7.72895	8.20537	8.31024	8.63056	8.21878	6.76373	8.04394	6.08005	8.26892	8.22037	8.1788	8.26556	8.23341	7.96517	6.50843	7.56669	7.45143	7.37293	7.2337	7.48162	8.46451	7.86136
g05270.t1	AT3G63140.1	CSP41A	protein_coding	chloroplast stem-loop binding protein of 41 kDa	Encodes a protein with ribonuclease activity that is involved in plastid rRNA maturation.	Ahg486816	-0.935307	0.03696	-1.35372	0.288169	-1.08903	0.0271554	-2.4293	0.459993	-2.75562	3.53e-05	3.53e-05	7.9136	7.64385	7.75351	7.74513	7.76402	6.64441	6.61544	7.17473	7.36784	6.9506	7.84496	7.91889	7.64969	7.87332	7.82172	6.83678	6.38513	6.00478	7.68337	7.17393	7.00876	7.45266	7.32968	6.99687	5.3736	6.57689	6.29444	6.31045	6.81636	6.97933	8.18088	7.34987
g12791.t1	AT3G47070.1		protein_coding	thylakoid soluble phosphoprotein		Ahg937450	-1.22487	0.0139973	-1.33993	0.325261	-1.73819	0.000586066	-2.74173	0.377561	-2.77448	3.53e-05	3.53e-05	8.65981	8.6178	8.72746	8.36607	8.59279	7.27623	6.76135	7.94871	7.95884	7.48628	8.18527	8.84443	8.19088	9.01496	8.55889	7.03605	7.69079	6.96362	8.97361	8.46496	8.42683	9.23644	8.77546	7.69525	6.17787	7.52949	7.04128	7.11097	8.10651	8.4155	8.91413	8.50096
g08862.t1	AT2G24550.1		protein_coding	major centromere autoantigen B-like protein		Ahg481311	0.0160419	0.985079	0.496111	0.901123	2.37977	3.64e-05	1.61415	0.43418	1.4485	0.0434298	3.64e-05	3.24561	4.42235	3.47044	4.12808	3.81662	3.72423	3.05395	4.05151	4.65036	3.87001	5.14587	4.80415	4.12084	5.34428	4.85378	5.93885	5.71159	4.8215	4.98151	4.62992	6.2502	3.8584	4.93001	6.42695	7.18763	7.84499	8.08653	7.38653	5.78932	5.6325	5.7189	6.33892
g13456.t1	AT1G21100.1	IGMT1	protein_coding	O-methyltransferase family protein		Ahg472352	1.00927	0.295093	2.17677	0.020118	1.7773	3.64e-05	0.884036	0.720627	0.328443	0.704587	3.64e-05	1.12392	1.95663	2.39569	0.855143	1.58284	3.16176	3.09329	2.20265	1.0795	2.3843	4.08205	4.51584	2.98116	2.10468	3.42093	5.14534	5.45894	3.89863	4.09651	3.51845	4.22281	3.07507	3.72821	5.22283	5.52457	5.57115	5.75387	5.51811	5.22606	3.851	2.94191	4.02568
g24501.t1	AT2G41210.1	PIP5K5	protein_coding	phosphatidylinositol- 4-phosphate 5-kinase 5	Encodes a protein with phosphatidylinositol-4-phosphate 5-kinase activity that plays a role in pollen tip growth. The enzyme localizes to the apical plasma membrane and adjacent cytosolic region of pollen tubes. Overexpression of this gene leads to increased deposition of pectin in the cell wall at the tip of the pollen tube and causes altered pollen tube morphology.	Ahg934940	1.92936	3.67e-05	0.888007	0.705946	0.510529	0.497787	0.538087	0.699974	-0.258801	0.687061	3.67e-05	1.43133	2.30468	3.06955	2.15395	2.23988	3.0733	4.86669	4.60718	3.35541	3.97564	3.76475	3.31894	4.51499	2.2196	3.45457	4.09278	3.76979	4.17865	3.91119	3.76957	3.06368	3.8025	3.63673	4.43305	3.49991	4.48383	4.26781	4.17115	3.09784	3.34994	3.0907	3.19194
g14956.t1	AT3G50770.1	CML41	protein_coding	calmodulin-like 41		Ahg485424	-0.20915	0.888535	3.11257	3.70579e-05	1.53553	0.0356295	2.49141	0.825825	2.88183	0.00239314	3.70579e-05	2.1355	2.15316	1.22932	1.34115	1.71478	1.20719	2.86022	1.20067	1.34433	1.6531	1.97206	1.8132	2.88302	1.15005	1.95458	4.97219	3.36029	3.94658	5.19372	2.38203	3.35733	2.50719	3.36007	4.96271	5.1339	4.41555	4.90501	4.85429	4.43442	6.11116	1.6419	0.564356
g14145.t1	AT5G25110.1	CIPK25,SnRK3.25,SNF1-RELATED PROTEIN KINASE 3.25	protein_coding	CBL-interacting protein kinase 25	member of AtCIPKs	Ahg894415	2.17239	0.0191373	3.00304	3.71318e-05	1.58051	0.0371771	0.547511	0.718259	-0.0216461	0.979482	3.71318e-05	0.886334	2.23091	1.74545	1.10444	1.49178	2.3006	5.86777	0.721796	3.28121	3.04284	2.26986	2.96796	2.75907	2.69743	2.67358	4.16439	6.45608	5.70265	5.12639	5.36124	5.15138	2.50719	4.53655	6.6325	5.11751	6.74861	6.24567	6.18607	5.04281	5.97143	3.7787	4.33264
g11995.t1	AT5G21430.1	NdhU,CRRL,CHLORORESPIRATORY REDUCTION L	protein_coding	Chaperone DnaJ-domain superfamily protein		Ahg941682	-1.40212	0.00578955	-1.32379	0.151421	-1.57614	0.0118385	-2.28688	0.447801	-2.51768	3.73e-05	3.73e-05	5.91631	5.65126	5.81063	6.10557	5.87094	4.06234	3.64143	5.77838	4.89387	4.594	5.95278	6.19365	6.07686	6.64913	6.2181	5.03084	5.16877	3.8674	6.24701	5.88183	5.59054	5.99005	5.92736	5.36613	2.19216	4.92147	4.90501	4.34619	5.41235	5.35666	6.15727	6.15731
g30259.t1	AT5G42100.1	BG_PPAP,ATBG_PPAP,ARABIDOPSIS THALIANA BETA-1,3-GLUCANASE_PUTATIVE	protein_coding	beta-1%2C3-glucanase	encodes a plasmodesmal (Pd)-associated membrane protein involved in plasmodesmal callose degradation%2C i.e. beta-1%2C3-glucanase (EC 3.2.1.39)%2C and functions in the gating of Pd	Ahg947488	-0.466091	0.291885	-1.65624	0.0188077	-1.06111	0.0630938	-2.30591	0.171873	-3.0697	3.75e-05	3.75e-05	5.82209	5.9503	6.25353	4.69599	5.68048	5.31578	5.89332	5.61598	4.55912	5.34605	5.30204	5.48604	5.587	5.82729	5.55059	3.71761	4.40765	4.34959	5.38349	6.01561	5.82475	5.95202	5.79397	5.30625	4.78533	5.4283	3.70065	4.80513	3.94816	5.45253	5.96584	5.37061
g27011.t1	AT1G64680.1		protein_coding	beta-carotene isomerase D27		Ahg474875	-0.597604	0.260252	-0.717892	0.833484	-0.590872	0.424498	-1.92831	0.459792	-2.82847	3.77e-05	3.77e-05	7.2482	7.16838	6.73081	7.11913	7.06663	6.1189	6.47017	6.86497	6.91336	6.59185	7.31566	7.63593	7.46118	7.7128	7.5314	6.56639	7.2303	6.30257	7.70468	7.65361	6.96801	7.75649	7.5207	7.42459	6.16198	7.19804	7.19048	6.99377	7.25658	7.12416	7.9015	7.18246
g24494.t1	AT2G41250.1		protein_coding	Haloacid dehalogenase-like hydrolase (HAD) superfamily protein		Ahg934945	1.93719	3.82e-05	1.48348	0.246149	1.64021	0.00120076	0.956871	0.584445	-0.808548	0.33198	3.82e-05	3.17959	3.33808	3.2332	3.05038	3.20031	5.3315	5.81526	3.23879	5.882	5.06689	5.47247	5.14896	4.47615	3.5445	4.66052	5.88687	6.25588	5.68305	5.39783	6.00429	5.90874	4.52655	5.45935	7.06039	7.49415	6.653	7.42539	7.15823	4.47957	5.21806	5.08612	4.43198
g21892.t1	AT1G51090.1		protein_coding	Heavy metal transport/detoxification superfamily protein		Ahg923583	0.225424	0.71495	-1.30834	0.146286	-1.71976	0.00276855	-2.12905	0.433006	-3.20703	3.96e-05	3.96e-05	5.84357	6.81149	6.90682	6.14518	6.42676	6.58007	7.28991	6.20387	6.97937	6.7633	6.22413	6.61437	7.76495	6.70499	6.82711	4.84721	5.69994	5.4277	6.82828	6.25086	5.94012	6.5737	6.39824	5.35773	4.48667	5.82034	3.41328	4.7695	6.17969	6.64248	5.95691	6.56971
g06127.t1	AT3G03870.2		protein_coding	transmembrane protein		Ahg927919	1.30944	4.02e-05	1.29362	0.159425	1.90526	0.00988098	2.07271	0.351991	0.795452	0.353271	4.02e-05	4.23404	4.67968	4.12688	3.92459	4.2413	5.93565	6.01472	5.36641	5.16539	5.62054	4.98103	5.39045	5.09167	5.66343	5.28165	6.40577	6.97886	6.69333	5.12064	7.25096	7.22804	4.65835	6.0645	7.64434	8.37765	7.62076	8.54022	8.04574	5.41235	7.66889	5.22646	5.53355
g00135.t1	AT5G16400.1	TRXF2,ATF2	protein_coding	thioredoxin F2	Encodes an f-type thioredoxin (Trx-f2) localized in chloroplast stroma.	Ahg488494	0.242162	0.780474	-0.697545	0.785724	-0.528067	0.462624	-1.20459	0.611363	-2.10103	4.04e-05	4.04e-05	4.81512	5.18845	3.59606	5.35303	4.73817	5.05683	4.38041	5.36641	5.60623	5.10247	6.50696	6.83919	5.77475	6.58186	6.42569	5.73028	6.17406	5.17305	6.3141	6.36734	6.43464	5.8997	6.25395	6.13402	5.08416	5.73886	6.22569	5.79568	5.19946	5.72242	6.37062	5.49833
g06764.t1	AT3G14850.2	TBL41	protein_coding	TRICHOME BIREFRINGENCE-LIKE 41	Encodes a member of the TBL (TRICHOME BIREFRINGENCE-LIKE) gene family containing a plant-specific DUF231 (domain of unknown function) domain. TBL gene family has 46 members%2C two of which (TBR/AT5G06700 and TBL3/AT5G01360) have been shown to be involved in the synthesis and deposition of secondary wall cellulose%2C presumably by influencing the esterification state of pectic polymers. A nomencla…	Ahg478900	1.56801	0.544946	0.951206	0.934217	2.1107	0.044554	2.67808	0.352497	3.90064	4.05e-05	4.05e-05	0	0	0	0.468201	0.11705	0.90503	1.03107	0	0	0.484026	0.53579	0	0	0.9369	0.368172	0.901693	1.63538	1.16167	0.354017	0.881696	1.21487	0.351171	0.70044	1.13603	2.19216	1.61756	3.09869	2.01111	0.426208	1.08818	0.254349	0.564356
g16124.t1	AT3G17790.1	PAP17,ATACP5,ATPAP17	protein_coding	purple acid phosphatase 17	Expression is upregulated in the shoot of cax1/cax3 mutant and is responsive to phosphate (Pi) and not phosphite (Phi) in roots and shoots.	Ahg904746	1.04125	0.299132	0.456824	0.943367	-1.04412	0.0221784	2.43685	0.0885913	2.56369	4.05e-05	4.05e-05	2.96121	3.81282	6.19516	2.02399	3.7483	3.0733	5.58374	5.19802	5.72294	4.8945	1.59637	3.684	6.94692	5.6283	4.4639	2.8233	5.62802	4.59606	6.28352	4.49627	6.35372	4.89054	5.50601	5.06949	3.2819	5.23053	4.67387	4.56395	3.74126	2.55571	3.75829	5.40904
g17110.t1	AT4G17560.1		protein_coding	Ribosomal protein L19 family protein		Ahg946470	-0.175892	0.842095	-0.354997	0.964958	-0.944844	0.0631772	-1.31837	0.599908	-3.09552	4.05e-05	4.05e-05	3.63858	3.59489	2.51247	3.68761	3.35839	3.57377	2.86022	3.33475	3.49324	3.3155	3.66597	4.80415	3.24832	4.1509	3.96734	2.52992	4.6926	2.76417	4.41294	4.13042	3.82904	4.38148	4.18847	3.15465	3.22183	2.98098	4.12411	3.37039	3.15462	2.80851	3.89544	3.4664
g28543.t1	AT5G41750.1		protein_coding	Disease resistance protein (TIR-NBS-LRR class) family		Ahg891488	-0.359968	0.783417	0.604317	0.930373	2.04588	4.18e-05	1.0917	0.47884	-0.249289	0.850784	4.18e-05	2.84251	2.30468	2.80044	4.0541	3.00043	2.3765	2.45608	4.16812	2.11083	2.77788	2.97466	1.83805	1.37193	0.991001	1.79391	3.67558	1.17889	2.40322	2.25982	2.27961	1.64048	1.53548	1.92885	4.48506	4.47539	3.20462	2.40594	3.64275	4.0251	2.91394	1.80839	3.28534
g29544.t1	AT4G12910.1	scpl20	protein_coding	serine carboxypeptidase-like 20		Ahg333040	0.180743	0.863288	0.446283	0.943538	0.386533	0.768918	1.86006	0.604017	2.90598	4.19e-05	4.19e-05	2.79479	3.88675	2.67316	1.34115	2.67396	2.64051	3.51544	3.5894	2.02795	2.94332	3.41539	3.64311	3.8441	2.2196	3.28055	3.80981	2.78634	4.16913	3.59986	3.5995	3.38366	2.50719	3.27255	3.19294	3.39502	3.66924	4.68854	3.73643	4.01102	4.4851	2.58802	3.28934
g03820.t1	AT1G70780.1		protein_coding	hypothetical protein		Ahg926409	-0.574242	0.387807	-0.0708961	0.996806	-0.34757	0.842844	0.992372	0.617824	2.76188	4.21e-05	4.21e-05	5.64995	4.04579	6.04901	4.98507	5.18246	4.36689	5.18905	5.09216	4.46171	4.77745	3.28833	3.31894	4.37421	5.32246	4.07599	4.16439	4.54418	5.58524	3.77127	2.23486	3.97471	5.01872	3.74989	3.75025	4.17441	2.84914	3.37751	3.53783	4.6669	3.05647	3.46277	4.7034
g26125.t1	AT1G42970.1	GAPB	protein_coding	glyceraldehyde-3-phosphate dehydrogenase B subunit	Encodes chloroplast localized glyceraldehyde-3-phosphate dehydrogenase that can use both NADH and NADPH to reduce 1%2C3-diphosphate glycerate. It forms A2B2 heterotetramers with GapA forms of the GADPH enzyme. These complexes are active in the light under reducing conditions%2C but show reduced NADPH-dependent activity in response to oxidized thioredoxins and increased NAD(H)/NADP(H) ratios due t…	Ahg473747	-1.1349	0.0485469	-1.46102	0.274065	-1.51783	0.0190585	-2.74041	0.422416	-3.22959	4.21e-05	4.21e-05	10.2778	10.1205	10.0405	9.81199	10.0627	8.76524	9.06137	9.19944	9.1625	9.04714	9.74062	10.3884	10.2543	10.438	10.2053	8.60243	8.85421	7.93778	10.2373	9.5685	9.61106	10.3822	9.94976	9.4213	7.31528	8.91683	8.34914	8.50064	9.30776	9.42839	10.4051	9.61801
g01091.t1	AT1G75500.1	WAT1,UMAMIT5,Usually multiple acids move in and out Transporters 5	protein_coding	Walls Are Thin 1	An Arabidopsis thaliana homolog of Medicago truncatula NODULIN21 (MtN21). The gene encodes a plant-specific%2C predicted integral membrane protein and is a member of the Plant-Drug/Metabolite Exporter (P-DME) family (Transporter Classification number: TC 2.A.7.3) and the nodulin MtN21-like transporter family.	Ahg476699	0.728538	0.131526	-0.955463	0.741403	-0.380829	0.674396	-2.0857	0.534881	-2.82402	4.24e-05	4.24e-05	6.79833	7.08447	5.80196	6.85817	6.63573	8.14831	7.66109	7.0101	7.09757	7.47927	7.74113	7.00166	6.76956	6.83778	7.08753	5.93885	6.93482	5.46444	6.43728	7.89333	7.99463	7.31712	7.41059	6.83678	7.72265	7.01018	6.82262	7.09806	6.63867	6.31874	7.94052	6.6567
g12775.t1	AT3G46940.2	DUT1	protein_coding	DUTP-PYROPHOSPHATASE-LIKE 1		Ahg937435	-2.13009	4.24e-05	-1.38259	0.383149	-1.32303	0.0829028	-2.4969	0.137207	-1.33272	0.156601	4.24e-05	4.23404	3.95707	3.78381	2.5811	3.639	2.73807	2.04636	1.20067	1.60984	1.89874	4.28089	3.46687	3.15304	3.61797	3.62969	3.89648	1.42512	2.61219	2.6833	2.78613	2.81553	4.03855	3.08088	2.40923	1.75699	2.26074	1.62634	2.01332	3.31268	2.72906	3.27439	2.40832
g15991.t1	AT1G32550.2	FdC2	protein_coding	2Fe-2S ferredoxin-like superfamily protein	Encodes FdC2%2C a ferredoxin protein capable of alternative electron partitioning. FdC1 level increases in conditions of acceptor limitation at PSI.	Ahg922345	-0.244797	0.718712	-0.638415	0.805034	-0.783671	0.160511	-1.46913	0.507489	-2.29702	4.27e-05	4.27e-05	4.23404	4.40568	4.67459	3.771	4.27133	4.23939	3.86454	3.80577	4.62058	4.13257	5.07064	4.68834	4.79298	4.55799	4.77749	4.12903	4.46382	3.46571	4.60654	4.6782	4.8734	4.32309	4.6203	4.48027	3.49991	3.70781	4.01192	3.92498	4.15714	4.43591	4.90302	4.1631
g07676.t1	AT5G46240.1	KAT1,AtKAT1	protein_coding	1	Encodes a potassium channel protein (KAT1). ABA triggers KAT1 endocytosis both in epidermal cells as well as guard cells. Upon removal of ABA%2C KAT1 is recycled back to the plasma membrane. KAT1 is localized within 0.5?0.6 %26#956%3Bm diameter microdomains at the plasma membrane surface. KAT1 belongs to the Shaker family K+ channel. This family includes five groups based on phylogenetic analysis…	Ahg494350	-1.74356	0.041203	0.257167	0.990239	-0.308153	0.879606	2.60534	0.163157	2.68198	4.32e-05	4.32e-05	2.26847	1.89109	3.47044	1.54444	2.29361	1.20719	0	2.29143	0.597453	1.02402	1.97206	0	0.684663	1.15005	0.951693	2.01396	1.63538	2.62799	1.33893	1.59555	1.21487	2.4355	1.64621	1.86198	1.37106	1.25038	1.35922	1.46066	2.03326	1.32274	0.470505	2.71922
g12040.t1	AT5G20790.1		protein_coding	transmembrane protein		Ahg488984	0.649971	0.736266	-0.186445	0.991422	-2.12971	0.000111152	1.94464	0.395239	2.43555	4.35e-05	4.35e-05	2.39022	4.50291	7.80863	4.12808	4.70746	1.45689	7.55301	5.14606	7.15583	5.32795	3.41539	5.04292	8.85352	7.86768	6.29488	2.8233	8.22955	6.0085	8.32567	6.30413	8.81687	6.33355	7.44506	6.0108	3.39502	6.44609	5.88073	5.43316	4.93348	5.64878	6.60868	6.81434
g16176.t1	AT3G17340.2		protein_coding	ARM repeat superfamily protein		Ahg929584	-0.554094	0.368581	-0.64857	0.853112	-0.583151	0.370786	-1.53031	0.457415	-3.09523	4.35e-05	4.35e-05	4.09304	4.14954	4.2594	2.98202	3.871	2.82946	4.05772	3.87124	3.12029	3.46968	3.11195	4.21719	3.20146	3.99416	3.63119	2.41719	3.67779	2.61642	4.1097	3.5995	3.38366	4.24136	3.83356	3.80072	2.79697	3.36577	3.44818	3.35291	3.09784	3.42749	4.35562	3.2656
g17556.t1	AT5G43780.1	APS4	protein_coding	Pseudouridine synthase/archaeosine transglycosylase-like family protein	sulfate adenylyltransferase%2C ATP sulfurylase	Ahg494627	1.41411	4.36e-05	0.395889	0.936817	0.829245	0.0576108	0.985642	0.560421	0.667579	0.481109	4.36e-05	3.30874	3.83789	3.51354	2.91025	3.3926	4.8322	5.10406	4.60718	4.8432	4.84666	4.88549	4.7083	4.86991	5.15977	4.90587	5.42997	5.578	4.50172	4.41294	5.19864	4.55216	4.90388	4.76691	5.5544	5.94692	5.71065	5.33619	5.63704	5.753	4.80865	4.99311	5.49323
g29083.t1	AT5G23920.1		protein_coding	transmembrane protein		Ahg941921	0.05488	0.940307	-0.40772	0.963703	-0.861317	0.174468	-1.68422	0.535278	-2.54285	4.38e-05	4.38e-05	7.64668	7.81928	8.09421	7.67379	7.80849	7.92824	7.93775	7.98244	8.08141	7.98246	8.01262	8.12783	8.43066	7.98861	8.13993	6.9576	8.42437	6.89047	8.59627	8.28024	8.37528	8.43367	8.42137	8.35855	7.09858	8.07635	6.98297	7.62911	7.35375	8.01187	7.89333	7.89947
g31781.t1	AT2G22890.1		protein_coding	Kua-ubiquitin conjugating enzyme hybrid localization domain-containing protein		Ahg481151	-0.125968	0.906283	0.315659	0.974768	1.7376	4.39e-05	0.377642	0.841548	0.387798	0.562958	4.39e-05	6.20578	6.73256	5.11329	4.43393	5.62139	6.41883	5.30783	6.73031	4.03486	5.62296	6.27545	5.10447	4.91155	5.17202	5.36587	7.6332	4.57867	5.30923	3.82888	5.06312	5.93122	4.17687	4.75002	6.3142	7.10275	7.48576	5.11509	6.50445	5.25245	4.47746	5.65476	7.06013
g09602.t1	AT2G47190.1	MYB2,ATMYB2,MYB DOMAIN PROTEIN 2	protein_coding	myb domain protein 2	Encodes a MYB transcription factor that possesses an R2R3 MYB DNA binding domain and is known to regulate the expression of salt- and dehydration-responsive genes. Has been shown to bind calmodulin.	Ahg483895	0.241714	0.943203	2.81622	0.263135	2.0652	0.141173	3.36071	0.453745	3.83995	4.44e-05	4.44e-05	0.510189	0	0	1.10444	0.403656	0	1.62625	0	0.597453	0.555925	0.53579	0.442729	0	0.383833	0.340588	3.06698	0	2.09533	1.1709	0.881696	0.81145	0	0.71601	0.781279	2.42309	2.03662	3.14197	2.09574	0.754798	0.807932	0.254349	1.08204
g12391.t1	AT5G63780.1	SHA1	protein_coding	RING/FYVE/PHD zinc finger superfamily protein	Encodes SHA1 (shoot apical meristem arrest)%2C a putative E3 ligase (a RING finger protein) required for post-embryonic SAM maintenance. The mutant sha1-1 shows a primary SAM-deficient phenotype at the adult stage.	Ahg496566	-0.393482	0.596861	-0.779918	0.732483	-0.886976	0.140442	-0.857875	0.684806	-2.60305	4.49e-05	4.49e-05	5.0913	5.71352	5.22123	4.79892	5.20624	4.91798	3.75729	5.09216	5.69464	4.86552	6.00423	6.464	6.31007	5.70617	6.12112	4.68624	5.67637	4.96929	6.41629	6.28555	5.91326	6.41967	6.25869	6.30985	4.14237	5.45122	5.78841	5.42296	6.24652	6.35558	6.52659	5.97168
g03706.t1	AT1G69770.1	CMT3	protein_coding	chromomethylase 3	Encodes a chromomethylase involved in methylating cytosine residues at non-CG sites. Involved in preferentially methylating transposon-related sequences%2C reducing their mobility. CMT3 interacts with an Arabidopsis homologue of HP1 (heterochromatin protein 1)%2C which in turn interacts with methylated histones. Involved in gene silencing.	Ahg315978	-2.23069	4.52e-05	-0.813891	0.893231	-0.891674	0.504279	-2.45681	0.294488	-2.97769	0.0959429	4.52e-05	4.65429	3.30251	2.67316	3.50479	3.53369	2.42302	2.37133	1.20067	1.60984	1.90121	3.18511	2.82902	1.64415	2.2196	2.46947	3.33867	0.507252	1.48888	1.68926	1.8187	1.93778	2.36006	1.95145	2.0406	1.37106	0.427349	1.49895	1.33449	2.62187	2.24899	1.9605	1.76283
g10313.t1	AT4G25050.2	ACP4	protein_coding	acyl carrier protein 4	encodes an acyl carrier protein predominantly expressed in leaves. Gene expression is upregulated by light.	Ahg945589	-0.841977	0.0798866	-1.15731	0.458471	-1.2355	0.0196794	-1.97176	0.409317	-2.24484	4.52e-05	4.52e-05	7.60641	7.16591	6.73537	7.36709	7.21869	6.50583	5.99124	6.73031	6.7917	6.50477	6.99549	7.58016	7.01963	8.32663	7.48048	5.79961	7.41972	5.86027	7.02441	6.53663	6.97019	7.74727	7.06962	6.3612	5.5304	6.41145	5.28883	5.89797	7.18342	6.45769	8.20559	7.15688
g10371.t1	AT4G24510.1	CER2,VC-2,VC2	protein_coding	HXXXD-type acyl-transferase family protein	Encodes a component of the fatty acid elongation machinery required for C28 to C30 fatty acid elongation. It does not require the acyltransferase catalytic site for biological function.	Ahg492392	-0.783647	0.714538	-2.20867	0.327105	-0.727832	0.656617	-3.00895	0.11822	-4.64876	4.52e-05	4.52e-05	1.18441	0.989243	3.18069	0.821111	1.54386	1.85509	0	0	1.83399	0.92227	1.36405	1.05486	1.64415	2.39705	1.61503	0.520174	0.881806	2.136	2.44621	2.33462	3.33051	2.19621	2.57689	2.94625	1.37106	0.756614	2.75275	1.95667	1.90673	3.932	2.27975	1.8925
g16818.t1	AT5G57340.2		protein_coding	ras guanine nucleotide exchange factor Q-like protein		Ahg950420	2.76612	4.52e-05	1.68042	0.109251	1.79783	8.51e-05	-0.587243	0.801935	-0.769218	0.281265	4.52e-05	2.60664	2.50512	0.418073	1.34115	1.71775	4.02416	4.14541	4.56822	4.55912	4.32423	3.61393	4.62675	3.87429	3.87933	3.99858	4.2326	6.62572	3.54322	4.32559	4.45253	3.93965	3.98933	4.17678	5.88194	5.28831	5.91406	6.89082	5.99378	3.84842	4.74949	4.13591	3.26536
g25719.t1	AT2G09795.2		antisense_long_noncoding_rna	Natural antisense transcript overlaps with AT2G09800	Potential natural antisense gene%2C locus overlaps with AT2G09800	Ahg899656	1.39014	4.52e-05	0.987983	0.377342	0.204352	0.86033	0.661828	0.627851	0.764937	0.162506	4.52e-05	4.59551	4.55493	4.28897	4.67254	4.52799	5.73684	6.59565	5.48094	6.16756	5.99525	3.6381	4.87597	5.14266	4.72957	4.59658	4.77149	5.6915	3.65105	6.05495	5.11581	4.99032	4.08942	5.06263	5.2383	5.45465	5.54252	5.08435	5.32995	4.30369	3.99991	4.99233	4.7576
g10387.t2	AT4G24350.1		protein_coding	Phosphorylase superfamily protein		Ahg492412	0.279289	0.768186	-0.0122037	0.99971	-0.492761	0.74006	-2.35266	0.325731	-3.34355	4.57e-05	4.57e-05	6.03307	5.14893	3.33283	4.56191	4.76919	6.34479	5.55201	5.2726	3.49324	5.16566	4.66025	4.91136	3.64837	7.33656	5.13914	6.10274	6.06932	3.93132	4.01411	4.21139	4.8734	4.47384	4.39318	4.00825	5.90933	3.70781	2.4424	4.01695	4.45717	3.54813	4.30022	3.66096
g00544.t1	AT4G33980.2		protein_coding	hypothetical protein		Ahg491275	1.48952	0.0717294	0.559204	0.950466	2.308	4.6e-05	2.00195	0.143422	0.233074	0.747752	4.6e-05	1.82596	1.79196	1.59304	0.468201	1.41979	2.16682	3.22471	2.47109	2.83926	2.67547	4.24712	3.83687	4.66067	3.00189	3.93664	3.33867	5.13457	4.68456	3.1354	4.83972	4.19884	3.8025	3.99412	5.89942	5.11751	7.07063	6.85874	6.23657	4.7243	3.7628	2.4421	3.3127
g25562.t1	AT5G50450.1		protein_coding	HCP-like superfamily protein with MYND-type zinc finger		Ahg495112	-0.262813	0.841897	0.137519	0.99161	0.505843	0.453302	-0.892435	0.583098	-1.99101	4.66e-05	4.66e-05	4.20114	4.77361	3.33283	3.17808	3.87141	3.46398	2.63638	5.19802	3.49324	3.69791	5.15501	5.66009	5.46337	5.13496	5.35336	5.54175	5.20218	5.4298	5.44465	4.61015	4.83575	5.6769	5.14186	5.43964	4.99725	6.32103	6.06631	5.70606	5.753	5.58816	4.79695	4.66761
g01355.t1	AT1G77940.1		protein_coding	Ribosomal protein L7Ae/L30e/S12e/Gadd45 family protein		Ahg476958	-1.48309	4.7e-05	-0.685658	0.8431	-0.681245	0.330338	-1.56565	0.289258	-0.631785	0.452761	4.7e-05	5.73284	5.54872	5.78447	5.35303	5.60477	4.74099	4.81415	4.10692	3.42597	4.27201	5.0512	5.10447	4.58967	5.78803	5.13334	5.2929	4.37872	4.65581	4.59828	4.68766	4.43116	5.93912	4.91405	3.80072	4.74322	4.5909	4.14553	4.32009	5.19946	4.65593	5.15018	5.62502
g08055.t1	AT1G26810.1	GALT1	protein_coding	galactosyltransferase1	Encodes a protein with %26#946%3B1%2C3-galactosyltransferase activity involved in the biosynthesis of the Lewis a epitope of certain glycoproteins.	Ahg472719	1.72101	0.00115085	2.32166	0.00968761	2.84596	4.85e-05	2.21446	0.057412	1.13173	0.184143	4.85e-05	1.43133	1.5706	1.88328	3.40911	2.07358	2.82946	4.05772	2.77465	4.89387	3.63893	2.51658	2.59178	2.11779	2.8877	2.52846	3.51338	6.26381	4.45966	3.81469	4.49627	5.72011	2.4355	4.11664	6.42683	6.80817	7.16029	7.96073	7.089	3.31268	4.37197	3.79882	4.61221
g25084.t1	AT5G49100.1		protein_coding	vitellogenin-like protein		Ahg949389	0.914095	0.123316	-0.520685	0.92879	-2.06586	4.86e-05	-0.112394	0.9814	-2.58512	0.089667	4.86e-05	4.16748	4.04579	3.2332	3.64403	3.77263	5.31578	4.05772	5.43297	4.16434	4.7427	3.11195	3.87269	2.55056	3.81829	3.33837	3.20921	2.9526	2.42876	3.28697	4.01487	3.30319	3.25451	3.46488	1.76363	2.19216	1.77118	1.49895	1.80648	0.426208	1.42711	3.35815	2.01148
g20905.t1	AT2G19880.2		protein_coding	Nucleotide-diphospho-sugar transferases superfamily protein		Ahg319569	0.337193	0.739773	0.125164	0.996627	-0.00243264	0.998816	2.08493	0.357327	3.18995	4.92e-05	4.92e-05	3.17959	3.26604	4.33343	2.02399	3.20076	2.73807	4.91739	3.42472	3.35541	3.6089	2.39848	3.41922	3.93283	3.20628	3.23921	2.90918	3.10167	3.53845	3.82888	3.38356	3.53227	3.62052	3.59131	3.26661	3.33957	3.45918	4.55079	3.65404	3.54283	3.72234	3.65167	2.91506
g14338.t1	AT4G23230.1	CRK15	protein_coding	cysteine-rich RECEPTOR-like kinase	Encodes a cysteine-rich receptor-like protein kinase.	Ahg492546	-1.76346	4.99e-05	-0.669604	0.915403	-1.84504	8.43e-05	-2.41908	0.0352194	-1.94765	0.296556	4.99e-05	4.13266	5.75431	4.07027	3.11437	4.2679	2.73902	3.37739	2.77465	2.35172	2.81069	3.6142	3.83724	3.3377	3.25362	3.51069	3.97823	1.63538	3.98411	4.86188	3.36575	2.85144	4.34282	3.85547	2.80504	1.90643	1.77118	2.86033	2.33575	5.14346	4.56791	4.07186	4.61165
g17130.t1	AT4G17390.1		protein_coding	Ribosomal protein L23/L15e family protein		Ahg946494	-1.4237	4.99e-05	-0.711265	0.845183	-0.399775	0.692136	-1.69981	0.325731	-0.617717	0.405593	4.99e-05	8.28691	7.67933	7.54861	7.40021	7.72877	7.07152	6.64583	5.96987	6.05895	6.43654	7.33062	7.02969	6.38012	7.60628	7.08668	7.05501	6.66219	6.50774	6.69134	6.7883	5.89507	7.73239	6.77677	6.18193	7.0519	6.4056	6.11056	6.4375	7.38375	6.72158	7.4615	7.51126
g04188.t1	AT4G30370.1	IDF1,IRT1 DEGRADATION FACTOR 1	protein_coding	RING/U-box superfamily protein		Ahg491715	1.62185	5.01e-05	0.316663	0.979881	0.107813	0.920551	1.47639	0.325182	0.842331	0.120696	5.01e-05	1.82596	3.06843	3.47044	2.27317	2.6595	2.9154	4.70294	5.06444	3.94159	4.15609	2.95346	3.64311	5.64943	2.76368	3.75242	2.01396	4.31906	3.97611	4.55626	3.76957	5.20403	4.17687	4.42669	4.9062	3.81656	5.4283	4.20797	4.58976	3.54283	3.4021	3.67363	3.56696
g18569.t1	AT4G09650.1	ATPD,PDE332,PIGMENT DEFECTIVE 332	protein_coding	F-type H+-transporting ATPase subunit delta	Encodes the chloroplast ATPase delta-subunit.	Ahg489817	-0.670054	0.205973	-0.75183	0.82325	-0.853687	0.12806	-2.30923	0.50648	-2.60505	5.02e-05	5.02e-05	8.56118	8.03241	7.53821	7.52257	7.91359	7.49089	7.13786	7.25664	7.57611	7.36537	7.66485	8.05176	7.80468	8.15829	7.91989	7.05029	7.47201	7.23688	7.8474	7.6231	8.30212	7.83172	7.90109	7.44059	6.2623	7.58235	7.18013	7.11634	7.2337	7.36657	8.5918	7.69357
g00638.t1	AT4G33150.1	LKR,LKR/SDH,LYSINE-KETOGLUTARATE REDUCTASE/SACCHAROPINE DEHYDROGENASE,SDH,SACCHAROPINE DEHYDROGENASE	protein_coding	lysine-ketoglutarate reductase/saccharopine dehydrogenase bifunctional enzyme	Encodes two proteins. One protein is the monofunctional saccharopine dehydrogenase involved in lysine degradation. The longer protein from the same LKR/SDH locus is bifunctional and also has saccharopine dehydrogenase activity. The monofunctional SDH functions mainly to enhance the flux of lysine catabolism. Gene expression is induced by abscisic acid%2C jasmonate%2C and under sucrose starvation.	Ahg491371	1.75063	0.000804605	2.43753	5.04152e-05	0.665651	0.354191	1.86246	0.433861	1.82856	0.180747	5.04152e-05	2.28615	3.06885	2.67316	1.34115	2.34233	4.81933	3.86454	3.67769	3.78932	4.03772	3.81171	4.44837	4.77709	3.65335	4.17263	6.37252	5.97584	6.69854	4.70981	5.21836	5.71499	4.68595	5.08228	4.64168	7.02579	5.76654	5.77458	5.80215	4.04145	6.91348	4.58153	4.07624
g09828.t1	AT2G45190.1	AFO,FIL,FILAMENTOUS FLOWER,YAB1,YABBY1	protein_coding	Plant-specific transcription factor YABBY family protein	Encodes a member of the YABBY family of transcriptional regulators that is involved in abaxial cell type specification in leaves and fruits. YAB1 acts in a non-cell autonomous fashion within the meristem to affect phyllotactic patterning. The non-autonomous effect on the central region of the meristem is mediated through the activity if Lateral Suppressor (LAS).	Ahg935472	0.919904	0.142166	-7.26656	5.04152e-05	-1.61942	0.135506	-2.38334	0.39358	-0.13038	0.941772	5.04152e-05	2.96121	2.56699	2.00909	1.54444	2.27043	4.17116	3.22471	3.13599	1.83399	3.09146	2.77538	2.82902	1.77792	2.82702	2.55234	0	0	0	2.7142	2.38203	3.95729	0.869308	2.48071	2.99041	0	2.15303	0.334465	1.36948	0	2.68764	1.9605	1.95322
g12054.t1	AT5G20630.1	GER3,ATGER3,ARABIDOPSIS THALIANA GERMIN 3,GLP3A,GLP3B,GLP3,GERMIN-LIKE PROTEIN 3	protein_coding	germin 3	Encodes a germin-like protein. Its transcripts are more abundant in RNA from leaves collected in the evening%2C suggesting some kind of circadian regulation.	Ahg941617	-0.068913	0.977615	-5.54868	5.04152e-05	-4.56389	0.000306357	-2.59404	0.459792	-2.54256	0.407365	5.04152e-05	4.16748	1.98383	0.418073	1.88115	2.11263	2.01936	1.03107	5.65368	2.02795	2.68302	0.743819	1.28492	0	4.44139	1.61753	0	0.507252	0.126813	0.18784	2.38203	4.86408	0.633376	2.01683	0.564722	0	0	0	0.14118	2.14958	0.459799	1.2324	0.213597
g12647.t1	AT2G40610.1	EXPA8,ATEXP8,ATEXPA8,expansin A8,ATHEXP ALPHA 1.11,EXP8	protein_coding	expansin A8	member of Alpha-Expansin Gene Family. Naming convention from the Expansin Working Group (Kende et al%2C 2004. Plant Mol Bio). Involved in the formation of nematode-induced syncytia in roots of Arabidopsis thaliana.	Ahg934869	0.545741	0.72602	-4.0133	5.04152e-05	-1.88122	0.676886	-4.37423	0.519637	-1.6653	0.679718	5.04152e-05	1.98901	2.44179	0.418073	1.34115	1.54751	3.0733	1.03107	0	3.28121	1.8464	1.79641	2.82902	0	5.08401	2.42736	0.520174	1.42512	1.77083	0.503014	4.25023	5.07265	0.869308	2.6738	2.53382	0.481974	0	1.62634	1.16053	0	0	3.05768	3.79967
g15435.t1	AT4G19420.4	PAE8,pectin acetylesterase 8	protein_coding	Pectinacetylesterase family protein		Ahg492919	-0.0389708	0.978689	0.867801	0.704812	2.44619	5.25e-05	1.93515	0.412023	2.41904	0.000526678	5.25e-05	1.98901	2.44179	1.59304	0.821111	1.71124	2.16682	2.04636	0.721796	2.02795	1.74073	4.40858	2.50316	2.55056	3.65335	3.27891	4.44878	5.47242	4.33605	3.497	4.507	5.31764	3.33552	4.16429	6.15357	6.3769	6.39382	7.68154	6.65146	3.58476	7.32496	3.24536	4.42127
g21352.t1	AT4G13840.1	CER26,ECERIFERUM 26	protein_coding	HXXXD-type acyl-transferase family protein		Ahg493531	-0.0798571	0.93166	-0.117703	0.996627	-0.451621	0.636203	-2.48973	0.508365	-3.46507	5.27e-05	5.27e-05	8.80098	9.06988	9.61014	8.44119	8.98055	9.49798	9.17252	8.48151	8.90589	9.01448	9.1247	9.05295	9.22254	8.8039	9.05102	8.89857	8.99071	8.93299	9.3007	9.28261	9.61905	8.67457	9.21923	8.98769	9.01636	8.97136	8.36635	8.83544	8.17673	9.395	9.26413	9.3379
g10043.t1	AT1G15380.1	GLYI4	protein_coding	Lactoylglutathione lyase / glyoxalase I family protein		Ahg920442	2.05626	0.301007	3.37718	0.221672	3.07107	0.00227302	6.96656	5.29e-05	4.12133	0.00115664	5.29e-05	0	0.317635	0.418073	0	0.183927	0	1.62625	0.721796	0.597453	0.736374	0.292626	0	0	0	0.0731565	1.45234	1.42512	2.08507	0.638054	0.590266	1.21487	0	0.610799	0.564722	2.87705	3.31669	4.10236	2.7152	0.426208	0.24814	0.658456	0.399611
g01987.t1	AT1G03600.1	PSB27	protein_coding	photosystem II family protein		Ahg470332	-0.287833	0.672261	-0.583377	0.897483	-0.534356	0.387415	-2.4916	0.459792	-2.91652	5.36e-05	5.36e-05	6.48648	6.77302	5.89454	6.91885	6.51822	5.98618	5.89332	6.59152	6.94374	6.35369	6.99549	7.69213	7.023	7.46656	7.2943	6.44942	7.04939	6.1953	7.16385	6.56515	7.55058	7.38529	7.16622	6.67709	6.21686	6.94304	6.977	6.7035	6.81196	6.86552	7.6547	7.1777
g24258.t1	AT2G30020.1		protein_coding	Protein phosphatase 2C family protein	Encodes AP2C1. Belongs to the clade B of the PP2C-superfamily. Acts as a MAPK phosphatase that negatively regulates MPK4 and MPK6.	Ahg481911	0.281395	0.751897	0.204886	0.992177	2.0696	5.42e-05	0.921342	0.612525	1.09617	0.0737574	5.42e-05	7.67989	7.90182	7.34891	5.32571	7.06408	8.10553	6.82912	8.73774	6.12407	7.44912	7.65361	6.81177	6.7974	6.00212	6.81623	8.9514	5.28246	7.73019	6.01543	6.95236	7.75727	6.20471	6.73244	9.12587	9.17327	9.61017	7.53702	8.86158	7.86629	6.46076	7.14319	8.82869
g19750.t1	AT4G00950.1	MEE47	protein_coding	hypothetical protein (DUF688)		Ahg327681	2.03206	5.47e-05	-0.178384	0.992877	0.477787	0.545485	-0.742704	0.635054	-0.683425	0.231379	5.47e-05	2.50248	3.02543	2.88493	2.02399	2.60921	4.36689	6.30863	3.73719	3.55752	4.49256	3.98562	3.90763	5.07877	3.00189	3.99348	2.63449	4.15814	4.98877	4.74764	4.5901	5.1204	4.47384	4.73299	5.44758	4.84628	4.81947	5.93096	5.26107	4.52335	5.36326	4.27171	4.72967
g11343.t1	AT3G22235.1		protein_coding	cysteine-rich TM module stress tolerance protein		Ahg930201	-1.79212	8.13e-05	-1.20937	0.66839	-2.18854	5.49e-05	-1.06792	0.580829	-1.15953	0.289731	5.49e-05	8.06173	8.91218	9.46081	9.40526	8.95999	6.67553	8.04994	6.96583	7.49637	7.29692	10.0244	9.3891	10.4514	9.93583	9.9502	9.91535	7.82292	7.84635	10.0509	9.34305	9.05968	10.1756	9.65732	7.45048	6.63485	7.90015	8.19586	7.54534	9.19089	9.51197	9.57174	10.7356
g01264.t1	AT1G77090.1		protein_coding	thylakoid lumenal protein (Mog1/PsbP/DUF1795-like photosystem II reaction center PsbP family protein)		Ahg927108	-0.527703	0.298005	-1.49933	0.055	-1.09509	0.0151206	-2.26323	0.278847	-2.08922	5.6e-05	5.6e-05	5.54898	5.6227	4.85298	5.11843	5.28577	4.51188	5.05961	4.60718	5.37609	4.88869	5.49423	5.66009	5.66678	5.6283	5.61235	4.39025	4.01509	4.11992	5.70907	5.10991	5.00642	5.4949	5.33008	5.34077	3.59769	4.34388	4.01192	4.32356	5.1584	5.12801	5.34753	5.08205
g27316.t1	AT5G23120.2	HCF136	protein_coding	photosystem II stability/assembly factor%2C chloroplast (HCF136)	encodes a stability and/or assembly factor of photosystem II	Ahg489169	-0.746654	0.0682412	-0.77444	0.766747	-0.672497	0.193415	-1.85861	0.361617	-1.97525	5.61e-05	5.61e-05	6.52687	6.53323	6.72623	6.87711	6.66586	6.02536	5.38191	6.29018	6.4376	6.03376	6.91713	7.13298	6.91097	7.42622	7.09682	6.24165	6.76078	5.8874	7.01358	6.52875	6.8573	6.93708	6.83418	6.6185	5.79029	6.33957	6.19004	6.2346	6.9587	6.92689	7.33284	6.66353
g17124.t1	AT4G17460.1	HAT1	protein_coding	Homeobox-leucine zipper protein 4 (HB-4) / HD-ZIP protein	Encodes a class II HD-ZIP protein that regulates meristematic activity in different tissues%2C and that it is necessary for the correct formation of the gynoecium.	Ahg946484	1.49294	0.00105896	0.18045	0.991772	0.554412	0.511963	-1.62665	0.55597	-2.52783	5.66e-05	5.66e-05	2.1355	2.98112	1.59304	2.91025	2.40498	4.02416	4.14541	2.90542	4.35724	3.85806	2.99474	3.60103	3.81327	4.22331	3.65809	2.16125	5.35851	2.76824	4.82044	4.84819	5.05637	3.55437	4.56984	5.12005	4.74322	5.30791	5.65283	5.206	3.31268	4.83735	4.00344	3.52757
g12208.t1							0.763447	0.0524017	0.198594	0.990239	0.201293	0.848809	-1.27245	0.622672	-2.80206	5.67e-05	5.67e-05	4.34812	4.97197	4.34039	3.78351	4.361	5.27182	5.91494	4.49659	5.15192	5.20882	4.82405	2.90016	5.35889	4.8546	4.48443	4.08394	6.12891	4.50599	5.40453	5.68816	4.82484	5.44676	5.34107	5.98822	5.03683	5.59141	5.76187	5.59458	3.30015	5.3566	4.64693	3.76233
g28836.t1	AT1G09590.1		protein_coding	Translation protein SH3-like family protein		Ahg471057	-1.31748	5.68e-05	-0.677804	0.806466	-0.570843	0.476517	-1.24837	0.445745	-0.691269	0.316631	5.68e-05	7.40487	6.86181	6.59363	6.30405	6.79109	6.13278	5.84412	5.30826	5.17791	5.61577	6.71707	6.10729	5.172	6.22589	6.05556	6.38471	5.40674	5.481	5.99283	6.05453	5.27699	6.85555	6.04498	5.39508	6.1142	5.6366	5.00229	5.53704	6.25499	5.76392	6.09767	6.70845
g31576.t1	AT2G22122.1		protein_coding	hypothetical protein		Ahg481075	1.34316	0.56551	1.36001	0.921544	2.52899	5.69e-05	0.0896591	0.988455	-0.47465	0.796888	5.69e-05	0	0	0.741819	0.468201	0.302505	0	1.62625	1.20067	0	0.706729	0.743819	0.442729	0.382572	0.383833	0.488238	0	2.59838	1.01964	0.980683	1.74808	1.78813	0.633376	1.28757	2.34266	3.2819	3.782	4.10236	3.37723	1.02226	0.954848	2.16039	0.96898
g03464.t1	AT2G35658.2		protein_coding	transmembrane protein		Ahg321280	0.0273679	0.983389	-0.138732	0.996627	2.70251	5.74e-05	1.15028	0.421433	0.426145	0.812053	5.74e-05	3.94711	3.97976	2.23191	0.821111	2.74497	4.27234	2.37133	3.80577	0.597453	2.76172	4.19494	1.28492	1.64415	0.383833	1.87696	3.89648	0.881806	2.60649	0.980683	2.71386	3.667	0.869308	2.05771	4.62735	5.80059	4.52761	2.4424	4.34949	2.97709	1.21022	2.16039	4.59326
g21788.t1	AT4G21870.1		protein_coding	HSP20-like chaperones superfamily protein		Ahg492684	0.527037	0.503939	-1.02623	0.617596	0.381121	0.772901	-0.659475	0.759027	-2.20089	5.74e-05	5.74e-05	2.1355	3.37279	2.74726	4.21999	3.11889	4.02416	4.05772	3.23879	3.67807	3.74969	5.08026	5.37804	4.39519	8.06285	5.72908	4.80302	6.5434	4.62746	4.54771	5.72061	5.6941	4.22018	5.04565	5.68105	4.51197	5.58157	6.12142	5.474	3.91567	4.16114	5.25587	3.88005
g06147.t1	AT5G06705.1		long_noncoding_rna			Ahg347584	0.259192	0.774064	1.43349	0.377899	3.85112	5.78e-05	2.71625	0.158761	1.63315	0.179131	5.78e-05	4.18239	2.62976	0.853388	3.94664	2.90304	4.87916	3.52985	1.70745	3.33281	3.36232	0	5.39489	0.945738	5.51651	2.96428	0	7.10406	3.53764	0	0	1.22423	1.26966	0.623472	3.74201	0.842623	4.52804	2.19607	2.82719	1.37177	1.16867	1.65256	0
g32505.t1	AT4G04840.1	MSRB6,ATMSRB6,methionine sulfoxide reductase B6	protein_coding	methionine sulfoxide reductase B6		Ahg943255	-1.75299	0.00123129	-2.00634	0.590923	-3.98414	5.78e-05	-2.65678	0.291361	-2.49771	0.172292	5.78e-05	3.63858	3.624	4.93454	2.91025	3.77684	3.0733	0	3.23879	1.60984	1.98048	1.48488	2.59178	2.01315	2.62799	2.17945	1.45234	0	1.26052	1.62567	2.92064	2.77633	1.79924	2.28047	0.564722	0	0	0.334465	0.224797	2.35737	1.85896	2.4924	2.49255
g08922.t1	AT4G05180.1	PSBQ-2,PSBQ,PHOTOSYSTEM II SUBUNIT Q,PSII-Q	protein_coding	photosystem II subunit Q-2	Encodes the PsbQ subunit of the oxygen evolving complex of photosystem II.	Ahg490167	0.186759	0.82845	-0.845901	0.795582	-0.494641	0.738332	-1.6518	0.629124	-3.01965	5.81e-05	5.81e-05	9.16207	8.79063	8.85023	8.79379	8.89918	9.25899	8.56117	9.39854	9.59934	9.20451	9.70918	10.0953	9.64046	10.4201	9.96628	8.89331	9.74201	7.62407	9.23296	10.6086	10.713	9.53328	10.022	9.63588	9.10425	9.36597	10.2829	9.59724	8.35389	8.87363	9.67098	9.18768
g13242.t1	AT5G18470.1		protein_coding	Curculin-like (mannose-binding) lectin family protein		Ahg488726	-1.823	5.82e-05	0.245738	0.975701	-2.34128	0.000190092	-1.26583	0.377561	-1.10062	0.114368	5.82e-05	4.77097	5.94454	5.92679	4.12808	5.19259	4.02416	3.86454	2.77465	3.42597	3.52233	6.4149	4.92847	5.4534	3.20628	5.00077	6.9576	3.23677	4.42548	6.97583	4.32491	5.52108	6.27314	5.77374	2.85366	3.77536	3.91983	3.75742	3.57657	6.2268	5.21806	5.21152	5.85322
g23728.t1	AT1G30380.1	PSAK	protein_coding	photosystem I subunit K	Encodes subunit K of photosystem I reaction center.	Ahg922093	-0.633528	0.378238	-1.40752	0.326943	-1.01501	0.262249	-2.13554	0.54322	-3.00178	5.83e-05	5.83e-05	10.2149	9.67583	9.93046	9.6678	9.87224	9.46184	8.47917	9.82652	9.66555	9.35827	10.579	10.9185	10.5226	10.9624	10.7456	9.48296	9.44163	8.3283	9.87745	10.8698	10.7925	9.9969	10.3842	9.78396	8.95542	9.18895	9.81811	9.43661	9.49051	9.57333	11.0277	9.6715
g00474.t1	AT4G34550.1		protein_coding	F-box protein		Ahg491203	-0.36777	0.495134	-0.83019	0.720599	-2.02477	5.85e-05	-1.38537	0.442784	-0.763268	0.371061	5.85e-05	5.48209	5.18845	4.15438	4.608	4.85823	4.85413	4.70294	4.35593	4.65036	4.64084	3.53216	4.35017	4.45633	3.93789	4.06914	2.52992	3.57952	3.03906	5.05577	3.75164	4.901	4.8359	4.63608	3.82531	2.19216	3.5469	1.62634	2.79768	3.45513	4.35883	4.52224	4.08386
g19458.t1	AT5G02420.1		protein_coding	cyclin-dependent kinase inhibitor SMR3-like protein		Ahg939617	0.737864	0.800061	1.56554	0.943367	1.28038	0.514502	3.65306	0.0459789	3.09286	5.88e-05	5.88e-05	0.510189	0.317635	0	0	0.206956	0.90503	0	0	0.597453	0.375621	0.292626	0.78102	0.382572	0	0.364054	0.901693	0	1.70622	0.761528	0.224668	0.647297	0.633376	0.566717	0	1.37106	1.91	1.62634	1.22685	0.426208	0.644341	0.973785	0.213597
g20378.t1	AT3G53400.1		protein_coding	peptide upstream protein		Ahg938240	0.667178	0.204287	-0.238384	0.974768	-0.64532	0.526936	-1.1009	0.560042	-2.13387	5.88e-05	5.88e-05	5.83287	6.4904	7.58189	6.07308	6.49456	5.92533	7.24098	8.89751	6.99105	7.26372	4.8409	7.21897	7.58042	5.82729	6.3669	4.6617	5.73461	6.26259	6.56355	7.63293	8.06139	7.2271	7.37124	7.48955	6.79792	5.96272	6.90659	6.78919	6.1239	7.16624	5.82083	5.53425
g23056.t1	AT5G53490.4		protein_coding	Tetratricopeptide repeat (TPR)-like superfamily protein	thylakoid lumenal 17.4 kDa protein%2C chloroplast%2C identical to SP:P81760 Thylakoid lumenal 17.4 kDa protein%2C chloroplast precursor (P17.4) %7BArabidopsis thaliana%7D. Putative pentapeptide protein.	Ahg495426	-0.153117	0.813861	-0.743295	0.795582	-0.774873	0.122587	-1.50139	0.472362	-2.08651	5.97e-05	5.97e-05	5.92641	6.02313	5.48215	6.08941	5.88028	5.8833	5.34535	5.86127	6.26548	5.83885	6.85403	7.15132	7.11436	7.04844	7.04204	5.82193	6.79949	5.26211	6.80155	6.51818	7.00664	6.64695	6.74333	6.34854	5.44102	6.10681	6.27026	6.04165	5.96629	6.04298	6.92708	6.31887
g15567.t1	AT5G06390.1	FLA17	protein_coding	FASCICLIN-like arabinogalactan protein 17 precursor		Ahg487448	-1.33294	0.00321508	-2.21994	0.0359335	-2.25675	6.06e-05	-3.66681	0.0107861	-1.39103	0.17419	6.06e-05	4.38813	4.88602	5.38104	4.58514	4.81008	4.17116	2.63638	4.35593	3.03256	3.54901	4.34615	3.90763	4.3094	4.57654	4.28493	3.39928	1.42512	2.92175	3.47912	3.5995	4.2282	3.8025	3.77733	2.27286	2.31224	1.25038	1.62634	1.86546	4.04145	4.01807	5.73466	3.81611
g25254.t1	AT5G23980.1	FRO4,ATFRO4	protein_coding	ferric reduction oxidase 4	Encodes a ferric chelate reductase that is expressed at low levels in roots%2Cshoots and cotyledons%2C but not flowers. Its transcription is regulated by FIT1.	Ahg894281	0.291074	0.844191	-0.416391	0.960496	-0.357218	0.747556	-1.43499	0.558779	-2.73687	6.06e-05	6.06e-05	2.39022	3.50386	0	2.02399	1.97952	1.85509	2.86022	2.29143	2.61599	2.40568	2.86716	3.76246	3.3377	3.38528	3.33815	1.78596	3.76979	2.57619	3.74158	3.12951	3.62347	3.12378	3.40459	4.17058	2.07481	3.782	2.35902	3.0966	2.62187	3.80215	2.84188	2.27197
g00643.t1	AT4G33110.1		protein_coding	S-adenosyl-L-methionine-dependent methyltransferases superfamily protein		Ahg944622	-0.469506	0.37346	-0.389866	0.948347	-1.6556	6.09e-05	-0.842759	0.573664	-0.662635	0.519574	6.09e-05	4.91993	4.48716	4.15438	4.0961	4.41439	4.48403	3.64143	4.26142	3.8926	4.06987	4.026	4.78549	4.91417	3.9663	4.42299	4.0556	3.36029	4.2409	5.42611	4.10239	4.31284	5.13643	4.74444	4.29902	2.31224	3.10177	3.26454	3.24439	4.83268	4.61232	4.82666	4.50477
g11617.t1	AT3G55840.1		protein_coding	Hs1pro-1 protein		Ahg486026	0.0603504	0.965684	0.972706	0.561026	2.11973	6.11e-05	2.11262	0.0867169	0.961039	0.260416	6.11e-05	1.64209	2.50575	2.33162	2.27317	2.18816	2.9154	2.86022	2.29143	1.0187	2.27144	4.026	2.67527	1.64415	1.90428	2.56243	5.06866	2.69542	2.76966	2.74445	2.55747	3.09588	1.68022	2.5195	3.80072	5.2437	4.41555	4.71744	4.54435	3.49964	2.46053	2.84188	3.7492
g12582.t1	AT2G40100.1	LHCB4.3	protein_coding	light harvesting complex photosystem II	Lhcb4:3 protein (Lhcb4.3%2C light harvesting complex of photosystem II	Ahg483050	-1.98776	6.13e-05	-0.780076	0.714906	1.23187	0.182572	-0.908847	0.573191	-0.46951	0.70895	6.13e-05	7.35662	5.53461	4.09716	7.57706	6.14136	4.87143	2.27819	3.40893	6.5032	4.26544	4.63017	8.29665	7.22606	3.5861	5.93475	3.72804	3.24384	3.93027	3.09277	3.14168	2.66395	3.4304	3.0822	6.91464	3.52249	3.01275	4.03093	4.3702	7.18379	3.444	7.89064	6.89999
g00945.t1	AT1G74070.1		protein_coding	Cyclophilin-like peptidyl-prolyl cis-trans isomerase family protein		Ahg476549	-0.284599	0.684559	-0.627083	0.818634	-0.761432	0.141173	-1.45091	0.529866	-2.31596	6.15e-05	6.15e-05	6.09706	5.98437	5.02668	5.77277	5.72022	5.65251	5.10406	5.8773	5.62135	5.5638	6.0441	6.464	6.00365	6.11428	6.15651	5.42997	5.6882	4.95585	5.93245	6.09243	6.22494	6.14977	6.0999	5.56903	4.60896	5.76654	5.68245	5.40675	5.69675	5.78268	6.55052	5.62968
g07290.t1	AT5G67070.1	RALFL34	protein_coding	ralf-like 34	Member of a diversely expressed predicted peptide family showing sequence similarity to tobacco Rapid Alkalinization Factor (RALF)%2C and is believed to play an essential role in the physiology of Arabidopsis. Consists of a single exon and is characterized by a conserved C-terminal motif and N-terminal signal peptide.	Ahg951519	-0.161273	0.802426	-0.939353	0.865483	-0.552487	0.585028	-1.45156	0.516553	-2.84101	6.17e-05	6.17e-05	5.46833	5.50244	5.55616	4.41409	5.23526	5.93565	4.75961	5.11936	4.89387	5.17712	5.11812	4.78549	4.85485	6.16419	5.23066	5.94902	3.62949	4.73206	3.3275	4.82264	4.35337	4.49163	4.24878	3.94233	5.15011	2.7784	3.184	3.76371	3.54283	3.932	4.89369	4.05645
g23911.t1	AT2G21060.1	GRP2B,ATCSP4,COLD SHOCK DOMAIN PROTEIN 4,ATGRP2B,glycine-rich protein 2B	protein_coding	glycine-rich protein 2B	Glycine-rich protein (AtGRP2b). Also named as CSP4 (cold shock domain protein 4) containing a well conserved cold shock domain (CSD) and glycine-rich motifs interspersed by two retroviral-like CCHC zinc fingers. AtCSP4 is expressed in all tissues but accumulates in reproductive tissues and those undergoing cell divisions. Overexpression of AtCSP4 reduces silique length and induces embryo lethalit…	Ahg480954	0.659884	0.256282	0.505335	0.936517	1.05103	0.0132527	2.61772	0.121477	2.35742	6.17e-05	6.17e-05	3.90687	4.16942	3.67412	3.17808	3.73212	4.95903	3.64143	4.21174	4.89387	4.42652	4.56752	3.76246	4.37421	3.72161	4.10645	4.12903	5.31337	4.03758	4.73262	3.71508	4.48078	4.06255	4.24776	5.43964	4.67765	5.50697	5.70427	5.33213	3.94816	3.85923	3.43732	4.18857
g08317.t1	AT5G52020.1		protein_coding	Integrase-type DNA-binding superfamily protein	encodes a member of the DREB subfamily A-4 of ERF/AP2 transcription factor family. The protein contains one AP2 domain. There are 17 members in this subfamily including TINY.	Ahg949754	-0.724923	0.557856	-1.23608	0.435379	3.22842	6.21e-05	1.66746	0.291361	1.70684	0.0100088	6.21e-05	5.83287	4.31933	1.59304	1.10444	3.21242	4.09953	2.37133	3.33475	1.34433	2.78749	5.96322	2.67527	2.99716	3.78678	3.85561	5.6703	1.63538	2.7659	1.62567	2.38203	4.937	1.24973	2.54861	5.94501	6.61736	5.43981	3.5481	5.38757	3.40919	1.42711	3.02388	5.66187
g01139.t1	AT1G75900.1		protein_coding	GDSL-like Lipase/Acylhydrolase superfamily protein		Ahg316515	-1.08627	0.0623568	-1.55097	0.53889	-2.52162	0.00122573	-2.61324	0.107448	-4.80458	6.22e-05	6.22e-05	3.98626	3.50386	5.247	2.02399	3.69027	4.06234	2.04636	3.5894	1.34433	2.76061	3.41539	3.26606	2.75907	2.55504	2.99889	3.13985	0	0.784962	2.20648	2.42793	3.24693	2.92871	2.70251	0.969531	1.57689	0.427349	0.834088	0.951965	3.03873	4.2492	2.88016	1.46223
g13694.t1	AT1G23110.1		protein_coding	fold protein		Ahg472566	1.67351	0.507864	-0.0212234	0.99971	-3.11047	0.0102199	2.09082	0.472362	2.61626	6.23e-05	6.23e-05	0	1.44573	3.94992	0.468201	1.46596	0	4.70294	0.721796	2.83926	2.066	0	0	4.67789	2.94592	1.90595	0.520174	2.78634	0.826628	4.11017	1.51278	4.99792	1.24973	2.96765	0.309818	0	1.91	1.85164	1.01786	1.2478	1.61562	1.34618	2.97485
g05121.t1	AT1G09950.1	RAS1	protein_coding	RESPONSE TO ABA AND SALT 1		Ahg471106	-0.563719	0.687352	0.0911927	0.996627	2.05844	6.26e-05	-0.107802	0.97098	-1.09144	0.367335	6.26e-05	5.0364	4.76056	3.67412	6.40873	4.96995	5.3315	3.51544	5.81211	3.55752	4.55414	3.98562	2.59178	2.99716	2.55504	3.0324	4.6617	1.98163	3.19174	2.37064	3.04367	3.77039	2.8203	3.00125	5.10004	5.80059	5.6022	3.22483	4.93191	4.01102	1.85896	3.18547	1.08204
g11946.t1	AT5G22250.1	CAF1b,AtCAF1b,CCR4- associated factor 1b	protein_coding	Polynucleotidyl transferase%2C ribonuclease H-like superfamily protein	Encodes one of the homologs of the yeast CCR4-associated factor 1: AT3G44260 (CAF1a)%2C AT5G22250 (CAF1b). Has mRNA deadenylation activity. Also plays a role in plant defense responses.	Ahg489075	0.0902697	0.93007	0.471082	0.953612	2.26564	6.26e-05	0.784411	0.673121	0.962353	0.149373	6.26e-05	8.3401	8.73365	7.9062	7.22496	8.05123	9.11742	7.74166	9.09397	7.08274	8.25895	8.7845	7.86714	7.34882	6.9204	7.73022	9.9931	6.8381	8.36147	6.41859	8.00794	8.72815	6.374	7.38217	9.76035	10.4112	10.2267	8.44042	9.70967	8.31881	7.36231	8.04511	9.4008
g03780.t1	AT1G70420.1		protein_coding	DNA ligase-like protein%2C putative (DUF1645)		Ahg476162	-0.0864988	0.895969	0.586123	0.90753	1.69628	6.27e-05	1.37619	0.476282	0.145066	0.877361	6.27e-05	5.48209	5.97875	6.36363	5.03654	5.71525	5.97621	5.38191	6.31392	5.26499	5.73426	7.00562	7.16943	7.32574	6.19453	6.92383	7.15068	7.40903	7.64568	6.11141	6.35847	6.91259	6.25243	6.40872	7.6751	7.92927	8.71976	8.32117	8.16132	7.51153	7.05865	6.50837	7.52632
g20017.t1	AT3G23930.1		protein_coding	troponin T%2C skeletal protein		Ahg479939	0.522222	0.263061	0.292707	0.972335	-0.16857	0.88224	-1.52861	0.561652	-3.01221	6.28e-05	6.28e-05	4.47326	6.15363	4.96591	3.84984	4.86066	4.93865	6.30863	5.59676	5.14461	5.49716	5.98898	5.7781	6.27089	5.23176	5.81743	5.65794	6.3333	5.51944	6.62784	5.55984	5.88589	6.63499	6.17714	6.64637	5.34573	5.09157	7.20075	6.0711	4.96557	4.91119	5.78597	5.54838
g17479.t1	AT1G48000.1	MYB112,AtMYB112,myb domain protein 112	protein_coding	myb domain protein 112	Encodes a putative transcription factor (MYB112).	Ahg473935	3.90286	0.00184226	3.11685	6.31346e-05	1.10984	0.30158	2.07675	0.687174	1.36728	0.153651	6.31346e-05	0	0.317635	0	0.468201	0.196459	2.82946	3.22471	0	1.0187	1.76822	1.23217	1.28492	2.30674	1.90428	1.68203	4.44878	4.12369	3.66254	3.36693	1.8187	1.62114	1.68022	2.12175	2.9007	4.53684	2.36096	2.6365	3.10875	2.9127	3.05647	0.658456	0.399611
g19555.t1	AT3G25920.1	RPL15	protein_coding	ribosomal protein L15	encodes a plastid ribosomal protein CL15%2C a constituent of the large subunit of the ribosomal complex	Ahg484358	-0.217848	0.741852	-0.695453	0.835897	-0.67126	0.202754	-2.09644	0.454394	-2.46373	6.32e-05	6.32e-05	6.70755	6.74348	5.69369	6.42169	6.3916	6.27335	6.01472	6.11206	6.77828	6.2946	7.04546	7.53337	6.63498	7.48386	7.17442	6.56639	6.7775	4.7287	6.91728	6.83589	6.59534	7.02824	6.84419	6.40672	5.98355	5.93046	6.66091	6.24541	6.3413	6.02646	7.21047	6.5428
g02648.t1	AT3G01660.1		protein_coding	S-adenosyl-L-methionine-dependent methyltransferases superfamily protein		Ahg340279	0.359253	0.546314	0.0680715	0.997201	-0.218654	0.868141	-1.19962	0.532872	-1.95248	6.36e-05	6.36e-05	4.39076	3.30503	3.12619	5.54296	4.09123	4.36689	4.30625	3.99389	5.77793	4.61124	3.90128	4.32453	4.66067	3.99416	4.22016	3.20921	4.938	3.78822	5.46296	5.42465	3.46186	5.28659	4.90901	5.29749	3.8998	4.57011	5.24226	4.75242	3.1574	5.35666	5.45638	3.71735
g24587.t1	AT1G55910.1	ZIP11	protein_coding	zinc transporter 11 precursor	member of Putative zinc transporter ZIP2 - like family	Ahg914721	-0.874468	0.0473917	-0.99935	0.612358	-1.61487	6.38e-05	-2.17394	0.355225	-1.23939	0.0774122	6.38e-05	8.31893	8.53824	8.70536	7.86269	8.35631	7.65231	7.86154	7.75337	7.15167	7.60472	7.39282	7.7805	7.37088	7.35508	7.47482	6.84731	6.10888	6.54637	7.10678	7.55621	7.65752	3.74554	6.51651	5.46004	5.94255	6.52992	2.1544	5.02173	6.90497	7.54056	7.92988	7.6056
g27629.t1	AT1G56220.3		protein_coding	Dormancy/auxin associated family protein		Ahg474784	1.54535	6.41e-05	1.21895	0.561026	1.62404	0.021352	0.20682	0.934124	-0.20041	0.835193	6.41e-05	6.10597	7.17331	5.85319	6.51536	6.41196	8.6256	8.62357	7.12862	7.89808	8.06897	8.42311	8.77279	8.59376	8.31838	8.52701	8.97524	10.3953	9.40271	8.6502	9.54591	9.45687	8.05744	8.9276	9.91109	10.7714	10.7813	11.0954	10.6398	8.62777	9.43075	8.20087	8.50223
g15170.t1	AT1G52230.1	PSAH2,PSAH-2,PHOTOSYSTEM I SUBUNIT H-2,PSI-H	protein_coding	photosystem I subunit H2	Phosphorylation of this protein is dependent on calcium.	Ahg474340	-0.390541	0.587987	-1.18612	0.505128	-0.929544	0.233463	-1.81768	0.53339	-2.63485	6.48e-05	6.48e-05	9.5858	9.04588	9.17195	9.05939	9.21575	8.93945	8.5411	9.1721	9.12852	8.94529	9.75308	9.8697	9.51134	10.1782	9.82809	8.76386	8.99429	6.71213	9.05167	9.86654	9.82715	9.45273	9.54952	8.90143	8.00918	8.78773	9.03735	8.68392	8.68672	8.7658	9.83893	9.10397
g01161.t1	AT1G76100.2	PETE1	protein_coding	plastocyanin 1	One of two Arabidopsis plastocyanin genes. Expressed at 1/10th level of PETE2. Does not respond to increased copper levels and is thought to be the isoform that participates in electron transport under copper-limiting conditions. Mutation of this gene does not have obvious effect on photosynthesis.	Ahg927000	-0.397027	0.548565	-0.763687	0.839393	-0.742596	0.345522	-1.73893	0.520937	-3.17177	6.52e-05	6.52e-05	8.61056	8.54642	8.69507	8.15913	8.50279	8.32946	7.57686	8.3979	8.58972	8.22349	9.17888	9.08001	8.93365	9.5287	9.18031	8.78247	8.59599	6.61602	8.96359	9.34861	9.0905	8.82505	9.05694	8.3659	7.89362	8.35833	8.91792	8.38394	8.1473	8.47454	8.87201	8.73508
g14563.t1	AT2G01755.2		protein_coding	hypothetical protein		Ahg484093	-0.91269	0.44955	-1.64931	0.127401	-1.24925	0.0856825	-2.66729	0.395982	-3.57275	6.52e-05	6.52e-05	2.96121	2.88819	2.67316	1.34115	2.46593	2.53586	1.62625	0	2.61599	1.69452	3.41539	3.36995	3.46217	3.78678	3.50857	1.66478	2.78634	1.11278	3.66457	2.88817	2.69456	2.19621	2.86088	2.40923	2.19216	1.02452	1.95234	1.89456	1.2478	2.95537	4.18261	2.49255
g27139.t1	AT5G22545.1		protein_coding	hypothetical protein		Ahg941759	-2.59597	6.52e-05	-0.0233129	0.998341	0.157703	0.942264	-0.65715	0.673121	-1.00925	0.424744	6.52e-05	2.26847	4.65168	3.8186	2.5811	3.32996	0.522349	2.86022	0	1.60984	1.2481	4.33011	2.59178	2.39267	3.5817	3.22407	5.56839	2.26065	2.84556	2.58642	1.95033	1.43226	1.90918	1.96955	1.65808	2.19216	1.61756	3.14197	2.15244	4.18467	3.45243	3.27439	5.12226
g08009.t1	AT1G27100.1		protein_coding	Actin cross-linking protein		Ahg472692	-0.420428	0.60095	-0.00387595	0.999952	1.96925	6.57e-05	1.01888	0.566172	1.39085	0.0135469	6.57e-05	7.44719	7.63494	6.49847	6.30761	6.97205	7.60844	6.18991	7.50887	5.41131	6.67963	8.23241	6.22862	6.05726	5.09692	6.4038	8.54992	4.95024	6.72662	5.16045	6.54446	7.20792	5.16995	6.02069	8.3638	8.38965	8.64221	6.80253	8.04955	7.42473	6.00133	6.2947	8.65339
g26879.t1	AT5G40800.1		protein_coding	hypothetical protein		Ahg947661	1.69017	6.61e-05	0.606469	0.845183	-0.133725	0.928246	0.0826354	0.972422	-0.0352577	0.970326	6.61e-05	4.02437	3.40669	4.53514	2.6707	3.65922	5.77252	5.58374	4.94789	5.35816	5.41558	4.42378	4.13109	5.78273	2.76368	4.27532	4.78041	3.76979	5.23511	4.53045	3.04367	2.73602	3.8025	3.52816	3.82531	3.93353	3.15858	3.00801	3.48136	4.68629	4.59	2.80255	3.78305
g00632.t1	AT4G33220.1	PME44,ATPME44,A. THALIANA PECTIN METHYLESTERASE 44	protein_coding	pectin methylesterase 44		Ahg888769	0.510476	0.368825	-0.314474	0.96145	-0.273445	0.837558	-2.61832	0.57204	-3.40679	6.66e-05	6.66e-05	3.90687	5.12877	4.40385	4.81866	4.56453	5.37765	4.70294	5.32027	5.24561	5.16162	5.38977	6.21473	4.28714	5.87302	5.44117	4.82528	6.00452	4.43154	5.19372	5.96979	6.00939	4.79352	5.49161	5.42363	5.15011	4.6316	5.96751	5.29321	2.97709	5.39578	5.71361	5.28463
g12800.t1	AT3G47295.1		protein_coding	hypothetical protein		Ahg485094	0.00242026	0.998003	-0.57607	0.900999	-0.532225	0.616016	-2.02099	0.275068	-1.92444	6.66e-05	6.66e-05	6.66596	6.6475	6.20176	5.26946	6.19617	7.17967	6.14807	6.98813	4.89387	6.30243	5.39749	5.22019	5.42309	5.50784	5.38715	5.70673	4.22468	4.00057	5.23159	5.13087	6.01361	5.50369	5.46994	5.05916	6.12145	3.95233	4.85386	4.9967	5.32846	6.1612	6.82529	5.65274
g23456.t1	AT5G62350.1		protein_coding	Plant invertase/pectin methylesterase inhibitor superfamily protein		Ahg496412	1.45507	6.71e-05	0.141137	0.992177	0.675878	0.267697	0.866577	0.560666	0.507884	0.446526	6.71e-05	3.36922	3.65254	3.51354	2.48558	3.25522	5.3315	5.34535	4.26142	3.8926	4.70772	4.63436	5.27475	5.339	5.61041	5.21463	5.38571	5.32857	4.62488	4.79898	4.95394	4.37977	0	3.53317	5.47892	5.64919	4.90496	1.03114	4.26605	3.84842	4.47296	3.75829	3.48708
g22045.t1	AT1G66500.1		protein_coding	Pre-mRNA cleavage complex II		Ahg338779	-1.01523	0.252498	-0.405294	0.943367	1.58722	6.73e-05	0.397943	0.798013	0.48147	0.467093	6.73e-05	4.85796	4.60864	3.94992	6.18374	4.90006	3.94464	3.05395	5.36641	4.03486	4.09996	5.11812	3.80015	2.01315	3.38528	3.57917	5.04987	2.78634	4.2199	3.18036	3.5793	4.02576	2.8203	3.40143	5.27981	4.92374	5.25679	4.38053	4.96022	4.31494	4.35883	4.24261	5.71104
g09387.t1	AT5G15360.1		protein_coding	transmembrane protein		Ahg923117	1.31365	6.77e-05	0.0818407	0.996627	0.644549	0.233367	0.643969	0.646355	0.400377	0.512998	6.77e-05	4.20114	4.30142	3.8186	3.45421	3.94384	5.92533	5.41757	5.19802	4.70814	5.31227	4.6729	4.00573	4.91417	4.0215	4.40357	4.78018	4.25683	4.87483	4.01411	4.88156	4.52876	3.8562	4.32016	5.27088	5.35973	4.88826	4.48508	5.00099	4.23793	4.57872	4.64926	4.6216
g04898.t1	AT1G11860.3		protein_coding	Glycine cleavage T-protein family		Ahg471331	-0.534625	0.48592	-1.04724	0.624999	-1.06331	0.0913154	-2.41679	0.452979	-2.87867	6.8e-05	6.8e-05	9.07623	8.93119	8.47832	8.84159	8.83183	8.33921	7.79592	9.21055	8.40117	8.43671	8.42216	9.0886	8.6559	9.3736	8.88507	7.60453	8.29874	7.33751	8.80399	8.65123	8.74697	9.01686	8.80476	8.25035	6.97211	8.54435	7.47912	7.81148	8.09929	8.3473	9.13601	8.82413
g11705.t1	AT3G08940.2	LHCB4.2	protein_coding	light harvesting complex photosystem II	Lhcb4.2 protein (Lhcb4.2%2C protein involved in the light harvesting complex of photosystem II	Ahg478197	0.466017	0.470131	-1.7124	0.122486	-0.399335	0.864793	-1.3819	0.698375	-3.01672	6.81e-05	6.81e-05	7.72976	7.14095	6.88236	7.37044	7.28088	8.09866	6.77516	7.89464	8.65544	7.85597	9.13396	9.43023	8.23662	9.83876	9.15989	7.73373	8.01838	6.6265	7.62359	10.1577	9.8207	7.50832	8.77758	8.45526	7.95487	7.98114	9.52914	8.4801	7.10634	6.84682	9.04942	7.79346
g18617.t1	AT2G26530.1	AR781	protein_coding	AR781%2C pheromone receptor-like protein (DUF1645)	unknown function	Ahg481513	0.796103	0.558243	1.13475	0.625861	1.6318	6.85e-05	1.15217	0.459792	1.10736	0.110754	6.85e-05	2.26847	4.67968	3.18069	4.87629	3.75128	5.20069	3.96436	5.72625	3.49324	4.59614	4.46842	4.76657	2.47377	4.52016	4.05723	6.86392	4.46382	4.22466	3.59986	4.21139	4.54051	3.65249	4.00106	5.33222	6.61736	6.00979	4.53464	5.6235	4.54475	3.68072	4.61596	4.48434
g24934.t1	AT1G53670.1	MSRB1,ATMSRB1	protein_coding	methionine sulfoxide reductase B 1		Ahg923930	-1.25043	0.00372232	-1.27876	0.167507	-1.43203	6.85e-05	-0.905217	0.530232	-0.290985	0.76872	6.85e-05	6.26563	6.17346	6.08517	5.76262	6.07172	4.30455	4.81415	5.41112	5.26499	4.9487	6.28364	6.22169	6.88526	6.61364	6.50106	5.2929	5.28246	5.01542	6.75773	5.15836	5.82955	6.54844	6.07352	5.57629	3.81656	4.46142	5.11509	4.74234	6.39532	6.39472	6.50225	6.60324
g02731.t1	AT4G38580.1	FP6,ATFP6,farnesylated protein 6,HIPP26,HEAVY METAL ASSOCIATED ISOPRENYLATED PLANT PROTEIN 26	protein_coding	farnesylated protein 6	putative farnesylated protein (At4g38580) mRNA%2C complete	Ahg490624	1.29417	6.88e-05	0.445731	0.943367	0.12083	0.920028	-0.694653	0.675124	-0.336229	0.697428	6.88e-05	5.72129	6.23136	6.0923	5.43203	5.86924	7.23504	7.7823	7.19405	6.85701	7.2671	6.60686	6.34155	6.2822	5.12239	6.08825	6.42047	6.39239	6.47623	7.26383	5.85688	6.16549	5.63751	6.23093	6.8785	6.30635	6.12117	6.37375	6.41994	6.30413	6.62887	5.86445	5.08883
g21403.t1	AT4G04340.1	osca1,reduced hyperosmolality, induced Ca2+ increase 1 (osca1)	protein_coding	ERD (early-responsive to dehydration stress) family protein	Encodes a plasma membrane localized hyperosmolality gated calcium channel that is expressed in guard cells and roots.	Ahg943210	1.29877	6.96e-05	0.196294	0.991562	0.511834	0.527411	-1.5258	0.604639	-2.04343	0.00090037	6.96e-05	5.72129	6.18815	5.42686	5.65697	5.74832	7.28028	7.36489	6.82423	7.14017	7.15239	6.87905	7.59899	7.1131	7.00116	7.14807	6.25811	8.20091	6.71537	6.99797	8.00261	7.90772	7.08498	7.49832	7.71841	8.13258	8.10554	8.35376	8.07757	6.65352	7.87555	7.45041	7.10263
g05751.t1	AT3G12780.1	PGK1	protein_coding	phosphoglycerate kinase 1	nuclear phosphoglycerate kinase (PGK1)	Ahg478641	-0.872427	0.0744044	-1.10289	0.571668	-1.10236	0.0223738	-2.13018	0.460245	-2.64098	7.02e-05	7.02e-05	8.29114	8.31792	8.27674	8.00399	8.22245	7.32242	7.0152	7.73674	7.80517	7.46988	8.55058	8.73925	8.54896	8.92769	8.69162	7.78739	7.68738	7.21418	8.25909	7.80693	7.83137	8.20159	8.02475	7.50228	6.55312	6.64308	7.27978	6.99456	7.98455	7.98447	8.92725	8.14855
g06156.t1	AT3G04140.1		protein_coding	Ankyrin repeat family protein		Ahg927953	-0.0436091	0.949968	-0.864626	0.677584	-1.03621	0.0566046	-2.52493	0.369249	-2.2941	7.02e-05	7.02e-05	4.72543	4.92163	4.55591	4.98507	4.79701	4.89701	4.70294	5.00734	4.86875	4.86901	4.22994	4.72799	4.58967	4.94817	4.62394	2.73198	4.89002	2.7938	4.90991	4.41883	4.94587	4.71999	4.74865	4.95158	3.49991	3.88659	2.91126	3.81234	4.54475	5.14342	5.30595	4.17589
g15171.t1	AT1G52220.1	CURT1C,CURVATURE THYLAKOID 1C	protein_coding	CURVATURE THYLAKOID protein		Ahg923739	-0.0862236	0.916095	-0.815442	0.795905	-0.457049	0.612949	-1.68953	0.534657	-2.28077	7.02e-05	7.02e-05	7.25222	7.23594	6.77132	7.43259	7.17302	7.02395	6.6	7.60342	7.61061	7.20949	7.99873	8.23146	7.43357	8.43986	8.02591	7.083	7.92642	6.09441	7.2807	8.04278	8.13879	7.89656	7.83971	7.63568	6.85341	7.41174	7.89899	7.44995	7.25333	7.21808	8.23543	7.52132
g23388.t1	AT2G04039.3		protein_coding	DUF2996 family protein		Ahg480058	-0.810565	0.0523958	-0.714973	0.743067	-0.604347	0.304653	-1.12789	0.472402	-1.8988	7.03e-05	7.03e-05	4.91993	5.12877	4.90247	4.98507	4.98406	3.94464	4.38041	3.93387	4.96669	4.3064	5.97873	6.30269	6.41648	6.34276	6.26016	5.38571	5.72314	5.13692	5.58917	4.92222	5.05637	5.7452	5.32824	5.56173	3.93353	5.01673	4.67387	4.79646	5.46943	5.57686	5.7083	5.08883
[truncated: 31,809 more rows]
[truncated: 16 more columns]

## Sheet: b
Supplementary Data 4b | Results of edgeR and gene expression data (Log2 [rpm + 1]) for leaf-senescence-related genes in the GS self-shading experiment. We listed the FDR and logFC values between the shaded and exposed treatments at all sampling times (0, 2, 4, 6, and 8 weeks after treatment initiation).
[truncated: 433 more rows]
[truncated: 16 more columns]

[truncated: 2 more sheets: c, d]
