# Supplementary material for: Seasonal switching of integrated leaf senescence controls in an evergreen perennial Arabidopsis
Source: Nat Commun. 2024 Jun 7;15:4719. doi: 10.1038/s41467-024-48814-z (PMC11161623; doi:10.1038/s41467-024-48814-z)
Supplement: Supplementary file 8 — Supplementary Data 5 [file 41467_2024_48814_MOESM8_ESM.xlsx]

## Sheet: a
Supplementary Data 5a | Enriched gene ontology (GO) categories for upregulated shade genes in the GS self-shading experiments. We listed GOID, highest-level GO terms (BP, CC, and MF for biological processes, cellular components, and molecular functions, respectively), GO terms, number of genes in the reference, number of DEGs, fold enrichment, and FDR. Fold enrichment was calculated as (number of…
GOID	GO term	Highest level GO term	Number of genes in the reference (total 30162 genes)	Number of DEGs (total 1009 genes)	Fold enrichment	FDR
GO:0009414	response to water deprivation	BP	1275	164	3.84506	1.08654e-42
GO:0050832	defense response to fungus	BP	978	133	4.0652	2.39731e-36
GO:0006979	response to oxidative stress	BP	625	101	4.8307	1.65623e-32
GO:0009611	response to wounding	BP	954	124	3.88546	2.73243e-32
GO:0042742	defense response to bacterium	BP	1197	140	3.49625	2.73243e-32
GO:0071456	cellular response to hypoxia	BP	262	68	7.75848	5.10664e-32
GO:0009737	response to abscisic acid	BP	1113	131	3.5184	1.83482e-30
GO:0031347	regulation of defense response	BP	675	97	4.29573	6.50403e-28
GO:0009651	response to salt stress	BP	723	89	3.67977	2.75905e-21
GO:0010150	leaf senescence	BP	292	56	5.7329	1.03493e-20
GO:0009753	response to jasmonic acid	BP	552	73	3.95324	7.84684e-19
GO:0006970	response to osmotic stress	BP	476	65	4.08202	2.73786e-17
GO:0044248	cellular catabolic process	BP	454	61	4.01646	7.14849e-16
GO:0009751	response to salicylic acid	BP	340	52	4.57186	1.74605e-15
GO:0009409	response to cold	BP	651	69	3.16838	2.64177e-13
GO:1901701	cellular response to oxygen-containing compound	BP	539	60	3.3276	2.72478e-12
GO:0071396	cellular response to lipid	BP	351	47	4.00276	5.06946e-12
GO:0014070	response to organic cyclic compound	BP	357	47	3.93549	8.42212e-12
GO:0009755	hormone-mediated signaling pathway	BP	317	44	4.14918	1.00608e-11
GO:1901565	organonitrogen compound catabolic process	BP	266	40	4.49518	1.35352e-11
GO:0097305	response to alcohol	BP	148	28	5.65543	6.15162e-10
GO:0009620	response to fungus	BP	307	40	3.89485	7.38621e-10
GO:0010035	response to inorganic substance	BP	552	53	2.87016	1.15984e-08
GO:0001666	response to hypoxia	BP	139	25	5.37643	1.9888e-08
GO:0006355	regulation of DNA-templated transcription	BP	1979	123	1.85793	2.45352e-08
GO:0009266	response to temperature stimulus	BP	376	37	2.94159	4.14303e-06
GO:0009617	response to bacterium	BP	342	35	3.05922	4.14303e-06
GO:0009733	response to auxin	BP	348	35	3.00648	5.75835e-06
GO:0000976	transcription cis-regulatory region binding	MF	811	63	2.32214	1.07216e-05
GO:0003700	DNA-binding transcription factor activity	MF	1687	104	1.84284	1.07216e-05
GO:0009723	response to ethylene	BP	233	27	3.46399	1.40705e-05
GO:0010565	regulation of cellular ketone metabolic process	BP	51	13	7.61977	1.40705e-05
GO:0098542	defense response to other organism	BP	733	55	2.24299	1.40705e-05
GO:0009642	response to light intensity	BP	227	26	3.42386	2.85941e-05
GO:0015996	chlorophyll catabolic process	BP	48	12	7.47324	4.69169e-05
GO:0002237	response to molecule of bacterial origin	BP	177	22	3.71551	6.46286e-05
GO:0009570	chloroplast stroma	CC	744	3	0.120536	7.17591e-05
GO:0007165	signal transduction	BP	996	65	1.95085	9.99458e-05
GO:0032870	cellular response to hormone stimulus	BP	164	20	3.64548	0.000255857
GO:0009646	response to absence of light	BP	55	11	5.97859	0.000805309
GO:0009738	abscisic acid-activated signaling pathway	BP	148	18	3.63563	0.000805309
GO:0019752	carboxylic acid metabolic process	BP	205	21	3.06221	0.00157115
GO:0033993	response to lipid	BP	759	50	1.96923	0.00167037
GO:1901605	alpha-amino acid metabolic process	BP	143	17	3.55371	0.00169363
GO:0009627	systemic acquired resistance	BP	114	15	3.93328	0.00174069
GO:0006412	translation	BP	348	0	0	0.00183072
GO:0019760	glucosinolate metabolic process	BP	131	16	3.65105	0.0020459
GO:0044550	secondary metabolite biosynthetic process	BP	147	17	3.45701	0.0021328
GO:0009966	regulation of signal transduction	BP	104	14	4.02405	0.00238155
GO:0003723	RNA binding	MF	813	7	0.257381	0.00573301
GO:0003729	mRNA binding	MF	1300	17	0.390908	0.00573301
GO:0016070	RNA metabolic process	BP	1513	25	0.493935	0.00672232
GO:1901137	carbohydrate derivative biosynthetic process	BP	38	8	6.29326	0.0080591
GO:1901361	organic cyclic compound catabolic process	BP	50	9	5.38073	0.00851267
GO:0009415	response to water	BP	110	13	3.5328	0.0137635
GO:0003735	structural constituent of ribosome	MF	337	0	0	0.0169049
GO:0009863	salicylic acid mediated signaling pathway	BP	69	10	4.33231	0.01705
GO:0032787	monocarboxylic acid metabolic process	BP	201	18	2.67698	0.0218236
GO:0044272	sulfur compound biosynthetic process	BP	75	10	3.98573	0.0299637
GO:0006357	regulation of transcription by RNA polymerase II	BP	386	2	0.154886	0.0313411
GO:0010468	regulation of gene expression	BP	1255	21	0.500201	0.0333088
GO:0042343	indole glucosinolate metabolic process	BP	27	6	6.64288	0.0400833
GO:0042435	indole-containing compound biosynthetic process	BP	65	9	4.13903	0.0419206
GO:0046394	carboxylic acid biosynthetic process	BP	111	12	3.23167	0.0432255
GO:0010200	response to chitin	BP	18	5	8.3036	0.0467101
GO:0071395	cellular response to jasmonic acid stimulus	BP	31	6	5.78573	0.0704337
GO:0002213	defense response to insect	BP	87	10	3.43597	0.0741276
GO:0009408	response to heat	BP	366	25	2.04187	0.0799093
GO:0009867	jasmonic acid mediated signaling pathway	BP	140	13	2.77578	0.0882607
GO:0098771	inorganic ion homeostasis	BP	90	10	3.32144	0.0892513
GO:1900057	positive regulation of leaf senescence	BP	22	5	6.79386	0.0915289
GO:0042430	indole-containing compound metabolic process	BP	23	5	6.49847	0.106869
GO:0071407	cellular response to organic cyclic compound	BP	110	11	2.9893	0.109917
GO:0016791	phosphatase activity	MF	70	10	4.27042	0.115329
GO:0009451	RNA modification	BP	200	0	0	0.123135
GO:0016036	cellular response to phosphate starvation	BP	96	10	3.11385	0.128299
GO:0071310	cellular response to organic substance	BP	195	16	2.45276	0.131995
GO:0090693	plant organ senescence	BP	52	7	4.02405	0.153674
GO:0044281	small molecule metabolic process	BP	322	22	2.04238	0.15649
GO:0080037	negative regulation of cytokinin-activated signaling pathway	BP	7	3	12.8113	0.177968
GO:0045910	negative regulation of DNA recombination	BP	16	4	7.47324	0.179292
GO:0019438	aromatic compound biosynthetic process	BP	441	27	1.83018	0.183316
GO:0009061	anaerobic respiration	BP	8	3	11.2099	0.226602
GO:2000068	regulation of defense response to insect	BP	8	3	11.2099	0.226602
GO:0006995	cellular response to nitrogen starvation	BP	43	6	4.17111	0.232724
GO:0071446	cellular response to salicylic acid stimulus	BP	43	6	4.17111	0.232724
GO:0031492	nucleosomal DNA binding	MF	9	4	13.2858	0.238723
GO:1901698	response to nitrogen compound	BP	30	5	4.98216	0.24234
GO:0009247	glycolipid biosynthetic process	BP	9	3	9.96432	0.26914
GO:0009750	response to fructose	BP	19	4	6.29326	0.26914
GO:0036444	calcium import into the mitochondrion	BP	9	3	9.96432	0.26914
GO:0051560	mitochondrial calcium ion homeostasis	BP	9	3	9.96432	0.26914
GO:0061062	regulation of nematode larval development	BP	2	2	29.893	0.26914
GO:0009695	jasmonic acid biosynthetic process	BP	32	5	4.67078	0.287311
GO:0010120	camalexin biosynthetic process	BP	20	4	5.97859	0.3025
GO:0009873	ethylene-activated signaling pathway	BP	63	7	3.32144	0.322089
GO:0031669	cellular response to nutrient levels	BP	10	3	8.96789	0.324353
GO:0006520	amino acid metabolic process	BP	98	9	2.74527	0.335778
GO:0009267	cellular response to starvation	BP	21	4	5.6939	0.335778
GO:0006952	defense response	BP	466	27	1.732	0.391627
GO:0051245	negative regulation of cellular defense response	BP	3	2	19.9286	0.397373
GO:0090677	reversible differentiation	BP	3	2	19.9286	0.397373
GO:0031348	negative regulation of defense response	BP	36	5	4.1518	0.402716
GO:0048827	phyllome development	BP	140	11	2.34873	0.40759
GO:0006281	DNA repair	BP	215	1	0.139037	0.441063
GO:0045944	positive regulation of transcription by RNA polymerase II	BP	161	0	0	0.441063
GO:0000398	mRNA splicing, via spliceosome	BP	221	1	0.135262	0.447194
GO:0006817	phosphate ion transport	BP	24	4	4.98216	0.454141
GO:1900056	negative regulation of leaf senescence	BP	24	4	4.98216	0.454141
GO:0009865	pollen tube adhesion	BP	4	2	14.9465	0.499243
GO:0009961	response to 1-aminocyclopropane-1-carboxylic acid	BP	4	2	14.9465	0.499243
GO:0010117	photoprotection	BP	13	3	6.89838	0.499243
GO:0010227	floral organ abscission	BP	25	4	4.78287	0.499243
GO:0015709	thiosulfate transport	BP	4	2	14.9465	0.499243
GO:0019441	tryptophan catabolic process to kynurenine	BP	4	2	14.9465	0.499243
GO:0045487	gibberellin catabolic process	BP	13	3	6.89838	0.499243
GO:0051091	positive regulation of DNA-binding transcription factor activity	BP	4	2	14.9465	0.499243
GO:0071422	succinate transmembrane transport	BP	4	2	14.9465	0.499243
GO:0010143	cutin biosynthetic process	BP	26	4	4.59892	0.526172
GO:0009056	catabolic process	BP	92	8	2.59939	0.531347
GO:0009789	positive regulation of abscisic acid-activated signaling pathway	BP	57	6	3.14663	0.531347
GO:0019375	galactolipid biosynthetic process	BP	14	3	6.40563	0.531347
GO:0035435	phosphate ion transmembrane transport	BP	14	3	6.40563	0.531347
GO:0043412	macromolecule modification	BP	362	4	0.330309	0.531347
GO:0140547	acquisition of seed longevity	BP	14	3	6.40563	0.531347
GO:1901362	organic cyclic compound biosynthetic process	BP	491	27	1.64381	0.531347
GO:0042542	response to hydrogen peroxide	BP	76	7	2.7533	0.578698
GO:0002215	defense response to nematode	BP	5	2	11.9572	0.583194
GO:0002679	respiratory burst involved in defense response	BP	5	2	11.9572	0.583194
GO:0006007	glucose catabolic process	BP	5	2	11.9572	0.583194
GO:0009734	auxin-activated signaling pathway	BP	77	7	2.71754	0.583194
GO:0009735	response to cytokinin	BP	77	7	2.71754	0.583194
GO:0009871	jasmonic acid and ethylene-dependent systemic resistance, ethylene mediated signaling pathway	BP	5	2	11.9572	0.583194
GO:0009893	positive regulation of metabolic process	BP	28	4	4.27042	0.583194
GO:0019374	galactolipid metabolic process	BP	5	2	11.9572	0.583194
GO:0042546	cell wall biogenesis	BP	171	12	2.09775	0.583194
GO:0045927	positive regulation of growth	BP	15	3	5.97859	0.583194
GO:2000280	regulation of root development	BP	60	6	2.9893	0.583194
GO:0010224	response to UV-B	BP	78	7	2.6827	0.592117
GO:0010431	seed maturation	BP	44	5	3.39693	0.599385
GO:0008219	cell death	BP	29	4	4.12317	0.605116
GO:0009749	response to glucose	BP	61	6	2.94029	0.605116
GO:0033036	macromolecule localization	BP	79	7	2.64874	0.608756
GO:0010029	regulation of seed germination	BP	63	6	2.84695	0.673961
GO:0071215	cellular response to abscisic acid stimulus	BP	81	7	2.58334	0.673961
GO:0006766	vitamin metabolic process	BP	6	2	9.96432	0.676745
GO:0010363	regulation of plant-type hypersensitive response	BP	6	2	9.96432	0.676745
GO:0015729	oxaloacetate transport	BP	6	2	9.96432	0.676745
GO:0018130	heterocycle biosynthetic process	BP	192	13	2.024	0.676745
GO:0043617	cellular response to sucrose starvation	BP	6	2	9.96432	0.676745
GO:0045229	external encapsulating structure organization	BP	6	2	9.96432	0.676745
GO:0080187	floral organ senescence	BP	6	2	9.96432	0.676745
GO:1901575	organic substance catabolic process	BP	158	11	2.08116	0.676745
GO:2000143	negative regulation of DNA-templated transcription initiation	BP	6	2	9.96432	0.676745
GO:0000786	nucleosome	CC	19	4	6.29326	0.70877
GO:0005730	nucleolus	CC	620	9	0.43393	0.70877
GO:0009534	chloroplast thylakoid	CC	232	1	0.128849	0.70877
GO:0009535	chloroplast thylakoid membrane	CC	362	3	0.247732	0.70877
GO:0009941	chloroplast envelope	CC	655	10	0.456381	0.70877
GO:0022626	cytosolic ribosome	CC	230	1	0.129969	0.70877
GO:1990246	uniplex complex	CC	9	3	9.96432	0.70877
GO:0022625	cytosolic large ribosomal subunit	CC	166	0	0	0.70877
GO:0032259	methylation	BP	65	6	2.75935	0.711655
GO:0009416	response to light stimulus	BP	1209	55	1.35989	0.72356
GO:0010243	response to organonitrogen compound	BP	32	4	3.73662	0.725719
GO:0009641	shade avoidance	BP	18	3	4.98216	0.732618
GO:0016311	dephosphorylation	BP	66	6	2.71754	0.732618
GO:0048527	lateral root development	BP	66	6	2.71754	0.732618
GO:0008610	lipid biosynthetic process	BP	283	17	1.79569	0.760662
GO:0010193	response to ozone	BP	33	4	3.62339	0.762967
GO:0051607	defense response to virus	BP	67	6	2.67698	0.762967
GO:0009793	embryo development ending in seed dormancy	BP	773	15	0.58007	0.773926
GO:0080162	endoplasmic reticulum to cytosol auxin transport	BP	7	2	8.54085	0.784287
GO:0080168	abscisic acid transport	BP	7	2	8.54085	0.784287
GO:0016024	CDP-diacylglycerol biosynthetic process	BP	19	3	4.71994	0.792149
GO:0045892	negative regulation of DNA-templated transcription	BP	208	13	1.86831	0.817825
GO:0006334	nucleosome assembly	BP	35	4	3.41634	0.870217
GO:0009739	response to gibberellin	BP	90	7	2.32501	0.896357
GO:0044255	cellular lipid metabolic process	BP	256	15	1.75154	0.896357
GO:0006624	vacuolar protein processing	BP	8	2	7.47324	0.902868
GO:0006839	mitochondrial transport	BP	8	2	7.47324	0.902868
GO:0007389	pattern specification process	BP	53	5	2.82009	0.902868
GO:0009943	adaxial/abaxial axis specification	BP	8	2	7.47324	0.902868
GO:0010116	positive regulation of abscisic acid biosynthetic process	BP	8	2	7.47324	0.902868
GO:0009314	response to radiation	BP	91	7	2.29946	0.904628
GO:0009986	cell surface	CC	12	3	7.47324	0.911852
GO:0006950	response to stress	BP	73	6	2.45696	0.960875
GO:0046777	protein autophosphorylation	BP	191	12	1.87809	0.960875
GO:0000045	autophagosome assembly	BP	26	2	2.29946	1
GO:0000103	sulfate assimilation	BP	26	2	2.29946	1
GO:0000105	histidine biosynthetic process	BP	12	1	2.49108	1
GO:0000122	negative regulation of transcription by RNA polymerase II	BP	67	2	0.892327	1
GO:0000160	phosphorelay signal transduction system	BP	27	1	1.10715	1
GO:0000244	spliceosomal tri-snRNP complex assembly	BP	12	1	2.49108	1
GO:0000245	spliceosomal complex assembly	BP	16	1	1.86831	1
GO:0000271	polysaccharide biosynthetic process	BP	26	1	1.14973	1
GO:0000278	mitotic cell cycle	BP	82	3	1.09364	1
GO:0000289	nuclear-transcribed mRNA poly(A) tail shortening	BP	11	2	5.43508	1
GO:0000290	deadenylation-dependent decapping of nuclear-transcribed mRNA	BP	11	1	2.71754	1
GO:0000302	response to reactive oxygen species	BP	57	2	1.04888	1
GO:0000304	response to singlet oxygen	BP	10	1	2.9893	1
GO:0000380	alternative mRNA splicing, via spliceosome	BP	14	2	4.27042	1
GO:0000422	autophagy of mitochondrion	BP	22	1	1.35877	1
GO:0000723	telomere maintenance	BP	25	1	1.19572	1
GO:0000727	double-strand break repair via break-induced replication	BP	19	1	1.57331	1
GO:0000910	cytokinesis	BP	89	2	0.671752	1
GO:0000911	cytokinesis by cell plate formation	BP	72	1	0.41518	1
GO:0000914	phragmoplast assembly	BP	13	1	2.29946	1
GO:0001510	RNA methylation	BP	19	1	1.57331	1
GO:0001558	regulation of cell growth	BP	24	1	1.24554	1
GO:0001676	long-chain fatty acid metabolic process	BP	6	1	4.98216	1
GO:0001736	establishment of planar polarity	BP	4	1	7.47324	1
GO:0002221	pattern recognition receptor signaling pathway	BP	17	1	1.75841	1
GO:0002229	defense response to oomycetes	BP	98	4	1.22012	1
GO:0002238	response to molecule of fungal origin	BP	35	2	1.70817	1
GO:0002239	response to oomycetes	BP	32	2	1.86831	1
GO:0002240	response to molecule of oomycetes origin	BP	17	1	1.75841	1
GO:0003002	regionalization	BP	66	2	0.905847	1
GO:0003333	amino acid transmembrane transport	BP	57	1	0.524438	1
GO:0003400	regulation of COPII vesicle coating	BP	8	1	3.73662	1
GO:0005975	carbohydrate metabolic process	BP	360	14	1.1625	1
GO:0005982	starch metabolic process	BP	23	1	1.29969	1
GO:0005985	sucrose metabolic process	BP	25	3	3.58716	1
GO:0005987	sucrose catabolic process	BP	14	1	2.13521	1
GO:0005990	lactose catabolic process	BP	1	1	29.893	1
GO:0005992	trehalose biosynthetic process	BP	22	1	1.35877	1
GO:0006006	glucose metabolic process	BP	21	1	1.42347	1
GO:0006011	UDP-glucose metabolic process	BP	5	1	5.97859	1
GO:0006012	galactose metabolic process	BP	19	2	3.14663	1
GO:0006015	5-phosphoribose 1-diphosphate biosynthetic process	BP	5	1	5.97859	1
GO:0006020	inositol metabolic process	BP	5	1	5.97859	1
GO:0006032	chitin catabolic process	BP	14	2	4.27042	1
GO:0006044	N-acetylglucosamine metabolic process	BP	6	1	4.98216	1
GO:0006048	UDP-N-acetylglucosamine biosynthetic process	BP	10	1	2.9893	1
GO:0006075	(1->3)-beta-D-glucan biosynthetic process	BP	15	1	1.99286	1
GO:0006081	cellular aldehyde metabolic process	BP	8	1	3.73662	1
GO:0006082	organic acid metabolic process	BP	111	3	0.807918	1
GO:0006091	generation of precursor metabolites and energy	BP	17	1	1.75841	1
GO:0006094	gluconeogenesis	BP	26	1	1.14973	1
GO:0006096	glycolytic process	BP	60	2	0.996432	1
GO:0006098	pentose-phosphate shunt	BP	21	1	1.42347	1
GO:0006105	succinate metabolic process	BP	1	1	29.893	1
GO:0006116	NADH oxidation	BP	11	1	2.71754	1
GO:0006122	mitochondrial electron transport, ubiquinol to cytochrome c	BP	12	1	2.49108	1
GO:0006123	mitochondrial electron transport, cytochrome c to oxygen	BP	10	1	2.9893	1
GO:0006164	purine nucleotide biosynthetic process	BP	15	1	1.99286	1
GO:0006241	CTP biosynthetic process	BP	15	1	1.99286	1
GO:0006259	DNA metabolic process	BP	35	1	0.854085	1
GO:0006268	DNA unwinding involved in DNA replication	BP	15	1	1.99286	1
GO:0006270	DNA replication initiation	BP	26	1	1.14973	1
GO:0006282	regulation of DNA repair	BP	16	1	1.86831	1
GO:0006284	base-excision repair	BP	30	2	1.99286	1
GO:0006308	DNA catabolic process	BP	11	1	2.71754	1
GO:0006325	chromatin organization	BP	65	2	0.919783	1
GO:0006351	DNA-templated transcription	BP	236	5	0.633325	1
GO:0006364	rRNA processing	BP	133	1	0.224759	1
GO:0006369	termination of RNA polymerase II transcription	BP	6	1	4.98216	1
GO:0006378	mRNA polyadenylation	BP	28	1	1.06761	1
GO:0006401	RNA catabolic process	BP	24	1	1.24554	1
GO:0006402	mRNA catabolic process	BP	27	1	1.10715	1
GO:0006413	translational initiation	BP	59	1	0.50666	1
GO:0006457	protein folding	BP	206	3	0.435334	1
GO:0006468	protein phosphorylation	BP	528	25	1.41539	1
GO:0006470	protein dephosphorylation	BP	87	3	1.03079	1
GO:0006486	protein glycosylation	BP	123	6	1.45819	1
GO:0006487	protein N-linked glycosylation	BP	44	2	1.35877	1
GO:0006497	protein lipidation	BP	7	1	4.27042	1
GO:0006499	N-terminal protein myristoylation	BP	55	2	1.08702	1
GO:0006501	C-terminal protein lipidation	BP	5	1	5.97859	1
GO:0006508	proteolysis	BP	156	1	0.191622	1
GO:0006511	ubiquitin-dependent protein catabolic process	BP	419	8	0.570749	1
GO:0006521	regulation of cellular amino acid metabolic process	BP	5	1	5.97859	1
GO:0006529	asparagine biosynthetic process	BP	4	1	7.47324	1
GO:0006536	glutamate metabolic process	BP	12	1	2.49108	1
GO:0006538	glutamate catabolic process	BP	10	1	2.9893	1
GO:0006540	glutamate decarboxylation to succinate	BP	3	1	9.96432	1
GO:0006541	glutamine metabolic process	BP	6	1	4.98216	1
GO:0006542	glutamine biosynthetic process	BP	8	1	3.73662	1
GO:0006561	proline biosynthetic process	BP	7	1	4.27042	1
GO:0006562	proline catabolic process	BP	2	1	14.9465	1
GO:0006568	tryptophan metabolic process	BP	27	3	3.32144	1
GO:0006569	tryptophan catabolic process	BP	2	1	14.9465	1
GO:0006612	protein targeting to membrane	BP	36	3	2.49108	1
GO:0006623	protein targeting to vacuole	BP	44	2	1.35877	1
GO:0006626	protein targeting to mitochondrion	BP	17	1	1.75841	1
GO:0006629	lipid metabolic process	BP	186	11	1.76786	1
GO:0006631	fatty acid metabolic process	BP	95	6	1.88798	1
GO:0006635	fatty acid beta-oxidation	BP	35	2	1.70817	1
GO:0006644	phospholipid metabolic process	BP	13	1	2.29946	1
GO:0006646	phosphatidylethanolamine biosynthetic process	BP	16	1	1.86831	1
GO:0006654	phosphatidic acid biosynthetic process	BP	7	1	4.27042	1
GO:0006656	phosphatidylcholine biosynthetic process	BP	14	1	2.13521	1
GO:0006665	sphingolipid metabolic process	BP	13	2	4.59892	1
GO:0006679	glucosylceramide biosynthetic process	BP	1	1	29.893	1
GO:0006720	isoprenoid metabolic process	BP	14	2	4.27042	1
GO:0006721	terpenoid metabolic process	BP	45	2	1.32858	1
GO:0006749	glutathione metabolic process	BP	50	3	1.79358	1
GO:0006751	glutathione catabolic process	BP	8	1	3.73662	1
GO:0006771	riboflavin metabolic process	BP	1	1	29.893	1
GO:0006783	heme biosynthetic process	BP	12	1	2.49108	1
GO:0006790	sulfur compound metabolic process	BP	111	4	1.07722	1
GO:0006793	phosphorus metabolic process	BP	4	1	7.47324	1
GO:0006796	phosphate-containing compound metabolic process	BP	18	2	3.32144	1
GO:0006810	transport	BP	171	2	0.349625	1
GO:0006811	monoatomic ion transport	BP	24	2	2.49108	1
GO:0006812	monoatomic cation transport	BP	42	2	1.42347	1
GO:0006813	potassium ion transport	BP	29	1	1.03079	1
GO:0006814	sodium ion transport	BP	10	1	2.9893	1
GO:0006816	calcium ion transport	BP	45	1	0.664288	1
GO:0006863	purine nucleobase transport	BP	22	2	2.71754	1
GO:0006865	amino acid transport	BP	20	1	1.49465	1
GO:0006869	lipid transport	BP	61	3	1.47015	1
GO:0006874	intracellular calcium ion homeostasis	BP	49	2	1.22012	1
GO:0006882	intracellular zinc ion homeostasis	BP	21	1	1.42347	1
GO:0006885	regulation of pH	BP	38	2	1.57331	1
GO:0006886	intracellular protein transport	BP	225	7	0.930003	1
GO:0006887	exocytosis	BP	50	3	1.79358	1
GO:0006888	endoplasmic reticulum to Golgi vesicle-mediated transport	BP	104	1	0.287432	1
GO:0006897	endocytosis	BP	45	1	0.664288	1
GO:0006906	vesicle fusion	BP	45	2	1.32858	1
GO:0006914	autophagy	BP	45	1	0.664288	1
GO:0006949	syncytium formation	BP	15	1	1.99286	1
GO:0006955	immune response	BP	27	1	1.10715	1
GO:0006972	hyperosmotic response	BP	18	2	3.32144	1
GO:0006974	cellular response to DNA damage stimulus	BP	80	1	0.373662	1
GO:0006996	organelle organization	BP	100	3	0.896789	1
GO:0007005	mitochondrion organization	BP	47	1	0.63602	1
GO:0007015	actin filament organization	BP	60	1	0.498216	1
GO:0007018	microtubule-based movement	BP	91	2	0.656988	1
GO:0007029	endoplasmic reticulum organization	BP	10	1	2.9893	1
GO:0007031	peroxisome organization	BP	29	1	1.03079	1
GO:0007033	vacuole organization	BP	31	1	0.964289	1
GO:0007034	vacuolar transport	BP	29	1	1.03079	1
GO:0007049	cell cycle	BP	78	2	0.766486	1
GO:0007099	centriole replication	BP	2	1	14.9465	1
GO:0007129	homologous chromosome pairing at meiosis	BP	25	1	1.19572	1
GO:0007155	cell adhesion	BP	9	1	3.32144	1
GO:0007186	G protein-coupled receptor signaling pathway	BP	21	1	1.42347	1
GO:0007188	adenylate cyclase-modulating G protein-coupled receptor signaling pathway	BP	5	1	5.97859	1
GO:0007205	protein kinase C-activating G protein-coupled receptor signaling pathway	BP	8	1	3.73662	1
GO:0007275	multicellular organism development	BP	48	2	1.24554	1
GO:0007346	regulation of mitotic cell cycle	BP	15	1	1.99286	1
GO:0007623	circadian rhythm	BP	141	6	1.27204	1
GO:0008104	protein localization	BP	112	7	1.86831	1
GO:0008272	sulfate transport	BP	10	2	5.97859	1
GO:0008285	negative regulation of cell population proliferation	BP	26	3	3.44919	1
GO:0008380	RNA splicing	BP	104	1	0.287432	1
GO:0008643	carbohydrate transport	BP	17	2	3.51682	1
GO:0008654	phospholipid biosynthetic process	BP	13	1	2.29946	1
GO:0009057	macromolecule catabolic process	BP	38	1	0.786657	1
GO:0009058	biosynthetic process	BP	58	2	1.03079	1
GO:0009059	macromolecule biosynthetic process	BP	1017	31	0.911192	1
GO:0009063	amino acid catabolic process	BP	3	1	9.96432	1
GO:0009072	aromatic amino acid metabolic process	BP	57	3	1.57331	1
GO:0009082	branched-chain amino acid biosynthetic process	BP	6	1	4.98216	1
GO:0009083	branched-chain amino acid catabolic process	BP	7	1	4.27042	1
GO:0009088	threonine biosynthetic process	BP	15	1	1.99286	1
GO:0009097	isoleucine biosynthetic process	BP	14	1	2.13521	1
GO:0009099	valine biosynthetic process	BP	12	1	2.49108	1
GO:0009102	biotin biosynthetic process	BP	6	1	4.98216	1
GO:0009117	nucleotide metabolic process	BP	2	1	14.9465	1
GO:0009156	ribonucleoside monophosphate biosynthetic process	BP	3	1	9.96432	1
GO:0009225	nucleotide-sugar metabolic process	BP	5	1	5.97859	1
GO:0009226	nucleotide-sugar biosynthetic process	BP	4	1	7.47324	1
GO:0009231	riboflavin biosynthetic process	BP	12	2	4.98216	1
GO:0009269	response to desiccation	BP	31	3	2.89287	1
GO:0009294	DNA-mediated transformation	BP	28	2	2.13521	1
GO:0009299	mRNA transcription	BP	15	1	1.99286	1
GO:0009306	protein secretion	BP	25	1	1.19572	1
GO:0009308	amine metabolic process	BP	25	2	2.39144	1
GO:0009395	phospholipid catabolic process	BP	21	2	2.84695	1
GO:0009398	FMN biosynthetic process	BP	1	1	29.893	1
GO:0009407	toxin catabolic process	BP	48	3	1.86831	1
GO:0009436	glyoxylate catabolic process	BP	1	1	29.893	1
GO:0009448	gamma-aminobutyric acid metabolic process	BP	1	1	29.893	1
GO:0009450	gamma-aminobutyric acid catabolic process	BP	3	1	9.96432	1
GO:0009452	7-methylguanosine RNA capping	BP	2	1	14.9465	1
GO:0009553	embryo sac development	BP	105	2	0.56939	1
GO:0009555	pollen development	BP	320	9	0.84074	1
GO:0009567	double fertilization forming a zygote and endosperm	BP	57	1	0.524438	1
GO:0009612	response to mechanical stimulus	BP	13	2	4.59892	1
GO:0009615	response to virus	BP	56	3	1.60141	1
GO:0009624	response to nematode	BP	104	5	1.43716	1
GO:0009625	response to insect	BP	42	2	1.42347	1
GO:0009626	plant-type hypersensitive response	BP	77	2	0.776441	1
GO:0009628	response to abiotic stimulus	BP	12	2	4.98216	1
GO:0009630	gravitropism	BP	48	1	0.62277	1
GO:0009631	cold acclimation	BP	66	3	1.35877	1
GO:0009637	response to blue light	BP	125	8	1.91315	1
GO:0009638	phototropism	BP	30	1	0.996432	1
GO:0009639	response to red or far red light	BP	189	9	1.42347	1
GO:0009640	photomorphogenesis	BP	76	4	1.57331	1
GO:0009643	photosynthetic acclimation	BP	12	1	2.49108	1
GO:0009644	response to high light intensity	BP	63	1	0.474491	1
GO:0009645	response to low light intensity stimulus	BP	27	1	1.10715	1
GO:0009648	photoperiodism	BP	67	2	0.892327	1
GO:0009649	entrainment of circadian clock	BP	13	1	2.29946	1
GO:0009652	thigmotropism	BP	6	1	4.98216	1
GO:0009657	plastid organization	BP	19	2	3.14663	1
GO:0009658	chloroplast organization	BP	199	5	0.751079	1
GO:0009663	plasmodesma organization	BP	8	1	3.73662	1
GO:0009664	plant-type cell wall organization	BP	91	2	0.656988	1
GO:0009682	induced systemic resistance	BP	25	2	2.39144	1
GO:0009684	indoleacetic acid biosynthetic process	BP	12	1	2.49108	1
GO:0009686	gibberellin biosynthetic process	BP	27	2	2.21429	1
GO:0009687	abscisic acid metabolic process	BP	14	2	4.27042	1
GO:0009688	abscisic acid biosynthetic process	BP	15	2	3.98573	1
GO:0009693	ethylene biosynthetic process	BP	25	3	3.58716	1
GO:0009697	salicylic acid biosynthetic process	BP	21	2	2.84695	1
GO:0009704	de-etiolation	BP	21	1	1.42347	1
GO:0009736	cytokinin-activated signaling pathway	BP	87	4	1.37439	1
GO:0009741	response to brassinosteroid	BP	62	4	1.92858	1
GO:0009742	brassinosteroid mediated signaling pathway	BP	74	1	0.403959	1
GO:0009743	response to carbohydrate	BP	7	1	4.27042	1
GO:0009744	response to sucrose	BP	75	6	2.39144	1
GO:0009759	indole glucosinolate biosynthetic process	BP	12	1	2.49108	1
GO:0009785	blue light signaling pathway	BP	21	2	2.84695	1
GO:0009787	regulation of abscisic acid-activated signaling pathway	BP	31	3	2.89287	1
GO:0009788	negative regulation of abscisic acid-activated signaling pathway	BP	73	3	1.22848	1
GO:0009790	embryo development	BP	49	1	0.61006	1
GO:0009791	post-embryonic development	BP	41	1	0.729097	1
GO:0009800	cinnamic acid biosynthetic process	BP	5	1	5.97859	1
GO:0009809	lignin biosynthetic process	BP	51	1	0.586137	1
GO:0009812	flavonoid metabolic process	BP	68	2	0.879205	1
GO:0009813	flavonoid biosynthetic process	BP	52	1	0.574865	1
GO:0009819	drought recovery	BP	12	2	4.98216	1
GO:0009823	cytokinin catabolic process	BP	7	1	4.27042	1
GO:0009825	multidimensional cell growth	BP	35	1	0.854085	1
GO:0009826	unidimensional cell growth	BP	231	12	1.55288	1
GO:0009827	plant-type cell wall modification	BP	23	2	2.59939	1
GO:0009831	plant-type cell wall modification involved in multidimensional cell growth	BP	10	1	2.9893	1
GO:0009832	plant-type cell wall biogenesis	BP	152	2	0.393328	1
GO:0009833	plant-type primary cell wall biogenesis	BP	36	1	0.83036	1
GO:0009834	plant-type secondary cell wall biogenesis	BP	91	2	0.656988	1
GO:0009835	fruit ripening	BP	1	1	29.893	1
GO:0009838	abscission	BP	6	1	4.98216	1
GO:0009845	seed germination	BP	117	1	0.255495	1
GO:0009846	pollen germination	BP	86	3	1.04278	1
GO:0009851	auxin biosynthetic process	BP	22	1	1.35877	1
GO:0009860	pollen tube growth	BP	179	6	1.002	1
GO:0009861	jasmonic acid and ethylene-dependent systemic resistance	BP	12	1	2.49108	1
GO:0009862	systemic acquired resistance, salicylic acid mediated signaling pathway	BP	27	1	1.10715	1
GO:0009864	induced systemic resistance, jasmonic acid mediated signaling pathway	BP	11	1	2.71754	1
GO:0009866	induced systemic resistance, ethylene mediated signaling pathway	BP	4	1	7.47324	1
GO:0009875	pollen-pistil interaction	BP	8	1	3.73662	1
GO:0009888	tissue development	BP	812	27	0.993978	1
GO:0009889	regulation of biosynthetic process	BP	67	4	1.78465	1
GO:0009891	positive regulation of biosynthetic process	BP	13	2	4.59892	1
GO:0009892	negative regulation of metabolic process	BP	295	5	0.50666	1
GO:0009901	anther dehiscence	BP	21	2	2.84695	1
GO:0009903	chloroplast avoidance movement	BP	25	1	1.19572	1
GO:0009904	chloroplast accumulation movement	BP	24	1	1.24554	1
GO:0009908	flower development	BP	290	13	1.34003	1
GO:0009909	regulation of flower development	BP	108	5	1.38393	1
GO:0009910	negative regulation of flower development	BP	60	1	0.498216	1
GO:0009926	auxin polar transport	BP	47	3	1.90806	1
GO:0009934	regulation of meristem structural organization	BP	26	1	1.14973	1
GO:0009939	positive regulation of gibberellic acid mediated signaling pathway	BP	9	2	6.64288	1
GO:0009942	longitudinal axis specification	BP	9	1	3.32144	1
GO:0009958	positive gravitropism	BP	39	1	0.766486	1
GO:0009969	xyloglucan biosynthetic process	BP	17	1	1.75841	1
GO:0009970	cellular response to sulfate starvation	BP	12	1	2.49108	1
GO:0010014	meristem initiation	BP	29	1	1.03079	1
GO:0010015	root morphogenesis	BP	386	19	1.47142	1
GO:0010016	shoot system morphogenesis	BP	81	3	1.10715	1
GO:0010017	red or far-red light signaling pathway	BP	27	2	2.21429	1
GO:0010025	wax biosynthetic process	BP	40	2	1.49465	1
GO:0010030	positive regulation of seed germination	BP	25	1	1.19572	1
GO:0010033	response to organic substance	BP	7	1	4.27042	1
GO:0010037	response to carbon dioxide	BP	13	2	4.59892	1
GO:0010038	response to metal ion	BP	21	1	1.42347	1
GO:0010043	response to zinc ion	BP	65	2	0.919783	1
GO:0010045	response to nickel cation	BP	2	1	14.9465	1
GO:0010051	xylem and phloem pattern formation	BP	65	1	0.459892	1
GO:0010055	atrichoblast differentiation	BP	1	1	29.893	1
GO:0010073	meristem maintenance	BP	130	3	0.689838	1
GO:0010074	maintenance of meristem identity	BP	24	1	1.24554	1
GO:0010075	regulation of meristem growth	BP	31	1	0.964289	1
GO:0010078	maintenance of root meristem identity	BP	36	2	1.66072	1
GO:0010087	phloem or xylem histogenesis	BP	89	5	1.67938	1
GO:0010088	phloem development	BP	31	1	0.964289	1
GO:0010089	xylem development	BP	41	1	0.729097	1
GO:0010090	trichome morphogenesis	BP	52	1	0.574865	1
GO:0010091	trichome branching	BP	38	1	0.786657	1
GO:0010102	lateral root morphogenesis	BP	16	1	1.86831	1
GO:0010105	negative regulation of ethylene-activated signaling pathway	BP	22	3	4.07631	1
GO:0010106	cellular response to iron ion starvation	BP	8	1	3.73662	1
GO:0010112	regulation of systemic acquired resistance	BP	15	1	1.99286	1
GO:0010114	response to red light	BP	94	6	1.90806	1
GO:0010118	stomatal movement	BP	53	4	2.25607	1
GO:0010119	regulation of stomatal movement	BP	79	6	2.27035	1
GO:0010133	proline catabolic process to glutamate	BP	3	1	9.96432	1
GO:0010148	transpiration	BP	6	1	4.98216	1
GO:0010154	fruit development	BP	59	4	2.02664	1
GO:0010155	regulation of proton transport	BP	5	1	5.97859	1
GO:0010158	abaxial cell fate specification	BP	13	1	2.29946	1
GO:0010162	seed dormancy process	BP	34	1	0.879205	1
GO:0010167	response to nitrate	BP	33	1	0.905847	1
GO:0010182	sugar mediated signaling pathway	BP	35	2	1.70817	1
GO:0010183	pollen tube guidance	BP	50	3	1.79358	1
GO:0010184	cytokinin transport	BP	3	1	9.96432	1
GO:0010187	negative regulation of seed germination	BP	35	1	0.854085	1
GO:0010188	response to microbial phytotoxin	BP	9	1	3.32144	1
GO:0010192	mucilage biosynthetic process	BP	12	1	2.49108	1
GO:0010197	polar nucleus fusion	BP	45	1	0.664288	1
GO:0010207	photosystem II assembly	BP	34	2	1.75841	1
GO:0010214	seed coat development	BP	42	3	2.13521	1
GO:0010215	cellulose microfibril organization	BP	20	2	2.9893	1
GO:0010218	response to far red light	BP	53	2	1.12804	1
GO:0010228	vegetative to reproductive phase transition of meristem	BP	335	7	0.624629	1
GO:0010229	inflorescence development	BP	19	1	1.57331	1
GO:0010230	alternative respiration	BP	13	1	2.29946	1
GO:0010248	establishment or maintenance of transmembrane electrochemical gradient	BP	2	1	14.9465	1
GO:0010256	endomembrane system organization	BP	19	2	3.14663	1
GO:0010262	somatic embryogenesis	BP	28	2	2.13521	1
GO:0010268	brassinosteroid homeostasis	BP	34	1	0.879205	1
GO:0010286	heat acclimation	BP	74	3	1.21188	1
GO:0010305	leaf vascular tissue pattern formation	BP	43	1	0.695185	1
GO:0010311	lateral root formation	BP	64	2	0.934155	1
GO:0010315	auxin export across the plasma membrane	BP	16	2	3.73662	1
GO:0010324	membrane invagination	BP	1	1	29.893	1
GO:0010325	raffinose family oligosaccharide biosynthetic process	BP	5	1	5.97859	1
GO:0010336	gibberellic acid homeostasis	BP	11	1	2.71754	1
GO:0010344	seed oilbody biogenesis	BP	18	1	1.66072	1
GO:0010345	suberin biosynthetic process	BP	24	1	1.24554	1
GO:0010351	lithium ion transport	BP	6	1	4.98216	1
GO:0010358	leaf shaping	BP	10	2	5.97859	1
GO:0010371	regulation of gibberellin biosynthetic process	BP	5	1	5.97859	1
GO:0010375	stomatal complex patterning	BP	11	1	2.71754	1
GO:0010383	cell wall polysaccharide metabolic process	BP	18	1	1.66072	1
GO:0010411	xyloglucan metabolic process	BP	46	2	1.29969	1
GO:0010417	glucuronoxylan biosynthetic process	BP	13	1	2.29946	1
GO:0010439	regulation of glucosinolate biosynthetic process	BP	12	1	2.49108	1
GO:0010476	gibberellin mediated signaling pathway	BP	9	1	3.32144	1
GO:0010483	pollen tube reception	BP	9	1	3.32144	1
GO:0010493	Lewis a epitope biosynthetic process	BP	3	1	9.96432	1
GO:0010496	intercellular transport	BP	7	1	4.27042	1
GO:0010508	positive regulation of autophagy	BP	8	1	3.73662	1
GO:0010555	response to mannitol	BP	41	4	2.91639	1
GO:0010556	regulation of macromolecule biosynthetic process	BP	76	4	1.57331	1
GO:0010564	regulation of cell cycle process	BP	9	1	3.32144	1
GO:0010581	regulation of starch biosynthetic process	BP	10	1	2.9893	1
GO:0010586	miRNA metabolic process	BP	1	1	29.893	1
GO:0010604	positive regulation of macromolecule metabolic process	BP	167	3	0.536999	1
GO:0010605	negative regulation of macromolecule metabolic process	BP	155	4	0.771431	1
GO:0010608	post-transcriptional regulation of gene expression	BP	26	2	2.29946	1
GO:0010623	programmed cell death involved in cell development	BP	5	1	5.97859	1
GO:0010629	negative regulation of gene expression	BP	48	3	1.86831	1
GO:0010729	positive regulation of hydrogen peroxide biosynthetic process	BP	3	1	9.96432	1
GO:0010817	regulation of hormone levels	BP	26	1	1.14973	1
GO:0010866	regulation of triglyceride biosynthetic process	BP	4	1	7.47324	1
GO:0010928	regulation of auxin mediated signaling pathway	BP	21	1	1.42347	1
GO:0012501	programmed cell death	BP	54	1	0.553573	1
GO:0015031	protein transport	BP	73	1	0.409493	1
GO:0015690	aluminum cation transport	BP	1	1	29.893	1
GO:0015692	lead ion transport	BP	10	1	2.9893	1
GO:0015749	monosaccharide transmembrane transport	BP	19	1	1.57331	1
GO:0015780	nucleotide-sugar transmembrane transport	BP	9	1	3.32144	1
GO:0015802	basic amino acid transport	BP	4	1	7.47324	1
GO:0015846	polyamine transport	BP	8	1	3.73662	1
GO:0015908	fatty acid transport	BP	17	1	1.75841	1
GO:0015914	phospholipid transport	BP	17	1	1.75841	1
GO:0015969	guanosine tetraphosphate metabolic process	BP	3	1	9.96432	1
GO:0015970	guanosine tetraphosphate biosynthetic process	BP	1	1	29.893	1
GO:0015979	photosynthesis	BP	83	3	1.08047	1
GO:0015994	chlorophyll metabolic process	BP	91	5	1.64247	1
GO:0015995	chlorophyll biosynthetic process	BP	81	1	0.369049	1
GO:0016049	cell growth	BP	112	4	1.06761	1
GO:0016051	carbohydrate biosynthetic process	BP	30	1	0.996432	1
GO:0016053	organic acid biosynthetic process	BP	34	1	0.879205	1
GO:0016102	diterpenoid biosynthetic process	BP	29	2	2.06158	1
GO:0016114	terpenoid biosynthetic process	BP	48	2	1.24554	1
GO:0016119	carotene metabolic process	BP	2	1	14.9465	1
GO:0016121	carotene catabolic process	BP	13	1	2.29946	1
GO:0016122	xanthophyll metabolic process	BP	4	1	7.47324	1
GO:0016123	xanthophyll biosynthetic process	BP	9	1	3.32144	1
GO:0016125	sterol metabolic process	BP	45	2	1.32858	1
GO:0016131	brassinosteroid metabolic process	BP	8	1	3.73662	1
GO:0016132	brassinosteroid biosynthetic process	BP	32	1	0.934155	1
GO:0016192	vesicle-mediated transport	BP	236	7	0.886656	1
GO:0016226	iron-sulfur cluster assembly	BP	40	1	0.747324	1
GO:0016310	phosphorylation	BP	325	6	0.55187	1
GO:0016559	peroxisome fission	BP	20	1	1.49465	1
GO:0016998	cell wall macromolecule catabolic process	BP	19	2	3.14663	1
GO:0017183	peptidyl-diphthamide biosynthetic process from peptidyl-histidine	BP	16	1	1.86831	1
GO:0018105	peptidyl-serine phosphorylation	BP	118	6	1.51998	1
GO:0018107	peptidyl-threonine phosphorylation	BP	14	1	2.13521	1
GO:0018230	peptidyl-L-cysteine S-palmitoylation	BP	24	1	1.24554	1
GO:0019219	regulation of nucleobase-containing compound metabolic process	BP	299	5	0.499882	1
GO:0019310	inositol catabolic process	BP	5	1	5.97859	1
GO:0019344	cysteine biosynthetic process	BP	19	1	1.57331	1
GO:0019346	transsulfuration	BP	3	1	9.96432	1
GO:0019432	triglyceride biosynthetic process	BP	27	2	2.21429	1
GO:0019439	aromatic compound catabolic process	BP	32	2	1.86831	1
GO:0019458	methionine catabolic process via 2-oxobutanoate	BP	1	1	29.893	1
GO:0019477	L-lysine catabolic process	BP	3	1	9.96432	1
GO:0019481	L-alanine catabolic process, by transamination	BP	2	1	14.9465	1
GO:0019484	beta-alanine catabolic process	BP	1	1	29.893	1
GO:0019538	protein metabolic process	BP	537	20	1.11333	1
GO:0019673	GDP-mannose metabolic process	BP	1	1	29.893	1
GO:0019684	photosynthesis, light reaction	BP	38	3	2.35997	1
GO:0019722	calcium-mediated signaling	BP	70	2	0.854085	1
GO:0019725	cellular homeostasis	BP	5	1	5.97859	1
GO:0019748	secondary metabolic process	BP	229	8	1.0443	1
GO:0019761	glucosinolate biosynthetic process	BP	94	4	1.27204	1
GO:0019762	glucosinolate catabolic process	BP	43	3	2.08556	1
GO:0019827	stem cell population maintenance	BP	20	2	2.9893	1
GO:0019856	pyrimidine nucleobase biosynthetic process	BP	11	1	2.71754	1
GO:0019878	lysine biosynthetic process via aminoadipic acid	BP	6	1	4.98216	1
GO:0019915	lipid storage	BP	28	1	1.06761	1
GO:0021700	developmental maturation	BP	6	1	4.98216	1
GO:0022603	regulation of anatomical structure morphogenesis	BP	21	1	1.42347	1
GO:0022607	cellular component assembly	BP	99	2	0.603898	1
GO:0022622	root system development	BP	27	2	2.21429	1
GO:0023052	signaling	BP	26	1	1.14973	1
GO:0030001	metal ion transport	BP	32	1	0.934155	1
GO:0030007	intracellular potassium ion homeostasis	BP	8	1	3.73662	1
GO:0030026	intracellular manganese ion homeostasis	BP	23	1	1.29969	1
GO:0030148	sphingolipid biosynthetic process	BP	21	1	1.42347	1
GO:0030149	sphingolipid catabolic process	BP	2	1	14.9465	1
GO:0030154	cell differentiation	BP	707	22	0.930191	1
GO:0030163	protein catabolic process	BP	87	3	1.03079	1
GO:0030187	melatonin biosynthetic process	BP	7	1	4.27042	1
GO:0030244	cellulose biosynthetic process	BP	53	2	1.12804	1
GO:0030388	fructose 1,6-bisphosphate metabolic process	BP	12	1	2.49108	1
GO:0030433	ubiquitin-dependent ERAD pathway	BP	57	2	1.04888	1
GO:0030643	intracellular phosphate ion homeostasis	BP	6	1	4.98216	1
GO:0030968	endoplasmic reticulum unfolded protein response	BP	34	1	0.879205	1
GO:0031056	regulation of histone modification	BP	16	1	1.86831	1
GO:0031117	positive regulation of microtubule depolymerization	BP	2	1	14.9465	1
GO:0031145	anaphase-promoting complex-dependent catabolic process	BP	26	1	1.14973	1
GO:0031146	SCF-dependent proteasomal ubiquitin-dependent protein catabolic process	BP	95	4	1.25865	1
GO:0031222	arabinan catabolic process	BP	9	1	3.32144	1
GO:0031326	regulation of cellular biosynthetic process	BP	212	12	1.69205	1
GO:0031327	negative regulation of cellular biosynthetic process	BP	41	1	0.729097	1
GO:0031328	positive regulation of cellular biosynthetic process	BP	20	1	1.49465	1
GO:0031349	positive regulation of defense response	BP	9	2	6.64288	1
GO:0031408	oxylipin biosynthetic process	BP	28	2	2.13521	1
GO:0031537	regulation of anthocyanin metabolic process	BP	14	1	2.13521	1
GO:0031540	regulation of anthocyanin biosynthetic process	BP	13	1	2.29946	1
GO:0031667	response to nutrient levels	BP	10	1	2.9893	1
GO:0031930	mitochondria-nucleus signaling pathway	BP	11	1	2.71754	1
GO:0032012	regulation of ARF protein signal transduction	BP	12	1	2.49108	1
GO:0032107	regulation of response to nutrient levels	BP	2	1	14.9465	1
GO:0032204	regulation of telomere maintenance	BP	8	1	3.73662	1
GO:0032436	positive regulation of proteasomal ubiquitin-dependent protein catabolic process	BP	63	1	0.474491	1
GO:0032502	developmental process	BP	29	1	1.03079	1
GO:0032527	protein exit from endoplasmic reticulum	BP	11	1	2.71754	1
GO:0032875	regulation of DNA endoreduplication	BP	25	2	2.39144	1
GO:0032922	circadian regulation of gene expression	BP	16	1	1.86831	1
GO:0032928	regulation of superoxide anion generation	BP	1	1	29.893	1
GO:0032940	secretion by cell	BP	7	1	4.27042	1
GO:0033014	tetrapyrrole biosynthetic process	BP	41	2	1.45819	1
GO:0033306	phytol metabolic process	BP	9	1	3.32144	1
GO:0033310	chlorophyll a catabolic process	BP	1	1	29.893	1
GO:0033356	UDP-L-arabinose metabolic process	BP	7	1	4.27042	1
GO:0033512	L-lysine catabolic process to acetyl-CoA via saccharopine	BP	5	1	5.97859	1
GO:0033540	fatty acid beta-oxidation using acyl-CoA oxidase	BP	5	1	5.97859	1
GO:0033615	mitochondrial proton-transporting ATP synthase complex assembly	BP	11	1	2.71754	1
GO:0033962	P-body assembly	BP	15	1	1.99286	1
GO:0034389	lipid droplet organization	BP	10	1	2.9893	1
GO:0034440	lipid oxidation	BP	6	1	4.98216	1
GO:0034605	cellular response to heat	BP	92	2	0.649847	1
GO:0034654	nucleobase-containing compound biosynthetic process	BP	45	4	2.65715	1
GO:0034727	piecemeal microautophagy of the nucleus	BP	5	1	5.97859	1
GO:0035019	somatic stem cell population maintenance	BP	1	1	29.893	1
GO:0035024	negative regulation of Rho protein signal transduction	BP	1	1	29.893	1
GO:0035194	RNA-mediated post-transcriptional gene silencing	BP	28	1	1.06761	1
GO:0035195	miRNA-mediated gene silencing	BP	8	1	3.73662	1
GO:0035264	multicellular organism growth	BP	1	1	29.893	1
GO:0035513	oxidative RNA demethylation	BP	4	1	7.47324	1
GO:0035556	intracellular signal transduction	BP	176	7	1.18892	1
GO:0035627	ceramide transport	BP	6	1	4.98216	1
GO:0035865	cellular response to potassium ion	BP	3	1	9.96432	1
GO:0035970	peptidyl-threonine dephosphorylation	BP	52	3	1.72459	1
GO:0036211	protein modification process	BP	525	23	1.3096	1
GO:0036261	7-methylguanosine cap hypermethylation	BP	2	1	14.9465	1
GO:0036293	response to decreased oxygen levels	BP	6	1	4.98216	1
GO:0036503	ERAD pathway	BP	6	1	4.98216	1
GO:0040007	growth	BP	212	12	1.69205	1
GO:0040008	regulation of growth	BP	30	1	0.996432	1
GO:0040014	regulation of multicellular organism growth	BP	3	1	9.96432	1
GO:0040029	epigenetic regulation of gene expression	BP	132	4	0.905847	1
GO:0042023	DNA endoreduplication	BP	23	1	1.29969	1
GO:0042026	protein refolding	BP	47	1	0.63602	1
GO:0042127	regulation of cell population proliferation	BP	30	3	2.9893	1
GO:0042128	nitrate assimilation	BP	13	2	4.59892	1
GO:0042351	'de novo' GDP-L-fucose biosynthetic process	BP	3	1	9.96432	1
GO:0042428	serotonin metabolic process	BP	6	1	4.98216	1
GO:0042440	pigment metabolic process	BP	118	7	1.77331	1
GO:0042538	hyperosmotic salinity response	BP	59	5	2.5333	1
GO:0042631	cellular response to water deprivation	BP	48	4	2.49108	1
GO:0042752	regulation of circadian rhythm	BP	50	2	1.19572	1
GO:0042759	long-chain fatty acid biosynthetic process	BP	6	1	4.98216	1
GO:0043067	regulation of programmed cell death	BP	24	2	2.49108	1
GO:0043068	positive regulation of programmed cell death	BP	23	1	1.29969	1
GO:0043069	negative regulation of programmed cell death	BP	22	3	4.07631	1
GO:0043086	negative regulation of catalytic activity	BP	62	5	2.41072	1
GO:0043161	proteasome-mediated ubiquitin-dependent protein catabolic process	BP	110	1	0.271754	1
GO:0043170	macromolecule metabolic process	BP	287	9	0.93741	1
GO:0043266	regulation of potassium ion transport	BP	3	1	9.96432	1
GO:0043436	oxoacid metabolic process	BP	328	18	1.64047	1
GO:0043447	alkane biosynthetic process	BP	4	1	7.47324	1
GO:0043455	regulation of secondary metabolic process	BP	33	3	2.71754	1
GO:0043547	positive regulation of GTPase activity	BP	17	2	3.51682	1
GO:0043562	cellular response to nitrogen levels	BP	10	1	2.9893	1
GO:0043620	regulation of DNA-templated transcription in response to stress	BP	1	1	29.893	1
GO:0043666	regulation of phosphoprotein phosphatase activity	BP	9	1	3.32144	1
GO:0043928	exonucleolytic catabolism of deadenylated mRNA	BP	23	2	2.59939	1
GO:0043953	protein transport by the Tat complex	BP	6	1	4.98216	1
GO:0044085	cellular component biogenesis	BP	261	5	0.572662	1
GO:0044210	'de novo' CTP biosynthetic process	BP	10	1	2.9893	1
GO:0044271	cellular nitrogen compound biosynthetic process	BP	370	10	0.807918	1
GO:0044282	small molecule catabolic process	BP	1	1	29.893	1
GO:0044283	small molecule biosynthetic process	BP	155	4	0.771431	1
GO:0044805	late nucleophagy	BP	3	1	9.96432	1
GO:0045010	actin nucleation	BP	21	1	1.42347	1
GO:0045036	protein targeting to chloroplast	BP	35	1	0.854085	1
GO:0045038	protein import into chloroplast thylakoid membrane	BP	10	1	2.9893	1
GO:0045087	innate immune response	BP	121	5	1.23525	1
GO:0045168	cell-cell signaling involved in cell fate commitment	BP	24	1	1.24554	1
GO:0045292	mRNA cis splicing, via spliceosome	BP	42	2	1.42347	1
GO:0045332	phospholipid translocation	BP	15	1	1.99286	1
GO:0045454	cell redox homeostasis	BP	53	1	0.564018	1
GO:0045471	response to ethanol	BP	1	1	29.893	1
GO:0045489	pectin biosynthetic process	BP	39	1	0.766486	1
GO:0045490	pectin catabolic process	BP	96	1	0.311385	1
GO:0045491	xylan metabolic process	BP	17	1	1.75841	1
GO:0045493	xylan catabolic process	BP	17	1	1.75841	1
GO:0045595	regulation of cell differentiation	BP	15	1	1.99286	1
GO:0045727	positive regulation of translation	BP	15	1	1.99286	1
GO:0045824	negative regulation of innate immune response	BP	17	2	3.51682	1
GO:0045836	positive regulation of meiotic nuclear division	BP	5	1	5.97859	1
GO:0045893	positive regulation of DNA-templated transcription	BP	348	19	1.63209	1
GO:0045935	positive regulation of nucleobase-containing compound metabolic process	BP	15	1	1.99286	1
GO:0046148	pigment biosynthetic process	BP	40	3	2.24197	1
GO:0046246	terpene biosynthetic process	BP	5	1	5.97859	1
GO:0046256	2,4,6-trinitrotoluene catabolic process	BP	2	1	14.9465	1
GO:0046283	anthocyanin-containing compound metabolic process	BP	17	2	3.51682	1
GO:0046345	abscisic acid catabolic process	BP	6	1	4.98216	1
GO:0046398	UDP-glucuronate metabolic process	BP	1	1	29.893	1
GO:0046467	membrane lipid biosynthetic process	BP	3	1	9.96432	1
GO:0046475	glycerophospholipid catabolic process	BP	3	1	9.96432	1
GO:0046488	phosphatidylinositol metabolic process	BP	15	2	3.98573	1
GO:0046506	sulfolipid biosynthetic process	BP	3	1	9.96432	1
GO:0046513	ceramide biosynthetic process	BP	15	2	3.98573	1
GO:0046622	positive regulation of organ growth	BP	6	1	4.98216	1
GO:0046685	response to arsenic-containing substance	BP	20	2	2.9893	1
GO:0046686	response to cadmium ion	BP	80	1	0.373662	1
GO:0046713	borate transport	BP	5	1	5.97859	1
GO:0046854	phosphatidylinositol phosphate biosynthetic process	BP	28	3	3.20282	1
GO:0046856	phosphatidylinositol dephosphorylation	BP	28	1	1.06761	1
GO:0046865	terpenoid transport	BP	1	1	29.893	1
GO:0047484	regulation of response to osmotic stress	BP	17	2	3.51682	1
GO:0048024	regulation of mRNA splicing, via spliceosome	BP	15	1	1.99286	1
GO:0048229	gametophyte development	BP	57	2	1.04888	1
GO:0048232	male gamete generation	BP	10	1	2.9893	1
GO:0048235	pollen sperm cell differentiation	BP	39	2	1.53297	1
GO:0048278	vesicle docking	BP	29	2	2.06158	1
GO:0048316	seed development	BP	400	11	0.822056	1
GO:0048354	mucilage biosynthetic process involved in seed coat development	BP	25	2	2.39144	1
GO:0048359	mucilage metabolic process involved in seed coat development	BP	13	1	2.29946	1
GO:0048364	root development	BP	598	19	0.949776	1
GO:0048366	leaf development	BP	223	9	1.20644	1
GO:0048367	shoot system development	BP	484	22	1.35877	1
GO:0048437	floral organ development	BP	40	1	0.747324	1
GO:0048438	floral whorl development	BP	12	1	2.49108	1
GO:0048444	floral organ morphogenesis	BP	11	1	2.71754	1
GO:0048467	gynoecium development	BP	23	1	1.29969	1
GO:0048507	meristem development	BP	226	8	1.05816	1
GO:0048510	regulation of timing of transition from vegetative to reproductive phase	BP	48	1	0.62277	1
GO:0048532	anatomical structure arrangement	BP	50	2	1.19572	1
GO:0048544	recognition of pollen	BP	63	1	0.474491	1
GO:0048573	photoperiodism, flowering	BP	125	4	0.956575	1
GO:0048574	long-day photoperiodism, flowering	BP	25	1	1.19572	1
GO:0048578	positive regulation of long-day photoperiodism, flowering	BP	13	1	2.29946	1
GO:0048579	negative regulation of long-day photoperiodism, flowering	BP	15	1	1.99286	1
GO:0048580	regulation of post-embryonic development	BP	70	3	1.28113	1
GO:0048581	negative regulation of post-embryonic development	BP	15	1	1.99286	1
GO:0048587	regulation of short-day photoperiodism, flowering	BP	4	1	7.47324	1
GO:0048589	developmental growth	BP	614	22	1.07108	1
GO:0048638	regulation of developmental growth	BP	137	5	1.09098	1
GO:0048646	anatomical structure formation involved in morphogenesis	BP	65	1	0.459892	1
GO:0048653	anther development	BP	39	1	0.766486	1
GO:0048658	anther wall tapetum development	BP	20	1	1.49465	1
GO:0048731	system development	BP	4	1	7.47324	1
GO:0048765	root hair cell differentiation	BP	35	1	0.854085	1
GO:0048767	root hair elongation	BP	72	1	0.41518	1
GO:0048768	root hair cell tip growth	BP	26	1	1.14973	1
GO:0048829	root cap development	BP	19	2	3.14663	1
GO:0048838	release of seed from dormancy	BP	8	1	3.73662	1
GO:0048868	pollen tube development	BP	44	2	1.35877	1
GO:0048869	cellular developmental process	BP	97	2	0.61635	1
GO:0048878	chemical homeostasis	BP	47	4	2.54408	1
GO:0050684	regulation of mRNA processing	BP	5	1	5.97859	1
GO:0050691	regulation of defense response to virus by host	BP	3	1	9.96432	1
GO:0050793	regulation of developmental process	BP	485	9	0.554715	1
GO:0050821	protein stabilization	BP	34	1	0.879205	1
GO:0050826	response to freezing	BP	25	2	2.39144	1
GO:0050829	defense response to Gram-negative bacterium	BP	24	2	2.49108	1
GO:0051014	actin filament severing	BP	10	1	2.9893	1
GO:0051017	actin filament bundle assembly	BP	27	1	1.10715	1
GO:0051026	chiasma assembly	BP	25	1	1.19572	1
GO:0051085	chaperone cofactor-dependent protein refolding	BP	58	2	1.03079	1
GO:0051128	regulation of cellular component organization	BP	30	1	0.996432	1
GO:0051171	regulation of nitrogen compound metabolic process	BP	260	7	0.804811	1
GO:0051173	positive regulation of nitrogen compound metabolic process	BP	87	2	0.687195	1
GO:0051176	positive regulation of sulfur metabolic process	BP	4	1	7.47324	1
GO:0051239	regulation of multicellular organismal process	BP	122	4	0.980097	1
GO:0051252	regulation of RNA metabolic process	BP	159	1	0.188006	1
GO:0051254	positive regulation of RNA metabolic process	BP	34	3	2.63761	1
GO:0051259	protein complex oligomerization	BP	22	1	1.35877	1
GO:0051260	protein homooligomerization	BP	20	2	2.9893	1
GO:0051262	protein tetramerization	BP	8	1	3.73662	1
GO:0051289	protein homotetramerization	BP	7	1	4.27042	1
GO:0051301	cell division	BP	372	12	0.964289	1
GO:0051453	regulation of intracellular pH	BP	28	2	2.13521	1
GO:0051510	regulation of unidimensional cell growth	BP	33	1	0.905847	1
GO:0051555	flavonol biosynthetic process	BP	33	1	0.905847	1
GO:0051592	response to calcium ion	BP	24	3	3.73662	1
GO:0051603	proteolysis involved in protein catabolic process	BP	73	5	2.04746	1
GO:0051641	cellular localization	BP	160	5	0.934155	1
GO:0051665	membrane raft localization	BP	5	1	5.97859	1
GO:0051707	response to other organism	BP	28	1	1.06761	1
GO:0051782	negative regulation of cell division	BP	13	1	2.29946	1
GO:0051973	positive regulation of telomerase activity	BP	7	1	4.27042	1
GO:0052325	cell wall pectin biosynthetic process	BP	7	1	4.27042	1
GO:0052544	defense response by callose deposition in cell wall	BP	18	2	3.32144	1
GO:0052546	cell wall pectin metabolic process	BP	11	1	2.71754	1
GO:0052573	UDP-D-galactose metabolic process	BP	1	1	29.893	1
GO:0052865	1-deoxy-D-xylulose 5-phosphate biosynthetic process	BP	3	1	9.96432	1
GO:0055046	microgametogenesis	BP	39	1	0.766486	1
GO:0055062	phosphate ion homeostasis	BP	25	3	3.58716	1
GO:0055075	potassium ion homeostasis	BP	14	1	2.13521	1
GO:0055085	transmembrane transport	BP	401	16	1.19274	1
GO:0055088	lipid homeostasis	BP	18	1	1.66072	1
GO:0060305	regulation of cell diameter	BP	1	1	29.893	1
GO:0060359	response to ammonium ion	BP	7	1	4.27042	1
GO:0060560	developmental growth involved in morphogenesis	BP	64	1	0.467078	1
GO:0060586	multicellular organismal-level iron ion homeostasis	BP	44	1	0.679386	1
GO:0060627	regulation of vesicle-mediated transport	BP	2	1	14.9465	1
GO:0060866	leaf abscission	BP	8	1	3.73662	1
GO:0060918	auxin transport	BP	18	2	3.32144	1
GO:0060919	auxin import into cell	BP	3	1	9.96432	1
GO:0061025	membrane fusion	BP	33	2	1.81169	1
GO:0061158	3'-UTR-mediated mRNA destabilization	BP	1	1	29.893	1
GO:0062012	regulation of small molecule metabolic process	BP	25	2	2.39144	1
GO:0062034	L-pipecolic acid biosynthetic process	BP	3	1	9.96432	1
GO:0062211	root regeneration	BP	3	1	9.96432	1
GO:0065003	protein-containing complex assembly	BP	164	7	1.27592	1
GO:0065008	regulation of biological quality	BP	123	4	0.972129	1
GO:0070085	glycosylation	BP	7	1	4.27042	1
GO:0070370	cellular heat acclimation	BP	13	1	2.29946	1
GO:0070417	cellular response to cold	BP	35	1	0.854085	1
GO:0070542	response to fatty acid	BP	25	2	2.39144	1
GO:0070588	calcium ion transmembrane transport	BP	39	2	1.53297	1
GO:0070592	cell wall polysaccharide biosynthetic process	BP	4	1	7.47324	1
GO:0070727	cellular macromolecule localization	BP	46	2	1.29969	1
GO:0070814	hydrogen sulfide biosynthetic process	BP	10	2	5.97859	1
GO:0070981	L-asparagine biosynthetic process	BP	3	1	9.96432	1
GO:0071219	cellular response to molecule of bacterial origin	BP	10	1	2.9893	1
GO:0071230	cellular response to amino acid stimulus	BP	31	1	0.964289	1
GO:0071323	cellular response to chitin	BP	7	1	4.27042	1
GO:0071333	cellular response to glucose stimulus	BP	17	2	3.51682	1
GO:0071365	cellular response to auxin stimulus	BP	30	1	0.996432	1
GO:0071369	cellular response to ethylene stimulus	BP	11	2	5.43508	1
GO:0071417	cellular response to organonitrogen compound	BP	12	1	2.49108	1
GO:0071423	malate transmembrane transport	BP	9	2	6.64288	1
GO:0071482	cellular response to light stimulus	BP	70	1	0.427042	1
GO:0071497	cellular response to freezing	BP	3	1	9.96432	1
GO:0071554	cell wall organization or biogenesis	BP	141	9	1.90806	1
GO:0071555	cell wall organization	BP	26	2	2.29946	1
GO:0071585	detoxification of cadmium ion	BP	9	1	3.32144	1
GO:0071669	plant-type cell wall organization or biogenesis	BP	189	9	1.42347	1
GO:0071695	anatomical structure maturation	BP	121	3	0.741148	1
GO:0071704	organic substance metabolic process	BP	11	1	2.71754	1
GO:0071731	response to nitric oxide	BP	9	2	6.64288	1
GO:0071805	potassium ion transmembrane transport	BP	39	1	0.766486	1
GO:0072330	monocarboxylic acid biosynthetic process	BP	46	4	2.59939	1
GO:0072334	UDP-galactose transmembrane transport	BP	7	1	4.27042	1
GO:0072593	reactive oxygen species metabolic process	BP	21	2	2.84695	1
GO:0072660	maintenance of protein location in plasma membrane	BP	1	1	29.893	1
GO:0080001	mucilage extrusion from seed coat	BP	16	1	1.86831	1
GO:0080022	primary root development	BP	46	1	0.649847	1
GO:0080027	response to herbivore	BP	33	2	1.81169	1
GO:0080028	nitrile biosynthetic process	BP	8	1	3.73662	1
GO:0080086	stamen filament development	BP	16	2	3.73662	1
GO:0080090	regulation of primary metabolic process	BP	332	12	1.08047	1
GO:0080092	regulation of pollen tube growth	BP	51	1	0.586137	1
GO:0080119	ER body organization	BP	6	1	4.98216	1
GO:0080142	regulation of salicylic acid biosynthetic process	BP	16	2	3.73662	1
GO:0080144	intracellular amino acid homeostasis	BP	5	1	5.97859	1
GO:0080171	lytic vacuole organization	BP	6	1	4.98216	1
GO:0080183	response to photooxidative stress	BP	14	1	2.13521	1
GO:0080186	developmental vegetative growth	BP	15	1	1.99286	1
GO:0080191	secondary thickening	BP	1	1	29.893	1
GO:0090332	stomatal closure	BP	21	2	2.84695	1
GO:0090333	regulation of stomatal closure	BP	59	3	1.51998	1
GO:0090351	seedling development	BP	39	1	0.766486	1
GO:0090357	regulation of tryptophan metabolic process	BP	2	1	14.9465	1
GO:0090400	stress-induced premature senescence	BP	1	1	29.893	1
GO:0090548	response to nitrate starvation	BP	10	1	2.9893	1
GO:0090549	response to carbon starvation	BP	5	1	5.97859	1
GO:0090558	plant epidermis development	BP	324	13	1.19941	1
GO:0090567	reproductive shoot system development	BP	25	1	1.19572	1
GO:0090698	post-embryonic plant morphogenesis	BP	16	1	1.86831	1
GO:0097638	L-arginine import across plasma membrane	BP	2	1	14.9465	1
GO:0098657	import into cell	BP	2	1	14.9465	1
GO:0098719	sodium ion import across plasma membrane	BP	11	1	2.71754	1
GO:0098739	import across plasma membrane	BP	4	1	7.47324	1
GO:0098869	cellular oxidant detoxification	BP	21	1	1.42347	1
GO:0110126	phloem loading	BP	2	1	14.9465	1
GO:0120009	intermembrane lipid transfer	BP	6	1	4.98216	1
GO:0120029	proton export across plasma membrane	BP	14	1	2.13521	1
GO:0140013	meiotic nuclear division	BP	4	1	7.47324	1
GO:0140042	lipid droplet formation	BP	5	1	5.97859	1
GO:0140426	pathogen-associated molecular pattern receptor signaling pathway	BP	17	1	1.75841	1
GO:1900055	regulation of leaf senescence	BP	19	2	3.14663	1
GO:1900067	regulation of cellular response to alkaline pH	BP	2	1	14.9465	1
GO:1900070	negative regulation of cellular hyperosmotic salinity response	BP	1	1	29.893	1
GO:1900140	regulation of seedling development	BP	12	1	2.49108	1
GO:1900150	regulation of defense response to fungus	BP	45	2	1.32858	1
GO:1900369	negative regulation of post-transcriptional gene silencing by RNA	BP	4	1	7.47324	1
GO:1900409	positive regulation of cellular response to oxidative stress	BP	2	1	14.9465	1
GO:1900424	regulation of defense response to bacterium	BP	13	1	2.29946	1
GO:1900425	negative regulation of defense response to bacterium	BP	21	1	1.42347	1
GO:1900459	positive regulation of brassinosteroid mediated signaling pathway	BP	9	1	3.32144	1
GO:1901000	regulation of response to salt stress	BP	16	1	1.86831	1
GO:1901045	negative regulation of oviposition	BP	2	1	14.9465	1
GO:1901135	carbohydrate derivative metabolic process	BP	103	6	1.74134	1
GO:1901141	regulation of lignin biosynthetic process	BP	15	1	1.99286	1
GO:1901183	positive regulation of camalexin biosynthetic process	BP	4	1	7.47324	1
GO:1901371	regulation of leaf morphogenesis	BP	18	1	1.66072	1
GO:1901566	organonitrogen compound biosynthetic process	BP	290	10	1.03079	1
GO:1901615	organic hydroxy compound metabolic process	BP	36	2	1.66072	1
GO:1901684	arsenate ion transmembrane transport	BP	3	1	9.96432	1
GO:1901703	protein localization involved in auxin polar transport	BP	19	2	3.14663	1
GO:1902006	negative regulation of proline biosynthetic process	BP	2	1	14.9465	1
GO:1902025	nitrate import	BP	13	2	4.59892	1
GO:1902039	negative regulation of seed dormancy process	BP	3	1	9.96432	1
GO:1902074	response to salt	BP	48	4	2.49108	1
GO:1902183	regulation of shoot apical meristem development	BP	8	1	3.73662	1
GO:1902457	negative regulation of stomatal opening	BP	5	1	5.97859	1
GO:1902458	positive regulation of stomatal opening	BP	6	1	4.98216	1
GO:1902584	positive regulation of response to water deprivation	BP	21	2	2.84695	1
GO:1902600	proton transmembrane transport	BP	78	5	1.91622	1
GO:1902883	negative regulation of response to oxidative stress	BP	2	1	14.9465	1
GO:1903046	meiotic cell cycle process	BP	163	6	1.10035	1
GO:1903426	regulation of reactive oxygen species biosynthetic process	BP	10	2	5.97859	1
GO:1903647	negative regulation of chlorophyll catabolic process	BP	1	1	29.893	1
GO:1903648	positive regulation of chlorophyll catabolic process	BP	2	1	14.9465	1
GO:1904216	positive regulation of protein import into chloroplast stroma	BP	2	1	14.9465	1
GO:1904250	positive regulation of age-related resistance	BP	1	1	29.893	1
GO:1904963	regulation of phytol biosynthetic process	BP	4	1	7.47324	1
GO:1905157	positive regulation of photosynthesis	BP	4	1	7.47324	1
GO:1905392	plant organ morphogenesis	BP	147	4	0.813414	1
GO:1905421	regulation of plant organ morphogenesis	BP	10	1	2.9893	1
GO:1905582	response to mannose	BP	7	1	4.27042	1
GO:1905786	positive regulation of anaphase-promoting complex-dependent catabolic process	BP	10	1	2.9893	1
GO:1990069	stomatal opening	BP	6	1	4.98216	1
GO:1990110	callus formation	BP	34	1	0.879205	1
GO:1990547	mitochondrial phosphate ion transmembrane transport	BP	4	1	7.47324	1
GO:1990573	potassium ion import across plasma membrane	BP	10	2	5.97859	1
GO:1990961	xenobiotic detoxification by transmembrane export across the plasma membrane	BP	59	1	0.50666	1
GO:1990966	ATP generation from poly-ADP-D-ribose	BP	4	1	7.47324	1
GO:2000012	regulation of auxin polar transport	BP	46	3	1.94954	1
GO:2000022	regulation of jasmonic acid mediated signaling pathway	BP	55	2	1.08702	1
GO:2000026	regulation of multicellular organismal development	BP	99	3	0.905847	1
GO:2000028	regulation of photoperiodism, flowering	BP	90	3	0.996432	1
GO:2000031	regulation of salicylic acid mediated signaling pathway	BP	36	1	0.83036	1
GO:2000038	regulation of stomatal complex development	BP	8	1	3.73662	1
GO:2000067	regulation of root morphogenesis	BP	25	1	1.19572	1
GO:2000070	regulation of response to water deprivation	BP	26	2	2.29946	1
GO:2000082	regulation of L-ascorbic acid biosynthetic process	BP	5	1	5.97859	1
GO:2000241	regulation of reproductive process	BP	252	11	1.30485	1
GO:2000377	regulation of reactive oxygen species metabolic process	BP	39	2	1.53297	1
GO:2000652	regulation of secondary cell wall biogenesis	BP	52	1	0.574865	1
GO:2000694	regulation of phragmoplast microtubule organization	BP	5	1	5.97859	1
GO:2000762	regulation of phenylpropanoid metabolic process	BP	14	2	4.27042	1
GO:2000904	regulation of starch metabolic process	BP	10	1	2.9893	1
GO:2001009	regulation of plant-type cell wall cellulose biosynthetic process	BP	8	1	3.73662	1
GO:0000002	mitochondrial genome maintenance	BP	7	0	0	1
GO:0000003	reproduction	BP	10	0	0	1
GO:0000012	single strand break repair	BP	3	0	0	1
GO:0000023	maltose metabolic process	BP	2	0	0	1
GO:0000024	maltose biosynthetic process	BP	1	0	0	1
GO:0000025	maltose catabolic process	BP	2	0	0	1
GO:0000027	ribosomal large subunit assembly	BP	32	0	0	1
GO:0000028	ribosomal small subunit assembly	BP	30	0	0	1
GO:0000038	very long-chain fatty acid metabolic process	BP	23	0	0	1
GO:0000050	urea cycle	BP	4	0	0	1
GO:0000053	argininosuccinate metabolic process	BP	2	0	0	1
GO:0000054	ribosomal subunit export from nucleus	BP	16	0	0	1
GO:0000055	ribosomal large subunit export from nucleus	BP	11	0	0	1
GO:0000056	ribosomal small subunit export from nucleus	BP	7	0	0	1
GO:0000070	mitotic sister chromatid segregation	BP	15	0	0	1
GO:0000076	DNA replication checkpoint signaling	BP	9	0	0	1
GO:0000077	DNA damage checkpoint signaling	BP	8	0	0	1
GO:0000079	regulation of cyclin-dependent protein serine/threonine kinase activity	BP	41	0	0	1
GO:0000080	mitotic G1 phase	BP	2	0	0	1
GO:0000082	G1/S transition of mitotic cell cycle	BP	9	0	0	1
GO:0000084	mitotic S phase	BP	2	0	0	1
GO:0000085	mitotic G2 phase	BP	2	0	0	1
GO:0000086	G2/M transition of mitotic cell cycle	BP	4	0	0	1
GO:0000088	mitotic prophase	BP	2	0	0	1
GO:0000096	sulfur amino acid metabolic process	BP	3	0	0	1
GO:0000132	establishment of mitotic spindle orientation	BP	2	0	0	1
GO:0000154	rRNA modification	BP	2	0	0	1
GO:0000162	tryptophan biosynthetic process	BP	28	0	0	1
GO:0000165	MAPK cascade	BP	18	0	0	1
GO:0000183	rDNA heterochromatin formation	BP	3	0	0	1
GO:0000184	nuclear-transcribed mRNA catabolic process, nonsense-mediated decay	BP	9	0	0	1
GO:0000212	meiotic spindle organization	BP	6	0	0	1
GO:0000226	microtubule cytoskeleton organization	BP	87	0	0	1
GO:0000256	allantoin catabolic process	BP	3	0	0	1
GO:0000266	mitochondrial fission	BP	12	0	0	1
GO:0000280	nuclear division	BP	6	0	0	1
GO:0000281	mitotic cytokinesis	BP	4	0	0	1
GO:0000288	nuclear-transcribed mRNA catabolic process, deadenylation-dependent decay	BP	2	0	0	1
GO:0000291	nuclear-transcribed mRNA catabolic process, exonucleolytic	BP	2	0	0	1
GO:0000292	RNA fragment catabolic process	BP	1	0	0	1
GO:0000301	retrograde transport, vesicle recycling within Golgi	BP	2	0	0	1
GO:0000303	response to superoxide	BP	2	0	0	1
GO:0000338	protein deneddylation	BP	11	0	0	1
GO:0000349	generation of catalytic spliceosome for first transesterification step	BP	3	0	0	1
GO:0000350	generation of catalytic spliceosome for second transesterification step	BP	2	0	0	1
GO:0000354	cis assembly of pre-catalytic spliceosome	BP	1	0	0	1
GO:0000372	Group I intron splicing	BP	1	0	0	1
GO:0000373	Group II intron splicing	BP	30	0	0	1
GO:0000374	Group III intron splicing	BP	1	0	0	1
GO:0000377	RNA splicing, via transesterification reactions with bulged adenosine as nucleophile	BP	1	0	0	1
GO:0000379	tRNA-type intron splice site recognition and cleavage	BP	4	0	0	1
GO:0000381	regulation of alternative mRNA splicing, via spliceosome	BP	10	0	0	1
GO:0000387	spliceosomal snRNP assembly	BP	24	0	0	1
GO:0000388	spliceosome conformational change to release U4 (or U4atac) and U1 (or U11)	BP	6	0	0	1
GO:0000389	mRNA 3'-splice site recognition	BP	1	0	0	1
GO:0000390	spliceosomal complex disassembly	BP	4	0	0	1
GO:0000394	RNA splicing, via endonucleolytic cleavage and ligation	BP	4	0	0	1
GO:0000395	mRNA 5'-splice site recognition	BP	4	0	0	1
GO:0000423	mitophagy	BP	2	0	0	1
GO:0000447	endonucleolytic cleavage in ITS1 to separate SSU-rRNA from 5.8S rRNA and LSU-rRNA from tricistronic rRNA transcript (SSU-rRNA, 5.8S rRNA, LSU-rRNA)	BP	10	0	0	1
GO:0000448	cleavage in ITS2 between 5.8S rRNA and LSU-rRNA of tricistronic rRNA transcript (SSU-rRNA, 5.8S rRNA, LSU-rRNA)	BP	1	0	0	1
GO:0000454	snoRNA guided rRNA pseudouridine synthesis	BP	2	0	0	1
GO:0000455	enzyme-directed rRNA pseudouridine synthesis	BP	6	0	0	1
GO:0000460	maturation of 5.8S rRNA	BP	26	0	0	1
GO:0000461	endonucleolytic cleavage to generate mature 3'-end of SSU-rRNA from (SSU-rRNA, 5.8S rRNA, LSU-rRNA)	BP	3	0	0	1
GO:0000462	maturation of SSU-rRNA from tricistronic rRNA transcript (SSU-rRNA, 5.8S rRNA, LSU-rRNA)	BP	31	0	0	1
GO:0000463	maturation of LSU-rRNA from tricistronic rRNA transcript (SSU-rRNA, 5.8S rRNA, LSU-rRNA)	BP	35	0	0	1
GO:0000466	maturation of 5.8S rRNA from tricistronic rRNA transcript (SSU-rRNA, 5.8S rRNA, LSU-rRNA)	BP	5	0	0	1
GO:0000467	exonucleolytic trimming to generate mature 3'-end of 5.8S rRNA from tricistronic rRNA transcript (SSU-rRNA, 5.8S rRNA, LSU-rRNA)	BP	15	0	0	1
GO:0000470	maturation of LSU-rRNA	BP	26	0	0	1
GO:0000472	endonucleolytic cleavage to generate mature 5'-end of SSU-rRNA from (SSU-rRNA, 5.8S rRNA, LSU-rRNA)	BP	4	0	0	1
GO:0000476	maturation of 4.5S rRNA	BP	2	0	0	1
GO:0000479	endonucleolytic cleavage of tricistronic rRNA transcript (SSU-rRNA, 5.8S rRNA, LSU-rRNA)	BP	4	0	0	1
GO:0000480	endonucleolytic cleavage in 5'-ETS of tricistronic rRNA transcript (SSU-rRNA, 5.8S rRNA, LSU-rRNA)	BP	4	0	0	1
GO:0000481	maturation of 5S rRNA	BP	2	0	0	1
GO:0000488	maturation of LSU-rRNA from tetracistronic rRNA transcript (SSU-rRNA, LSU-rRNA, 4.5S-rRNA, 5S-rRNA)	BP	1	0	0	1
GO:0000489	maturation of SSU-rRNA from tetracistronic rRNA transcript (SSU-rRNA, LSU-rRNA, 4.5S-rRNA, 5S-rRNA)	BP	1	0	0	1
GO:0000491	small nucleolar ribonucleoprotein complex assembly	BP	1	0	0	1
GO:0000492	box C/D snoRNP assembly	BP	5	0	0	1
GO:0000493	box H/ACA snoRNP assembly	BP	1	0	0	1
GO:0000494	box C/D RNA 3'-end processing	BP	3	0	0	1
GO:0000495	box H/ACA RNA 3'-end processing	BP	1	0	0	1
GO:0000578	embryonic axis specification	BP	3	0	0	1
GO:0000706	meiotic DNA double-strand break processing	BP	6	0	0	1
GO:0000707	meiotic DNA recombinase assembly	BP	1	0	0	1
GO:0000709	meiotic joint molecule formation	BP	1	0	0	1
GO:0000712	resolution of meiotic recombination intermediates	BP	32	0	0	1
GO:0000719	photoreactive repair	BP	7	0	0	1
GO:0000720	pyrimidine dimer repair by nucleotide-excision repair	BP	2	0	0	1
GO:0000722	telomere maintenance via recombination	BP	2	0	0	1
GO:0000724	double-strand break repair via homologous recombination	BP	93	0	0	1
GO:0000725	recombinational repair	BP	8	0	0	1
GO:0000730	DNA recombinase assembly	BP	3	0	0	1
GO:0000731	DNA synthesis involved in DNA repair	BP	2	0	0	1
GO:0000740	nuclear membrane fusion	BP	1	0	0	1
GO:0000741	karyogamy	BP	14	0	0	1
GO:0000769	syncytium formation by mitosis without cytokinesis	BP	1	0	0	1
GO:0000819	sister chromatid segregation	BP	10	0	0	1
GO:0000902	cell morphogenesis	BP	115	0	0	1
GO:0000913	preprophase band assembly	BP	6	0	0	1
GO:0000919	cell plate assembly	BP	10	0	0	1
GO:0000949	aromatic amino acid family catabolic process to alcohol via Ehrlich pathway	BP	3	0	0	1
GO:0000956	nuclear-transcribed mRNA catabolic process	BP	8	0	0	1
GO:0000957	mitochondrial RNA catabolic process	BP	2	0	0	1
GO:0000958	mitochondrial mRNA catabolic process	BP	3	0	0	1
GO:0000959	mitochondrial RNA metabolic process	BP	1	0	0	1
GO:0000963	mitochondrial RNA processing	BP	16	0	0	1
GO:0000964	mitochondrial RNA 5'-end processing	BP	1	0	0	1
GO:0000965	mitochondrial RNA 3'-end processing	BP	6	0	0	1
GO:0000966	RNA 5'-end processing	BP	9	0	0	1
GO:0000967	rRNA 5'-end processing	BP	6	0	0	1
GO:0000972	transcription-dependent tethering of RNA polymerase II gene DNA at nuclear periphery	BP	5	0	0	1
GO:0000973	post-transcriptional tethering of RNA polymerase II gene DNA at nuclear periphery	BP	5	0	0	1
GO:0001059	transcription by RNA polymerase IV	BP	1	0	0	1
GO:0001101	response to acid chemical	BP	1	0	0	1
GO:0001113	transcription open complex formation at RNA polymerase II promoter	BP	3	0	0	1
GO:0001173	DNA-templated transcriptional start site selection	BP	2	0	0	1
GO:0001188	RNA polymerase I preinitiation complex assembly	BP	5	0	0	1
GO:0001193	maintenance of transcriptional fidelity during transcription elongation by RNA polymerase II	BP	3	0	0	1
GO:0001516	prostaglandin biosynthetic process	BP	1	0	0	1
GO:0001522	pseudouridine synthesis	BP	21	0	0	1
GO:0001560	regulation of cell growth by extracellular stimulus	BP	2	0	0	1
GO:0001561	fatty acid alpha-oxidation	BP	6	0	0	1
GO:0001578	microtubule bundle formation	BP	7	0	0	1
GO:0001678	intracellular glucose homeostasis	BP	6	0	0	1
GO:0001680	tRNA 3'-terminal CCA addition	BP	1	0	0	1
GO:0001682	tRNA 5'-leader removal	BP	5	0	0	1
GO:0001708	cell fate specification	BP	16	0	0	1
GO:0001709	cell fate determination	BP	14	0	0	1
GO:0001714	endodermal cell fate specification	BP	2	0	0	1
GO:0001731	formation of translation preinitiation complex	BP	9	0	0	1
GO:0001732	formation of cytoplasmic translation initiation complex	BP	5	0	0	1
GO:0001763	morphogenesis of a branching structure	BP	1	0	0	1
GO:0001778	plasma membrane repair	BP	1	0	0	1
GO:0001816	cytokine production	BP	2	0	0	1
GO:0001881	receptor recycling	BP	4	0	0	1
GO:0001887	selenium compound metabolic process	BP	4	0	0	1
GO:0001932	regulation of protein phosphorylation	BP	5	0	0	1
GO:0001933	negative regulation of protein phosphorylation	BP	1	0	0	1
GO:0001934	positive regulation of protein phosphorylation	BP	9	0	0	1
GO:0001935	endothelial cell proliferation	BP	1	0	0	1
GO:0002084	protein depalmitoylation	BP	3	0	0	1
GO:0002098	tRNA wobble uridine modification	BP	16	0	0	1
GO:0002100	tRNA wobble adenosine to inosine editing	BP	4	0	0	1
GO:0002131	wobble position cytosine ribose methylation	BP	1	0	0	1
GO:0002132	wobble position uridine ribose methylation	BP	1	0	0	1
GO:0002143	tRNA wobble position uridine thiolation	BP	4	0	0	1
GO:0002181	cytoplasmic translation	BP	59	0	0	1
GO:0002182	cytoplasmic translational elongation	BP	7	0	0	1
GO:0002183	cytoplasmic translational initiation	BP	9	0	0	1
GO:0002184	cytoplasmic translational termination	BP	4	0	0	1
GO:0002188	translation reinitiation	BP	3	0	0	1
GO:0002218	activation of innate immune response	BP	2	0	0	1
GO:0002220	innate immune response activating cell surface receptor signaling pathway	BP	1	0	0	1
GO:0002230	positive regulation of defense response to virus by host	BP	5	0	0	1
GO:0002253	activation of immune response	BP	2	0	0	1
GO:0002376	immune system process	BP	1	0	0	1
GO:0002752	cell surface pattern recognition receptor signaling pathway	BP	1	0	0	1
GO:0002757	immune response-activating signaling pathway	BP	4	0	0	1
GO:0002758	innate immune response-activating signaling pathway	BP	18	0	0	1
GO:0002764	immune response-regulating signaling pathway	BP	2	0	0	1
GO:0002926	tRNA wobble base 5-methoxycarbonylmethyl-2-thiouridinylation	BP	3	0	0	1
GO:0002938	tRNA guanine ribose methylation	BP	1	0	0	1
GO:0002939	tRNA N1-guanine methylation	BP	3	0	0	1
GO:0002940	tRNA N2-guanine methylation	BP	4	0	0	1
GO:0002943	tRNA dihydrouridine synthesis	BP	2	0	0	1
GO:0002949	tRNA threonylcarbamoyladenosine modification	BP	1	0	0	1
GO:0003006	developmental process involved in reproduction	BP	8	0	0	1
GO:0003376	sphingosine-1-phosphate receptor signaling pathway	BP	2	0	0	1
GO:0005513	detection of calcium ion	BP	6	0	0	1
GO:0005976	polysaccharide metabolic process	BP	32	0	0	1
GO:0005977	glycogen metabolic process	BP	4	0	0	1
GO:0005978	glycogen biosynthetic process	BP	12	0	0	1
GO:0005980	glycogen catabolic process	BP	3	0	0	1
GO:0005983	starch catabolic process	BP	19	0	0	1
GO:0005986	sucrose biosynthetic process	BP	14	0	0	1
GO:0005991	trehalose metabolic process	BP	2	0	0	1
GO:0005993	trehalose catabolic process	BP	1	0	0	1
GO:0005996	monosaccharide metabolic process	BP	2	0	0	1
GO:0005997	xylulose metabolic process	BP	3	0	0	1
GO:0006000	fructose metabolic process	BP	13	0	0	1
GO:0006002	fructose 6-phosphate metabolic process	BP	19	0	0	1
GO:0006003	fructose 2,6-bisphosphate metabolic process	BP	1	0	0	1
GO:0006004	fucose metabolic process	BP	1	0	0	1
GO:0006005	L-fucose biosynthetic process	BP	1	0	0	1
GO:0006013	mannose metabolic process	BP	6	0	0	1
GO:0006021	inositol biosynthetic process	BP	5	0	0	1
GO:0006024	glycosaminoglycan biosynthetic process	BP	5	0	0	1
GO:0006042	glucosamine biosynthetic process	BP	2	0	0	1
GO:0006047	UDP-N-acetylglucosamine metabolic process	BP	4	0	0	1
GO:0006060	sorbitol metabolic process	BP	1	0	0	1
GO:0006065	UDP-glucuronate biosynthetic process	BP	5	0	0	1
GO:0006066	alcohol metabolic process	BP	6	0	0	1
GO:0006069	ethanol oxidation	BP	1	0	0	1
GO:0006071	glycerol metabolic process	BP	4	0	0	1
GO:0006072	glycerol-3-phosphate metabolic process	BP	10	0	0	1
GO:0006083	acetate metabolic process	BP	2	0	0	1
GO:0006084	acetyl-CoA metabolic process	BP	1	0	0	1
GO:0006085	acetyl-CoA biosynthetic process	BP	7	0	0	1
GO:0006086	acetyl-CoA biosynthetic process from pyruvate	BP	17	0	0	1
GO:0006089	lactate metabolic process	BP	1	0	0	1
GO:0006090	pyruvate metabolic process	BP	9	0	0	1
GO:0006097	glyoxylate cycle	BP	3	0	0	1
GO:0006099	tricarboxylic acid cycle	BP	55	0	0	1
GO:0006101	citrate metabolic process	BP	7	0	0	1
GO:0006102	isocitrate metabolic process	BP	15	0	0	1
GO:0006103	2-oxoglutarate metabolic process	BP	4	0	0	1
GO:0006104	succinyl-CoA metabolic process	BP	2	0	0	1
GO:0006106	fumarate metabolic process	BP	2	0	0	1
GO:0006107	oxaloacetate metabolic process	BP	6	0	0	1
GO:0006108	malate metabolic process	BP	21	0	0	1
GO:0006109	regulation of carbohydrate metabolic process	BP	6	0	0	1
GO:0006110	regulation of glycolytic process	BP	1	0	0	1
GO:0006114	glycerol biosynthetic process	BP	2	0	0	1
GO:0006120	mitochondrial electron transport, NADH to ubiquinone	BP	14	0	0	1
GO:0006121	mitochondrial electron transport, succinate to ubiquinone	BP	10	0	0	1
GO:0006127	glycerophosphate shuttle	BP	1	0	0	1
GO:0006139	nucleobase-containing compound metabolic process	BP	15	0	0	1
GO:0006144	purine nucleobase metabolic process	BP	6	0	0	1
GO:0006145	purine nucleobase catabolic process	BP	7	0	0	1
GO:0006148	inosine catabolic process	BP	3	0	0	1
GO:0006152	purine nucleoside catabolic process	BP	6	0	0	1
GO:0006154	adenosine catabolic process	BP	3	0	0	1
GO:0006167	AMP biosynthetic process	BP	1	0	0	1
GO:0006168	adenine salvage	BP	4	0	0	1
GO:0006169	adenosine salvage	BP	5	0	0	1
GO:0006177	GMP biosynthetic process	BP	3	0	0	1
GO:0006178	guanine salvage	BP	1	0	0	1
GO:0006182	cGMP biosynthetic process	BP	1	0	0	1
GO:0006183	GTP biosynthetic process	BP	9	0	0	1
GO:0006188	IMP biosynthetic process	BP	4	0	0	1
GO:0006189	'de novo' IMP biosynthetic process	BP	17	0	0	1
GO:0006190	inosine salvage	BP	1	0	0	1
GO:0006203	dGTP catabolic process	BP	3	0	0	1
GO:0006207	'de novo' pyrimidine nucleobase biosynthetic process	BP	10	0	0	1
GO:0006208	pyrimidine nucleobase catabolic process	BP	1	0	0	1
GO:0006210	thymine catabolic process	BP	2	0	0	1
GO:0006212	uracil catabolic process	BP	3	0	0	1
GO:0006218	uridine catabolic process	BP	1	0	0	1
GO:0006221	pyrimidine nucleotide biosynthetic process	BP	3	0	0	1
GO:0006222	UMP biosynthetic process	BP	1	0	0	1
GO:0006223	uracil salvage	BP	1	0	0	1
GO:0006225	UDP biosynthetic process	BP	5	0	0	1
GO:0006226	dUMP biosynthetic process	BP	1	0	0	1
GO:0006227	dUDP biosynthetic process	BP	1	0	0	1
GO:0006228	UTP biosynthetic process	BP	7	0	0	1
GO:0006231	dTMP biosynthetic process	BP	4	0	0	1
GO:0006233	dTDP biosynthetic process	BP	1	0	0	1
GO:0006235	dTTP biosynthetic process	BP	1	0	0	1
GO:0006260	DNA replication	BP	66	0	0	1
GO:0006261	DNA-templated DNA replication	BP	24	0	0	1
GO:0006264	mitochondrial DNA replication	BP	10	0	0	1
GO:0006265	DNA topological change	BP	25	0	0	1
GO:0006266	DNA ligation	BP	4	0	0	1
GO:0006269	DNA replication, synthesis of RNA primer	BP	3	0	0	1
GO:0006271	DNA strand elongation involved in DNA replication	BP	6	0	0	1
GO:0006272	leading strand elongation	BP	10	0	0	1
GO:0006273	lagging strand elongation	BP	6	0	0	1
GO:0006275	regulation of DNA replication	BP	5	0	0	1
GO:0006279	premeiotic DNA replication	BP	1	0	0	1
GO:0006283	transcription-coupled nucleotide-excision repair	BP	7	0	0	1
GO:0006285	base-excision repair, AP site formation	BP	6	0	0	1
GO:0006287	base-excision repair, gap-filling	BP	5	0	0	1
GO:0006289	nucleotide-excision repair	BP	53	0	0	1
GO:0006290	pyrimidine dimer repair	BP	6	0	0	1
GO:0006294	nucleotide-excision repair, preincision complex assembly	BP	3	0	0	1
GO:0006297	nucleotide-excision repair, DNA gap filling	BP	8	0	0	1
GO:0006298	mismatch repair	BP	28	0	0	1
GO:0006301	postreplication repair	BP	8	0	0	1
GO:0006302	double-strand break repair	BP	26	0	0	1
GO:0006303	double-strand break repair via nonhomologous end joining	BP	15	0	0	1
GO:0006306	DNA methylation	BP	26	0	0	1
GO:0006307	DNA dealkylation involved in DNA repair	BP	6	0	0	1
GO:0006310	DNA recombination	BP	39	0	0	1
GO:0006312	mitotic recombination	BP	13	0	0	1
GO:0006315	homing of group II introns	BP	2	0	0	1
GO:0006335	DNA replication-dependent chromatin assembly	BP	6	0	0	1
GO:0006338	chromatin remodeling	BP	86	0	0	1
GO:0006346	DNA methylation-dependent heterochromatin formation	BP	15	0	0	1
GO:0006352	DNA-templated transcription initiation	BP	34	0	0	1
GO:0006353	DNA-templated transcription termination	BP	5	0	0	1
GO:0006354	DNA-templated transcription elongation	BP	2	0	0	1
GO:0006360	transcription by RNA polymerase I	BP	15	0	0	1
GO:0006361	transcription initiation at RNA polymerase I promoter	BP	3	0	0	1
GO:0006362	transcription elongation by RNA polymerase I	BP	2	0	0	1
GO:0006363	termination of RNA polymerase I transcription	BP	1	0	0	1
GO:0006366	transcription by RNA polymerase II	BP	22	0	0	1
GO:0006367	transcription initiation at RNA polymerase II promoter	BP	27	0	0	1
GO:0006368	transcription elongation by RNA polymerase II	BP	17	0	0	1
GO:0006370	7-methylguanosine mRNA capping	BP	6	0	0	1
GO:0006376	mRNA splice site selection	BP	4	0	0	1
GO:0006382	adenosine to inosine editing	BP	1	0	0	1
GO:0006383	transcription by RNA polymerase III	BP	12	0	0	1
GO:0006384	transcription initiation at RNA polymerase III promoter	BP	8	0	0	1
GO:0006386	termination of RNA polymerase III transcription	BP	1	0	0	1
GO:0006388	tRNA splicing, via endonucleolytic cleavage and ligation	BP	11	0	0	1
GO:0006390	mitochondrial transcription	BP	3	0	0	1
GO:0006393	termination of mitochondrial transcription	BP	1	0	0	1
GO:0006396	RNA processing	BP	72	0	0	1
GO:0006397	mRNA processing	BP	104	0	0	1
GO:0006398	mRNA 3'-end processing by stem-loop binding and cleavage	BP	2	0	0	1
GO:0006399	tRNA metabolic process	BP	2	0	0	1
GO:0006400	tRNA modification	BP	43	0	0	1
GO:0006405	RNA export from nucleus	BP	11	0	0	1
GO:0006406	mRNA export from nucleus	BP	33	0	0	1
GO:0006408	snRNA export from nucleus	BP	1	0	0	1
GO:0006409	tRNA export from nucleus	BP	3	0	0	1
GO:0006414	translational elongation	BP	22	0	0	1
GO:0006415	translational termination	BP	22	0	0	1
GO:0006417	regulation of translation	BP	20	0	0	1
GO:0006418	tRNA aminoacylation for protein translation	BP	6	0	0	1
GO:0006419	alanyl-tRNA aminoacylation	BP	5	0	0	1
GO:0006420	arginyl-tRNA aminoacylation	BP	7	0	0	1
GO:0006421	asparaginyl-tRNA aminoacylation	BP	6	0	0	1
GO:0006422	aspartyl-tRNA aminoacylation	BP	6	0	0	1
GO:0006423	cysteinyl-tRNA aminoacylation	BP	4	0	0	1
GO:0006424	glutamyl-tRNA aminoacylation	BP	8	0	0	1
GO:0006425	glutaminyl-tRNA aminoacylation	BP	6	0	0	1
GO:0006426	glycyl-tRNA aminoacylation	BP	5	0	0	1
GO:0006427	histidyl-tRNA aminoacylation	BP	3	0	0	1
GO:0006428	isoleucyl-tRNA aminoacylation	BP	6	0	0	1
GO:0006429	leucyl-tRNA aminoacylation	BP	3	0	0	1
GO:0006430	lysyl-tRNA aminoacylation	BP	5	0	0	1
GO:0006431	methionyl-tRNA aminoacylation	BP	4	0	0	1
GO:0006432	phenylalanyl-tRNA aminoacylation	BP	5	0	0	1
GO:0006433	prolyl-tRNA aminoacylation	BP	4	0	0	1
GO:0006434	seryl-tRNA aminoacylation	BP	5	0	0	1
GO:0006435	threonyl-tRNA aminoacylation	BP	5	0	0	1
GO:0006436	tryptophanyl-tRNA aminoacylation	BP	4	0	0	1
GO:0006437	tyrosyl-tRNA aminoacylation	BP	5	0	0	1
GO:0006438	valyl-tRNA aminoacylation	BP	6	0	0	1
GO:0006446	regulation of translational initiation	BP	3	0	0	1
GO:0006450	regulation of translational fidelity	BP	5	0	0	1
GO:0006465	signal peptide processing	BP	22	0	0	1
GO:0006469	negative regulation of protein kinase activity	BP	1	0	0	1
GO:0006474	N-terminal protein amino acid acetylation	BP	11	0	0	1
GO:0006476	protein deacetylation	BP	1	0	0	1
GO:0006479	protein methylation	BP	2	0	0	1
GO:0006481	C-terminal protein methylation	BP	4	0	0	1
GO:0006482	protein demethylation	BP	1	0	0	1
GO:0006488	dolichol-linked oligosaccharide biosynthetic process	BP	12	0	0	1
GO:0006490	oligosaccharide-lipid intermediate biosynthetic process	BP	9	0	0	1
GO:0006491	N-glycan processing	BP	16	0	0	1
GO:0006493	protein O-linked glycosylation	BP	1	0	0	1
GO:0006505	GPI anchor metabolic process	BP	1	0	0	1
GO:0006506	GPI anchor biosynthetic process	BP	24	0	0	1
GO:0006515	protein quality control for misfolded or incompletely synthesized proteins	BP	17	0	0	1
GO:0006516	glycoprotein catabolic process	BP	2	0	0	1
GO:0006517	protein deglycosylation	BP	6	0	0	1
GO:0006518	peptide metabolic process	BP	5	0	0	1
GO:0006526	arginine biosynthetic process	BP	15	0	0	1
GO:0006527	arginine catabolic process	BP	3	0	0	1
GO:0006528	asparagine metabolic process	BP	1	0	0	1
GO:0006531	aspartate metabolic process	BP	4	0	0	1
GO:0006534	cysteine metabolic process	BP	1	0	0	1
GO:0006535	cysteine biosynthetic process from serine	BP	17	0	0	1
GO:0006537	glutamate biosynthetic process	BP	6	0	0	1
GO:0006544	glycine metabolic process	BP	3	0	0	1
GO:0006545	glycine biosynthetic process	BP	3	0	0	1
GO:0006546	glycine catabolic process	BP	4	0	0	1
GO:0006551	leucine metabolic process	BP	2	0	0	1
GO:0006552	leucine catabolic process	BP	7	0	0	1
GO:0006555	methionine metabolic process	BP	15	0	0	1
GO:0006556	S-adenosylmethionine biosynthetic process	BP	4	0	0	1
GO:0006559	L-phenylalanine catabolic process	BP	7	0	0	1
GO:0006560	proline metabolic process	BP	3	0	0	1
GO:0006563	L-serine metabolic process	BP	5	0	0	1
GO:0006564	L-serine biosynthetic process	BP	8	0	0	1
GO:0006565	L-serine catabolic process	BP	9	0	0	1
GO:0006567	threonine catabolic process	BP	3	0	0	1
GO:0006570	tyrosine metabolic process	BP	3	0	0	1
GO:0006571	tyrosine biosynthetic process	BP	6	0	0	1
GO:0006572	tyrosine catabolic process	BP	12	0	0	1
GO:0006573	valine metabolic process	BP	2	0	0	1
GO:0006574	valine catabolic process	BP	17	0	0	1
GO:0006580	ethanolamine metabolic process	BP	2	0	0	1
GO:0006591	ornithine metabolic process	BP	4	0	0	1
GO:0006592	ornithine biosynthetic process	BP	2	0	0	1
GO:0006593	ornithine catabolic process	BP	1	0	0	1
GO:0006596	polyamine biosynthetic process	BP	7	0	0	1
GO:0006597	spermine biosynthetic process	BP	6	0	0	1
GO:0006598	polyamine catabolic process	BP	4	0	0	1
GO:0006605	protein targeting	BP	11	0	0	1
GO:0006606	protein import into nucleus	BP	72	0	0	1
GO:0006607	NLS-bearing protein import into nucleus	BP	26	0	0	1
GO:0006611	protein export from nucleus	BP	10	0	0	1
GO:0006614	SRP-dependent cotranslational protein targeting to membrane	BP	16	0	0	1
GO:0006616	SRP-dependent cotranslational protein targeting to membrane, translocation	BP	11	0	0	1
GO:0006617	SRP-dependent cotranslational protein targeting to membrane, signal sequence recognition	BP	1	0	0	1
GO:0006620	post-translational protein targeting to endoplasmic reticulum membrane	BP	9	0	0	1
GO:0006621	protein retention in ER lumen	BP	13	0	0	1
GO:0006625	protein targeting to peroxisome	BP	8	0	0	1
GO:0006627	protein processing involved in protein targeting to mitochondrion	BP	3	0	0	1
GO:0006633	fatty acid biosynthetic process	BP	106	0	0	1
GO:0006636	unsaturated fatty acid biosynthetic process	BP	23	0	0	1
GO:0006637	acyl-CoA metabolic process	BP	4	0	0	1
GO:0006641	triglyceride metabolic process	BP	5	0	0	1
GO:0006642	triglyceride mobilization	BP	1	0	0	1
GO:0006643	membrane lipid metabolic process	BP	3	0	0	1
GO:0006649	phospholipid transfer to membrane	BP	1	0	0	1
GO:0006650	glycerophospholipid metabolic process	BP	3	0	0	1
GO:0006651	diacylglycerol biosynthetic process	BP	7	0	0	1
GO:0006655	phosphatidylglycerol biosynthetic process	BP	11	0	0	1
GO:0006657	CDP-choline pathway	BP	2	0	0	1
GO:0006659	phosphatidylserine biosynthetic process	BP	2	0	0	1
GO:0006661	phosphatidylinositol biosynthetic process	BP	6	0	0	1
GO:0006666	3-keto-sphinganine metabolic process	BP	2	0	0	1
GO:0006671	phytosphingosine metabolic process	BP	1	0	0	1
GO:0006672	ceramide metabolic process	BP	7	0	0	1
GO:0006673	inositol phosphoceramide metabolic process	BP	2	0	0	1
GO:0006680	glucosylceramide catabolic process	BP	4	0	0	1
GO:0006694	steroid biosynthetic process	BP	2	0	0	1
GO:0006722	triterpenoid metabolic process	BP	1	0	0	1
GO:0006725	cellular aromatic compound metabolic process	BP	1	0	0	1
GO:0006729	tetrahydrobiopterin biosynthetic process	BP	4	0	0	1
GO:0006730	one-carbon metabolic process	BP	19	0	0	1
GO:0006734	NADH metabolic process	BP	8	0	0	1
GO:0006739	NADP metabolic process	BP	5	0	0	1
GO:0006740	NADPH regeneration	BP	1	0	0	1
GO:0006741	NADP biosynthetic process	BP	4	0	0	1
GO:0006742	NADP catabolic process	BP	1	0	0	1
GO:0006744	ubiquinone biosynthetic process	BP	16	0	0	1
GO:0006747	FAD biosynthetic process	BP	4	0	0	1
GO:0006750	glutathione biosynthetic process	BP	4	0	0	1
GO:0006753	nucleoside phosphate metabolic process	BP	5	0	0	1
GO:0006754	ATP biosynthetic process	BP	1	0	0	1
GO:0006760	folic acid-containing compound metabolic process	BP	1	0	0	1
GO:0006772	thiamine metabolic process	BP	1	0	0	1
GO:0006777	Mo-molybdopterin cofactor biosynthetic process	BP	4	0	0	1
GO:0006778	porphyrin-containing compound metabolic process	BP	38	0	0	1
GO:0006779	porphyrin-containing compound biosynthetic process	BP	21	0	0	1
GO:0006780	uroporphyrinogen III biosynthetic process	BP	1	0	0	1
GO:0006782	protoporphyrinogen IX biosynthetic process	BP	18	0	0	1
GO:0006784	heme A biosynthetic process	BP	7	0	0	1
GO:0006787	porphyrin-containing compound catabolic process	BP	8	0	0	1
GO:0006788	heme oxidation	BP	4	0	0	1
GO:0006792	regulation of sulfur utilization	BP	1	0	0	1
GO:0006799	polyphosphate biosynthetic process	BP	2	0	0	1
GO:0006801	superoxide metabolic process	BP	1	0	0	1
GO:0006805	xenobiotic metabolic process	BP	2	0	0	1
GO:0006807	nitrogen compound metabolic process	BP	21	0	0	1
GO:0006808	regulation of nitrogen utilization	BP	7	0	0	1
GO:0006809	nitric oxide biosynthetic process	BP	5	0	0	1
GO:0006820	monoatomic anion transport	BP	16	0	0	1
GO:0006821	chloride transport	BP	7	0	0	1
GO:0006824	cobalt ion transport	BP	2	0	0	1
GO:0006825	copper ion transport	BP	2	0	0	1
GO:0006826	iron ion transport	BP	22	0	0	1
GO:0006828	manganese ion transport	BP	15	0	0	1
GO:0006829	zinc ion transport	BP	19	0	0	1
GO:0006833	water transport	BP	29	0	0	1
GO:0006835	dicarboxylic acid transport	BP	1	0	0	1
GO:0006848	pyruvate transport	BP	1	0	0	1
GO:0006850	mitochondrial pyruvate transmembrane transport	BP	3	0	0	1
GO:0006851	mitochondrial calcium ion transmembrane transport	BP	1	0	0	1
GO:0006855	xenobiotic transmembrane transport	BP	7	0	0	1
GO:0006857	oligopeptide transport	BP	16	0	0	1
GO:0006858	extracellular transport	BP	3	0	0	1
GO:0006862	nucleotide transport	BP	3	0	0	1
GO:0006873	intracellular monoatomic ion homeostasis	BP	7	0	0	1
GO:0006878	intracellular copper ion homeostasis	BP	10	0	0	1
GO:0006879	intracellular iron ion homeostasis	BP	35	0	0	1
GO:0006880	intracellular sequestering of iron ion	BP	21	0	0	1
GO:0006883	intracellular sodium ion homeostasis	BP	3	0	0	1
GO:0006884	cell volume homeostasis	BP	3	0	0	1
GO:0006890	retrograde vesicle-mediated transport, Golgi to endoplasmic reticulum	BP	41	0	0	1
GO:0006891	intra-Golgi vesicle-mediated transport	BP	49	0	0	1
GO:0006892	post-Golgi vesicle-mediated transport	BP	5	0	0	1
GO:0006893	Golgi to plasma membrane transport	BP	16	0	0	1
GO:0006895	Golgi to endosome transport	BP	2	0	0	1
GO:0006896	Golgi to vacuole transport	BP	19	0	0	1
GO:0006898	receptor-mediated endocytosis	BP	7	0	0	1
GO:0006900	vesicle budding from membrane	BP	25	0	0	1
GO:0006903	vesicle targeting	BP	2	0	0	1
GO:0006904	vesicle docking involved in exocytosis	BP	20	0	0	1
GO:0006907	pinocytosis	BP	1	0	0	1
GO:0006913	nucleocytoplasmic transport	BP	24	0	0	1
GO:0006968	cellular defense response	BP	2	0	0	1
GO:0006971	hypotonic response	BP	1	0	0	1
GO:0006982	response to lipid hydroperoxide	BP	1	0	0	1
GO:0006983	ER overload response	BP	4	0	0	1
GO:0006986	response to unfolded protein	BP	1	0	0	1
GO:0006997	nucleus organization	BP	12	0	0	1
GO:0006999	nuclear pore organization	BP	4	0	0	1
GO:0007000	nucleolus organization	BP	1	0	0	1
GO:0007004	telomere maintenance via telomerase	BP	21	0	0	1
GO:0007006	mitochondrial membrane organization	BP	1	0	0	1
GO:0007009	plasma membrane organization	BP	5	0	0	1
GO:0007010	cytoskeleton organization	BP	25	0	0	1
GO:0007017	microtubule-based process	BP	50	0	0	1
GO:0007019	microtubule depolymerization	BP	10	0	0	1
GO:0007020	microtubule nucleation	BP	11	0	0	1
GO:0007023	post-chaperonin tubulin folding pathway	BP	7	0	0	1
GO:0007026	negative regulation of microtubule depolymerization	BP	1	0	0	1
GO:0007030	Golgi organization	BP	48	0	0	1
GO:0007032	endosome organization	BP	10	0	0	1
GO:0007035	vacuolar acidification	BP	12	0	0	1
GO:0007040	lysosome organization	BP	1	0	0	1
GO:0007041	lysosomal transport	BP	1	0	0	1
GO:0007043	cell-cell junction assembly	BP	6	0	0	1
GO:0007051	spindle organization	BP	18	0	0	1
GO:0007052	mitotic spindle organization	BP	31	0	0	1
GO:0007059	chromosome segregation	BP	34	0	0	1
GO:0007060	male meiosis chromosome segregation	BP	2	0	0	1
GO:0007062	sister chromatid cohesion	BP	42	0	0	1
GO:0007064	mitotic sister chromatid cohesion	BP	16	0	0	1
GO:0007065	male meiosis sister chromatid cohesion	BP	1	0	0	1
GO:0007066	female meiosis sister chromatid cohesion	BP	1	0	0	1
GO:0007076	mitotic chromosome condensation	BP	13	0	0	1
GO:0007088	regulation of mitotic nuclear division	BP	1	0	0	1
GO:0007091	metaphase/anaphase transition of mitotic cell cycle	BP	6	0	0	1
GO:0007093	mitotic cell cycle checkpoint signaling	BP	5	0	0	1
GO:0007094	mitotic spindle assembly checkpoint signaling	BP	14	0	0	1
GO:0007095	mitotic G2 DNA damage checkpoint signaling	BP	5	0	0	1
GO:0007096	regulation of exit from mitosis	BP	1	0	0	1
GO:0007097	nuclear migration	BP	4	0	0	1
GO:0007098	centrosome cycle	BP	12	0	0	1
GO:0007105	cytokinesis, site selection	BP	3	0	0	1
GO:0007112	male meiosis cytokinesis	BP	13	0	0	1
GO:0007113	endomitotic cell cycle	BP	1	0	0	1
GO:0007127	meiosis I	BP	2	0	0	1
GO:0007128	meiotic prophase I	BP	1	0	0	1
GO:0007130	synaptonemal complex assembly	BP	5	0	0	1
GO:0007131	reciprocal meiotic recombination	BP	46	0	0	1
GO:0007135	meiosis II	BP	2	0	0	1
GO:0007136	meiotic prophase II	BP	1	0	0	1
GO:0007140	male meiotic nuclear division	BP	15	0	0	1
GO:0007141	male meiosis I	BP	1	0	0	1
GO:0007142	male meiosis II	BP	5	0	0	1
GO:0007143	female meiotic nuclear division	BP	10	0	0	1
GO:0007154	cell communication	BP	4	0	0	1
GO:0007163	establishment or maintenance of cell polarity	BP	15	0	0	1
GO:0007164	establishment of tissue polarity	BP	1	0	0	1
GO:0007166	cell surface receptor signaling pathway	BP	72	0	0	1
GO:0007172	signal complex assembly	BP	3	0	0	1
GO:0007178	transmembrane receptor protein serine/threonine kinase signaling pathway	BP	2	0	0	1
GO:0007189	adenylate cyclase-activating G protein-coupled receptor signaling pathway	BP	1	0	0	1
GO:0007202	activation of phospholipase C activity	BP	1	0	0	1
GO:0007204	positive regulation of cytosolic calcium ion concentration	BP	1	0	0	1
GO:0007231	osmosensory signaling pathway	BP	5	0	0	1
GO:0007263	nitric oxide mediated signal transduction	BP	3	0	0	1
GO:0007264	small GTPase mediated signal transduction	BP	22	0	0	1
GO:0007265	Ras protein signal transduction	BP	3	0	0	1
GO:0007266	Rho protein signal transduction	BP	3	0	0	1
GO:0007267	cell-cell signaling	BP	24	0	0	1
GO:0007276	gamete generation	BP	10	0	0	1
GO:0007292	female gamete generation	BP	2	0	0	1
GO:0007349	cellularization	BP	1	0	0	1
GO:0007584	response to nutrient	BP	8	0	0	1
GO:0007639	homeostasis of number of meristem cells	BP	4	0	0	1
GO:0008033	tRNA processing	BP	17	0	0	1
GO:0008064	regulation of actin polymerization or depolymerization	BP	4	0	0	1
GO:0008153	para-aminobenzoic acid biosynthetic process	BP	2	0	0	1
GO:0008154	actin polymerization or depolymerization	BP	2	0	0	1
GO:0008202	steroid metabolic process	BP	2	0	0	1
GO:0008283	cell population proliferation	BP	12	0	0	1
GO:0008284	positive regulation of cell population proliferation	BP	28	0	0	1
GO:0008295	spermidine biosynthetic process	BP	8	0	0	1
GO:0008299	isoprenoid biosynthetic process	BP	24	0	0	1
GO:0008333	endosome to lysosome transport	BP	9	0	0	1
GO:0008356	asymmetric cell division	BP	19	0	0	1
GO:0008360	regulation of cell shape	BP	19	0	0	1
GO:0008361	regulation of cell size	BP	15	0	0	1
GO:0008612	peptidyl-lysine modification to peptidyl-hypusine	BP	4	0	0	1
GO:0008614	pyridoxine metabolic process	BP	1	0	0	1
GO:0008615	pyridoxine biosynthetic process	BP	6	0	0	1
GO:0008618	7-methylguanosine metabolic process	BP	2	0	0	1
GO:0008645	hexose transmembrane transport	BP	1	0	0	1
GO:0008652	amino acid biosynthetic process	BP	3	0	0	1
GO:0009051	pentose-phosphate shunt, oxidative branch	BP	15	0	0	1
GO:0009052	pentose-phosphate shunt, non-oxidative branch	BP	6	0	0	1
GO:0009060	aerobic respiration	BP	11	0	0	1
GO:0009062	fatty acid catabolic process	BP	6	0	0	1
GO:0009067	aspartate family amino acid biosynthetic process	BP	5	0	0	1
GO:0009069	serine family amino acid metabolic process	BP	1	0	0	1
GO:0009073	aromatic amino acid family biosynthetic process	BP	17	0	0	1
GO:0009081	branched-chain amino acid metabolic process	BP	3	0	0	1
GO:0009086	methionine biosynthetic process	BP	12	0	0	1
GO:0009089	lysine biosynthetic process via diaminopimelate	BP	20	0	0	1
GO:0009090	homoserine biosynthetic process	BP	6	0	0	1
GO:0009093	cysteine catabolic process	BP	1	0	0	1
GO:0009094	L-phenylalanine biosynthetic process	BP	14	0	0	1
GO:0009095	aromatic amino acid family biosynthetic process, prephenate pathway	BP	2	0	0	1
GO:0009098	leucine biosynthetic process	BP	20	0	0	1
GO:0009106	lipoate metabolic process	BP	2	0	0	1
GO:0009107	lipoate biosynthetic process	BP	3	0	0	1
GO:0009110	vitamin biosynthetic process	BP	4	0	0	1
GO:0009113	purine nucleobase biosynthetic process	BP	5	0	0	1
GO:0009116	nucleoside metabolic process	BP	5	0	0	1
GO:0009134	nucleoside diphosphate catabolic process	BP	6	0	0	1
GO:0009143	nucleoside triphosphate catabolic process	BP	1	0	0	1
GO:0009150	purine ribonucleotide metabolic process	BP	7	0	0	1
GO:0009152	purine ribonucleotide biosynthetic process	BP	2	0	0	1
GO:0009157	deoxyribonucleoside monophosphate biosynthetic process	BP	1	0	0	1
GO:0009165	nucleotide biosynthetic process	BP	1	0	0	1
GO:0009173	pyrimidine ribonucleoside monophosphate metabolic process	BP	1	0	0	1
GO:0009187	cyclic nucleotide metabolic process	BP	2	0	0	1
GO:0009202	deoxyribonucleoside triphosphate biosynthetic process	BP	4	0	0	1
GO:0009220	pyrimidine ribonucleotide biosynthetic process	BP	3	0	0	1
GO:0009228	thiamine biosynthetic process	BP	5	0	0	1
GO:0009229	thiamine diphosphate biosynthetic process	BP	6	0	0	1
GO:0009234	menaquinone biosynthetic process	BP	2	0	0	1
GO:0009240	isopentenyl diphosphate biosynthetic process	BP	3	0	0	1
GO:0009245	lipid A biosynthetic process	BP	5	0	0	1
GO:0009249	protein lipoylation	BP	8	0	0	1
GO:0009250	glucan biosynthetic process	BP	5	0	0	1
GO:0009251	glucan catabolic process	BP	8	0	0	1
GO:0009252	peptidoglycan biosynthetic process	BP	1	0	0	1
GO:0009257	10-formyltetrahydrofolate biosynthetic process	BP	3	0	0	1
GO:0009259	ribonucleotide metabolic process	BP	1	0	0	1
GO:0009260	ribonucleotide biosynthetic process	BP	1	0	0	1
GO:0009263	deoxyribonucleotide biosynthetic process	BP	4	0	0	1
GO:0009264	deoxyribonucleotide catabolic process	BP	1	0	0	1
GO:0009270	response to humidity	BP	1	0	0	1
GO:0009298	GDP-mannose biosynthetic process	BP	7	0	0	1
GO:0009301	snRNA transcription	BP	1	0	0	1
GO:0009303	rRNA transcription	BP	2	0	0	1
GO:0009304	tRNA transcription	BP	1	0	0	1
GO:0009311	oligosaccharide metabolic process	BP	5	0	0	1
GO:0009312	oligosaccharide biosynthetic process	BP	1	0	0	1
GO:0009396	folic acid-containing compound biosynthetic process	BP	1	0	0	1
GO:0009410	response to xenobiotic stimulus	BP	5	0	0	1
GO:0009411	response to UV	BP	43	0	0	1
GO:0009413	response to flooding	BP	5	0	0	1
GO:0009423	chorismate biosynthetic process	BP	12	0	0	1
GO:0009435	NAD biosynthetic process	BP	9	0	0	1
GO:0009439	cyanate metabolic process	BP	1	0	0	1
GO:0009440	cyanate catabolic process	BP	1	0	0	1
GO:0009443	pyridoxal 5'-phosphate salvage	BP	2	0	0	1
GO:0009446	putrescine biosynthetic process	BP	4	0	0	1
GO:0009447	putrescine catabolic process	BP	7	0	0	1
GO:0009554	megasporogenesis	BP	12	0	0	1
GO:0009556	microsporogenesis	BP	33	0	0	1
GO:0009557	antipodal cell differentiation	BP	3	0	0	1
GO:0009558	embryo sac cellularization	BP	7	0	0	1
GO:0009559	embryo sac central cell differentiation	BP	3	0	0	1
GO:0009560	embryo sac egg cell differentiation	BP	5	0	0	1
GO:0009561	megagametogenesis	BP	38	0	0	1
GO:0009583	detection of light stimulus	BP	1	0	0	1
GO:0009584	detection of visible light	BP	7	0	0	1
GO:0009585	red, far-red light phototransduction	BP	20	0	0	1
GO:0009590	detection of gravity	BP	3	0	0	1
GO:0009593	detection of chemical stimulus	BP	3	0	0	1
GO:0009594	detection of nutrient	BP	2	0	0	1
GO:0009597	detection of virus	BP	3	0	0	1
GO:0009606	tropism	BP	45	0	0	1
GO:0009609	response to symbiotic bacterium	BP	1	0	0	1
GO:0009610	response to symbiotic fungus	BP	10	0	0	1
GO:0009616	RNAi-mediated antiviral immune response	BP	13	0	0	1
GO:0009629	response to gravity	BP	7	0	0	1
GO:0009635	response to herbicide	BP	9	0	0	1
GO:0009636	response to toxic substance	BP	9	0	0	1
GO:0009647	skotomorphogenesis	BP	5	0	0	1
GO:0009650	UV protection	BP	14	0	0	1
GO:0009653	anatomical structure morphogenesis	BP	5	0	0	1
GO:0009660	amyloplast organization	BP	5	0	0	1
GO:0009661	chromoplast organization	BP	1	0	0	1
GO:0009662	etioplast organization	BP	4	0	0	1
GO:0009666	plastid outer membrane organization	BP	1	0	0	1
GO:0009667	plastid inner membrane organization	BP	2	0	0	1
GO:0009668	plastid membrane organization	BP	5	0	0	1
GO:0009685	gibberellin metabolic process	BP	3	0	0	1
GO:0009690	cytokinin metabolic process	BP	17	0	0	1
GO:0009691	cytokinin biosynthetic process	BP	21	0	0	1
GO:0009694	jasmonic acid metabolic process	BP	23	0	0	1
GO:0009696	salicylic acid metabolic process	BP	19	0	0	1
GO:0009698	phenylpropanoid metabolic process	BP	14	0	0	1
GO:0009699	phenylpropanoid biosynthetic process	BP	21	0	0	1
GO:0009700	indole phytoalexin biosynthetic process	BP	4	0	0	1
GO:0009715	chalcone biosynthetic process	BP	1	0	0	1
GO:0009718	anthocyanin-containing compound biosynthetic process	BP	24	0	0	1
GO:0009722	detection of cytokinin stimulus	BP	1	0	0	1
GO:0009725	response to hormone	BP	12	0	0	1
GO:0009727	detection of ethylene stimulus	BP	3	0	0	1
GO:0009729	detection of brassinosteroid stimulus	BP	4	0	0	1
GO:0009740	gibberellic acid mediated signaling pathway	BP	44	0	0	1
GO:0009745	sucrose mediated signaling	BP	4	0	0	1
GO:0009747	hexokinase-dependent signaling	BP	2	0	0	1
GO:0009765	photosynthesis, light harvesting	BP	17	0	0	1
GO:0009767	photosynthetic electron transport chain	BP	19	0	0	1
GO:0009768	photosynthesis, light harvesting in photosystem I	BP	24	0	0	1
GO:0009769	photosynthesis, light harvesting in photosystem II	BP	4	0	0	1
GO:0009772	photosynthetic electron transport in photosystem II	BP	6	0	0	1
GO:0009773	photosynthetic electron transport in photosystem I	BP	18	0	0	1
GO:0009780	photosynthetic NADP+ reduction	BP	1	0	0	1
GO:0009786	regulation of asymmetric cell division	BP	9	0	0	1
GO:0009799	specification of symmetry	BP	1	0	0	1
GO:0009801	cinnamic acid ester metabolic process	BP	1	0	0	1
GO:0009804	coumarin metabolic process	BP	5	0	0	1
GO:0009805	coumarin biosynthetic process	BP	8	0	0	1
GO:0009807	lignan biosynthetic process	BP	4	0	0	1
GO:0009808	lignin metabolic process	BP	13	0	0	1
GO:0009828	plant-type cell wall loosening	BP	36	0	0	1
GO:0009830	cell wall modification involved in abscission	BP	3	0	0	1
GO:0009850	auxin metabolic process	BP	14	0	0	1
GO:0009852	auxin catabolic process	BP	1	0	0	1
GO:0009853	photorespiration	BP	42	0	0	1
GO:0009854	oxidative photosynthetic carbon pathway	BP	7	0	0	1
GO:0009855	determination of bilateral symmetry	BP	12	0	0	1
GO:0009856	pollination	BP	9	0	0	1
GO:0009859	pollen hydration	BP	3	0	0	1
GO:0009868	jasmonic acid and ethylene-dependent systemic resistance, jasmonic acid mediated signaling pathway	BP	5	0	0	1
GO:0009880	embryonic pattern specification	BP	15	0	0	1
GO:0009890	negative regulation of biosynthetic process	BP	3	0	0	1
GO:0009900	dehiscence	BP	1	0	0	1
GO:0009902	chloroplast relocation	BP	8	0	0	1
GO:0009911	positive regulation of flower development	BP	47	0	0	1
GO:0009914	hormone transport	BP	1	0	0	1
GO:0009915	phloem sucrose loading	BP	5	0	0	1
GO:0009920	cell plate formation involved in plant-type cell wall biogenesis	BP	26	0	0	1
GO:0009932	cell tip growth	BP	28	0	0	1
GO:0009933	meristem structural organization	BP	40	0	0	1
GO:0009937	regulation of gibberellic acid mediated signaling pathway	BP	4	0	0	1
GO:0009938	negative regulation of gibberellic acid mediated signaling pathway	BP	17	0	0	1
GO:0009944	polarity specification of adaxial/abaxial axis	BP	29	0	0	1
GO:0009945	radial axis specification	BP	3	0	0	1
GO:0009954	proximal/distal pattern formation	BP	5	0	0	1
GO:0009955	adaxial/abaxial pattern specification	BP	25	0	0	1
GO:0009956	radial pattern formation	BP	17	0	0	1
GO:0009959	negative gravitropism	BP	24	0	0	1
GO:0009960	endosperm development	BP	38	0	0	1
GO:0009962	regulation of flavonoid biosynthetic process	BP	19	0	0	1
GO:0009963	positive regulation of flavonoid biosynthetic process	BP	3	0	0	1
GO:0009964	negative regulation of flavonoid biosynthetic process	BP	1	0	0	1
GO:0009965	leaf morphogenesis	BP	73	0	0	1
GO:0009967	positive regulation of signal transduction	BP	6	0	0	1
GO:0009968	negative regulation of signal transduction	BP	1	0	0	1
GO:0009971	anastral spindle assembly involved in male meiosis	BP	1	0	0	1
GO:0009972	cytidine deamination	BP	11	0	0	1
GO:0009991	response to extracellular stimulus	BP	6	0	0	1
GO:0009992	intracellular water homeostasis	BP	4	0	0	1
GO:0010018	far-red light signaling pathway	BP	4	0	0	1
GO:0010019	chloroplast-nucleus signaling pathway	BP	9	0	0	1
GO:0010020	chloroplast fission	BP	29	0	0	1
GO:0010021	amylopectin biosynthetic process	BP	9	0	0	1
GO:0010022	meristem determinacy	BP	6	0	0	1
GO:0010023	proanthocyanidin biosynthetic process	BP	6	0	0	1
GO:0010024	phytochromobilin biosynthetic process	BP	3	0	0	1
GO:0010026	trichome differentiation	BP	28	0	0	1
GO:0010027	thylakoid membrane organization	BP	65	0	0	1
GO:0010028	xanthophyll cycle	BP	4	0	0	1
GO:0010031	circumnutation	BP	10	0	0	1
GO:0010032	meiotic chromosome condensation	BP	8	0	0	1
GO:0010036	response to boron-containing substance	BP	5	0	0	1
GO:0010039	response to iron ion	BP	35	0	0	1
GO:0010042	response to manganese ion	BP	2	0	0	1
GO:0010044	response to aluminum ion	BP	19	0	0	1
GO:0010046	response to mycotoxin	BP	2	0	0	1
GO:0010047	fruit dehiscence	BP	14	0	0	1
GO:0010048	vernalization response	BP	13	0	0	1
GO:0010050	vegetative phase change	BP	8	0	0	1
GO:0010052	guard cell differentiation	BP	16	0	0	1
GO:0010053	root epidermal cell differentiation	BP	27	0	0	1
GO:0010054	trichoblast differentiation	BP	5	0	0	1
GO:0010059	positive regulation of atrichoblast fate specification	BP	2	0	0	1
GO:0010062	negative regulation of trichoblast fate specification	BP	1	0	0	1
GO:0010063	positive regulation of trichoblast fate specification	BP	5	0	0	1
GO:0010064	embryonic shoot morphogenesis	BP	6	0	0	1
GO:0010067	procambium histogenesis	BP	11	0	0	1
GO:0010068	protoderm histogenesis	BP	1	0	0	1
GO:0010069	zygote asymmetric cytokinesis in embryo sac	BP	3	0	0	1
GO:0010070	zygote asymmetric cell division	BP	2	0	0	1
GO:0010071	root meristem specification	BP	11	0	0	1
GO:0010072	primary shoot apical meristem specification	BP	23	0	0	1
GO:0010076	maintenance of floral meristem identity	BP	14	0	0	1
GO:0010077	maintenance of inflorescence meristem identity	BP	13	0	0	1
GO:0010080	regulation of floral meristem growth	BP	2	0	0	1
GO:0010081	regulation of inflorescence meristem growth	BP	1	0	0	1
GO:0010082	regulation of root meristem growth	BP	47	0	0	1
GO:0010086	embryonic root morphogenesis	BP	4	0	0	1
GO:0010093	specification of floral organ identity	BP	15	0	0	1
GO:0010094	specification of carpel identity	BP	1	0	0	1
GO:0010098	suspensor development	BP	10	0	0	1
GO:0010099	regulation of photomorphogenesis	BP	19	0	0	1
GO:0010100	negative regulation of photomorphogenesis	BP	15	0	0	1
GO:0010101	post-embryonic root morphogenesis	BP	1	0	0	1
GO:0010103	stomatal complex morphogenesis	BP	13	0	0	1
GO:0010104	regulation of ethylene-activated signaling pathway	BP	14	0	0	1
GO:0010109	regulation of photosynthesis	BP	16	0	0	1
GO:0010111	glyoxysome organization	BP	1	0	0	1
GO:0010113	negative regulation of systemic acquired resistance	BP	6	0	0	1
GO:0010115	regulation of abscisic acid biosynthetic process	BP	10	0	0	1
GO:0010121	arginine catabolic process to proline via ornithine	BP	1	0	0	1
GO:0010124	phenylacetate catabolic process	BP	3	0	0	1
GO:0010136	ureide catabolic process	BP	4	0	0	1
GO:0010142	farnesyl diphosphate biosynthetic process, mevalonate pathway	BP	4	0	0	1
GO:0010151	chloroplast elongation	BP	2	0	0	1
GO:0010152	pollen maturation	BP	22	0	0	1
GO:0010157	response to chlorate	BP	3	0	0	1
GO:0010161	red light signaling pathway	BP	12	0	0	1
GO:0010164	response to cesium ion	BP	2	0	0	1
GO:0010165	response to X-ray	BP	8	0	0	1
GO:0010166	wax metabolic process	BP	1	0	0	1
GO:0010186	positive regulation of cellular defense response	BP	4	0	0	1
GO:0010189	vitamin E biosynthetic process	BP	10	0	0	1
GO:0010196	nonphotochemical quenching	BP	16	0	0	1
GO:0010198	synergid death	BP	4	0	0	1
GO:0010199	organ boundary specification between lateral organs and the meristem	BP	10	0	0	1
GO:0010201	response to continuous far red light stimulus by the high-irradiance response system	BP	4	0	0	1
GO:0010202	response to low fluence red light stimulus	BP	2	0	0	1
GO:0010203	response to very low fluence red light stimulus	BP	3	0	0	1
GO:0010205	photoinhibition	BP	12	0	0	1
GO:0010206	photosystem II repair	BP	14	0	0	1
GO:0010208	pollen wall assembly	BP	27	0	0	1
GO:0010212	response to ionizing radiation	BP	9	0	0	1
GO:0010213	non-photoreactive DNA repair	BP	2	0	0	1
GO:0010219	regulation of vernalization response	BP	2	0	0	1
GO:0010220	positive regulation of vernalization response	BP	5	0	0	1
GO:0010222	stem vascular tissue pattern formation	BP	8	0	0	1
GO:0010223	secondary shoot formation	BP	21	0	0	1
GO:0010225	response to UV-C	BP	11	0	0	1
GO:0010226	response to lithium ion	BP	5	0	0	1
GO:0010231	maintenance of seed dormancy	BP	9	0	0	1
GO:0010233	phloem transport	BP	15	0	0	1
GO:0010234	anther wall tapetum cell fate specification	BP	1	0	0	1
GO:0010235	guard mother cell cytokinesis	BP	5	0	0	1
GO:0010236	plastoquinone biosynthetic process	BP	7	0	0	1
GO:0010239	chloroplast mRNA processing	BP	13	0	0	1
GO:0010241	ent-kaurene oxidation to kaurenoic acid	BP	1	0	0	1
GO:0010244	response to low fluence blue light stimulus by blue low-fluence system	BP	10	0	0	1
GO:0010245	radial microtubular system formation	BP	3	0	0	1
GO:0010246	rhamnogalacturonan I biosynthetic process	BP	3	0	0	1
GO:0010247	detection of phosphate ion	BP	2	0	0	1
GO:0010253	UDP-rhamnose biosynthetic process	BP	4	0	0	1
GO:0010254	nectary development	BP	3	0	0	1
GO:0010255	glucose mediated signaling pathway	BP	8	0	0	1
GO:0010263	tricyclic triterpenoid biosynthetic process	BP	2	0	0	1
GO:0010264	myo-inositol hexakisphosphate biosynthetic process	BP	8	0	0	1
GO:0010265	SCF complex assembly	BP	2	0	0	1
GO:0010266	response to vitamin B1	BP	3	0	0	1
GO:0010267	ta-siRNA processing	BP	24	0	0	1
GO:0010269	response to selenium ion	BP	2	0	0	1
GO:0010270	photosystem II oxygen evolving complex assembly	BP	3	0	0	1
GO:0010271	regulation of chlorophyll catabolic process	BP	3	0	0	1
GO:0010272	response to silver ion	BP	5	0	0	1
GO:0010273	detoxification of copper ion	BP	4	0	0	1
GO:0010274	hydrotropism	BP	14	0	0	1
GO:0010288	response to lead ion	BP	6	0	0	1
GO:0010289	homogalacturonan biosynthetic process	BP	3	0	0	1
GO:0010299	detoxification of cobalt ion	BP	2	0	0	1
GO:0010306	rhamnogalacturonan II biosynthetic process	BP	12	0	0	1
GO:0010310	regulation of hydrogen peroxide metabolic process	BP	10	0	0	1
GO:0010312	detoxification of zinc ion	BP	5	0	0	1
GO:0010321	regulation of vegetative phase change	BP	5	0	0	1
GO:0010322	regulation of isopentenyl diphosphate biosynthetic process, methylerythritol 4-phosphate pathway	BP	2	0	0	1
GO:0010323	negative regulation of isopentenyl diphosphate biosynthetic process, methylerythritol 4-phosphate pathway	BP	1	0	0	1
GO:0010332	response to gamma radiation	BP	17	0	0	1
GO:0010335	response to non-ionic osmotic stress	BP	1	0	0	1
GO:0010337	regulation of salicylic acid metabolic process	BP	12	0	0	1
GO:0010338	leaf formation	BP	6	0	0	1
GO:0010342	endosperm cellularization	BP	6	0	0	1
GO:0010343	singlet oxygen-mediated programmed cell death	BP	5	0	0	1
GO:0010350	cellular response to magnesium starvation	BP	1	0	0	1
GO:0010352	lithium ion export across the plasma membrane	BP	3	0	0	1
GO:0010353	response to trehalose	BP	2	0	0	1
GO:0010364	regulation of ethylene biosynthetic process	BP	4	0	0	1
GO:0010365	positive regulation of ethylene biosynthetic process	BP	2	0	0	1
GO:0010366	negative regulation of ethylene biosynthetic process	BP	5	0	0	1
GO:0010372	positive regulation of gibberellin biosynthetic process	BP	3	0	0	1
GO:0010373	negative regulation of gibberellin biosynthetic process	BP	2	0	0	1
GO:0010374	stomatal complex development	BP	42	0	0	1
GO:0010376	stomatal complex formation	BP	7	0	0	1
GO:0010377	guard cell fate commitment	BP	3	0	0	1
GO:0010378	temperature compensation of the circadian clock	BP	4	0	0	1
GO:0010380	regulation of chlorophyll biosynthetic process	BP	27	0	0	1
GO:0010381	peroxisome-chloroplast membrane tethering	BP	1	0	0	1
GO:0010389	regulation of G2/M transition of mitotic cell cycle	BP	10	0	0	1
GO:0010392	galactoglucomannan metabolic process	BP	1	0	0	1
GO:0010393	galacturonan metabolic process	BP	2	0	0	1
GO:0010394	homogalacturonan metabolic process	BP	1	0	0	1
GO:0010395	rhamnogalacturonan I metabolic process	BP	1	0	0	1
GO:0010398	xylogalacturonan metabolic process	BP	1	0	0	1
GO:0010400	rhamnogalacturonan I side chain metabolic process	BP	1	0	0	1
GO:0010401	pectic galactan metabolic process	BP	1	0	0	1
GO:0010405	arabinogalactan protein metabolic process	BP	13	0	0	1
GO:0010406	classical arabinogalactan protein metabolic process	BP	2	0	0	1
GO:0010407	non-classical arabinogalactan protein metabolic process	BP	1	0	0	1
GO:0010412	mannan metabolic process	BP	3	0	0	1
GO:0010413	glucuronoxylan metabolic process	BP	2	0	0	1
GO:0010421	hydrogen peroxide-mediated programmed cell death	BP	3	0	0	1
GO:0010422	regulation of brassinosteroid biosynthetic process	BP	3	0	0	1
GO:0010423	negative regulation of brassinosteroid biosynthetic process	BP	2	0	0	1
GO:0010424	DNA methylation on cytosine within a CG sequence	BP	8	0	0	1
GO:0010425	DNA methylation on cytosine within a CNG sequence	BP	1	0	0	1
GO:0010426	DNA methylation on cytosine within a CHH sequence	BP	2	0	0	1
GO:0010430	fatty acid omega-oxidation	BP	1	0	0	1
GO:0010432	bract development	BP	1	0	0	1
GO:0010434	bract formation	BP	5	0	0	1
GO:0010438	cellular response to sulfur starvation	BP	7	0	0	1
GO:0010440	stomatal lineage progression	BP	22	0	0	1
GO:0010441	guard cell development	BP	1	0	0	1
GO:0010442	guard cell morphogenesis	BP	4	0	0	1
GO:0010444	guard mother cell differentiation	BP	11	0	0	1
GO:0010446	response to alkaline pH	BP	6	0	0	1
GO:0010447	response to acidic pH	BP	3	0	0	1
GO:0010449	root meristem growth	BP	16	0	0	1
GO:0010450	inflorescence meristem growth	BP	2	0	0	1
GO:0010451	floral meristem growth	BP	1	0	0	1
GO:0010455	positive regulation of cell fate commitment	BP	1	0	0	1
GO:0010466	negative regulation of peptidase activity	BP	1	0	0	1
GO:0010467	gene expression	BP	7	0	0	1
GO:0010477	response to sulfur dioxide	BP	1	0	0	1
GO:0010478	chlororespiration	BP	1	0	0	1
GO:0010479	stele development	BP	1	0	0	1
GO:0010480	microsporocyte differentiation	BP	2	0	0	1
GO:0010481	epidermal cell division	BP	1	0	0	1
GO:0010482	regulation of epidermal cell division	BP	3	0	0	1
GO:0010492	maintenance of shoot apical meristem identity	BP	32	0	0	1
GO:0010495	siRNA-mediated long-distance post-transcriptional gene silencing	BP	2	0	0	1
GO:0010497	plasmodesmata-mediated intercellular transport	BP	26	0	0	1
GO:0010498	proteasomal protein catabolic process	BP	33	0	0	1
GO:0010499	proteasomal ubiquitin-independent protein catabolic process	BP	1	0	0	1
GO:0010500	transmitting tissue development	BP	4	0	0	1
GO:0010501	RNA secondary structure unwinding	BP	2	0	0	1
GO:0010506	regulation of autophagy	BP	7	0	0	1
GO:0010507	negative regulation of autophagy	BP	6	0	0	1
GO:0010513	positive regulation of phosphatidylinositol biosynthetic process	BP	1	0	0	1
GO:0010520	regulation of reciprocal meiotic recombination	BP	2	0	0	1
GO:0010526	negative regulation of transposition, RNA-mediated	BP	1	0	0	1
GO:0010540	basipetal auxin transport	BP	18	0	0	1
GO:0010541	acropetal auxin transport	BP	3	0	0	1
GO:0010557	positive regulation of macromolecule biosynthetic process	BP	4	0	0	1
GO:0010558	negative regulation of macromolecule biosynthetic process	BP	7	0	0	1
GO:0010569	regulation of double-strand break repair via homologous recombination	BP	4	0	0	1
GO:0010582	floral meristem determinacy	BP	23	0	0	1
GO:0010583	response to cyclopentenone	BP	2	0	0	1
GO:0010584	pollen exine formation	BP	35	0	0	1
GO:0010585	glutamine secretion	BP	1	0	0	1
GO:0010587	miRNA catabolic process	BP	8	0	0	1
GO:0010588	cotyledon vascular tissue pattern formation	BP	25	0	0	1
GO:0010589	leaf proximal/distal pattern formation	BP	5	0	0	1
GO:0010597	green leaf volatile biosynthetic process	BP	3	0	0	1
GO:0010599	lsiRNA processing	BP	3	0	0	1
GO:0010600	regulation of auxin biosynthetic process	BP	11	0	0	1
GO:0010601	positive regulation of auxin biosynthetic process	BP	8	0	0	1
GO:0010602	regulation of 1-aminocyclopropane-1-carboxylate metabolic process	BP	1	0	0	1
GO:0010606	positive regulation of cytoplasmic mRNA processing body assembly	BP	2	0	0	1
GO:0010617	circadian regulation of calcium ion oscillation	BP	3	0	0	1
GO:0010618	aerenchyma formation	BP	3	0	0	1
GO:0010628	positive regulation of gene expression	BP	34	0	0	1
GO:0010636	positive regulation of mitochondrial fusion	BP	1	0	0	1
GO:0010646	regulation of cell communication	BP	9	0	0	1
GO:0010647	positive regulation of cell communication	BP	2	0	0	1
GO:0010654	apical cell fate commitment	BP	1	0	0	1
GO:0010686	tetracyclic triterpenoid biosynthetic process	BP	2	0	0	1
GO:0010705	meiotic DNA double-strand break processing involved in reciprocal meiotic recombination	BP	3	0	0	1
GO:0010730	negative regulation of hydrogen peroxide biosynthetic process	BP	2	0	0	1
GO:0010774	meiotic strand invasion involved in reciprocal meiotic recombination	BP	1	0	0	1
GO:0010777	meiotic mismatch repair involved in reciprocal meiotic recombination	BP	4	0	0	1
GO:0010789	meiotic sister chromatid cohesion involved in meiosis I	BP	2	0	0	1
GO:0010792	DNA double-strand break processing involved in repair via single-strand annealing	BP	2	0	0	1
GO:0010821	regulation of mitochondrion organization	BP	1	0	0	1
GO:0010822	positive regulation of mitochondrion organization	BP	1	0	0	1
GO:0010828	positive regulation of glucose transmembrane transport	BP	1	0	0	1
GO:0010833	telomere maintenance via telomere lengthening	BP	1	0	0	1
GO:0010845	positive regulation of reciprocal meiotic recombination	BP	1	0	0	1
GO:0010867	positive regulation of triglyceride biosynthetic process	BP	1	0	0	1
GO:0010876	lipid localization	BP	1	0	0	1
GO:0010888	negative regulation of lipid storage	BP	1	0	0	1
GO:0010896	regulation of triglyceride catabolic process	BP	2	0	0	1
GO:0010906	regulation of glucose metabolic process	BP	2	0	0	1
GO:0010923	negative regulation of phosphatase activity	BP	1	0	0	1
GO:0010929	positive regulation of auxin mediated signaling pathway	BP	9	0	0	1
GO:0010930	negative regulation of auxin mediated signaling pathway	BP	2	0	0	1
GO:0010948	negative regulation of cell cycle process	BP	1	0	0	1
GO:0010951	negative regulation of endopeptidase activity	BP	1	0	0	1
GO:0010952	positive regulation of peptidase activity	BP	2	0	0	1
GO:0010960	magnesium ion homeostasis	BP	9	0	0	1
GO:0010966	regulation of phosphate transport	BP	1	0	0	1
GO:0010968	regulation of microtubule nucleation	BP	1	0	0	1
GO:0010971	positive regulation of G2/M transition of mitotic cell cycle	BP	7	0	0	1
GO:0010981	regulation of cell wall macromolecule metabolic process	BP	1	0	0	1
GO:0010992	ubiquitin recycling	BP	1	0	0	1
GO:0012502	induction of programmed cell death	BP	1	0	0	1
GO:0015015	heparan sulfate proteoglycan biosynthetic process, enzymatic modification	BP	1	0	0	1
GO:0015074	DNA integration	BP	3	0	0	1
GO:0015670	carbon dioxide transport	BP	1	0	0	1
GO:0015671	oxygen transport	BP	2	0	0	1
GO:0015675	nickel cation transport	BP	2	0	0	1
GO:0015680	protein maturation by copper ion transfer	BP	1	0	0	1
GO:0015689	molybdate ion transport	BP	6	0	0	1
GO:0015691	cadmium ion transport	BP	15	0	0	1
GO:0015693	magnesium ion transport	BP	22	0	0	1
GO:0015698	inorganic anion transport	BP	13	0	0	1
GO:0015700	arsenite transport	BP	5	0	0	1
GO:0015706	nitrate transmembrane transport	BP	28	0	0	1
GO:0015713	phosphoglycerate transmembrane transport	BP	8	0	0	1
GO:0015714	phosphoenolpyruvate transport	BP	6	0	0	1
GO:0015717	triose phosphate transport	BP	1	0	0	1
GO:0015720	allantoin transport	BP	3	0	0	1
GO:0015727	lactate transport	BP	1	0	0	1
GO:0015739	sialic acid transport	BP	6	0	0	1
GO:0015741	fumarate transport	BP	1	0	0	1
GO:0015742	alpha-ketoglutarate transport	BP	2	0	0	1
GO:0015743	malate transport	BP	12	0	0	1
GO:0015744	succinate transport	BP	1	0	0	1
GO:0015746	citrate transport	BP	3	0	0	1
GO:0015755	fructose transmembrane transport	BP	2	0	0	1
GO:0015760	glucose-6-phosphate transport	BP	4	0	0	1
GO:0015770	sucrose transport	BP	16	0	0	1
GO:0015772	oligosaccharide transport	BP	1	0	0	1
GO:0015774	polysaccharide transport	BP	3	0	0	1
GO:0015783	GDP-fucose transmembrane transport	BP	3	0	0	1
GO:0015786	UDP-glucose transmembrane transport	BP	4	0	0	1
GO:0015789	UDP-N-acetylgalactosamine transmembrane transport	BP	1	0	0	1
GO:0015790	UDP-xylose transmembrane transport	BP	3	0	0	1
GO:0015798	myo-inositol transport	BP	4	0	0	1
GO:0015800	acidic amino acid transport	BP	5	0	0	1
GO:0015801	aromatic amino acid transport	BP	1	0	0	1
GO:0015804	neutral amino acid transport	BP	8	0	0	1
GO:0015805	S-adenosyl-L-methionine transport	BP	1	0	0	1
GO:0015808	L-alanine transport	BP	2	0	0	1
GO:0015810	aspartate transmembrane transport	BP	1	0	0	1
GO:0015811	L-cystine transport	BP	2	0	0	1
GO:0015812	gamma-aminobutyric acid transport	BP	1	0	0	1
GO:0015813	L-glutamate transmembrane transport	BP	1	0	0	1
GO:0015822	ornithine transport	BP	1	0	0	1
[truncated: 5,347 more rows]

## Sheet: b
Supplementary Data 5b | Enriched gene ontology (GO) categories for downregulated shade genes in the GS self-shading experiments. We listed GOID, the highest-level GO terms (BP, CC, and MF for biological processes, cellular components, and molecular functions, respectively), GO terms, number of genes in the reference, number of DEGs, fold enrichment, and FDR. Fold enrichment was calculated as (num…
GOID	GO term	Highest level GO term	Number of genes in the reference (total 30162 genes)	Number of DEGs (total 1563 genes)	Fold enrichment	FDR
GO:0009507	chloroplast	CC	5415	673	2.39838	8.46882e-107
GO:0009535	chloroplast thylakoid membrane	CC	362	164	8.74252	5.1693e-83
GO:0009570	chloroplast stroma	CC	744	200	5.1875	1.86432e-69
GO:0009534	chloroplast thylakoid	CC	232	123	10.231	7.84948e-68
GO:0009579	thylakoid	CC	225	118	10.1205	1.0957e-64
GO:0009941	chloroplast envelope	CC	655	172	5.06744	3.03361e-58
GO:0009416	response to light stimulus	BP	1209	196	3.12846	3.06178e-37
GO:0003729	mRNA binding	MF	1300	185	2.74618	2.58232e-28
GO:0048046	apoplast	CC	336	83	4.76694	8.93077e-26
GO:0044271	cellular nitrogen compound biosynthetic process	BP	370	88	4.58968	2.54075e-25
GO:0005829	cytosol	CC	2971	298	1.9356	1.75125e-24
GO:0005634	nucleus	CC	12256	432	0.680199	1.50835e-23
GO:0009409	response to cold	BP	651	109	3.23107	7.70971e-21
GO:0009543	chloroplast thylakoid lumen	CC	49	30	11.8148	1.92588e-17
GO:0009536	plastid	CC	1055	126	2.30473	1.9103e-14
GO:0006412	translation	BP	348	66	3.65987	2.48279e-14
GO:0044283	small molecule biosynthetic process	BP	155	43	5.3535	8.88773e-14
GO:0031977	thylakoid lumen	CC	66	28	8.18682	3.60149e-13
GO:0003735	structural constituent of ribosome	MF	337	63	3.60755	4.18367e-13
GO:0015995	chlorophyll biosynthetic process	BP	81	31	7.38546	1.04106e-12
GO:0022626	cytosolic ribosome	CC	230	48	4.02731	1.89792e-12
GO:0010319	stromule	CC	48	23	9.24672	1.11099e-11
GO:0009654	photosystem II oxygen evolving complex	CC	21	17	15.6218	3.09244e-11
GO:0010287	plastoglobule	CC	64	25	7.53809	3.3666e-11
GO:0022625	cytosolic large ribosomal subunit	CC	166	38	4.4175	6.13505e-11
GO:0009768	photosynthesis, light harvesting in photosystem I	BP	24	18	14.4731	1.46002e-10
GO:0015979	photosynthesis	BP	83	28	6.51	2.31495e-10
GO:0009505	plant-type cell wall	CC	583	76	2.51563	3.33474e-10
GO:0005576	extracellular region	CC	2658	220	1.59724	1.39347e-09
GO:0018130	heterocycle biosynthetic process	BP	192	40	4.02031	1.71107e-09
GO:0009773	photosynthetic electron transport in photosystem I	BP	18	15	16.0813	3.58624e-09
GO:0065003	protein-containing complex assembly	BP	164	36	4.23604	4.60283e-09
GO:0009059	macromolecule biosynthetic process	BP	1017	107	2.03032	2.68544e-08
GO:0009658	chloroplast organization	BP	199	38	3.68495	3.81462e-08
GO:0015994	chlorophyll metabolic process	BP	91	25	5.30151	9.30659e-08
GO:0016168	chlorophyll binding	MF	24	15	12.0609	1.6935e-07
GO:0010598	NAD(P)H dehydrogenase complex (plastoquinone)	CC	13	11	16.3287	2.19e-07
GO:0019253	reductive pentose-phosphate cycle	BP	14	12	16.5407	2.39285e-07
GO:0009538	photosystem I reaction center	CC	9	9	19.2975	2.04833e-06
GO:0010468	regulation of gene expression	BP	1255	25	0.384412	5.19866e-06
GO:0019684	photosynthesis, light reaction	BP	38	15	7.61744	5.19866e-06
GO:0009813	flavonoid biosynthetic process	BP	52	17	6.3088	5.73639e-06
GO:0009645	response to low light intensity stimulus	BP	27	13	9.29139	6.37194e-06
GO:0009765	photosynthesis, light harvesting	BP	17	11	12.4866	7.25467e-06
GO:0071482	cellular response to light stimulus	BP	70	19	5.23789	9.45576e-06
GO:0042644	chloroplast nucleoid	CC	56	16	5.51357	1.20841e-05
GO:0019898	extrinsic component of membrane	CC	36	13	6.96854	1.6452e-05
GO:0042440	pigment metabolic process	BP	118	24	3.92492	2.00461e-05
GO:1901362	organic cyclic compound biosynthetic process	BP	491	57	2.24024	2.02309e-05
GO:0099503	secretory vesicle	CC	209	31	2.86231	3.1596e-05
GO:0009644	response to high light intensity	BP	63	17	5.20726	4.26485e-05
GO:0019438	aromatic compound biosynthetic process	BP	441	52	2.27544	4.26485e-05
GO:0042651	thylakoid membrane	CC	34	12	6.81088	4.88164e-05
GO:1901566	organonitrogen compound biosynthetic process	BP	290	39	2.59518	6.64862e-05
GO:0009642	response to light intensity	BP	227	33	2.80536	9.20097e-05
GO:0009767	photosynthetic electron transport chain	BP	19	10	10.1566	9.20097e-05
GO:0009627	systemic acquired resistance	BP	114	22	3.72408	0.000110612
GO:0008610	lipid biosynthetic process	BP	283	37	2.523	0.000187711
GO:0044255	cellular lipid metabolic process	BP	256	35	2.63833	0.000187711
GO:0006511	ubiquitin-dependent protein catabolic process	BP	419	3	0.138168	0.000244582
GO:0032544	plastid translation	BP	23	10	8.39022	0.000302715
GO:0005840	ribosome	CC	35	11	6.06493	0.000318376
GO:0010224	response to UV-B	BP	78	17	4.20587	0.000397697
GO:0006721	terpenoid metabolic process	BP	45	13	5.57483	0.000405296
GO:0010207	photosystem II assembly	BP	34	11	6.24331	0.000851772
GO:0042793	plastid transcription	BP	15	8	10.292	0.000851772
GO:1901259	chloroplast rRNA processing	BP	27	10	7.14722	0.000851772
GO:0010196	nonphotochemical quenching	BP	16	8	9.64875	0.00118745
GO:0000427	plastid-encoded plastid RNA polymerase complex	CC	14	7	9.64875	0.00124297
GO:0000325	plant-type vacuole	CC	878	76	1.6704	0.00137155
GO:0009515	granal stacked thylakoid	CC	5	5	19.2975	0.00156015
GO:0090391	granum assembly	BP	7	6	16.5407	0.00169098
GO:0004842	ubiquitin-protein transferase activity	MF	357	2	0.108109	0.00188092
GO:0008266	poly(U) RNA binding	MF	31	11	6.8475	0.00188092
GO:0009517	PSII associated light-harvesting complex II	CC	6	5	16.0813	0.00257242
GO:0098807	chloroplast thylakoid membrane protein complex	CC	6	5	16.0813	0.00257242
GO:0009266	response to temperature stimulus	BP	376	41	2.10425	0.00269903
GO:0019252	starch biosynthetic process	BP	40	11	5.30681	0.00269903
GO:0042180	cellular ketone metabolic process	BP	13	7	10.391	0.00269903
GO:0006094	gluconeogenesis	BP	26	9	6.67991	0.00306287
GO:0009753	response to jasmonic acid	BP	552	54	1.8878	0.00306287
GO:0033014	tetrapyrrole biosynthetic process	BP	41	11	5.17738	0.00306287
GO:0006357	regulation of transcription by RNA polymerase II	BP	386	4	0.199974	0.00368867
GO:0010380	regulation of chlorophyll biosynthetic process	BP	27	9	6.4325	0.00368867
GO:0000311	plastid large ribosomal subunit	CC	7	5	13.7839	0.00410248
GO:0009706	chloroplast inner membrane	CC	79	14	3.41981	0.00420347
GO:0042549	photosystem II stabilization	BP	5	5	19.2975	0.00454352
GO:2000241	regulation of reproductive process	BP	252	1	0.0765774	0.00457535
GO:0019538	protein metabolic process	BP	537	52	1.86866	0.00496933
GO:0010228	vegetative to reproductive phase transition of meristem	BP	335	3	0.172813	0.00501064
GO:0022627	cytosolic small ribosomal subunit	CC	105	16	2.94057	0.00682165
GO:0009522	photosystem I	CC	4	4	19.2975	0.00750433
GO:0030093	chloroplast photosystem I	CC	4	4	19.2975	0.00750433
GO:0010027	thylakoid membrane organization	BP	65	13	3.8595	0.00755672
GO:0030388	fructose 1,6-bisphosphate metabolic process	BP	12	6	9.64875	0.0110195
GO:0016192	vesicle-mediated transport	BP	236	1	0.0817691	0.013905
GO:0009902	chloroplast relocation	BP	8	5	12.0609	0.0179731
GO:0010114	response to red light	BP	94	15	3.07939	0.0196888
GO:0009769	photosynthesis, light harvesting in photosystem II	BP	4	4	19.2975	0.0228421
GO:0036211	protein modification process	BP	525	10	0.367572	0.0237329
GO:0006351	DNA-templated transcription	BP	236	27	2.20777	0.0281682
GO:0050793	regulation of developmental process	BP	485	9	0.358098	0.0300613
GO:0009523	photosystem II	CC	7	4	11.0271	0.0305732
GO:0033013	tetrapyrrole metabolic process	BP	16	6	7.23656	0.03263
GO:0050665	hydrogen peroxide biosynthetic process	BP	10	5	9.64875	0.034386
GO:0046244	salicylic acid catabolic process	BP	5	4	15.438	0.0358631
GO:0002239	response to oomycetes	BP	32	8	4.82438	0.037266
GO:0045156	electron transporter, transferring electrons within the cyclic electron transport pathway of photosynthesis activity	MF	6	5	16.0813	0.0401281
GO:0048564	photosystem I assembly	BP	18	6	6.4325	0.0508582
GO:0009772	photosynthetic electron transport in photosystem II	BP	6	4	12.865	0.0549077
GO:0010205	photoinhibition	BP	12	5	8.04063	0.0605189
GO:0044281	small molecule metabolic process	BP	322	32	1.91776	0.0618552
GO:0009611	response to wounding	BP	954	74	1.49687	0.0654948
GO:0000978	RNA polymerase II cis-regulatory region sequence-specific DNA binding	MF	269	2	0.143476	0.0684802
GO:0005777	peroxisome	CC	406	36	1.71111	0.0747201
GO:0009533	chloroplast stromal thylakoid	CC	10	4	7.719	0.0782461
GO:0009854	oxidative photosynthetic carbon pathway	BP	7	4	11.0271	0.0783189
GO:0009751	response to salicylic acid	BP	340	33	1.87299	0.0798321
GO:0044248	cellular catabolic process	BP	454	9	0.38255	0.0798321
GO:0006833	water transport	BP	29	7	4.65802	0.084616
GO:0000398	mRNA splicing, via spliceosome	BP	221	2	0.174638	0.0851762
GO:0006886	intracellular protein transport	BP	225	2	0.171533	0.0859846
GO:0009314	response to radiation	BP	91	13	2.75679	0.0890992
GO:0008652	amino acid biosynthetic process	BP	3	3	19.2975	0.101376
GO:0019464	glycine decarboxylation via glycine cleavage system	BP	8	4	9.64875	0.101376
GO:0097753	membrane bending	BP	3	3	19.2975	0.101376
GO:0006096	glycolytic process	BP	60	10	3.21625	0.102783
GO:0010007	magnesium chelatase complex	CC	5	3	11.5785	0.107245
GO:0019761	glucosinolate biosynthetic process	BP	94	13	2.6688	0.108273
GO:0009637	response to blue light	BP	125	16	2.47008	0.109212
GO:0010112	regulation of systemic acquired resistance	BP	15	5	6.4325	0.109212
GO:1901149	salicylic acid binding	MF	29	8	5.32345	0.109975
GO:1901401	regulation of tetrapyrrole metabolic process	BP	9	4	8.57667	0.131254
GO:0017148	negative regulation of translation	BP	24	6	4.82438	0.134202
GO:0005886	plasma membrane	CC	3424	213	1.20046	0.13514
GO:0012505	endomembrane system	CC	149	1	0.129513	0.137856
GO:0005789	endoplasmic reticulum membrane	CC	218	3	0.265562	0.138161
GO:0005960	glycine cleavage complex	CC	6	3	9.64875	0.138161
GO:0016328	lateral plasma membrane	CC	6	3	9.64875	0.138161
GO:0010218	response to far red light	BP	53	9	3.27693	0.13878
GO:0045454	cell redox homeostasis	BP	53	9	3.27693	0.13878
GO:0009411	response to UV	BP	43	8	3.59023	0.140219
GO:1901463	regulation of tetrapyrrole biosynthetic process	BP	4	3	14.4731	0.152133
GO:0046283	anthocyanin-containing compound metabolic process	BP	17	5	5.67574	0.157328
GO:0009735	response to cytokinin	BP	77	11	2.75679	0.16302
GO:0045037	protein import into chloroplast stroma	BP	35	7	3.8595	0.168797
GO:0000139	Golgi membrane	CC	104	0	0	0.174297
GO:0061630	ubiquitin protein ligase activity	MF	317	4	0.243502	0.175177
GO:0009506	plasmodesma	CC	1162	81	1.34518	0.178561
GO:0062091	Ycf2/FtsHi complex	CC	7	3	8.27036	0.178561
GO:0009889	regulation of biosynthetic process	BP	67	10	2.88022	0.180031
GO:0009812	flavonoid metabolic process	BP	68	10	2.83787	0.195539
GO:0009344	nitrite reductase complex [NAD(P)H]	CC	2	2	19.2975	0.196337
GO:0009512	cytochrome b6f complex	CC	2	2	19.2975	0.196337
GO:0009782	photosystem I antenna complex	CC	2	2	19.2975	0.196337
GO:0009783	photosystem II antenna complex	CC	2	2	19.2975	0.196337
GO:0043253	chloroplast ribosome	CC	2	2	19.2975	0.196337
GO:0043674	columella	CC	2	2	19.2975	0.196337
GO:0005854	nascent polypeptide-associated complex	CC	8	3	7.23656	0.203419
GO:0055035	plastid thylakoid membrane	CC	8	3	7.23656	0.203419
GO:0007623	circadian rhythm	BP	141	16	2.18979	0.203583
GO:0045944	positive regulation of transcription by RNA polymerase II	BP	161	1	0.11986	0.208704
GO:0006021	inositol biosynthetic process	BP	5	3	11.5785	0.211076
GO:0009657	plastid organization	BP	19	5	5.07829	0.211076
GO:0019725	cellular homeostasis	BP	5	3	11.5785	0.211076
GO:1901403	positive regulation of tetrapyrrole metabolic process	BP	5	3	11.5785	0.211076
GO:0000981	DNA-binding transcription factor activity, RNA polymerase II-specific	MF	310	4	0.249	0.220031
GO:0003676	nucleic acid binding	MF	339	5	0.284624	0.220031
GO:0015250	water channel activity	MF	35	8	4.41086	0.220031
GO:0006778	porphyrin-containing compound metabolic process	BP	38	7	3.5548	0.228034
GO:0009643	photosynthetic acclimation	BP	12	4	6.4325	0.245479
GO:0009089	lysine biosynthetic process via diaminopimelate	BP	20	5	4.82438	0.246072
GO:0043161	proteasome-mediated ubiquitin-dependent protein catabolic process	BP	110	0	0	0.247134
GO:0006355	regulation of DNA-templated transcription	BP	1979	76	0.741087	0.255638
GO:0003700	DNA-binding transcription factor activity	MF	1687	59	0.674898	0.257901
GO:0009055	electron transfer activity	MF	79	12	2.93127	0.257901
GO:0015116	sulfate transmembrane transporter activity	MF	21	6	5.51357	0.257901
GO:0043295	glutathione binding	MF	21	6	5.51357	0.257901
GO:0017018	myosin phosphatase activity	MF	141	0	0	0.257901
GO:0006098	pentose-phosphate shunt	BP	21	5	4.59464	0.265926
GO:0006779	porphyrin-containing compound biosynthetic process	BP	21	5	4.59464	0.265926
GO:0009090	homoserine biosynthetic process	BP	6	3	9.64875	0.265926
GO:0009704	de-etiolation	BP	21	5	4.59464	0.265926
GO:0010446	response to alkaline pH	BP	6	3	9.64875	0.265926
GO:0034758	positive regulation of iron ion transport	BP	6	3	9.64875	0.265926
GO:0046148	pigment biosynthetic process	BP	40	7	3.37706	0.265926
GO:0071483	cellular response to blue light	BP	21	5	4.59464	0.265926
GO:1900425	negative regulation of defense response to bacterium	BP	21	5	4.59464	0.265926
GO:0019748	secondary metabolic process	BP	229	22	1.85391	0.265965
GO:0004332	fructose-bisphosphate aldolase activity	MF	8	4	9.64875	0.274904
GO:0047100	glyceraldehyde-3-phosphate dehydrogenase (NADP+) (phosphorylating) activity	MF	3	3	19.2975	0.274904
GO:0051920	peroxiredoxin activity	MF	3	3	19.2975	0.274904
GO:0008271	secondary active sulfate transmembrane transporter activity	MF	15	5	6.4325	0.295562
GO:0030275	LRR domain binding	MF	23	6	5.03413	0.297756
GO:0000151	ubiquitin ligase complex	CC	88	0	0	0.307052
GO:0016607	nuclear speck	CC	89	0	0	0.307052
GO:0019005	SCF ubiquitin ligase complex	CC	89	0	0	0.307052
GO:0005976	polysaccharide metabolic process	BP	32	6	3.61828	0.327027
GO:0046394	carboxylic acid biosynthetic process	BP	111	13	2.26007	0.327027
GO:0010206	photosystem II repair	BP	14	4	5.51357	0.33072
GO:0048364	root development	BP	598	17	0.548591	0.33975
GO:0005773	vacuole	CC	371	30	1.56045	0.341136
GO:0009629	response to gravity	BP	7	3	8.27036	0.34248
GO:0010236	plastoquinone biosynthetic process	BP	7	3	8.27036	0.34248
GO:0080151	positive regulation of salicylic acid mediated signaling pathway	BP	7	3	8.27036	0.34248
GO:0002237	response to molecule of bacterial origin	BP	177	18	1.96246	0.345705
GO:0051555	flavonol biosynthetic process	BP	33	6	3.50864	0.346891
GO:0080027	response to herbivore	BP	33	6	3.50864	0.346891
GO:0006949	syncytium formation	BP	15	4	5.146	0.369025
GO:0009088	threonine biosynthetic process	BP	15	4	5.146	0.369025
GO:0045727	positive regulation of translation	BP	15	4	5.146	0.369025
GO:0046688	response to copper ion	BP	15	4	5.146	0.369025
GO:0045273	respiratory chain complex II	CC	11	3	5.26296	0.369575
GO:0033554	cellular response to stress	BP	2	2	19.2975	0.394084
GO:0071490	cellular response to far red light	BP	2	2	19.2975	0.394084
GO:0070938	contractile ring	CC	4	2	9.64875	0.401148
GO:0015934	large ribosomal subunit	CC	21	4	3.67572	0.402371
GO:0040007	growth	BP	212	20	1.82052	0.405078
GO:0009072	aromatic amino acid metabolic process	BP	57	8	2.70842	0.405415
GO:0000932	P-body	CC	77	0	0	0.41012
GO:0016310	phosphorylation	BP	325	7	0.415639	0.41079
GO:2000122	negative regulation of stomatal complex development	BP	8	3	7.23656	0.41079
GO:0009908	flower development	BP	290	6	0.399259	0.41455
GO:0010315	auxin export across the plasma membrane	BP	16	4	4.82438	0.418097
GO:0031146	SCF-dependent proteasomal ubiquitin-dependent protein catabolic process	BP	95	0	0	0.418318
GO:0031428	box C/D RNP complex	CC	12	3	4.82438	0.418429
GO:0048367	shoot system development	BP	484	13	0.518321	0.426061
GO:0048638	regulation of developmental growth	BP	137	1	0.140858	0.429596
GO:0015935	small ribosomal subunit	CC	22	4	3.50864	0.430638
GO:0071013	catalytic step 2 spliceosome	CC	84	0	0	0.430638
GO:0009828	plant-type cell wall loosening	BP	36	6	3.21625	0.437408
GO:0042538	hyperosmotic salinity response	BP	59	8	2.61661	0.450869
GO:0003755	peptidyl-prolyl cis-trans isomerase activity	MF	89	12	2.60191	0.45802
GO:0009407	toxin catabolic process	BP	48	7	2.81422	0.471137
GO:0042631	cellular response to water deprivation	BP	48	7	2.81422	0.471137
GO:0010021	amylopectin biosynthetic process	BP	9	3	6.4325	0.485421
GO:0010604	positive regulation of macromolecule metabolic process	BP	167	2	0.231108	0.485421
GO:0015976	carbon utilization	BP	9	3	6.4325	0.485421
GO:0032432	actin filament bundle	CC	5	2	7.719	0.489148
GO:0045281	succinate dehydrogenase complex	CC	5	2	7.719	0.489148
GO:0005635	nuclear envelope	CC	109	1	0.177041	0.5084
GO:0006869	lipid transport	BP	61	8	2.53082	0.509455
GO:0006749	glutathione metabolic process	BP	50	7	2.70165	0.518489
GO:0006790	sulfur compound metabolic process	BP	111	12	2.08622	0.518489
GO:0009408	response to heat	BP	366	9	0.474529	0.518489
GO:0010270	photosystem II oxygen evolving complex assembly	BP	3	2	12.865	0.518489
GO:0035304	regulation of protein dephosphorylation	BP	3	2	12.865	0.518489
GO:0042819	vitamin B6 biosynthetic process	BP	3	2	12.865	0.518489
GO:0042853	L-alanine catabolic process	BP	3	2	12.865	0.518489
GO:0046506	sulfolipid biosynthetic process	BP	3	2	12.865	0.518489
GO:0051052	regulation of DNA metabolic process	BP	3	2	12.865	0.518489
GO:1900386	positive regulation of flavonol biosynthetic process	BP	3	2	12.865	0.518489
GO:1902265	abscisic acid homeostasis	BP	3	2	12.865	0.518489
GO:1902358	sulfate transmembrane transport	BP	3	2	12.865	0.518489
GO:1903428	positive regulation of reactive oxygen species biosynthetic process	BP	3	2	12.865	0.518489
GO:0006470	protein dephosphorylation	BP	87	0	0	0.532697
GO:0006121	mitochondrial electron transport, succinate to ubiquinone	BP	10	3	5.78925	0.539522
GO:0008272	sulfate transport	BP	10	3	5.78925	0.539522
GO:0010189	vitamin E biosynthetic process	BP	10	3	5.78925	0.539522
GO:0042335	cuticle development	BP	10	3	5.78925	0.539522
GO:0005983	starch catabolic process	BP	19	4	4.06263	0.549579
GO:0016998	cell wall macromolecule catabolic process	BP	19	4	4.06263	0.549579
GO:0032502	developmental process	BP	29	5	3.32716	0.549579
GO:1990641	response to iron ion starvation	BP	19	4	4.06263	0.549579
GO:0003824	catalytic activity	MF	70	10	2.75679	0.559549
GO:0004324	ferredoxin-NADP+ reductase activity	MF	5	3	11.5785	0.559549
GO:0005509	calcium ion binding	MF	289	27	1.80288	0.559549
GO:0016655	oxidoreductase activity, acting on NAD(P)H, quinone or similar compound as acceptor	MF	5	3	11.5785	0.559549
GO:0033612	receptor serine/threonine kinase binding	MF	59	9	2.94369	0.559549
GO:0051641	cellular localization	BP	160	2	0.241219	0.589801
GO:0000326	protein storage vacuole	CC	15	3	3.8595	0.600306
GO:0009569	chloroplast starch grain	CC	6	2	6.4325	0.600306
GO:0098572	stromal side of plastid thylakoid membrane	CC	6	2	6.4325	0.600306
GO:0003973	(S)-2-hydroxy-acid oxidase activity	MF	6	3	9.64875	0.60994
GO:0015267	channel activity	MF	21	5	4.59464	0.60994
GO:0016787	hydrolase activity	MF	73	10	2.64349	0.60994
GO:0016987	sigma factor activity	MF	6	3	9.64875	0.60994
GO:0030170	pyridoxal phosphate binding	MF	105	13	2.38921	0.60994
GO:0051287	NAD binding	MF	74	10	2.60777	0.60994
GO:0102040	fumarate reductase (menaquinone)	MF	6	3	9.64875	0.60994
GO:2001070	starch binding	MF	13	4	5.93769	0.60994
GO:0051173	positive regulation of nitrogen compound metabolic process	BP	87	10	2.2181	0.632321
GO:0042548	regulation of photosynthesis, light reaction	BP	11	3	5.26296	0.635523
GO:0009625	response to insect	BP	42	6	2.75679	0.649195
GO:0006546	glycine catabolic process	BP	4	2	9.64875	0.663836
GO:0007154	cell communication	BP	4	2	9.64875	0.663836
GO:0009269	response to desiccation	BP	31	5	3.1125	0.663836
GO:0018105	peptidyl-serine phosphorylation	BP	118	1	0.163538	0.663836
GO:0033614	chloroplast proton-transporting ATP synthase complex assembly	BP	4	2	9.64875	0.663836
GO:0043489	RNA stabilization	BP	4	2	9.64875	0.663836
GO:0071491	cellular response to red light	BP	4	2	9.64875	0.663836
GO:0080093	regulation of photorespiration	BP	4	2	9.64875	0.663836
GO:0140013	meiotic nuclear division	BP	4	2	9.64875	0.663836
GO:0006006	glucose metabolic process	BP	21	4	3.67572	0.671999
GO:0000104	succinate dehydrogenase activity	MF	7	3	8.27036	0.68217
GO:0003959	NADPH dehydrogenase activity	MF	8	3	7.23656	0.68217
GO:0004072	aspartate kinase activity	MF	7	3	8.27036	0.68217
GO:0004364	glutathione transferase activity	MF	65	9	2.67196	0.68217
GO:0004365	glyceraldehyde-3-phosphate dehydrogenase (NAD+) (phosphorylating) activity	MF	7	3	8.27036	0.68217
GO:0004373	glycogen (starch) synthase activity	MF	7	3	8.27036	0.68217
GO:0004659	prenyltransferase activity	MF	8	3	7.23656	0.68217
GO:0005534	galactose binding	MF	2	2	19.2975	0.68217
GO:0010242	oxygen evolving activity	MF	2	2	19.2975	0.68217
GO:0015140	malate transmembrane transporter activity	MF	8	3	7.23656	0.68217
GO:0016851	magnesium chelatase activity	MF	7	3	8.27036	0.68217
GO:0033743	peptide-methionine (R)-S-oxide reductase activity	MF	8	3	7.23656	0.68217
GO:0033759	flavone synthase activity	MF	2	2	19.2975	0.68217
GO:0034785	salicylate 5-hydroxylase activity	MF	2	2	19.2975	0.68217
GO:0045486	naringenin 3-dioxygenase activity	MF	2	2	19.2975	0.68217
GO:0046028	electron transporter, transferring electrons from cytochrome b6/f complex of photosystem II activity	MF	2	2	19.2975	0.68217
GO:0047958	glycine:2-oxoglutarate aminotransferase activity	MF	2	2	19.2975	0.68217
GO:0048529	magnesium-protoporphyrin IX monomethyl ester (oxidative) cyclase activity	MF	2	2	19.2975	0.68217
GO:0052638	indole-3-butyrate beta-glucosyltransferase activity	MF	2	2	19.2975	0.68217
GO:0052832	inositol monophosphate 3-phosphatase activity	MF	2	2	19.2975	0.68217
GO:0052833	inositol monophosphate 4-phosphatase activity	MF	2	2	19.2975	0.68217
GO:0000027	ribosomal large subunit assembly	BP	32	5	3.01524	0.687825
GO:0006486	protein glycosylation	BP	123	1	0.15689	0.687825
GO:0009695	jasmonic acid biosynthetic process	BP	32	5	3.01524	0.687825
GO:1901565	organonitrogen compound catabolic process	BP	266	6	0.435282	0.687825
GO:0004722	protein serine/threonine phosphatase activity	MF	93	0	0	0.690397
GO:0009819	drought recovery	BP	12	3	4.82438	0.698134
GO:0010306	rhamnogalacturonan II biosynthetic process	BP	12	3	4.82438	0.698134
GO:0005654	nucleoplasm	CC	163	3	0.355169	0.705601
GO:0005658	alpha DNA polymerase:primase complex	CC	7	2	5.51357	0.705601
GO:0009574	preprophase band	CC	40	5	2.41219	0.705601
GO:0042807	central vacuole	CC	7	2	5.51357	0.705601
GO:0003993	acid phosphatase activity	MF	47	7	2.8741	0.733676
GO:0032543	mitochondrial translation	BP	22	4	3.50864	0.736442
GO:0006979	response to oxidative stress	BP	625	45	1.38942	0.737723
GO:0009860	pollen tube growth	BP	179	3	0.323422	0.737723
GO:0010167	response to nitrate	BP	33	5	2.92386	0.737723
GO:0002181	cytoplasmic translation	BP	59	7	2.28953	0.753749
GO:0006000	fructose metabolic process	BP	13	3	4.45327	0.753749
GO:0006020	inositol metabolic process	BP	5	2	7.719	0.753749
GO:0006809	nitric oxide biosynthetic process	BP	5	2	7.719	0.753749
GO:0006892	post-Golgi vesicle-mediated transport	BP	5	2	7.719	0.753749
GO:0009058	biosynthetic process	BP	58	7	2.32901	0.753749
GO:0009067	aspartate family amino acid biosynthetic process	BP	5	2	7.719	0.753749
GO:0009617	response to bacterium	BP	342	27	1.52349	0.753749
GO:0009694	jasmonic acid metabolic process	BP	23	4	3.35609	0.753749
GO:0009800	cinnamic acid biosynthetic process	BP	5	2	7.719	0.753749
GO:0009804	coumarin metabolic process	BP	5	2	7.719	0.753749
GO:0009808	lignin metabolic process	BP	13	3	4.45327	0.753749
GO:0009891	positive regulation of biosynthetic process	BP	13	3	4.45327	0.753749
GO:0010037	response to carbon dioxide	BP	13	3	4.45327	0.753749
GO:0010117	photoprotection	BP	13	3	4.45327	0.753749
GO:0010623	programmed cell death involved in cell development	BP	5	2	7.719	0.753749
GO:0032790	ribosome disassembly	BP	5	2	7.719	0.753749
GO:0046713	borate transport	BP	5	2	7.719	0.753749
GO:0051083	'de novo' cotranslational protein folding	BP	5	2	7.719	0.753749
GO:0051639	actin filament network formation	BP	5	2	7.719	0.753749
GO:0071484	cellular response to light intensity	BP	5	2	7.719	0.753749
GO:0071492	cellular response to UV-A	BP	5	2	7.719	0.753749
GO:0071702	organic substance transport	BP	23	4	3.35609	0.753749
GO:0080148	negative regulation of response to water deprivation	BP	5	2	7.719	0.753749
GO:0090333	regulation of stomatal closure	BP	59	7	2.28953	0.753749
GO:0004089	carbonate dehydratase activity	MF	17	4	4.54059	0.758944
GO:0004506	squalene monooxygenase activity	MF	9	3	6.4325	0.758944
GO:0005504	fatty acid binding	MF	17	4	4.54059	0.758944
GO:0008177	succinate dehydrogenase (ubiquinone) activity	MF	9	3	6.4325	0.758944
GO:0016464	chloroplast protein-transporting ATPase activity	MF	9	3	6.4325	0.758944
GO:0016747	acyltransferase activity, transferring groups other than amino-acyl groups	MF	60	8	2.573	0.758944
GO:0019899	enzyme binding	MF	9	3	6.4325	0.758944
GO:0005515	protein binding	MF	5327	313	1.13387	0.763334
GO:0002229	defense response to oomycetes	BP	98	10	1.96913	0.775695
GO:0004618	phosphoglycerate kinase activity	MF	3	2	12.865	0.781797
GO:0008934	inositol monophosphate 1-phosphatase activity	MF	3	2	12.865	0.781797
GO:0015112	nitrate transmembrane transporter activity	MF	18	4	4.28833	0.781797
GO:0016630	protochlorophyllide reductase activity	MF	3	2	12.865	0.781797
GO:0030414	peptidase inhibitor activity	MF	3	2	12.865	0.781797
GO:0036381	pyridoxal 5'-phosphate synthase (glutamine hydrolysing) activity	MF	3	2	12.865	0.781797
GO:0045430	chalcone isomerase activity	MF	3	2	12.865	0.781797
GO:0047746	chlorophyllase activity	MF	3	2	12.865	0.781797
GO:0004523	RNA-DNA hybrid ribonuclease activity	MF	85	0	0	0.789978
GO:0009414	response to water deprivation	BP	1275	83	1.25623	0.80118
GO:0009718	anthocyanin-containing compound biosynthetic process	BP	24	4	3.21625	0.80118
GO:0050829	defense response to Gram-negative bacterium	BP	24	4	3.21625	0.80118
GO:0006032	chitin catabolic process	BP	14	3	4.13518	0.806466
GO:0009097	isoleucine biosynthetic process	BP	14	3	4.13518	0.806466
GO:0009650	UV protection	BP	14	3	4.13518	0.806466
GO:0009698	phenylpropanoid metabolic process	BP	14	3	4.13518	0.806466
GO:0022900	electron transport chain	BP	14	3	4.13518	0.806466
GO:1900865	chloroplast RNA modification	BP	14	3	4.13518	0.806466
GO:0000502	proteasome complex	CC	68	0	0	0.809523
GO:0031982	vesicle	CC	68	0	0	0.809523
GO:0070181	small ribosomal subunit rRNA binding	MF	10	3	5.78925	0.816965
GO:0005749	mitochondrial respiratory chain complex II, succinate dehydrogenase complex (ubiquinone)	CC	8	2	4.82438	0.821723
GO:0008047	enzyme activator activity	MF	29	5	3.32716	0.826377
GO:0019843	rRNA binding	MF	29	5	3.32716	0.826377
GO:0016070	RNA metabolic process	BP	1513	96	1.22443	0.845639
GO:0009788	negative regulation of abscisic acid-activated signaling pathway	BP	73	0	0	0.856204
GO:0000111	nucleotide-excision repair factor 2 complex	CC	1	1	19.2975	0.856338
GO:0000312	plastid small ribosomal subunit	CC	1	1	19.2975	0.856338
GO:0009544	chloroplast ATP synthase complex	CC	1	1	19.2975	0.856338
GO:0009571	proplastid stroma	CC	1	1	19.2975	0.856338
GO:0019034	viral replication complex	CC	1	1	19.2975	0.856338
GO:0031012	extracellular matrix	CC	19	3	3.04697	0.856338
GO:0042579	microbody	CC	1	1	19.2975	0.856338
GO:0071942	XPC complex	CC	1	1	19.2975	0.856338
GO:0042594	response to starvation	BP	25	4	3.0876	0.860054
GO:0006273	lagging strand elongation	BP	6	2	6.4325	0.861353
GO:0008615	pyridoxine biosynthetic process	BP	6	2	6.4325	0.861353
GO:0009052	pentose-phosphate shunt, non-oxidative branch	BP	6	2	6.4325	0.861353
GO:0009082	branched-chain amino acid biosynthetic process	BP	6	2	6.4325	0.861353
GO:0009967	positive regulation of signal transduction	BP	6	2	6.4325	0.861353
GO:0010023	proanthocyanidin biosynthetic process	BP	6	2	6.4325	0.861353
GO:0015729	oxaloacetate transport	BP	6	2	6.4325	0.861353
GO:0022904	respiratory electron transport chain	BP	6	2	6.4325	0.861353
GO:0033500	carbohydrate homeostasis	BP	6	2	6.4325	0.861353
GO:0035627	ceramide transport	BP	6	2	6.4325	0.861353
GO:0042823	pyridoxal phosphate biosynthetic process	BP	6	2	6.4325	0.861353
GO:0043335	protein unfolding	BP	6	2	6.4325	0.861353
GO:0048629	trichome patterning	BP	6	2	6.4325	0.861353
GO:0071486	cellular response to high light intensity	BP	6	2	6.4325	0.861353
GO:0120009	intermembrane lipid transfer	BP	6	2	6.4325	0.861353
GO:0005787	signal peptidase complex	CC	9	2	4.28833	0.875266
GO:0010817	regulation of hormone levels	BP	26	4	2.96885	0.89404
GO:0000293	ferric-chelate reductase activity	MF	11	3	5.26296	0.927294
GO:0003697	single-stranded DNA binding	MF	87	10	2.2181	0.927294
GO:0003886	DNA (cytosine-5-)-methyltransferase activity	MF	11	3	5.26296	0.927294
GO:0004375	glycine dehydrogenase (decarboxylating) activity	MF	4	2	9.64875	0.927294
GO:0005507	copper ion binding	MF	214	19	1.71333	0.927294
GO:0008428	ribonuclease inhibitor activity	MF	4	2	9.64875	0.927294
GO:0016620	oxidoreductase activity, acting on the aldehyde or oxo group of donors, NAD or NADP as acceptor	MF	4	2	9.64875	0.927294
GO:0016887	ATP hydrolysis activity	MF	596	19	0.615189	0.927294
GO:0030060	L-malate dehydrogenase activity	MF	11	3	5.26296	0.927294
GO:0042132	fructose 1,6-bisphosphate 1-phosphatase activity	MF	4	2	9.64875	0.927294
GO:0045548	phenylalanine ammonia-lyase activity	MF	4	2	9.64875	0.927294
GO:0046423	allene-oxide cyclase activity	MF	4	2	9.64875	0.927294
GO:1905538	polysome binding	MF	4	2	9.64875	0.927294
GO:0051537	2 iron, 2 sulfur cluster binding	MF	21	4	3.67572	0.934833
GO:0000977	RNA polymerase II transcription regulatory region sequence-specific DNA binding	MF	77	0	0	0.957536
GO:0005884	actin filament	CC	21	3	2.75679	0.976969
GO:0005681	spliceosomal complex	CC	54	0	0	0.977578
GO:0005686	U2 snRNP	CC	55	0	0	0.977578
GO:0042802	identical protein binding	MF	258	22	1.64552	0.980604
GO:0043022	ribosome binding	MF	44	6	2.63148	0.980604
GO:0003712	transcription coregulator activity	MF	82	0	0	0.980604
GO:0004843	cysteine-type deubiquitinase activity	MF	83	0	0	0.980604
GO:0009664	plant-type cell wall organization	BP	91	9	1.90854	0.983428
GO:0009834	plant-type secondary cell wall biogenesis	BP	91	9	1.90854	0.983428
GO:0010017	red or far-red light signaling pathway	BP	27	4	2.85889	0.983428
GO:0006888	endoplasmic reticulum to Golgi vesicle-mediated transport	BP	104	1	0.185553	0.998707
GO:0008380	RNA splicing	BP	104	1	0.185553	0.998707
GO:0000023	maltose metabolic process	BP	2	1	9.64875	1
GO:0000025	maltose catabolic process	BP	2	1	9.64875	1
GO:0000028	ribosomal small subunit assembly	BP	30	3	1.92975	1
GO:0000038	very long-chain fatty acid metabolic process	BP	23	1	0.839022	1
GO:0000050	urea cycle	BP	4	1	4.82438	1
GO:0000053	argininosuccinate metabolic process	BP	2	1	9.64875	1
GO:0000079	regulation of cyclin-dependent protein serine/threonine kinase activity	BP	41	3	1.41201	1
GO:0000103	sulfate assimilation	BP	26	2	1.48442	1
GO:0000105	histidine biosynthetic process	BP	12	1	1.60813	1
GO:0000122	negative regulation of transcription by RNA polymerase II	BP	67	2	0.576045	1
GO:0000154	rRNA modification	BP	2	1	9.64875	1
GO:0000160	phosphorelay signal transduction system	BP	27	3	2.14417	1
GO:0000162	tryptophan biosynthetic process	BP	28	3	2.06759	1
GO:0000226	microtubule cytoskeleton organization	BP	87	5	1.10905	1
GO:0000271	polysaccharide biosynthetic process	BP	26	1	0.742212	1
GO:0000278	mitotic cell cycle	BP	82	3	0.706006	1
GO:0000302	response to reactive oxygen species	BP	57	5	1.69276	1
GO:0000304	response to singlet oxygen	BP	10	1	1.92975	1
GO:0000373	Group II intron splicing	BP	30	4	2.573	1
GO:0000377	RNA splicing, via transesterification reactions with bulged adenosine as nucleophile	BP	1	1	19.2975	1
GO:0000447	endonucleolytic cleavage in ITS1 to separate SSU-rRNA from 5.8S rRNA and LSU-rRNA from tricistronic rRNA transcript (SSU-rRNA, 5.8S rRNA, LSU-rRNA)	BP	10	1	1.92975	1
GO:0000460	maturation of 5.8S rRNA	BP	26	1	0.742212	1
GO:0000461	endonucleolytic cleavage to generate mature 3'-end of SSU-rRNA from (SSU-rRNA, 5.8S rRNA, LSU-rRNA)	BP	3	1	6.4325	1
GO:0000462	maturation of SSU-rRNA from tricistronic rRNA transcript (SSU-rRNA, 5.8S rRNA, LSU-rRNA)	BP	31	3	1.8675	1
GO:0000463	maturation of LSU-rRNA from tricistronic rRNA transcript (SSU-rRNA, 5.8S rRNA, LSU-rRNA)	BP	35	1	0.551357	1
GO:0000470	maturation of LSU-rRNA	BP	26	3	2.22664	1
GO:0000476	maturation of 4.5S rRNA	BP	2	1	9.64875	1
GO:0000481	maturation of 5S rRNA	BP	2	1	9.64875	1
GO:0000494	box C/D RNA 3'-end processing	BP	3	1	6.4325	1
GO:0000724	double-strand break repair via homologous recombination	BP	93	3	0.6225	1
GO:0000902	cell morphogenesis	BP	115	9	1.51024	1
GO:0000910	cytokinesis	BP	89	3	0.650478	1
GO:0000911	cytokinesis by cell plate formation	BP	72	3	0.804063	1
GO:0000919	cell plate assembly	BP	10	1	1.92975	1
GO:0000956	nuclear-transcribed mRNA catabolic process	BP	8	1	2.41219	1
GO:0000967	rRNA 5'-end processing	BP	6	1	3.21625	1
GO:0001510	RNA methylation	BP	19	1	1.01566	1
GO:0001666	response to hypoxia	BP	139	8	1.11065	1
GO:0001708	cell fate specification	BP	16	1	1.20609	1
GO:0001709	cell fate determination	BP	14	1	1.37839	1
GO:0001934	positive regulation of protein phosphorylation	BP	9	2	4.28833	1
GO:0002143	tRNA wobble position uridine thiolation	BP	4	1	4.82438	1
GO:0002182	cytoplasmic translational elongation	BP	7	2	5.51357	1
GO:0002213	defense response to insect	BP	87	3	0.665431	1
GO:0002220	innate immune response activating cell surface receptor signaling pathway	BP	1	1	19.2975	1
GO:0002238	response to molecule of fungal origin	BP	35	4	2.20543	1
GO:0002240	response to molecule of oomycetes origin	BP	17	2	2.27029	1
GO:0002679	respiratory burst involved in defense response	BP	5	1	3.8595	1
GO:0002758	innate immune response-activating signaling pathway	BP	18	2	2.14417	1
GO:0002939	tRNA N1-guanine methylation	BP	3	1	6.4325	1
GO:0003002	regionalization	BP	66	3	0.877159	1
GO:0003333	amino acid transmembrane transport	BP	57	2	0.677105	1
GO:0005975	carbohydrate metabolic process	BP	360	21	1.12569	1
GO:0005977	glycogen metabolic process	BP	4	1	4.82438	1
GO:0005978	glycogen biosynthetic process	BP	12	2	3.21625	1
GO:0005980	glycogen catabolic process	BP	3	1	6.4325	1
GO:0005985	sucrose metabolic process	BP	25	1	0.7719	1
GO:0005986	sucrose biosynthetic process	BP	14	2	2.75679	1
GO:0005996	monosaccharide metabolic process	BP	2	1	9.64875	1
GO:0005997	xylulose metabolic process	BP	3	1	6.4325	1
GO:0006002	fructose 6-phosphate metabolic process	BP	19	2	2.03132	1
GO:0006011	UDP-glucose metabolic process	BP	5	1	3.8595	1
GO:0006048	UDP-N-acetylglucosamine biosynthetic process	BP	10	2	3.8595	1
GO:0006066	alcohol metabolic process	BP	6	1	3.21625	1
GO:0006081	cellular aldehyde metabolic process	BP	8	1	2.41219	1
GO:0006082	organic acid metabolic process	BP	111	6	1.04311	1
GO:0006085	acetyl-CoA biosynthetic process	BP	7	1	2.75679	1
GO:0006086	acetyl-CoA biosynthetic process from pyruvate	BP	17	1	1.13515	1
GO:0006091	generation of precursor metabolites and energy	BP	17	1	1.13515	1
GO:0006099	tricarboxylic acid cycle	BP	55	5	1.75432	1
GO:0006108	malate metabolic process	BP	21	3	2.75679	1
GO:0006109	regulation of carbohydrate metabolic process	BP	6	1	3.21625	1
GO:0006122	mitochondrial electron transport, ubiquinol to cytochrome c	BP	12	1	1.60813	1
GO:0006167	AMP biosynthetic process	BP	1	1	19.2975	1
GO:0006168	adenine salvage	BP	4	1	4.82438	1
GO:0006177	GMP biosynthetic process	BP	3	1	6.4325	1
GO:0006183	GTP biosynthetic process	BP	9	1	2.14417	1
GO:0006207	'de novo' pyrimidine nucleobase biosynthetic process	BP	10	1	1.92975	1
GO:0006223	uracil salvage	BP	1	1	19.2975	1
GO:0006225	UDP biosynthetic process	BP	5	1	3.8595	1
GO:0006226	dUMP biosynthetic process	BP	1	1	19.2975	1
GO:0006228	UTP biosynthetic process	BP	7	1	2.75679	1
GO:0006241	CTP biosynthetic process	BP	15	1	1.2865	1
GO:0006259	DNA metabolic process	BP	35	1	0.551357	1
GO:0006260	DNA replication	BP	66	2	0.584773	1
GO:0006272	leading strand elongation	BP	10	2	3.8595	1
GO:0006281	DNA repair	BP	215	7	0.628291	1
GO:0006289	nucleotide-excision repair	BP	53	1	0.364104	1
GO:0006298	mismatch repair	BP	28	1	0.689197	1
GO:0006306	DNA methylation	BP	26	2	1.48442	1
GO:0006325	chromatin organization	BP	65	1	0.296885	1
GO:0006334	nucleosome assembly	BP	35	2	1.10271	1
GO:0006338	chromatin remodeling	BP	86	1	0.22439	1
GO:0006346	DNA methylation-dependent heterochromatin formation	BP	15	1	1.2865	1
GO:0006352	DNA-templated transcription initiation	BP	34	3	1.70272	1
GO:0006353	DNA-templated transcription termination	BP	5	1	3.8595	1
GO:0006364	rRNA processing	BP	133	7	1.01566	1
GO:0006378	mRNA polyadenylation	BP	28	2	1.37839	1
GO:0006388	tRNA splicing, via endonucleolytic cleavage and ligation	BP	11	1	1.75432	1
GO:0006390	mitochondrial transcription	BP	3	1	6.4325	1
GO:0006393	termination of mitochondrial transcription	BP	1	1	19.2975	1
GO:0006396	RNA processing	BP	72	4	1.07208	1
GO:0006397	mRNA processing	BP	104	3	0.556659	1
GO:0006400	tRNA modification	BP	43	1	0.448779	1
GO:0006413	translational initiation	BP	59	3	0.981229	1
GO:0006414	translational elongation	BP	22	2	1.75432	1
GO:0006415	translational termination	BP	22	2	1.75432	1
GO:0006417	regulation of translation	BP	20	2	1.92975	1
GO:0006428	isoleucyl-tRNA aminoacylation	BP	6	1	3.21625	1
GO:0006431	methionyl-tRNA aminoacylation	BP	4	1	4.82438	1
GO:0006432	phenylalanyl-tRNA aminoacylation	BP	5	1	3.8595	1
GO:0006436	tryptophanyl-tRNA aminoacylation	BP	4	1	4.82438	1
GO:0006437	tyrosyl-tRNA aminoacylation	BP	5	1	3.8595	1
GO:0006457	protein folding	BP	206	11	1.03045	1
GO:0006465	signal peptide processing	BP	22	3	2.63148	1
GO:0006468	protein phosphorylation	BP	528	18	0.657869	1
GO:0006474	N-terminal protein amino acid acetylation	BP	11	2	3.50864	1
GO:0006476	protein deacetylation	BP	1	1	19.2975	1
GO:0006487	protein N-linked glycosylation	BP	44	1	0.43858	1
GO:0006508	proteolysis	BP	156	13	1.60813	1
GO:0006520	amino acid metabolic process	BP	98	7	1.37839	1
GO:0006526	arginine biosynthetic process	BP	15	1	1.2865	1
GO:0006529	asparagine biosynthetic process	BP	4	1	4.82438	1
GO:0006535	cysteine biosynthetic process from serine	BP	17	1	1.13515	1
GO:0006536	glutamate metabolic process	BP	12	2	3.21625	1
GO:0006538	glutamate catabolic process	BP	10	2	3.8595	1
GO:0006541	glutamine metabolic process	BP	6	1	3.21625	1
GO:0006542	glutamine biosynthetic process	BP	8	1	2.41219	1
GO:0006544	glycine metabolic process	BP	3	1	6.4325	1
GO:0006545	glycine biosynthetic process	BP	3	1	6.4325	1
GO:0006556	S-adenosylmethionine biosynthetic process	BP	4	1	4.82438	1
GO:0006559	L-phenylalanine catabolic process	BP	7	2	5.51357	1
GO:0006563	L-serine metabolic process	BP	5	1	3.8595	1
GO:0006564	L-serine biosynthetic process	BP	8	1	2.41219	1
GO:0006565	L-serine catabolic process	BP	9	2	4.28833	1
GO:0006567	threonine catabolic process	BP	3	1	6.4325	1
GO:0006568	tryptophan metabolic process	BP	27	3	2.14417	1
GO:0006574	valine catabolic process	BP	17	1	1.13515	1
GO:0006596	polyamine biosynthetic process	BP	7	1	2.75679	1
GO:0006606	protein import into nucleus	BP	72	1	0.268021	1
GO:0006612	protein targeting to membrane	BP	36	2	1.07208	1
GO:0006623	protein targeting to vacuole	BP	44	1	0.43858	1
GO:0006629	lipid metabolic process	BP	186	11	1.14125	1
GO:0006631	fatty acid metabolic process	BP	95	8	1.62505	1
GO:0006633	fatty acid biosynthetic process	BP	106	9	1.63847	1
GO:0006635	fatty acid beta-oxidation	BP	35	2	1.10271	1
GO:0006636	unsaturated fatty acid biosynthetic process	BP	23	2	1.67804	1
GO:0006642	triglyceride mobilization	BP	1	1	19.2975	1
GO:0006643	membrane lipid metabolic process	BP	3	1	6.4325	1
GO:0006656	phosphatidylcholine biosynthetic process	BP	14	1	1.37839	1
GO:0006659	phosphatidylserine biosynthetic process	BP	2	1	9.64875	1
GO:0006694	steroid biosynthetic process	BP	2	1	9.64875	1
GO:0006720	isoprenoid metabolic process	BP	14	2	2.75679	1
GO:0006729	tetrahydrobiopterin biosynthetic process	BP	4	1	4.82438	1
GO:0006730	one-carbon metabolic process	BP	19	2	2.03132	1
GO:0006744	ubiquinone biosynthetic process	BP	16	1	1.20609	1
GO:0006751	glutathione catabolic process	BP	8	1	2.41219	1
GO:0006754	ATP biosynthetic process	BP	1	1	19.2975	1
GO:0006766	vitamin metabolic process	BP	6	1	3.21625	1
GO:0006782	protoporphyrinogen IX biosynthetic process	BP	18	3	3.21625	1
GO:0006783	heme biosynthetic process	BP	12	2	3.21625	1
GO:0006792	regulation of sulfur utilization	BP	1	1	19.2975	1
GO:0006810	transport	BP	171	8	0.902807	1
GO:0006813	potassium ion transport	BP	29	1	0.665431	1
GO:0006816	calcium ion transport	BP	45	1	0.428833	1
GO:0006817	phosphate ion transport	BP	24	1	0.804063	1
GO:0006820	monoatomic anion transport	BP	16	1	1.20609	1
GO:0006821	chloride transport	BP	7	1	2.75679	1
GO:0006826	iron ion transport	BP	22	1	0.877159	1
GO:0006828	manganese ion transport	BP	15	1	1.2865	1
GO:0006829	zinc ion transport	BP	19	1	1.01566	1
GO:0006835	dicarboxylic acid transport	BP	1	1	19.2975	1
GO:0006839	mitochondrial transport	BP	8	2	4.82438	1
GO:0006857	oligopeptide transport	BP	16	1	1.20609	1
GO:0006863	purine nucleobase transport	BP	22	2	1.75432	1
GO:0006865	amino acid transport	BP	20	1	0.964875	1
GO:0006873	intracellular monoatomic ion homeostasis	BP	7	1	2.75679	1
GO:0006880	intracellular sequestering of iron ion	BP	21	1	0.918929	1
GO:0006882	intracellular zinc ion homeostasis	BP	21	1	0.918929	1
GO:0006887	exocytosis	BP	50	1	0.38595	1
GO:0006897	endocytosis	BP	45	2	0.857667	1
GO:0006904	vesicle docking involved in exocytosis	BP	20	1	0.964875	1
GO:0006950	response to stress	BP	73	5	1.32175	1
GO:0006952	defense response	BP	466	30	1.24233	1
GO:0006955	immune response	BP	27	1	0.714722	1
GO:0006968	cellular defense response	BP	2	1	9.64875	1
GO:0006970	response to osmotic stress	BP	476	17	0.689197	1
GO:0006974	cellular response to DNA damage stimulus	BP	80	1	0.241219	1
GO:0006982	response to lipid hydroperoxide	BP	1	1	19.2975	1
GO:0006995	cellular response to nitrogen starvation	BP	43	3	1.34634	1
GO:0006996	organelle organization	BP	100	8	1.5438	1
GO:0007005	mitochondrion organization	BP	47	1	0.410585	1
GO:0007010	cytoskeleton organization	BP	25	1	0.7719	1
GO:0007017	microtubule-based process	BP	50	3	1.15785	1
GO:0007018	microtubule-based movement	BP	91	2	0.424121	1
GO:0007031	peroxisome organization	BP	29	2	1.33086	1
GO:0007033	vacuole organization	BP	31	1	0.6225	1
GO:0007049	cell cycle	BP	78	3	0.742212	1
GO:0007052	mitotic spindle organization	BP	31	1	0.6225	1
GO:0007131	reciprocal meiotic recombination	BP	46	1	0.419511	1
GO:0007165	signal transduction	BP	996	47	0.910625	1
GO:0007166	cell surface receptor signaling pathway	BP	72	4	1.07208	1
GO:0007231	osmosensory signaling pathway	BP	5	1	3.8595	1
GO:0007267	cell-cell signaling	BP	24	2	1.60813	1
GO:0007275	multicellular organism development	BP	48	1	0.402031	1
GO:0007389	pattern specification process	BP	53	2	0.728208	1
GO:0007584	response to nutrient	BP	8	1	2.41219	1
GO:0008104	protein localization	BP	112	4	0.689197	1
GO:0008202	steroid metabolic process	BP	2	1	9.64875	1
GO:0008219	cell death	BP	29	1	0.665431	1
GO:0008283	cell population proliferation	BP	12	1	1.60813	1
GO:0008284	positive regulation of cell population proliferation	BP	28	1	0.689197	1
GO:0008299	isoprenoid biosynthetic process	BP	24	2	1.60813	1
GO:0009051	pentose-phosphate shunt, oxidative branch	BP	15	1	1.2865	1
GO:0009056	catabolic process	BP	92	2	0.419511	1
GO:0009057	macromolecule catabolic process	BP	38	2	1.01566	1
GO:0009060	aerobic respiration	BP	11	2	3.50864	1
GO:0009062	fatty acid catabolic process	BP	6	1	3.21625	1
GO:0009073	aromatic amino acid family biosynthetic process	BP	17	2	2.27029	1
GO:0009081	branched-chain amino acid metabolic process	BP	3	1	6.4325	1
GO:0009086	methionine biosynthetic process	BP	12	1	1.60813	1
GO:0009094	L-phenylalanine biosynthetic process	BP	14	1	1.37839	1
GO:0009098	leucine biosynthetic process	BP	20	3	2.89463	1
GO:0009099	valine biosynthetic process	BP	12	1	1.60813	1
GO:0009102	biotin biosynthetic process	BP	6	1	3.21625	1
GO:0009116	nucleoside metabolic process	BP	5	1	3.8595	1
GO:0009220	pyrimidine ribonucleotide biosynthetic process	BP	3	1	6.4325	1
GO:0009228	thiamine biosynthetic process	BP	5	1	3.8595	1
GO:0009231	riboflavin biosynthetic process	BP	12	1	1.60813	1
GO:0009247	glycolipid biosynthetic process	BP	9	1	2.14417	1
GO:0009249	protein lipoylation	BP	8	2	4.82438	1
GO:0009250	glucan biosynthetic process	BP	5	1	3.8595	1
GO:0009260	ribonucleotide biosynthetic process	BP	1	1	19.2975	1
GO:0009267	cellular response to starvation	BP	21	1	0.918929	1
GO:0009294	DNA-mediated transformation	BP	28	4	2.75679	1
GO:0009299	mRNA transcription	BP	15	2	2.573	1
GO:0009306	protein secretion	BP	25	2	1.5438	1
GO:0009308	amine metabolic process	BP	25	1	0.7719	1
GO:0009413	response to flooding	BP	5	1	3.8595	1
GO:0009415	response to water	BP	110	3	0.526296	1
GO:0009423	chorismate biosynthetic process	BP	12	2	3.21625	1
GO:0009443	pyridoxal 5'-phosphate salvage	BP	2	1	9.64875	1
GO:0009451	RNA modification	BP	200	8	0.7719	1
GO:0009553	embryo sac development	BP	105	5	0.918929	1
GO:0009554	megasporogenesis	BP	12	1	1.60813	1
GO:0009555	pollen development	BP	320	10	0.603047	1
GO:0009561	megagametogenesis	BP	38	1	0.507829	1
GO:0009567	double fertilization forming a zygote and endosperm	BP	57	1	0.338553	1
GO:0009585	red, far-red light phototransduction	BP	20	1	0.964875	1
GO:0009590	detection of gravity	BP	3	1	6.4325	1
GO:0009594	detection of nutrient	BP	2	1	9.64875	1
GO:0009606	tropism	BP	45	5	2.14417	1
GO:0009612	response to mechanical stimulus	BP	13	2	2.96885	1
GO:0009615	response to virus	BP	56	4	1.37839	1
GO:0009616	RNAi-mediated antiviral immune response	BP	13	2	2.96885	1
GO:0009620	response to fungus	BP	307	15	0.942875	1
GO:0009624	response to nematode	BP	104	8	1.48442	1
GO:0009626	plant-type hypersensitive response	BP	77	5	1.25308	1
GO:0009628	response to abiotic stimulus	BP	12	1	1.60813	1
GO:0009630	gravitropism	BP	48	4	1.60813	1
GO:0009631	cold acclimation	BP	66	5	1.46193	1
GO:0009635	response to herbicide	BP	9	2	4.28833	1
GO:0009638	phototropism	BP	30	3	1.92975	1
GO:0009639	response to red or far red light	BP	189	16	1.63365	1
GO:0009640	photomorphogenesis	BP	76	2	0.507829	1
GO:0009641	shade avoidance	BP	18	1	1.07208	1
GO:0009646	response to absence of light	BP	55	1	0.350864	1
GO:0009648	photoperiodism	BP	67	1	0.288022	1
GO:0009651	response to salt stress	BP	723	39	1.04094	1
GO:0009661	chromoplast organization	BP	1	1	19.2975	1
GO:0009662	etioplast organization	BP	4	1	4.82438	1
GO:0009667	plastid inner membrane organization	BP	2	1	9.64875	1
GO:0009668	plastid membrane organization	BP	5	1	3.8595	1
GO:0009682	induced systemic resistance	BP	25	1	0.7719	1
GO:0009687	abscisic acid metabolic process	BP	14	1	1.37839	1
GO:0009690	cytokinin metabolic process	BP	17	1	1.13515	1
GO:0009696	salicylic acid metabolic process	BP	19	3	3.04697	1
GO:0009699	phenylpropanoid biosynthetic process	BP	21	3	2.75679	1
GO:0009700	indole phytoalexin biosynthetic process	BP	4	1	4.82438	1
GO:0009715	chalcone biosynthetic process	BP	1	1	19.2975	1
GO:0009723	response to ethylene	BP	233	10	0.828219	1
GO:0009725	response to hormone	BP	12	1	1.60813	1
GO:0009733	response to auxin	BP	348	26	1.44177	1
GO:0009734	auxin-activated signaling pathway	BP	77	5	1.25308	1
GO:0009736	cytokinin-activated signaling pathway	BP	87	6	1.33086	1
GO:0009737	response to abscisic acid	BP	1113	63	1.09231	1
GO:0009738	abscisic acid-activated signaling pathway	BP	148	4	0.521554	1
GO:0009739	response to gibberellin	BP	90	5	1.07208	1
GO:0009740	gibberellic acid mediated signaling pathway	BP	44	3	1.31574	1
GO:0009741	response to brassinosteroid	BP	62	5	1.55625	1
GO:0009742	brassinosteroid mediated signaling pathway	BP	74	3	0.782331	1
GO:0009744	response to sucrose	BP	75	7	1.8011	1
GO:0009749	response to glucose	BP	61	2	0.632705	1
GO:0009750	response to fructose	BP	19	1	1.01566	1
GO:0009755	hormone-mediated signaling pathway	BP	317	10	0.608754	1
GO:0009759	indole glucosinolate biosynthetic process	BP	12	1	1.60813	1
GO:0009780	photosynthetic NADP+ reduction	BP	1	1	19.2975	1
GO:0009785	blue light signaling pathway	BP	21	3	2.75679	1
GO:0009786	regulation of asymmetric cell division	BP	9	2	4.28833	1
GO:0009787	regulation of abscisic acid-activated signaling pathway	BP	31	3	1.8675	1
GO:0009789	positive regulation of abscisic acid-activated signaling pathway	BP	57	2	0.677105	1
GO:0009790	embryo development	BP	49	2	0.787653	1
GO:0009791	post-embryonic development	BP	41	2	0.941342	1
GO:0009793	embryo development ending in seed dormancy	BP	773	45	1.1234	1
GO:0009801	cinnamic acid ester metabolic process	BP	1	1	19.2975	1
GO:0009805	coumarin biosynthetic process	BP	8	1	2.41219	1
GO:0009807	lignan biosynthetic process	BP	4	1	4.82438	1
GO:0009809	lignin biosynthetic process	BP	51	3	1.13515	1
GO:0009825	multidimensional cell growth	BP	35	1	0.551357	1
GO:0009826	unidimensional cell growth	BP	231	18	1.5037	1
GO:0009831	plant-type cell wall modification involved in multidimensional cell growth	BP	10	1	1.92975	1
GO:0009832	plant-type cell wall biogenesis	BP	152	9	1.14262	1
GO:0009833	plant-type primary cell wall biogenesis	BP	36	4	2.14417	1
GO:0009845	seed germination	BP	117	6	0.989616	1
GO:0009846	pollen germination	BP	86	1	0.22439	1
GO:0009850	auxin metabolic process	BP	14	2	2.75679	1
GO:0009851	auxin biosynthetic process	BP	22	1	0.877159	1
GO:0009853	photorespiration	BP	42	5	2.29732	1
GO:0009861	jasmonic acid and ethylene-dependent systemic resistance	BP	12	1	1.60813	1
GO:0009862	systemic acquired resistance, salicylic acid mediated signaling pathway	BP	27	2	1.42944	1
GO:0009863	salicylic acid mediated signaling pathway	BP	69	3	0.839022	1
GO:0009864	induced systemic resistance, jasmonic acid mediated signaling pathway	BP	11	1	1.75432	1
GO:0009867	jasmonic acid mediated signaling pathway	BP	140	6	0.827036	1
GO:0009871	jasmonic acid and ethylene-dependent systemic resistance, ethylene mediated signaling pathway	BP	5	1	3.8595	1
GO:0009873	ethylene-activated signaling pathway	BP	63	1	0.30631	1
GO:0009888	tissue development	BP	812	43	1.02191	1
GO:0009892	negative regulation of metabolic process	BP	295	9	0.588737	1
GO:0009893	positive regulation of metabolic process	BP	28	1	0.689197	1
GO:0009901	anther dehiscence	BP	21	1	0.918929	1
GO:0009903	chloroplast avoidance movement	BP	25	2	1.5438	1
GO:0009904	chloroplast accumulation movement	BP	24	1	0.804063	1
GO:0009909	regulation of flower development	BP	108	2	0.357361	1
GO:0009910	negative regulation of flower development	BP	60	5	1.60813	1
GO:0009911	positive regulation of flower development	BP	47	1	0.410585	1
GO:0009915	phloem sucrose loading	BP	5	1	3.8595	1
GO:0009920	cell plate formation involved in plant-type cell wall biogenesis	BP	26	1	0.742212	1
GO:0009926	auxin polar transport	BP	47	4	1.64234	1
GO:0009933	meristem structural organization	BP	40	1	0.482438	1
GO:0009934	regulation of meristem structural organization	BP	26	1	0.742212	1
GO:0009938	negative regulation of gibberellic acid mediated signaling pathway	BP	17	1	1.13515	1
GO:0009944	polarity specification of adaxial/abaxial axis	BP	29	2	1.33086	1
GO:0009955	adaxial/abaxial pattern specification	BP	25	3	2.3157	1
GO:0009956	radial pattern formation	BP	17	2	2.27029	1
GO:0009958	positive gravitropism	BP	39	3	1.48442	1
GO:0009959	negative gravitropism	BP	24	3	2.41219	1
GO:0009962	regulation of flavonoid biosynthetic process	BP	19	3	3.04697	1
GO:0009965	leaf morphogenesis	BP	73	3	0.793048	1
GO:0009966	regulation of signal transduction	BP	104	5	0.927765	1
GO:0009970	cellular response to sulfate starvation	BP	12	1	1.60813	1
GO:0009991	response to extracellular stimulus	BP	6	1	3.21625	1
GO:0009992	intracellular water homeostasis	BP	4	1	4.82438	1
GO:0010014	meristem initiation	BP	29	2	1.33086	1
GO:0010015	root morphogenesis	BP	386	18	0.899884	1
GO:0010016	shoot system morphogenesis	BP	81	8	1.90593	1
GO:0010019	chloroplast-nucleus signaling pathway	BP	9	1	2.14417	1
GO:0010020	chloroplast fission	BP	29	4	2.66172	1
GO:0010025	wax biosynthetic process	BP	40	5	2.41219	1
GO:0010026	trichome differentiation	BP	28	1	0.689197	1
GO:0010029	regulation of seed germination	BP	63	4	1.22524	1
GO:0010030	positive regulation of seed germination	BP	25	3	2.3157	1
GO:0010031	circumnutation	BP	10	1	1.92975	1
GO:0010035	response to inorganic substance	BP	552	36	1.25853	1
GO:0010036	response to boron-containing substance	BP	5	1	3.8595	1
GO:0010038	response to metal ion	BP	21	3	2.75679	1
GO:0010039	response to iron ion	BP	35	2	1.10271	1
GO:0010043	response to zinc ion	BP	65	2	0.593769	1
GO:0010044	response to aluminum ion	BP	19	2	2.03132	1
GO:0010051	xylem and phloem pattern formation	BP	65	2	0.593769	1
GO:0010052	guard cell differentiation	BP	16	1	1.20609	1
GO:0010053	root epidermal cell differentiation	BP	27	1	0.714722	1
GO:0010067	procambium histogenesis	BP	11	1	1.75432	1
GO:0010069	zygote asymmetric cytokinesis in embryo sac	BP	3	1	6.4325	1
GO:0010071	root meristem specification	BP	11	1	1.75432	1
GO:0010073	meristem maintenance	BP	130	4	0.593769	1
GO:0010074	maintenance of meristem identity	BP	24	1	0.804063	1
GO:0010075	regulation of meristem growth	BP	31	2	1.245	1
GO:0010078	maintenance of root meristem identity	BP	36	1	0.536042	1
GO:0010082	regulation of root meristem growth	BP	47	4	1.64234	1
GO:0010087	phloem or xylem histogenesis	BP	89	7	1.51778	1
GO:0010089	xylem development	BP	41	4	1.88268	1
GO:0010090	trichome morphogenesis	BP	52	1	0.371106	1
GO:0010093	specification of floral organ identity	BP	15	1	1.2865	1
GO:0010099	regulation of photomorphogenesis	BP	19	2	2.03132	1
GO:0010102	lateral root morphogenesis	BP	16	1	1.20609	1
GO:0010104	regulation of ethylene-activated signaling pathway	BP	14	1	1.37839	1
GO:0010109	regulation of photosynthesis	BP	16	1	1.20609	1
GO:0010118	stomatal movement	BP	53	4	1.45642	1
GO:0010119	regulation of stomatal movement	BP	79	7	1.70991	1
GO:0010120	camalexin biosynthetic process	BP	20	3	2.89463	1
GO:0010124	phenylacetate catabolic process	BP	3	1	6.4325	1
GO:0010142	farnesyl diphosphate biosynthetic process, mevalonate pathway	BP	4	1	4.82438	1
GO:0010143	cutin biosynthetic process	BP	26	1	0.742212	1
GO:0010148	transpiration	BP	6	1	3.21625	1
GO:0010150	leaf senescence	BP	292	22	1.45392	1
GO:0010151	chloroplast elongation	BP	2	1	9.64875	1
GO:0010154	fruit development	BP	59	3	0.981229	1
GO:0010158	abaxial cell fate specification	BP	13	1	1.48442	1
GO:0010162	seed dormancy process	BP	34	2	1.13515	1
GO:0010187	negative regulation of seed germination	BP	35	3	1.65407	1
GO:0010188	response to microbial phytotoxin	BP	9	1	2.14417	1
GO:0010192	mucilage biosynthetic process	BP	12	1	1.60813	1
GO:0010193	response to ozone	BP	33	3	1.75432	1
GO:0010199	organ boundary specification between lateral organs and the meristem	BP	10	1	1.92975	1
GO:0010222	stem vascular tissue pattern formation	BP	8	1	2.41219	1
GO:0010223	secondary shoot formation	BP	21	3	2.75679	1
GO:0010229	inflorescence development	BP	19	1	1.01566	1
GO:0010230	alternative respiration	BP	13	1	1.48442	1
GO:0010233	phloem transport	BP	15	1	1.2865	1
GO:0010239	chloroplast mRNA processing	BP	13	2	2.96885	1
GO:0010243	response to organonitrogen compound	BP	32	3	1.80914	1
GO:0010253	UDP-rhamnose biosynthetic process	BP	4	1	4.82438	1
GO:0010264	myo-inositol hexakisphosphate biosynthetic process	BP	8	1	2.41219	1
GO:0010272	response to silver ion	BP	5	1	3.8595	1
GO:0010273	detoxification of copper ion	BP	4	1	4.82438	1
GO:0010274	hydrotropism	BP	14	1	1.37839	1
GO:0010286	heat acclimation	BP	74	2	0.521554	1
GO:0010288	response to lead ion	BP	6	1	3.21625	1
GO:0010305	leaf vascular tissue pattern formation	BP	43	3	1.34634	1
GO:0010310	regulation of hydrogen peroxide metabolic process	BP	10	1	1.92975	1
GO:0010311	lateral root formation	BP	64	3	0.904571	1
GO:0010321	regulation of vegetative phase change	BP	5	1	3.8595	1
GO:0010322	regulation of isopentenyl diphosphate biosynthetic process, methylerythritol 4-phosphate pathway	BP	2	1	9.64875	1
GO:0010335	response to non-ionic osmotic stress	BP	1	1	19.2975	1
GO:0010336	gibberellic acid homeostasis	BP	11	1	1.75432	1
GO:0010337	regulation of salicylic acid metabolic process	BP	12	1	1.60813	1
GO:0010345	suberin biosynthetic process	BP	24	2	1.60813	1
GO:0010363	regulation of plant-type hypersensitive response	BP	6	1	3.21625	1
GO:0010371	regulation of gibberellin biosynthetic process	BP	5	1	3.8595	1
GO:0010374	stomatal complex development	BP	42	2	0.918929	1
GO:0010375	stomatal complex patterning	BP	11	1	1.75432	1
GO:0010383	cell wall polysaccharide metabolic process	BP	18	1	1.07208	1
GO:0010411	xyloglucan metabolic process	BP	46	4	1.67804	1
GO:0010412	mannan metabolic process	BP	3	1	6.4325	1
GO:0010424	DNA methylation on cytosine within a CG sequence	BP	8	2	4.82438	1
GO:0010425	DNA methylation on cytosine within a CNG sequence	BP	1	1	19.2975	1
GO:0010431	seed maturation	BP	44	2	0.877159	1
GO:0010438	cellular response to sulfur starvation	BP	7	1	2.75679	1
GO:0010439	regulation of glucosinolate biosynthetic process	BP	12	1	1.60813	1
GO:0010440	stomatal lineage progression	BP	22	1	0.877159	1
GO:0010444	guard mother cell differentiation	BP	11	1	1.75432	1
GO:0010450	inflorescence meristem growth	BP	2	1	9.64875	1
GO:0010466	negative regulation of peptidase activity	BP	1	1	19.2975	1
GO:0010492	maintenance of shoot apical meristem identity	BP	32	1	0.603047	1
GO:0010506	regulation of autophagy	BP	7	1	2.75679	1
GO:0010507	negative regulation of autophagy	BP	6	1	3.21625	1
GO:0010555	response to mannitol	BP	41	4	1.88268	1
GO:0010556	regulation of macromolecule biosynthetic process	BP	76	5	1.26957	1
GO:0010564	regulation of cell cycle process	BP	9	1	2.14417	1
GO:0010565	regulation of cellular ketone metabolic process	BP	51	2	0.756765	1
GO:0010581	regulation of starch biosynthetic process	BP	10	2	3.8595	1
GO:0010582	floral meristem determinacy	BP	23	1	0.839022	1
GO:0010584	pollen exine formation	BP	35	2	1.10271	1
GO:0010588	cotyledon vascular tissue pattern formation	BP	25	2	1.5438	1
GO:0010597	green leaf volatile biosynthetic process	BP	3	1	6.4325	1
GO:0010600	regulation of auxin biosynthetic process	BP	11	2	3.50864	1
GO:0010601	positive regulation of auxin biosynthetic process	BP	8	1	2.41219	1
GO:0010605	negative regulation of macromolecule metabolic process	BP	155	3	0.3735	1
GO:0010618	aerenchyma formation	BP	3	1	6.4325	1
GO:0010729	positive regulation of hydrogen peroxide biosynthetic process	BP	3	1	6.4325	1
GO:0012501	programmed cell death	BP	54	1	0.357361	1
GO:0014070	response to organic cyclic compound	BP	357	21	1.13515	1
GO:0015031	protein transport	BP	73	4	1.0574	1
GO:0015671	oxygen transport	BP	2	1	9.64875	1
GO:0015691	cadmium ion transport	BP	15	2	2.573	1
GO:0015693	magnesium ion transport	BP	22	1	0.877159	1
GO:0015698	inorganic anion transport	BP	13	1	1.48442	1
GO:0015706	nitrate transmembrane transport	BP	28	4	2.75679	1
GO:0015709	thiosulfate transport	BP	4	1	4.82438	1
GO:0015713	phosphoglycerate transmembrane transport	BP	8	2	4.82438	1
GO:0015714	phosphoenolpyruvate transport	BP	6	1	3.21625	1
GO:0015717	triose phosphate transport	BP	1	1	19.2975	1
GO:0015743	malate transport	BP	12	1	1.60813	1
GO:0015800	acidic amino acid transport	BP	5	1	3.8595	1
GO:0015804	neutral amino acid transport	BP	8	1	2.41219	1
GO:0015813	L-glutamate transmembrane transport	BP	1	1	19.2975	1
GO:0015822	ornithine transport	BP	1	1	19.2975	1
GO:0015840	urea transport	BP	6	1	3.21625	1
GO:0015843	methylammonium transport	BP	1	1	19.2975	1
GO:0015865	purine nucleotide transport	BP	3	1	6.4325	1
GO:0015908	fatty acid transport	BP	17	1	1.13515	1
GO:0015986	proton motive force-driven ATP synthesis	BP	19	2	2.03132	1
GO:0015996	chlorophyll catabolic process	BP	48	3	1.20609	1
GO:0016036	cellular response to phosphate starvation	BP	96	5	1.00508	1
GO:0016049	cell growth	BP	112	9	1.55069	1
GO:0016051	carbohydrate biosynthetic process	BP	30	4	2.573	1
GO:0016053	organic acid biosynthetic process	BP	34	1	0.567574	1
GO:0016094	polyprenol biosynthetic process	BP	7	1	2.75679	1
GO:0016104	triterpenoid biosynthetic process	BP	21	1	0.918929	1
GO:0016114	terpenoid biosynthetic process	BP	48	4	1.60813	1
GO:0016117	carotenoid biosynthetic process	BP	18	2	2.14417	1
GO:0016120	carotene biosynthetic process	BP	8	2	4.82438	1
GO:0016122	xanthophyll metabolic process	BP	4	1	4.82438	1
GO:0016123	xanthophyll biosynthetic process	BP	9	1	2.14417	1
GO:0016125	sterol metabolic process	BP	45	2	0.857667	1
GO:0016126	sterol biosynthetic process	BP	34	3	1.70272	1
GO:0016132	brassinosteroid biosynthetic process	BP	32	1	0.603047	1
GO:0016226	iron-sulfur cluster assembly	BP	40	2	0.964875	1
GO:0016311	dephosphorylation	BP	66	5	1.46193	1
GO:0016444	somatic cell DNA recombination	BP	11	2	3.50864	1
GO:0016553	base conversion or substitution editing	BP	1	1	19.2975	1
GO:0016554	cytidine to uridine editing	BP	24	2	1.60813	1
GO:0016556	mRNA modification	BP	4	1	4.82438	1
GO:0016559	peroxisome fission	BP	20	3	2.89463	1
GO:0016575	histone deacetylation	BP	17	1	1.13515	1
GO:0017157	regulation of exocytosis	BP	13	1	1.48442	1
GO:0018131	oxazole or thiazole biosynthetic process	BP	1	1	19.2975	1
GO:0018343	protein farnesylation	BP	7	1	2.75679	1
GO:0018344	protein geranylgeranylation	BP	14	1	1.37839	1
GO:0019060	intracellular transport of viral protein in host cell	BP	5	1	3.8595	1
GO:0019219	regulation of nucleobase-containing compound metabolic process	BP	299	10	0.645401	1
GO:0019264	glycine biosynthetic process from serine	BP	8	1	2.41219	1
GO:0019287	isopentenyl diphosphate biosynthetic process, mevalonate pathway	BP	11	1	1.75432	1
GO:0019344	cysteine biosynthetic process	BP	19	1	1.01566	1
GO:0019375	galactolipid biosynthetic process	BP	14	2	2.75679	1
GO:0019379	sulfate assimilation, phosphoadenylyl sulfate reduction by phosphoadenylyl-sulfate reductase (thioredoxin)	BP	4	1	4.82438	1
GO:0019395	fatty acid oxidation	BP	3	1	6.4325	1
GO:0019408	dolichol biosynthetic process	BP	8	1	2.41219	1
GO:0019432	triglyceride biosynthetic process	BP	27	2	1.42944	1
GO:0019439	aromatic compound catabolic process	BP	32	3	1.80914	1
GO:0019563	glycerol catabolic process	BP	7	1	2.75679	1
GO:0019676	ammonia assimilation cycle	BP	9	1	2.14417	1
GO:0019722	calcium-mediated signaling	BP	70	2	0.551357	1
GO:0019750	chloroplast localization	BP	4	1	4.82438	1
GO:0019752	carboxylic acid metabolic process	BP	205	8	0.753073	1
GO:0019760	glucosinolate metabolic process	BP	131	7	1.03116	1
GO:0019762	glucosinolate catabolic process	BP	43	3	1.34634	1
GO:0019827	stem cell population maintenance	BP	20	1	0.964875	1
GO:0019852	L-ascorbic acid metabolic process	BP	7	1	2.75679	1
GO:0019853	L-ascorbic acid biosynthetic process	BP	19	1	1.01566	1
GO:0019915	lipid storage	BP	28	1	0.689197	1
GO:0019941	modification-dependent protein catabolic process	BP	28	1	0.689197	1
GO:0021700	developmental maturation	BP	6	1	3.21625	1
GO:0022607	cellular component assembly	BP	99	6	1.16955	1
GO:0022622	root system development	BP	27	3	2.14417	1
GO:0030001	metal ion transport	BP	32	2	1.20609	1
GO:0030003	intracellular monoatomic cation homeostasis	BP	29	1	0.665431	1
GO:0030036	actin cytoskeleton organization	BP	22	1	0.877159	1
GO:0030041	actin filament polymerization	BP	13	1	1.48442	1
GO:0030048	actin filament-based movement	BP	23	1	0.839022	1
GO:0030150	protein import into mitochondrial matrix	BP	32	1	0.603047	1
GO:0030154	cell differentiation	BP	707	27	0.736963	1
GO:0030163	protein catabolic process	BP	87	3	0.665431	1
GO:0030186	melatonin metabolic process	BP	1	1	19.2975	1
GO:0030244	cellulose biosynthetic process	BP	53	5	1.82052	1
GO:0030307	positive regulation of cell growth	BP	15	1	1.2865	1
GO:0030433	ubiquitin-dependent ERAD pathway	BP	57	1	0.338553	1
GO:0030488	tRNA methylation	BP	25	1	0.7719	1
GO:0030490	maturation of SSU-rRNA	BP	12	1	1.60813	1
GO:0030639	polyketide biosynthetic process	BP	3	1	6.4325	1
GO:0030643	intracellular phosphate ion homeostasis	BP	6	1	3.21625	1
GO:0030705	cytoskeleton-dependent intracellular transport	BP	4	1	4.82438	1
GO:0031022	nuclear migration along microfilament	BP	4	1	4.82438	1
GO:0031048	RNA-mediated heterochromatin formation	BP	8	1	2.41219	1
GO:0031123	RNA 3'-end processing	BP	12	1	1.60813	1
GO:0031167	rRNA methylation	BP	11	2	3.50864	1
GO:0031222	arabinan catabolic process	BP	9	1	2.14417	1
GO:0031326	regulation of cellular biosynthetic process	BP	212	14	1.27436	1
GO:0031327	negative regulation of cellular biosynthetic process	BP	41	2	0.941342	1
GO:0031328	positive regulation of cellular biosynthetic process	BP	20	1	0.964875	1
GO:0031334	positive regulation of protein-containing complex assembly	BP	8	1	2.41219	1
GO:0031347	regulation of defense response	BP	675	39	1.11497	1
GO:0031348	negative regulation of defense response	BP	36	4	2.14417	1
GO:0031349	positive regulation of defense response	BP	9	1	2.14417	1
GO:0031408	oxylipin biosynthetic process	BP	28	4	2.75679	1
GO:0031425	chloroplast RNA processing	BP	17	3	3.40544	1
GO:0031539	positive regulation of anthocyanin metabolic process	BP	2	1	9.64875	1
GO:0031540	regulation of anthocyanin biosynthetic process	BP	13	2	2.96885	1
GO:0031647	regulation of protein stability	BP	11	1	1.75432	1
GO:0031668	cellular response to extracellular stimulus	BP	18	2	2.14417	1
GO:0031669	cellular response to nutrient levels	BP	10	2	3.8595	1
GO:0031930	mitochondria-nucleus signaling pathway	BP	11	1	1.75432	1
GO:0031998	regulation of fatty acid beta-oxidation	BP	2	1	9.64875	1
GO:0032025	response to cobalt ion	BP	4	1	4.82438	1
GO:0032055	negative regulation of translation in response to stress	BP	1	1	19.2975	1
GO:0032194	ubiquinone biosynthetic process via 3,4-dihydroxy-5-polyprenylbenzoate	BP	2	1	9.64875	1
GO:0032211	negative regulation of telomere maintenance via telomerase	BP	6	1	3.21625	1
GO:0032259	methylation	BP	65	4	1.18754	1
GO:0032468	Golgi calcium ion homeostasis	BP	5	1	3.8595	1
GO:0032472	Golgi calcium ion transport	BP	5	1	3.8595	1
GO:0032491	detection of molecule of fungal origin	BP	12	2	3.21625	1
GO:0032504	multicellular organism reproduction	BP	7	1	2.75679	1
GO:0032508	DNA duplex unwinding	BP	24	1	0.804063	1
GO:0032594	protein transport within lipid bilayer	BP	2	1	9.64875	1
GO:0032787	monocarboxylic acid metabolic process	BP	201	16	1.53612	1
GO:0032870	cellular response to hormone stimulus	BP	164	10	1.17668	1
GO:0032875	regulation of DNA endoreduplication	BP	25	1	0.7719	1
GO:0032877	positive regulation of DNA endoreduplication	BP	6	1	3.21625	1
GO:0032880	regulation of protein localization	BP	10	1	1.92975	1
GO:0033036	macromolecule localization	BP	79	4	0.977089	1
GO:0033043	regulation of organelle organization	BP	4	1	4.82438	1
GO:0033231	carbohydrate export	BP	2	1	9.64875	1
GO:0033353	S-adenosylmethionine cycle	BP	3	1	6.4325	1
GO:0033355	ascorbate glutathione cycle	BP	4	1	4.82438	1
GO:0033494	ferulate metabolic process	BP	1	1	19.2975	1
GO:0033506	glucosinolate biosynthetic process from homomethionine	BP	3	1	6.4325	1
GO:0033528	S-methylmethionine cycle	BP	3	1	6.4325	1
GO:0033591	response to L-ascorbic acid	BP	5	1	3.8595	1
GO:0033993	response to lipid	BP	759	50	1.27125	1
GO:0034244	negative regulation of transcription elongation by RNA polymerase II	BP	6	1	3.21625	1
GO:0034337	RNA folding	BP	9	2	4.28833	1
GO:0034440	lipid oxidation	BP	6	1	3.21625	1
GO:0034470	ncRNA processing	BP	11	1	1.75432	1
GO:0034599	cellular response to oxidative stress	BP	49	3	1.18148	1
GO:0034605	cellular response to heat	BP	92	4	0.839022	1
GO:0034654	nucleobase-containing compound biosynthetic process	BP	45	2	0.857667	1
GO:0034976	response to endoplasmic reticulum stress	BP	52	4	1.48442	1
GO:0035194	RNA-mediated post-transcriptional gene silencing	BP	28	2	1.37839	1
GO:0035196	miRNA processing	BP	25	1	0.7719	1
GO:0035336	long-chain fatty-acyl-CoA metabolic process	BP	9	1	2.14417	1
GO:0035435	phosphate ion transmembrane transport	BP	14	2	2.75679	1
GO:0035436	triose phosphate transmembrane transport	BP	6	1	3.21625	1
GO:0035445	borate transmembrane transport	BP	3	1	6.4325	1
GO:0035556	intracellular signal transduction	BP	176	5	0.548225	1
GO:0035600	tRNA methylthiolation	BP	1	1	19.2975	1
GO:0035674	tricarboxylic acid transmembrane transport	BP	1	1	19.2975	1
GO:0035999	tetrahydrofolate interconversion	BP	23	1	0.839022	1
GO:0036071	N-glycan fucosylation	BP	3	1	6.4325	1
GO:0039694	viral RNA genome replication	BP	1	1	19.2975	1
GO:0040009	regulation of growth rate	BP	3	1	6.4325	1
GO:0040029	epigenetic regulation of gene expression	BP	132	2	0.292386	1
GO:0042023	DNA endoreduplication	BP	23	1	0.839022	1
GO:0042026	protein refolding	BP	47	3	1.23176	1
GO:0042127	regulation of cell population proliferation	BP	30	2	1.2865	1
GO:0042128	nitrate assimilation	BP	13	2	2.96885	1
GO:0042246	tissue regeneration	BP	3	1	6.4325	1
GO:0042254	ribosome biogenesis	BP	45	5	2.14417	1
GO:0042255	ribosome assembly	BP	6	1	3.21625	1
GO:0042273	ribosomal large subunit biogenesis	BP	28	3	2.06759	1
GO:0042276	error-prone translesion synthesis	BP	7	2	5.51357	1
GO:0042343	indole glucosinolate metabolic process	BP	27	1	0.714722	1
GO:0042372	phylloquinone biosynthetic process	BP	13	1	1.48442	1
GO:0042435	indole-containing compound biosynthetic process	BP	65	7	2.07819	1
GO:0042542	response to hydrogen peroxide	BP	76	5	1.26957	1
GO:0042545	cell wall modification	BP	73	6	1.5861	1
GO:0042546	cell wall biogenesis	BP	171	9	1.01566	1
GO:0042550	photosystem I stabilization	BP	3	1	6.4325	1
GO:0042592	homeostatic process	BP	9	2	4.28833	1
GO:0042742	defense response to bacterium	BP	1197	64	1.03178	1
GO:0042744	hydrogen peroxide catabolic process	BP	36	4	2.14417	1
GO:0042752	regulation of circadian rhythm	BP	50	1	0.38595	1
GO:0042753	positive regulation of circadian rhythm	BP	14	1	1.37839	1
GO:0042761	very long-chain fatty acid biosynthetic process	BP	22	3	2.63148	1
GO:0042794	plastid rRNA transcription	BP	5	1	3.8595	1
GO:0042820	vitamin B6 catabolic process	BP	1	1	19.2975	1
GO:0042821	pyridoxal biosynthetic process	BP	1	1	19.2975	1
GO:0043039	tRNA aminoacylation	BP	3	1	6.4325	1
GO:0043067	regulation of programmed cell death	BP	24	1	0.804063	1
GO:0043068	positive regulation of programmed cell death	BP	23	1	0.839022	1
GO:0043069	negative regulation of programmed cell death	BP	22	3	2.63148	1
GO:0043085	positive regulation of catalytic activity	BP	9	1	2.14417	1
GO:0043086	negative regulation of catalytic activity	BP	62	1	0.31125	1
GO:0043090	amino acid import	BP	3	1	6.4325	1
GO:0043157	response to cation stress	BP	4	1	4.82438	1
GO:0043170	macromolecule metabolic process	BP	287	19	1.27754	1
GO:0043254	regulation of protein-containing complex assembly	BP	3	1	6.4325	1
GO:0043255	regulation of carbohydrate biosynthetic process	BP	4	1	4.82438	1
GO:0043412	macromolecule modification	BP	362	23	1.22608	1
GO:0043414	macromolecule methylation	BP	17	2	2.27029	1
GO:0043436	oxoacid metabolic process	BP	328	24	1.41201	1
GO:0043447	alkane biosynthetic process	BP	4	1	4.82438	1
GO:0043448	alkane catabolic process	BP	1	1	19.2975	1
GO:0043455	regulation of secondary metabolic process	BP	33	1	0.584773	1
GO:0043572	plastid fission	BP	5	1	3.8595	1
GO:0043610	regulation of carbohydrate utilization	BP	2	1	9.64875	1
GO:0043617	cellular response to sucrose starvation	BP	6	1	3.21625	1
GO:0043693	monoterpene biosynthetic process	BP	3	1	6.4325	1
GO:0043933	protein-containing complex organization	BP	8	1	2.41219	1
GO:0043953	protein transport by the Tat complex	BP	6	1	3.21625	1
GO:0044085	cellular component biogenesis	BP	261	17	1.25693	1
GO:0044205	'de novo' UMP biosynthetic process	BP	8	1	2.41219	1
GO:0044206	UMP salvage	BP	6	1	3.21625	1
GO:0044208	'de novo' AMP biosynthetic process	BP	3	1	6.4325	1
GO:0044209	AMP salvage	BP	9	1	2.14417	1
GO:0044210	'de novo' CTP biosynthetic process	BP	10	1	1.92975	1
GO:0044238	primary metabolic process	BP	2	1	9.64875	1
GO:0044272	sulfur compound biosynthetic process	BP	75	5	1.2865	1
GO:0044550	secondary metabolite biosynthetic process	BP	147	9	1.18148	1
GO:0044770	cell cycle phase transition	BP	1	1	19.2975	1
GO:0044772	mitotic cell cycle phase transition	BP	37	3	1.56466	1
GO:0045010	actin nucleation	BP	21	2	1.83786	1
GO:0045036	protein targeting to chloroplast	BP	35	2	1.10271	1
GO:0045038	protein import into chloroplast thylakoid membrane	BP	10	1	1.92975	1
GO:0045047	protein targeting to ER	BP	12	1	1.60813	1
GO:0045087	innate immune response	BP	121	8	1.27587	1
GO:0045088	regulation of innate immune response	BP	9	1	2.14417	1
GO:0045165	cell fate commitment	BP	11	1	1.75432	1
GO:0045292	mRNA cis splicing, via spliceosome	BP	42	1	0.459464	1
GO:0045333	cellular respiration	BP	4	1	4.82438	1
GO:0045489	pectin biosynthetic process	BP	39	2	0.989616	1
GO:0045490	pectin catabolic process	BP	96	7	1.40711	1
GO:0045491	xylan metabolic process	BP	17	1	1.13515	1
GO:0045492	xylan biosynthetic process	BP	32	1	0.603047	1
GO:0045493	xylan catabolic process	BP	17	1	1.13515	1
GO:0045595	regulation of cell differentiation	BP	15	1	1.2865	1
GO:0045814	negative regulation of gene expression, epigenetic	BP	45	1	0.428833	1
GO:0045824	negative regulation of innate immune response	BP	17	1	1.13515	1
GO:0045892	negative regulation of DNA-templated transcription	BP	208	6	0.556659	1
GO:0045893	positive regulation of DNA-templated transcription	BP	348	22	1.21996	1
GO:0045900	negative regulation of translational elongation	BP	2	1	9.64875	1
GO:0045935	positive regulation of nucleobase-containing compound metabolic process	BP	15	1	1.2865	1
GO:0045943	positive regulation of transcription by RNA polymerase I	BP	3	1	6.4325	1
GO:0046040	IMP metabolic process	BP	1	1	19.2975	1
GO:0046081	dUTP catabolic process	BP	1	1	19.2975	1
GO:0046104	thymidine metabolic process	BP	5	1	3.8595	1
GO:0046166	glyceraldehyde-3-phosphate biosynthetic process	BP	2	1	9.64875	1
GO:0046274	lignin catabolic process	BP	1	1	19.2975	1
GO:0046294	formaldehyde catabolic process	BP	15	1	1.2865	1
GO:0046345	abscisic acid catabolic process	BP	6	1	3.21625	1
GO:0046467	membrane lipid biosynthetic process	BP	3	1	6.4325	1
GO:0046471	phosphatidylglycerol metabolic process	BP	1	1	19.2975	1
GO:0046473	phosphatidic acid metabolic process	BP	3	1	6.4325	1
GO:0046622	positive regulation of organ growth	BP	6	1	3.21625	1
GO:0046653	tetrahydrofolate metabolic process	BP	12	1	1.60813	1
GO:0046654	tetrahydrofolate biosynthetic process	BP	12	1	1.60813	1
GO:0046655	folic acid metabolic process	BP	8	1	2.41219	1
GO:0046686	response to cadmium ion	BP	80	8	1.92975	1
GO:0046777	protein autophosphorylation	BP	191	6	0.606204	1
GO:0046785	microtubule polymerization	BP	18	1	1.07208	1
GO:0046786	viral replication complex formation and maintenance	BP	5	1	3.8595	1
GO:0046854	phosphatidylinositol phosphate biosynthetic process	BP	28	2	1.37839	1
GO:0046907	intracellular transport	BP	22	1	0.877159	1
GO:0047484	regulation of response to osmotic stress	BP	17	1	1.13515	1
GO:0048015	phosphatidylinositol-mediated signaling	BP	20	1	0.964875	1
GO:0048229	gametophyte development	BP	57	1	0.338553	1
GO:0048255	mRNA stabilization	BP	12	1	1.60813	1
GO:0048316	seed development	BP	400	26	1.25434	1
GO:0048354	mucilage biosynthetic process involved in seed coat development	BP	25	2	1.5438	1
GO:0048358	mucilage pectin biosynthetic process	BP	10	1	1.92975	1
GO:0048366	leaf development	BP	223	11	0.951895	1
GO:0048481	plant ovule development	BP	74	3	0.782331	1
GO:0048507	meristem development	BP	226	8	0.683098	1
GO:0048510	regulation of timing of transition from vegetative to reproductive phase	BP	48	3	1.20609	1
GO:0048527	lateral root development	BP	66	4	1.16955	1
GO:0048528	post-embryonic root development	BP	10	1	1.92975	1
GO:0048532	anatomical structure arrangement	BP	50	1	0.38595	1
GO:0048544	recognition of pollen	BP	63	4	1.22524	1
GO:0048571	long-day photoperiodism	BP	14	1	1.37839	1
GO:0048573	photoperiodism, flowering	BP	125	2	0.30876	1
GO:0048574	long-day photoperiodism, flowering	BP	25	1	0.7719	1
GO:0048579	negative regulation of long-day photoperiodism, flowering	BP	15	1	1.2865	1
GO:0048580	regulation of post-embryonic development	BP	70	1	0.275679	1
GO:0048586	regulation of long-day photoperiodism, flowering	BP	10	1	1.92975	1
GO:0048588	developmental cell growth	BP	54	2	0.714722	1
GO:0048589	developmental growth	BP	614	24	0.7543	1
GO:0048598	embryonic morphogenesis	BP	5	1	3.8595	1
GO:0048646	anatomical structure formation involved in morphogenesis	BP	65	3	0.890654	1
GO:0048653	anther development	BP	39	1	0.494808	1
GO:0048658	anther wall tapetum development	BP	20	1	0.964875	1
GO:0048759	xylem vessel member cell differentiation	BP	11	2	3.50864	1
GO:0048765	root hair cell differentiation	BP	35	1	0.551357	1
GO:0048766	root hair initiation	BP	21	1	0.918929	1
GO:0048767	root hair elongation	BP	72	2	0.536042	1
GO:0048827	phyllome development	BP	140	6	0.827036	1
GO:0048838	release of seed from dormancy	BP	8	1	2.41219	1
GO:0048868	pollen tube development	BP	44	2	0.877159	1
GO:0048869	cellular developmental process	BP	97	4	0.795773	1
GO:0048878	chemical homeostasis	BP	47	1	0.410585	1
GO:0050691	regulation of defense response to virus by host	BP	3	1	6.4325	1
GO:0050801	monoatomic ion homeostasis	BP	15	1	1.2865	1
GO:0050821	protein stabilization	BP	34	3	1.70272	1
GO:0050826	response to freezing	BP	25	1	0.7719	1
GO:0050832	defense response to fungus	BP	978	52	1.02604	1
GO:0051016	barbed-end actin filament capping	BP	4	1	4.82438	1
GO:0051017	actin filament bundle assembly	BP	27	3	2.14417	1
GO:0051085	chaperone cofactor-dependent protein refolding	BP	58	3	0.998147	1
GO:0051128	regulation of cellular component organization	BP	30	3	1.92975	1
GO:0051171	regulation of nitrogen compound metabolic process	BP	260	11	0.816433	1
GO:0051209	release of sequestered calcium ion into cytosol	BP	12	1	1.60813	1
GO:0051231	spindle elongation	BP	10	1	1.92975	1
GO:0051234	establishment of localization	BP	10	1	1.92975	1
GO:0051239	regulation of multicellular organismal process	BP	122	3	0.474529	1
GO:0051246	regulation of protein metabolic process	BP	32	2	1.20609	1
GO:0051252	regulation of RNA metabolic process	BP	159	3	0.364104	1
GO:0051254	positive regulation of RNA metabolic process	BP	34	3	1.70272	1
GO:0051259	protein complex oligomerization	BP	22	2	1.75432	1
GO:0051260	protein homooligomerization	BP	20	1	0.964875	1
GO:0051289	protein homotetramerization	BP	7	1	2.75679	1
GO:0051301	cell division	BP	372	17	0.881875	1
GO:0051302	regulation of cell division	BP	43	1	0.448779	1
GO:0051321	meiotic cell cycle	BP	68	2	0.567574	1
GO:0051365	cellular response to potassium ion starvation	BP	10	1	1.92975	1
GO:0051453	regulation of intracellular pH	BP	28	1	0.689197	1
GO:0051510	regulation of unidimensional cell growth	BP	33	1	0.584773	1
GO:0051513	regulation of monopolar cell growth	BP	5	1	3.8595	1
GO:0051592	response to calcium ion	BP	24	1	0.804063	1
GO:0051603	proteolysis involved in protein catabolic process	BP	73	3	0.793048	1
GO:0051607	defense response to virus	BP	67	1	0.288022	1
GO:0051644	plastid localization	BP	1	1	19.2975	1
GO:0051707	response to other organism	BP	28	4	2.75679	1
GO:0051726	regulation of cell cycle	BP	58	3	0.998147	1
GO:0051923	sulfation	BP	17	2	2.27029	1
GO:0052325	cell wall pectin biosynthetic process	BP	7	1	2.75679	1
GO:0052482	defense response by cell wall thickening	BP	2	1	9.64875	1
GO:0052542	defense response by callose deposition	BP	13	1	1.48442	1
GO:0052543	callose deposition in cell wall	BP	20	1	0.964875	1
GO:0055046	microgametogenesis	BP	39	1	0.494808	1
GO:0055070	copper ion homeostasis	BP	9	1	2.14417	1
GO:0055074	calcium ion homeostasis	BP	5	1	3.8595	1
GO:0055075	potassium ion homeostasis	BP	14	1	1.37839	1
GO:0055085	transmembrane transport	BP	401	24	1.15496	1
GO:0060359	response to ammonium ion	BP	7	1	2.75679	1
GO:0060416	response to growth hormone	BP	1	1	19.2975	1
GO:0060560	developmental growth involved in morphogenesis	BP	64	3	0.904571	1
GO:0060586	multicellular organismal-level iron ion homeostasis	BP	44	2	0.877159	1
GO:0060866	leaf abscission	BP	8	1	2.41219	1
GO:0061024	membrane organization	BP	9	1	2.14417	1
GO:0061025	membrane fusion	BP	33	1	0.584773	1
GO:0061077	chaperone-mediated protein folding	BP	25	3	2.3157	1
GO:0061635	regulation of protein complex stability	BP	1	1	19.2975	1
GO:0061640	cytoskeleton-dependent cytokinesis	BP	17	2	2.27029	1
GO:0062012	regulation of small molecule metabolic process	BP	25	1	0.7719	1
GO:0062207	regulation of pattern recognition receptor signaling pathway	BP	2	1	9.64875	1
GO:0065008	regulation of biological quality	BP	123	6	0.941342	1
GO:0065009	regulation of molecular function	BP	7	1	2.75679	1
GO:0070125	mitochondrial translational elongation	BP	6	1	3.21625	1
GO:0070126	mitochondrial translational termination	BP	1	1	19.2975	1
GO:0070301	cellular response to hydrogen peroxide	BP	10	2	3.8595	1
GO:0070417	cellular response to cold	BP	35	1	0.551357	1
GO:0070475	rRNA base methylation	BP	20	2	1.92975	1
GO:0070542	response to fatty acid	BP	25	2	1.5438	1
GO:0070588	calcium ion transmembrane transport	BP	39	2	0.989616	1
GO:0070646	protein modification by small protein removal	BP	3	1	6.4325	1
GO:0070681	glutaminyl-tRNAGln biosynthesis via transamidation	BP	1	1	19.2975	1
GO:0070727	cellular macromolecule localization	BP	46	3	1.25853	1
GO:0070981	L-asparagine biosynthetic process	BP	3	1	6.4325	1
GO:0071215	cellular response to abscisic acid stimulus	BP	81	6	1.42944	1
GO:0071219	cellular response to molecule of bacterial origin	BP	10	1	1.92975	1
GO:0071244	cellular response to carbon dioxide	BP	12	1	1.60813	1
GO:0071249	cellular response to nitrate	BP	12	1	1.60813	1
GO:0071277	cellular response to calcium ion	BP	10	2	3.8595	1
GO:0071310	cellular response to organic substance	BP	195	11	1.08858	1
GO:0071323	cellular response to chitin	BP	7	1	2.75679	1
GO:0071367	cellular response to brassinosteroid stimulus	BP	7	1	2.75679	1
GO:0071370	cellular response to gibberellin stimulus	BP	14	1	1.37839	1
GO:0071395	cellular response to jasmonic acid stimulus	BP	31	1	0.6225	1
GO:0071396	cellular response to lipid	BP	351	14	0.769701	1
GO:0071407	cellular response to organic cyclic compound	BP	110	6	1.05259	1
GO:0071421	manganese ion transmembrane transport	BP	11	1	1.75432	1
GO:0071422	succinate transmembrane transport	BP	4	1	4.82438	1
GO:0071423	malate transmembrane transport	BP	9	2	4.28833	1
GO:0071446	cellular response to salicylic acid stimulus	BP	43	3	1.34634	1
GO:0071452	cellular response to singlet oxygen	BP	5	1	3.8595	1
GO:0071454	cellular response to anoxia	BP	3	1	6.4325	1
GO:0071456	cellular response to hypoxia	BP	262	12	0.883855	1
GO:0071461	cellular response to redox state	BP	2	1	9.64875	1
GO:0071469	cellular response to alkaline pH	BP	2	1	9.64875	1
GO:0071475	cellular hyperosmotic salinity response	BP	2	1	9.64875	1
GO:0071478	cellular response to radiation	BP	2	1	9.64875	1
GO:0071493	cellular response to UV-B	BP	8	1	2.41219	1
GO:0071554	cell wall organization or biogenesis	BP	141	9	1.23176	1
GO:0071555	cell wall organization	BP	26	3	2.22664	1
GO:0071577	zinc ion transmembrane transport	BP	28	2	1.37839	1
GO:0071585	detoxification of cadmium ion	BP	9	1	2.14417	1
GO:0071586	CAAX-box protein processing	BP	11	1	1.75432	1
GO:0071669	plant-type cell wall organization or biogenesis	BP	189	10	1.02103	1
GO:0071695	anatomical structure maturation	BP	121	7	1.11638	1
GO:0071705	nitrogen compound transport	BP	17	2	2.27029	1
GO:0071897	DNA biosynthetic process	BP	7	2	5.51357	1
GO:0072330	monocarboxylic acid biosynthetic process	BP	46	4	1.67804	1
GO:0072344	rescue of stalled ribosome	BP	9	2	4.28833	1
GO:0072488	ammonium transmembrane transport	BP	6	1	3.21625	1
GO:0072593	reactive oxygen species metabolic process	BP	21	2	1.83786	1
GO:0072708	response to sorbitol	BP	3	1	6.4325	1
GO:0072722	response to amitrole	BP	2	1	9.64875	1
GO:0080005	photosystem stoichiometry adjustment	BP	4	1	4.82438	1
GO:0080022	primary root development	BP	46	5	2.09755	1
GO:0080024	indolebutyric acid metabolic process	BP	6	1	3.21625	1
GO:0080026	response to indolebutyric acid	BP	5	1	3.8595	1
GO:0080028	nitrile biosynthetic process	BP	8	2	4.82438	1
GO:0080029	cellular response to boron-containing substance levels	BP	7	2	5.51357	1
GO:0080050	regulation of seed development	BP	2	1	9.64875	1
GO:0080051	cutin transport	BP	6	1	3.21625	1
GO:0080086	stamen filament development	BP	16	1	1.20609	1
GO:0080090	regulation of primary metabolic process	BP	332	17	0.988125	1
GO:0080092	regulation of pollen tube growth	BP	51	2	0.756765	1
GO:0080110	sporopollenin biosynthetic process	BP	7	1	2.75679	1
GO:0080142	regulation of salicylic acid biosynthetic process	BP	16	1	1.20609	1
GO:0080143	regulation of amino acid export	BP	7	2	5.51357	1
GO:0080145	intracellular cysteine homeostasis	BP	1	1	19.2975	1
GO:0080147	root hair cell development	BP	38	1	0.507829	1
GO:0080153	negative regulation of reductive pentose-phosphate cycle	BP	3	1	6.4325	1
GO:0080156	mitochondrial mRNA modification	BP	33	3	1.75432	1
GO:0080157	regulation of plant-type cell wall organization or biogenesis	BP	8	1	2.41219	1
GO:0080162	endoplasmic reticulum to cytosol auxin transport	BP	7	2	5.51357	1
GO:0080170	hydrogen peroxide transmembrane transport	BP	6	1	3.21625	1
GO:0080183	response to photooxidative stress	BP	14	2	2.75679	1
GO:0080187	floral organ senescence	BP	6	1	3.21625	1
GO:0090042	tubulin deacetylation	BP	1	1	19.2975	1
GO:0090056	regulation of chlorophyll metabolic process	BP	4	1	4.82438	1
GO:0090057	root radial pattern formation	BP	8	1	2.41219	1
GO:0090228	positive regulation of red or far-red light signaling pathway	BP	1	1	19.2975	1
GO:0090332	stomatal closure	BP	21	1	0.918929	1
GO:0090351	seedling development	BP	39	3	1.48442	1
GO:0090355	positive regulation of auxin metabolic process	BP	1	1	19.2975	1
GO:0090358	positive regulation of tryptophan metabolic process	BP	3	1	6.4325	1
GO:0090393	sepal giant cell development	BP	1	1	19.2975	1
GO:0090558	plant epidermis development	BP	324	17	1.01252	1
GO:0090693	plant organ senescence	BP	52	2	0.742212	1
GO:0090698	post-embryonic plant morphogenesis	BP	16	2	2.41219	1
GO:0090706	specification of plant organ position	BP	1	1	19.2975	1
GO:0090708	specification of plant organ axis polarity	BP	13	1	1.48442	1
GO:0097164	ammonium ion metabolic process	BP	1	1	19.2975	1
GO:0097272	ammonium homeostasis	BP	5	1	3.8595	1
GO:0097305	response to alcohol	BP	148	7	0.91272	1
GO:0097359	UDP-glucosylation	BP	1	1	19.2975	1
GO:0097502	mannosylation	BP	5	1	3.8595	1
GO:0097623	potassium ion export across plasma membrane	BP	3	1	6.4325	1
GO:0098542	defense response to other organism	BP	733	35	0.921436	1
GO:0098705	copper ion import across plasma membrane	BP	1	1	19.2975	1
GO:0098771	inorganic ion homeostasis	BP	90	6	1.2865	1
GO:0098869	cellular oxidant detoxification	BP	21	2	1.83786	1
GO:0099402	plant organ development	BP	27	1	0.714722	1
GO:0099587	inorganic ion import across plasma membrane	BP	1	1	19.2975	1
GO:0110126	phloem loading	BP	2	1	9.64875	1
GO:0110128	phloem sucrose unloading	BP	2	1	9.64875	1
GO:0140021	mitochondrial ADP transmembrane transport	BP	5	1	3.8595	1
GO:0140426	pathogen-associated molecular pattern receptor signaling pathway	BP	17	2	2.27029	1
GO:0140547	acquisition of seed longevity	BP	14	2	2.75679	1
GO:1900033	negative regulation of trichome patterning	BP	2	1	9.64875	1
GO:1900055	regulation of leaf senescence	BP	19	1	1.01566	1
GO:1900056	negative regulation of leaf senescence	BP	24	2	1.60813	1
GO:1900057	positive regulation of leaf senescence	BP	22	3	2.63148	1
GO:1900140	regulation of seedling development	BP	12	1	1.60813	1
GO:1900150	regulation of defense response to fungus	BP	45	1	0.428833	1
GO:1900367	positive regulation of defense response to insect	BP	9	2	4.28833	1
GO:1900384	regulation of flavonol biosynthetic process	BP	2	1	9.64875	1
GO:1900424	regulation of defense response to bacterium	BP	13	1	1.48442	1
GO:1900426	positive regulation of defense response to bacterium	BP	39	2	0.989616	1
GO:1900457	regulation of brassinosteroid mediated signaling pathway	BP	8	2	4.82438	1
GO:1900871	chloroplast mRNA modification	BP	4	1	4.82438	1
GO:1901001	negative regulation of response to salt stress	BP	13	1	1.48442	1
GO:1901006	ubiquinone-6 biosynthetic process	BP	4	1	4.82438	1
GO:1901031	regulation of response to reactive oxygen species	BP	2	1	9.64875	1
GO:1901135	carbohydrate derivative metabolic process	BP	103	7	1.31148	1
GO:1901137	carbohydrate derivative biosynthetic process	BP	38	1	0.507829	1
GO:1901141	regulation of lignin biosynthetic process	BP	15	1	1.2865	1
GO:1901332	negative regulation of lateral root development	BP	10	1	1.92975	1
GO:1901348	positive regulation of secondary cell wall biogenesis	BP	9	1	2.14417	1
GO:1901361	organic cyclic compound catabolic process	BP	50	2	0.7719	1
GO:1901371	regulation of leaf morphogenesis	BP	18	2	2.14417	1
GO:1901575	organic substance catabolic process	BP	158	11	1.3435	1
GO:1901601	strigolactone biosynthetic process	BP	7	2	5.51357	1
GO:1901605	alpha-amino acid metabolic process	BP	143	10	1.34948	1
GO:1901615	organic hydroxy compound metabolic process	BP	36	2	1.07208	1
GO:1901617	organic hydroxy compound biosynthetic process	BP	32	3	1.80914	1
GO:1901701	cellular response to oxygen-containing compound	BP	539	23	0.823456	1
GO:1901847	nicotinate metabolic process	BP	3	1	6.4325	1
GO:1902009	positive regulation of toxin transport	BP	1	1	19.2975	1
GO:1902066	regulation of cell wall pectin metabolic process	BP	8	1	2.41219	1
GO:1902074	response to salt	BP	48	2	0.804063	1
GO:1902183	regulation of shoot apical meristem development	BP	8	1	2.41219	1
GO:1902289	negative regulation of defense response to oomycetes	BP	4	1	4.82438	1
GO:1902290	positive regulation of defense response to oomycetes	BP	12	2	3.21625	1
GO:1902326	positive regulation of chlorophyll biosynthetic process	BP	8	2	4.82438	1
GO:1902334	fructose export from vacuole to cytoplasm	BP	2	1	9.64875	1
GO:1902347	response to strigolactone	BP	6	1	3.21625	1
GO:1902348	cellular response to strigolactone	BP	1	1	19.2975	1
GO:1902456	regulation of stomatal opening	BP	13	1	1.48442	1
GO:1902600	proton transmembrane transport	BP	78	1	0.247404	1
GO:1902890	regulation of root hair elongation	BP	2	1	9.64875	1
GO:1902975	mitotic DNA replication initiation	BP	7	2	5.51357	1
GO:1903046	meiotic cell cycle process	BP	163	6	0.710338	1
GO:1904143	positive regulation of carotenoid biosynthetic process	BP	5	1	3.8595	1
GO:1904964	positive regulation of phytol biosynthetic process	BP	2	1	9.64875	1
GO:1904966	positive regulation of vitamin E biosynthetic process	BP	4	1	4.82438	1
GO:1905392	plant organ morphogenesis	BP	147	8	1.0502	1
GO:1905393	plant organ formation	BP	29	1	0.665431	1
GO:1905421	regulation of plant organ morphogenesis	BP	10	1	1.92975	1
GO:1990110	callus formation	BP	34	2	1.13515	1
GO:1990170	stress response to cadmium ion	BP	3	1	6.4325	1
GO:1990428	miRNA transport	BP	6	1	3.21625	1
GO:1990544	mitochondrial ATP transmembrane transport	BP	5	1	3.8595	1
GO:1990575	mitochondrial L-ornithine transmembrane transport	BP	2	1	9.64875	1
GO:1990748	cellular detoxification	BP	4	1	4.82438	1
GO:1990937	xylan acetylation	BP	8	1	2.41219	1
GO:1990961	xenobiotic detoxification by transmembrane export across the plasma membrane	BP	59	3	0.981229	1
GO:2000012	regulation of auxin polar transport	BP	46	3	1.25853	1
GO:2000022	regulation of jasmonic acid mediated signaling pathway	BP	55	4	1.40345	1
GO:2000023	regulation of lateral root development	BP	13	2	2.96885	1
GO:2000024	regulation of leaf development	BP	20	1	0.964875	1
GO:2000026	regulation of multicellular organismal development	BP	99	2	0.389849	1
GO:2000028	regulation of photoperiodism, flowering	BP	90	1	0.214417	1
GO:2000030	regulation of response to red or far red light	BP	6	1	3.21625	1
GO:2000031	regulation of salicylic acid mediated signaling pathway	BP	36	1	0.536042	1
GO:2000038	regulation of stomatal complex development	BP	8	2	4.82438	1
GO:2000067	regulation of root morphogenesis	BP	25	2	1.5438	1
GO:2000068	regulation of defense response to insect	BP	8	1	2.41219	1
GO:2000070	regulation of response to water deprivation	BP	26	2	1.48442	1
GO:2000123	positive regulation of stomatal complex development	BP	3	1	6.4325	1
GO:2000214	regulation of proline metabolic process	BP	6	1	3.21625	1
GO:2000280	regulation of root development	BP	60	3	0.964875	1
GO:2000377	regulation of reactive oxygen species metabolic process	BP	39	1	0.494808	1
GO:2000378	negative regulation of reactive oxygen species metabolic process	BP	3	1	6.4325	1
GO:2000652	regulation of secondary cell wall biogenesis	BP	52	2	0.742212	1
GO:2000762	regulation of phenylpropanoid metabolic process	BP	14	1	1.37839	1
GO:2000785	regulation of autophagosome assembly	BP	4	1	4.82438	1
GO:2001141	regulation of RNA biosynthetic process	BP	11	2	3.50864	1
GO:2001295	malonyl-CoA biosynthetic process	BP	7	1	2.75679	1
GO:0000002	mitochondrial genome maintenance	BP	7	0	0	1
GO:0000003	reproduction	BP	10	0	0	1
GO:0000012	single strand break repair	BP	3	0	0	1
GO:0000024	maltose biosynthetic process	BP	1	0	0	1
GO:0000045	autophagosome assembly	BP	26	0	0	1
GO:0000054	ribosomal subunit export from nucleus	BP	16	0	0	1
GO:0000055	ribosomal large subunit export from nucleus	BP	11	0	0	1
GO:0000056	ribosomal small subunit export from nucleus	BP	7	0	0	1
GO:0000070	mitotic sister chromatid segregation	BP	15	0	0	1
GO:0000076	DNA replication checkpoint signaling	BP	9	0	0	1
GO:0000077	DNA damage checkpoint signaling	BP	8	0	0	1
GO:0000080	mitotic G1 phase	BP	2	0	0	1
GO:0000082	G1/S transition of mitotic cell cycle	BP	9	0	0	1
GO:0000084	mitotic S phase	BP	2	0	0	1
GO:0000085	mitotic G2 phase	BP	2	0	0	1
GO:0000086	G2/M transition of mitotic cell cycle	BP	4	0	0	1
GO:0000088	mitotic prophase	BP	2	0	0	1
GO:0000096	sulfur amino acid metabolic process	BP	3	0	0	1
GO:0000132	establishment of mitotic spindle orientation	BP	2	0	0	1
GO:0000165	MAPK cascade	BP	18	0	0	1
GO:0000183	rDNA heterochromatin formation	BP	3	0	0	1
GO:0000184	nuclear-transcribed mRNA catabolic process, nonsense-mediated decay	BP	9	0	0	1
GO:0000212	meiotic spindle organization	BP	6	0	0	1
GO:0000244	spliceosomal tri-snRNP complex assembly	BP	12	0	0	1
GO:0000245	spliceosomal complex assembly	BP	16	0	0	1
GO:0000256	allantoin catabolic process	BP	3	0	0	1
GO:0000266	mitochondrial fission	BP	12	0	0	1
GO:0000280	nuclear division	BP	6	0	0	1
GO:0000281	mitotic cytokinesis	BP	4	0	0	1
GO:0000288	nuclear-transcribed mRNA catabolic process, deadenylation-dependent decay	BP	2	0	0	1
GO:0000289	nuclear-transcribed mRNA poly(A) tail shortening	BP	11	0	0	1
GO:0000290	deadenylation-dependent decapping of nuclear-transcribed mRNA	BP	11	0	0	1
GO:0000291	nuclear-transcribed mRNA catabolic process, exonucleolytic	BP	2	0	0	1
GO:0000292	RNA fragment catabolic process	BP	1	0	0	1
GO:0000301	retrograde transport, vesicle recycling within Golgi	BP	2	0	0	1
GO:0000303	response to superoxide	BP	2	0	0	1
GO:0000338	protein deneddylation	BP	11	0	0	1
GO:0000349	generation of catalytic spliceosome for first transesterification step	BP	3	0	0	1
GO:0000350	generation of catalytic spliceosome for second transesterification step	BP	2	0	0	1
GO:0000354	cis assembly of pre-catalytic spliceosome	BP	1	0	0	1
GO:0000372	Group I intron splicing	BP	1	0	0	1
GO:0000374	Group III intron splicing	BP	1	0	0	1
GO:0000379	tRNA-type intron splice site recognition and cleavage	BP	4	0	0	1
GO:0000380	alternative mRNA splicing, via spliceosome	BP	14	0	0	1
GO:0000381	regulation of alternative mRNA splicing, via spliceosome	BP	10	0	0	1
GO:0000387	spliceosomal snRNP assembly	BP	24	0	0	1
GO:0000388	spliceosome conformational change to release U4 (or U4atac) and U1 (or U11)	BP	6	0	0	1
GO:0000389	mRNA 3'-splice site recognition	BP	1	0	0	1
GO:0000390	spliceosomal complex disassembly	BP	4	0	0	1
GO:0000394	RNA splicing, via endonucleolytic cleavage and ligation	BP	4	0	0	1
GO:0000395	mRNA 5'-splice site recognition	BP	4	0	0	1
GO:0000422	autophagy of mitochondrion	BP	22	0	0	1
GO:0000423	mitophagy	BP	2	0	0	1
GO:0000448	cleavage in ITS2 between 5.8S rRNA and LSU-rRNA of tricistronic rRNA transcript (SSU-rRNA, 5.8S rRNA, LSU-rRNA)	BP	1	0	0	1
GO:0000454	snoRNA guided rRNA pseudouridine synthesis	BP	2	0	0	1
GO:0000455	enzyme-directed rRNA pseudouridine synthesis	BP	6	0	0	1
GO:0000466	maturation of 5.8S rRNA from tricistronic rRNA transcript (SSU-rRNA, 5.8S rRNA, LSU-rRNA)	BP	5	0	0	1
GO:0000467	exonucleolytic trimming to generate mature 3'-end of 5.8S rRNA from tricistronic rRNA transcript (SSU-rRNA, 5.8S rRNA, LSU-rRNA)	BP	15	0	0	1
GO:0000472	endonucleolytic cleavage to generate mature 5'-end of SSU-rRNA from (SSU-rRNA, 5.8S rRNA, LSU-rRNA)	BP	4	0	0	1
GO:0000479	endonucleolytic cleavage of tricistronic rRNA transcript (SSU-rRNA, 5.8S rRNA, LSU-rRNA)	BP	4	0	0	1
GO:0000480	endonucleolytic cleavage in 5'-ETS of tricistronic rRNA transcript (SSU-rRNA, 5.8S rRNA, LSU-rRNA)	BP	4	0	0	1
GO:0000488	maturation of LSU-rRNA from tetracistronic rRNA transcript (SSU-rRNA, LSU-rRNA, 4.5S-rRNA, 5S-rRNA)	BP	1	0	0	1
GO:0000489	maturation of SSU-rRNA from tetracistronic rRNA transcript (SSU-rRNA, LSU-rRNA, 4.5S-rRNA, 5S-rRNA)	BP	1	0	0	1
GO:0000491	small nucleolar ribonucleoprotein complex assembly	BP	1	0	0	1
GO:0000492	box C/D snoRNP assembly	BP	5	0	0	1
GO:0000493	box H/ACA snoRNP assembly	BP	1	0	0	1
GO:0000495	box H/ACA RNA 3'-end processing	BP	1	0	0	1
GO:0000578	embryonic axis specification	BP	3	0	0	1
GO:0000706	meiotic DNA double-strand break processing	BP	6	0	0	1
GO:0000707	meiotic DNA recombinase assembly	BP	1	0	0	1
GO:0000709	meiotic joint molecule formation	BP	1	0	0	1
GO:0000712	resolution of meiotic recombination intermediates	BP	32	0	0	1
GO:0000719	photoreactive repair	BP	7	0	0	1
GO:0000720	pyrimidine dimer repair by nucleotide-excision repair	BP	2	0	0	1
GO:0000722	telomere maintenance via recombination	BP	2	0	0	1
GO:0000723	telomere maintenance	BP	25	0	0	1
GO:0000725	recombinational repair	BP	8	0	0	1
GO:0000727	double-strand break repair via break-induced replication	BP	19	0	0	1
GO:0000730	DNA recombinase assembly	BP	3	0	0	1
GO:0000731	DNA synthesis involved in DNA repair	BP	2	0	0	1
GO:0000740	nuclear membrane fusion	BP	1	0	0	1
GO:0000741	karyogamy	BP	14	0	0	1
GO:0000769	syncytium formation by mitosis without cytokinesis	BP	1	0	0	1
GO:0000819	sister chromatid segregation	BP	10	0	0	1
GO:0000913	preprophase band assembly	BP	6	0	0	1
GO:0000914	phragmoplast assembly	BP	13	0	0	1
GO:0000949	aromatic amino acid family catabolic process to alcohol via Ehrlich pathway	BP	3	0	0	1
GO:0000957	mitochondrial RNA catabolic process	BP	2	0	0	1
GO:0000958	mitochondrial mRNA catabolic process	BP	3	0	0	1
GO:0000959	mitochondrial RNA metabolic process	BP	1	0	0	1
GO:0000963	mitochondrial RNA processing	BP	16	0	0	1
GO:0000964	mitochondrial RNA 5'-end processing	BP	1	0	0	1
GO:0000965	mitochondrial RNA 3'-end processing	BP	6	0	0	1
GO:0000966	RNA 5'-end processing	BP	9	0	0	1
GO:0000972	transcription-dependent tethering of RNA polymerase II gene DNA at nuclear periphery	BP	5	0	0	1
GO:0000973	post-transcriptional tethering of RNA polymerase II gene DNA at nuclear periphery	BP	5	0	0	1
GO:0001059	transcription by RNA polymerase IV	BP	1	0	0	1
GO:0001101	response to acid chemical	BP	1	0	0	1
GO:0001113	transcription open complex formation at RNA polymerase II promoter	BP	3	0	0	1
GO:0001173	DNA-templated transcriptional start site selection	BP	2	0	0	1
GO:0001188	RNA polymerase I preinitiation complex assembly	BP	5	0	0	1
GO:0001193	maintenance of transcriptional fidelity during transcription elongation by RNA polymerase II	BP	3	0	0	1
GO:0001516	prostaglandin biosynthetic process	BP	1	0	0	1
GO:0001522	pseudouridine synthesis	BP	21	0	0	1
GO:0001558	regulation of cell growth	BP	24	0	0	1
GO:0001560	regulation of cell growth by extracellular stimulus	BP	2	0	0	1
GO:0001561	fatty acid alpha-oxidation	BP	6	0	0	1
GO:0001578	microtubule bundle formation	BP	7	0	0	1
GO:0001676	long-chain fatty acid metabolic process	BP	6	0	0	1
GO:0001678	intracellular glucose homeostasis	BP	6	0	0	1
GO:0001680	tRNA 3'-terminal CCA addition	BP	1	0	0	1
GO:0001682	tRNA 5'-leader removal	BP	5	0	0	1
GO:0001714	endodermal cell fate specification	BP	2	0	0	1
GO:0001731	formation of translation preinitiation complex	BP	9	0	0	1
GO:0001732	formation of cytoplasmic translation initiation complex	BP	5	0	0	1
GO:0001736	establishment of planar polarity	BP	4	0	0	1
GO:0001763	morphogenesis of a branching structure	BP	1	0	0	1
GO:0001778	plasma membrane repair	BP	1	0	0	1
GO:0001816	cytokine production	BP	2	0	0	1
GO:0001881	receptor recycling	BP	4	0	0	1
GO:0001887	selenium compound metabolic process	BP	4	0	0	1
GO:0001932	regulation of protein phosphorylation	BP	5	0	0	1
GO:0001933	negative regulation of protein phosphorylation	BP	1	0	0	1
GO:0001935	endothelial cell proliferation	BP	1	0	0	1
GO:0002084	protein depalmitoylation	BP	3	0	0	1
GO:0002098	tRNA wobble uridine modification	BP	16	0	0	1
GO:0002100	tRNA wobble adenosine to inosine editing	BP	4	0	0	1
GO:0002131	wobble position cytosine ribose methylation	BP	1	0	0	1
GO:0002132	wobble position uridine ribose methylation	BP	1	0	0	1
GO:0002183	cytoplasmic translational initiation	BP	9	0	0	1
GO:0002184	cytoplasmic translational termination	BP	4	0	0	1
GO:0002188	translation reinitiation	BP	3	0	0	1
GO:0002215	defense response to nematode	BP	5	0	0	1
GO:0002218	activation of innate immune response	BP	2	0	0	1
GO:0002221	pattern recognition receptor signaling pathway	BP	17	0	0	1
GO:0002230	positive regulation of defense response to virus by host	BP	5	0	0	1
GO:0002253	activation of immune response	BP	2	0	0	1
GO:0002376	immune system process	BP	1	0	0	1
GO:0002752	cell surface pattern recognition receptor signaling pathway	BP	1	0	0	1
GO:0002757	immune response-activating signaling pathway	BP	4	0	0	1
GO:0002764	immune response-regulating signaling pathway	BP	2	0	0	1
GO:0002926	tRNA wobble base 5-methoxycarbonylmethyl-2-thiouridinylation	BP	3	0	0	1
GO:0002938	tRNA guanine ribose methylation	BP	1	0	0	1
GO:0002940	tRNA N2-guanine methylation	BP	4	0	0	1
GO:0002943	tRNA dihydrouridine synthesis	BP	2	0	0	1
GO:0002949	tRNA threonylcarbamoyladenosine modification	BP	1	0	0	1
GO:0003006	developmental process involved in reproduction	BP	8	0	0	1
GO:0003376	sphingosine-1-phosphate receptor signaling pathway	BP	2	0	0	1
GO:0003400	regulation of COPII vesicle coating	BP	8	0	0	1
GO:0005513	detection of calcium ion	BP	6	0	0	1
GO:0005982	starch metabolic process	BP	23	0	0	1
GO:0005987	sucrose catabolic process	BP	14	0	0	1
GO:0005990	lactose catabolic process	BP	1	0	0	1
GO:0005991	trehalose metabolic process	BP	2	0	0	1
GO:0005992	trehalose biosynthetic process	BP	22	0	0	1
GO:0005993	trehalose catabolic process	BP	1	0	0	1
GO:0006003	fructose 2,6-bisphosphate metabolic process	BP	1	0	0	1
GO:0006004	fucose metabolic process	BP	1	0	0	1
GO:0006005	L-fucose biosynthetic process	BP	1	0	0	1
GO:0006007	glucose catabolic process	BP	5	0	0	1
GO:0006012	galactose metabolic process	BP	19	0	0	1
GO:0006013	mannose metabolic process	BP	6	0	0	1
GO:0006015	5-phosphoribose 1-diphosphate biosynthetic process	BP	5	0	0	1
GO:0006024	glycosaminoglycan biosynthetic process	BP	5	0	0	1
GO:0006042	glucosamine biosynthetic process	BP	2	0	0	1
GO:0006044	N-acetylglucosamine metabolic process	BP	6	0	0	1
GO:0006047	UDP-N-acetylglucosamine metabolic process	BP	4	0	0	1
GO:0006060	sorbitol metabolic process	BP	1	0	0	1
GO:0006065	UDP-glucuronate biosynthetic process	BP	5	0	0	1
GO:0006069	ethanol oxidation	BP	1	0	0	1
GO:0006071	glycerol metabolic process	BP	4	0	0	1
GO:0006072	glycerol-3-phosphate metabolic process	BP	10	0	0	1
GO:0006075	(1->3)-beta-D-glucan biosynthetic process	BP	15	0	0	1
GO:0006083	acetate metabolic process	BP	2	0	0	1
GO:0006084	acetyl-CoA metabolic process	BP	1	0	0	1
GO:0006089	lactate metabolic process	BP	1	0	0	1
GO:0006090	pyruvate metabolic process	BP	9	0	0	1
GO:0006097	glyoxylate cycle	BP	3	0	0	1
GO:0006101	citrate metabolic process	BP	7	0	0	1
GO:0006102	isocitrate metabolic process	BP	15	0	0	1
GO:0006103	2-oxoglutarate metabolic process	BP	4	0	0	1
GO:0006104	succinyl-CoA metabolic process	BP	2	0	0	1
GO:0006105	succinate metabolic process	BP	1	0	0	1
GO:0006106	fumarate metabolic process	BP	2	0	0	1
GO:0006107	oxaloacetate metabolic process	BP	6	0	0	1
GO:0006110	regulation of glycolytic process	BP	1	0	0	1
GO:0006114	glycerol biosynthetic process	BP	2	0	0	1
GO:0006116	NADH oxidation	BP	11	0	0	1
GO:0006120	mitochondrial electron transport, NADH to ubiquinone	BP	14	0	0	1
GO:0006123	mitochondrial electron transport, cytochrome c to oxygen	BP	10	0	0	1
GO:0006127	glycerophosphate shuttle	BP	1	0	0	1
GO:0006139	nucleobase-containing compound metabolic process	BP	15	0	0	1
GO:0006144	purine nucleobase metabolic process	BP	6	0	0	1
GO:0006145	purine nucleobase catabolic process	BP	7	0	0	1
GO:0006148	inosine catabolic process	BP	3	0	0	1
GO:0006152	purine nucleoside catabolic process	BP	6	0	0	1
GO:0006154	adenosine catabolic process	BP	3	0	0	1
GO:0006164	purine nucleotide biosynthetic process	BP	15	0	0	1
GO:0006169	adenosine salvage	BP	5	0	0	1
GO:0006178	guanine salvage	BP	1	0	0	1
GO:0006182	cGMP biosynthetic process	BP	1	0	0	1
GO:0006188	IMP biosynthetic process	BP	4	0	0	1
GO:0006189	'de novo' IMP biosynthetic process	BP	17	0	0	1
GO:0006190	inosine salvage	BP	1	0	0	1
GO:0006203	dGTP catabolic process	BP	3	0	0	1
GO:0006208	pyrimidine nucleobase catabolic process	BP	1	0	0	1
GO:0006210	thymine catabolic process	BP	2	0	0	1
GO:0006212	uracil catabolic process	BP	3	0	0	1
GO:0006218	uridine catabolic process	BP	1	0	0	1
GO:0006221	pyrimidine nucleotide biosynthetic process	BP	3	0	0	1
GO:0006222	UMP biosynthetic process	BP	1	0	0	1
GO:0006227	dUDP biosynthetic process	BP	1	0	0	1
GO:0006231	dTMP biosynthetic process	BP	4	0	0	1
GO:0006233	dTDP biosynthetic process	BP	1	0	0	1
GO:0006235	dTTP biosynthetic process	BP	1	0	0	1
GO:0006261	DNA-templated DNA replication	BP	24	0	0	1
GO:0006264	mitochondrial DNA replication	BP	10	0	0	1
GO:0006265	DNA topological change	BP	25	0	0	1
GO:0006266	DNA ligation	BP	4	0	0	1
GO:0006268	DNA unwinding involved in DNA replication	BP	15	0	0	1
GO:0006269	DNA replication, synthesis of RNA primer	BP	3	0	0	1
GO:0006270	DNA replication initiation	BP	26	0	0	1
GO:0006271	DNA strand elongation involved in DNA replication	BP	6	0	0	1
GO:0006275	regulation of DNA replication	BP	5	0	0	1
GO:0006279	premeiotic DNA replication	BP	1	0	0	1
GO:0006282	regulation of DNA repair	BP	16	0	0	1
GO:0006283	transcription-coupled nucleotide-excision repair	BP	7	0	0	1
GO:0006284	base-excision repair	BP	30	0	0	1
GO:0006285	base-excision repair, AP site formation	BP	6	0	0	1
GO:0006287	base-excision repair, gap-filling	BP	5	0	0	1
GO:0006290	pyrimidine dimer repair	BP	6	0	0	1
GO:0006294	nucleotide-excision repair, preincision complex assembly	BP	3	0	0	1
GO:0006297	nucleotide-excision repair, DNA gap filling	BP	8	0	0	1
GO:0006301	postreplication repair	BP	8	0	0	1
GO:0006302	double-strand break repair	BP	26	0	0	1
GO:0006303	double-strand break repair via nonhomologous end joining	BP	15	0	0	1
GO:0006307	DNA dealkylation involved in DNA repair	BP	6	0	0	1
GO:0006308	DNA catabolic process	BP	11	0	0	1
GO:0006310	DNA recombination	BP	39	0	0	1
GO:0006312	mitotic recombination	BP	13	0	0	1
GO:0006315	homing of group II introns	BP	2	0	0	1
GO:0006335	DNA replication-dependent chromatin assembly	BP	6	0	0	1
GO:0006354	DNA-templated transcription elongation	BP	2	0	0	1
GO:0006360	transcription by RNA polymerase I	BP	15	0	0	1
GO:0006361	transcription initiation at RNA polymerase I promoter	BP	3	0	0	1
GO:0006362	transcription elongation by RNA polymerase I	BP	2	0	0	1
GO:0006363	termination of RNA polymerase I transcription	BP	1	0	0	1
GO:0006366	transcription by RNA polymerase II	BP	22	0	0	1
GO:0006367	transcription initiation at RNA polymerase II promoter	BP	27	0	0	1
GO:0006368	transcription elongation by RNA polymerase II	BP	17	0	0	1
GO:0006369	termination of RNA polymerase II transcription	BP	6	0	0	1
GO:0006370	7-methylguanosine mRNA capping	BP	6	0	0	1
GO:0006376	mRNA splice site selection	BP	4	0	0	1
GO:0006382	adenosine to inosine editing	BP	1	0	0	1
GO:0006383	transcription by RNA polymerase III	BP	12	0	0	1
GO:0006384	transcription initiation at RNA polymerase III promoter	BP	8	0	0	1
GO:0006386	termination of RNA polymerase III transcription	BP	1	0	0	1
GO:0006398	mRNA 3'-end processing by stem-loop binding and cleavage	BP	2	0	0	1
GO:0006399	tRNA metabolic process	BP	2	0	0	1
GO:0006401	RNA catabolic process	BP	24	0	0	1
GO:0006402	mRNA catabolic process	BP	27	0	0	1
GO:0006405	RNA export from nucleus	BP	11	0	0	1
GO:0006406	mRNA export from nucleus	BP	33	0	0	1
GO:0006408	snRNA export from nucleus	BP	1	0	0	1
GO:0006409	tRNA export from nucleus	BP	3	0	0	1
GO:0006418	tRNA aminoacylation for protein translation	BP	6	0	0	1
GO:0006419	alanyl-tRNA aminoacylation	BP	5	0	0	1
GO:0006420	arginyl-tRNA aminoacylation	BP	7	0	0	1
GO:0006421	asparaginyl-tRNA aminoacylation	BP	6	0	0	1
GO:0006422	aspartyl-tRNA aminoacylation	BP	6	0	0	1
GO:0006423	cysteinyl-tRNA aminoacylation	BP	4	0	0	1
GO:0006424	glutamyl-tRNA aminoacylation	BP	8	0	0	1
GO:0006425	glutaminyl-tRNA aminoacylation	BP	6	0	0	1
GO:0006426	glycyl-tRNA aminoacylation	BP	5	0	0	1
GO:0006427	histidyl-tRNA aminoacylation	BP	3	0	0	1
GO:0006429	leucyl-tRNA aminoacylation	BP	3	0	0	1
GO:0006430	lysyl-tRNA aminoacylation	BP	5	0	0	1
GO:0006433	prolyl-tRNA aminoacylation	BP	4	0	0	1
GO:0006434	seryl-tRNA aminoacylation	BP	5	0	0	1
GO:0006435	threonyl-tRNA aminoacylation	BP	5	0	0	1
GO:0006438	valyl-tRNA aminoacylation	BP	6	0	0	1
GO:0006446	regulation of translational initiation	BP	3	0	0	1
GO:0006450	regulation of translational fidelity	BP	5	0	0	1
GO:0006469	negative regulation of protein kinase activity	BP	1	0	0	1
GO:0006479	protein methylation	BP	2	0	0	1
GO:0006481	C-terminal protein methylation	BP	4	0	0	1
GO:0006482	protein demethylation	BP	1	0	0	1
GO:0006488	dolichol-linked oligosaccharide biosynthetic process	BP	12	0	0	1
GO:0006490	oligosaccharide-lipid intermediate biosynthetic process	BP	9	0	0	1
GO:0006491	N-glycan processing	BP	16	0	0	1
GO:0006493	protein O-linked glycosylation	BP	1	0	0	1
GO:0006497	protein lipidation	BP	7	0	0	1
GO:0006499	N-terminal protein myristoylation	BP	55	0	0	1
GO:0006501	C-terminal protein lipidation	BP	5	0	0	1
GO:0006505	GPI anchor metabolic process	BP	1	0	0	1
GO:0006506	GPI anchor biosynthetic process	BP	24	0	0	1
GO:0006515	protein quality control for misfolded or incompletely synthesized proteins	BP	17	0	0	1
GO:0006516	glycoprotein catabolic process	BP	2	0	0	1
GO:0006517	protein deglycosylation	BP	6	0	0	1
GO:0006518	peptide metabolic process	BP	5	0	0	1
GO:0006521	regulation of cellular amino acid metabolic process	BP	5	0	0	1
GO:0006527	arginine catabolic process	BP	3	0	0	1
GO:0006528	asparagine metabolic process	BP	1	0	0	1
GO:0006531	aspartate metabolic process	BP	4	0	0	1
GO:0006534	cysteine metabolic process	BP	1	0	0	1
GO:0006537	glutamate biosynthetic process	BP	6	0	0	1
GO:0006540	glutamate decarboxylation to succinate	BP	3	0	0	1
GO:0006551	leucine metabolic process	BP	2	0	0	1
GO:0006552	leucine catabolic process	BP	7	0	0	1
GO:0006555	methionine metabolic process	BP	15	0	0	1
GO:0006560	proline metabolic process	BP	3	0	0	1
GO:0006561	proline biosynthetic process	BP	7	0	0	1
GO:0006562	proline catabolic process	BP	2	0	0	1
GO:0006569	tryptophan catabolic process	BP	2	0	0	1
GO:0006570	tyrosine metabolic process	BP	3	0	0	1
GO:0006571	tyrosine biosynthetic process	BP	6	0	0	1
GO:0006572	tyrosine catabolic process	BP	12	0	0	1
GO:0006573	valine metabolic process	BP	2	0	0	1
GO:0006580	ethanolamine metabolic process	BP	2	0	0	1
GO:0006591	ornithine metabolic process	BP	4	0	0	1
GO:0006592	ornithine biosynthetic process	BP	2	0	0	1
GO:0006593	ornithine catabolic process	BP	1	0	0	1
GO:0006597	spermine biosynthetic process	BP	6	0	0	1
GO:0006598	polyamine catabolic process	BP	4	0	0	1
GO:0006605	protein targeting	BP	11	0	0	1
GO:0006607	NLS-bearing protein import into nucleus	BP	26	0	0	1
GO:0006611	protein export from nucleus	BP	10	0	0	1
GO:0006614	SRP-dependent cotranslational protein targeting to membrane	BP	16	0	0	1
GO:0006616	SRP-dependent cotranslational protein targeting to membrane, translocation	BP	11	0	0	1
GO:0006617	SRP-dependent cotranslational protein targeting to membrane, signal sequence recognition	BP	1	0	0	1
GO:0006620	post-translational protein targeting to endoplasmic reticulum membrane	BP	9	0	0	1
GO:0006621	protein retention in ER lumen	BP	13	0	0	1
GO:0006624	vacuolar protein processing	BP	8	0	0	1
GO:0006625	protein targeting to peroxisome	BP	8	0	0	1
GO:0006626	protein targeting to mitochondrion	BP	17	0	0	1
GO:0006627	protein processing involved in protein targeting to mitochondrion	BP	3	0	0	1
GO:0006637	acyl-CoA metabolic process	BP	4	0	0	1
GO:0006641	triglyceride metabolic process	BP	5	0	0	1
GO:0006644	phospholipid metabolic process	BP	13	0	0	1
GO:0006646	phosphatidylethanolamine biosynthetic process	BP	16	0	0	1
GO:0006649	phospholipid transfer to membrane	BP	1	0	0	1
GO:0006650	glycerophospholipid metabolic process	BP	3	0	0	1
GO:0006651	diacylglycerol biosynthetic process	BP	7	0	0	1
GO:0006654	phosphatidic acid biosynthetic process	BP	7	0	0	1
GO:0006655	phosphatidylglycerol biosynthetic process	BP	11	0	0	1
GO:0006657	CDP-choline pathway	BP	2	0	0	1
GO:0006661	phosphatidylinositol biosynthetic process	BP	6	0	0	1
GO:0006665	sphingolipid metabolic process	BP	13	0	0	1
GO:0006666	3-keto-sphinganine metabolic process	BP	2	0	0	1
GO:0006671	phytosphingosine metabolic process	BP	1	0	0	1
GO:0006672	ceramide metabolic process	BP	7	0	0	1
GO:0006673	inositol phosphoceramide metabolic process	BP	2	0	0	1
GO:0006679	glucosylceramide biosynthetic process	BP	1	0	0	1
GO:0006680	glucosylceramide catabolic process	BP	4	0	0	1
GO:0006722	triterpenoid metabolic process	BP	1	0	0	1
GO:0006725	cellular aromatic compound metabolic process	BP	1	0	0	1
GO:0006734	NADH metabolic process	BP	8	0	0	1
GO:0006739	NADP metabolic process	BP	5	0	0	1
GO:0006740	NADPH regeneration	BP	1	0	0	1
GO:0006741	NADP biosynthetic process	BP	4	0	0	1
GO:0006742	NADP catabolic process	BP	1	0	0	1
GO:0006747	FAD biosynthetic process	BP	4	0	0	1
GO:0006750	glutathione biosynthetic process	BP	4	0	0	1
GO:0006753	nucleoside phosphate metabolic process	BP	5	0	0	1
GO:0006760	folic acid-containing compound metabolic process	BP	1	0	0	1
GO:0006771	riboflavin metabolic process	BP	1	0	0	1
GO:0006772	thiamine metabolic process	BP	1	0	0	1
GO:0006777	Mo-molybdopterin cofactor biosynthetic process	BP	4	0	0	1
GO:0006780	uroporphyrinogen III biosynthetic process	BP	1	0	0	1
GO:0006784	heme A biosynthetic process	BP	7	0	0	1
GO:0006787	porphyrin-containing compound catabolic process	BP	8	0	0	1
GO:0006788	heme oxidation	BP	4	0	0	1
GO:0006793	phosphorus metabolic process	BP	4	0	0	1
GO:0006796	phosphate-containing compound metabolic process	BP	18	0	0	1
GO:0006799	polyphosphate biosynthetic process	BP	2	0	0	1
GO:0006801	superoxide metabolic process	BP	1	0	0	1
GO:0006805	xenobiotic metabolic process	BP	2	0	0	1
GO:0006807	nitrogen compound metabolic process	BP	21	0	0	1
GO:0006808	regulation of nitrogen utilization	BP	7	0	0	1
GO:0006811	monoatomic ion transport	BP	24	0	0	1
GO:0006812	monoatomic cation transport	BP	42	0	0	1
GO:0006814	sodium ion transport	BP	10	0	0	1
GO:0006824	cobalt ion transport	BP	2	0	0	1
GO:0006825	copper ion transport	BP	2	0	0	1
GO:0006848	pyruvate transport	BP	1	0	0	1
GO:0006850	mitochondrial pyruvate transmembrane transport	BP	3	0	0	1
GO:0006851	mitochondrial calcium ion transmembrane transport	BP	1	0	0	1
GO:0006855	xenobiotic transmembrane transport	BP	7	0	0	1
GO:0006858	extracellular transport	BP	3	0	0	1
GO:0006862	nucleotide transport	BP	3	0	0	1
GO:0006874	intracellular calcium ion homeostasis	BP	49	0	0	1
GO:0006878	intracellular copper ion homeostasis	BP	10	0	0	1
GO:0006879	intracellular iron ion homeostasis	BP	35	0	0	1
GO:0006883	intracellular sodium ion homeostasis	BP	3	0	0	1
GO:0006884	cell volume homeostasis	BP	3	0	0	1
GO:0006885	regulation of pH	BP	38	0	0	1
GO:0006890	retrograde vesicle-mediated transport, Golgi to endoplasmic reticulum	BP	41	0	0	1
GO:0006891	intra-Golgi vesicle-mediated transport	BP	49	0	0	1
GO:0006893	Golgi to plasma membrane transport	BP	16	0	0	1
GO:0006895	Golgi to endosome transport	BP	2	0	0	1
GO:0006896	Golgi to vacuole transport	BP	19	0	0	1
GO:0006898	receptor-mediated endocytosis	BP	7	0	0	1
GO:0006900	vesicle budding from membrane	BP	25	0	0	1
GO:0006903	vesicle targeting	BP	2	0	0	1
GO:0006906	vesicle fusion	BP	45	0	0	1
GO:0006907	pinocytosis	BP	1	0	0	1
GO:0006913	nucleocytoplasmic transport	BP	24	0	0	1
GO:0006914	autophagy	BP	45	0	0	1
GO:0006971	hypotonic response	BP	1	0	0	1
GO:0006972	hyperosmotic response	BP	18	0	0	1
GO:0006983	ER overload response	BP	4	0	0	1
GO:0006986	response to unfolded protein	BP	1	0	0	1
GO:0006997	nucleus organization	BP	12	0	0	1
GO:0006999	nuclear pore organization	BP	4	0	0	1
GO:0007000	nucleolus organization	BP	1	0	0	1
GO:0007004	telomere maintenance via telomerase	BP	21	0	0	1
GO:0007006	mitochondrial membrane organization	BP	1	0	0	1
GO:0007009	plasma membrane organization	BP	5	0	0	1
GO:0007015	actin filament organization	BP	60	0	0	1
GO:0007019	microtubule depolymerization	BP	10	0	0	1
GO:0007020	microtubule nucleation	BP	11	0	0	1
GO:0007023	post-chaperonin tubulin folding pathway	BP	7	0	0	1
GO:0007026	negative regulation of microtubule depolymerization	BP	1	0	0	1
GO:0007029	endoplasmic reticulum organization	BP	10	0	0	1
GO:0007030	Golgi organization	BP	48	0	0	1
GO:0007032	endosome organization	BP	10	0	0	1
GO:0007034	vacuolar transport	BP	29	0	0	1
GO:0007035	vacuolar acidification	BP	12	0	0	1
GO:0007040	lysosome organization	BP	1	0	0	1
GO:0007041	lysosomal transport	BP	1	0	0	1
GO:0007043	cell-cell junction assembly	BP	6	0	0	1
GO:0007051	spindle organization	BP	18	0	0	1
GO:0007059	chromosome segregation	BP	34	0	0	1
GO:0007060	male meiosis chromosome segregation	BP	2	0	0	1
GO:0007062	sister chromatid cohesion	BP	42	0	0	1
GO:0007064	mitotic sister chromatid cohesion	BP	16	0	0	1
GO:0007065	male meiosis sister chromatid cohesion	BP	1	0	0	1
GO:0007066	female meiosis sister chromatid cohesion	BP	1	0	0	1
GO:0007076	mitotic chromosome condensation	BP	13	0	0	1
GO:0007088	regulation of mitotic nuclear division	BP	1	0	0	1
GO:0007091	metaphase/anaphase transition of mitotic cell cycle	BP	6	0	0	1
GO:0007093	mitotic cell cycle checkpoint signaling	BP	5	0	0	1
GO:0007094	mitotic spindle assembly checkpoint signaling	BP	14	0	0	1
GO:0007095	mitotic G2 DNA damage checkpoint signaling	BP	5	0	0	1
GO:0007096	regulation of exit from mitosis	BP	1	0	0	1
GO:0007097	nuclear migration	BP	4	0	0	1
GO:0007098	centrosome cycle	BP	12	0	0	1
GO:0007099	centriole replication	BP	2	0	0	1
GO:0007105	cytokinesis, site selection	BP	3	0	0	1
GO:0007112	male meiosis cytokinesis	BP	13	0	0	1
GO:0007113	endomitotic cell cycle	BP	1	0	0	1
GO:0007127	meiosis I	BP	2	0	0	1
GO:0007128	meiotic prophase I	BP	1	0	0	1
GO:0007129	homologous chromosome pairing at meiosis	BP	25	0	0	1
GO:0007130	synaptonemal complex assembly	BP	5	0	0	1
GO:0007135	meiosis II	BP	2	0	0	1
GO:0007136	meiotic prophase II	BP	1	0	0	1
GO:0007140	male meiotic nuclear division	BP	15	0	0	1
GO:0007141	male meiosis I	BP	1	0	0	1
GO:0007142	male meiosis II	BP	5	0	0	1
GO:0007143	female meiotic nuclear division	BP	10	0	0	1
GO:0007155	cell adhesion	BP	9	0	0	1
GO:0007163	establishment or maintenance of cell polarity	BP	15	0	0	1
GO:0007164	establishment of tissue polarity	BP	1	0	0	1
GO:0007172	signal complex assembly	BP	3	0	0	1
GO:0007178	transmembrane receptor protein serine/threonine kinase signaling pathway	BP	2	0	0	1
GO:0007186	G protein-coupled receptor signaling pathway	BP	21	0	0	1
GO:0007188	adenylate cyclase-modulating G protein-coupled receptor signaling pathway	BP	5	0	0	1
GO:0007189	adenylate cyclase-activating G protein-coupled receptor signaling pathway	BP	1	0	0	1
GO:0007202	activation of phospholipase C activity	BP	1	0	0	1
GO:0007204	positive regulation of cytosolic calcium ion concentration	BP	1	0	0	1
GO:0007205	protein kinase C-activating G protein-coupled receptor signaling pathway	BP	8	0	0	1
GO:0007263	nitric oxide mediated signal transduction	BP	3	0	0	1
GO:0007264	small GTPase mediated signal transduction	BP	22	0	0	1
GO:0007265	Ras protein signal transduction	BP	3	0	0	1
GO:0007266	Rho protein signal transduction	BP	3	0	0	1
GO:0007276	gamete generation	BP	10	0	0	1
GO:0007292	female gamete generation	BP	2	0	0	1
GO:0007346	regulation of mitotic cell cycle	BP	15	0	0	1
GO:0007349	cellularization	BP	1	0	0	1
GO:0007639	homeostasis of number of meristem cells	BP	4	0	0	1
GO:0008033	tRNA processing	BP	17	0	0	1
GO:0008064	regulation of actin polymerization or depolymerization	BP	4	0	0	1
GO:0008153	para-aminobenzoic acid biosynthetic process	BP	2	0	0	1
GO:0008154	actin polymerization or depolymerization	BP	2	0	0	1
GO:0008285	negative regulation of cell population proliferation	BP	26	0	0	1
GO:0008295	spermidine biosynthetic process	BP	8	0	0	1
GO:0008333	endosome to lysosome transport	BP	9	0	0	1
GO:0008356	asymmetric cell division	BP	19	0	0	1
GO:0008360	regulation of cell shape	BP	19	0	0	1
GO:0008361	regulation of cell size	BP	15	0	0	1
GO:0008612	peptidyl-lysine modification to peptidyl-hypusine	BP	4	0	0	1
GO:0008614	pyridoxine metabolic process	BP	1	0	0	1
GO:0008618	7-methylguanosine metabolic process	BP	2	0	0	1
GO:0008643	carbohydrate transport	BP	17	0	0	1
GO:0008645	hexose transmembrane transport	BP	1	0	0	1
GO:0008654	phospholipid biosynthetic process	BP	13	0	0	1
GO:0009061	anaerobic respiration	BP	8	0	0	1
GO:0009063	amino acid catabolic process	BP	3	0	0	1
GO:0009069	serine family amino acid metabolic process	BP	1	0	0	1
GO:0009083	branched-chain amino acid catabolic process	BP	7	0	0	1
GO:0009093	cysteine catabolic process	BP	1	0	0	1
GO:0009095	aromatic amino acid family biosynthetic process, prephenate pathway	BP	2	0	0	1
GO:0009106	lipoate metabolic process	BP	2	0	0	1
GO:0009107	lipoate biosynthetic process	BP	3	0	0	1
GO:0009110	vitamin biosynthetic process	BP	4	0	0	1
GO:0009113	purine nucleobase biosynthetic process	BP	5	0	0	1
GO:0009117	nucleotide metabolic process	BP	2	0	0	1
GO:0009134	nucleoside diphosphate catabolic process	BP	6	0	0	1
GO:0009143	nucleoside triphosphate catabolic process	BP	1	0	0	1
GO:0009150	purine ribonucleotide metabolic process	BP	7	0	0	1
GO:0009152	purine ribonucleotide biosynthetic process	BP	2	0	0	1
GO:0009156	ribonucleoside monophosphate biosynthetic process	BP	3	0	0	1
GO:0009157	deoxyribonucleoside monophosphate biosynthetic process	BP	1	0	0	1
GO:0009165	nucleotide biosynthetic process	BP	1	0	0	1
GO:0009173	pyrimidine ribonucleoside monophosphate metabolic process	BP	1	0	0	1
GO:0009187	cyclic nucleotide metabolic process	BP	2	0	0	1
GO:0009202	deoxyribonucleoside triphosphate biosynthetic process	BP	4	0	0	1
GO:0009225	nucleotide-sugar metabolic process	BP	5	0	0	1
GO:0009226	nucleotide-sugar biosynthetic process	BP	4	0	0	1
GO:0009229	thiamine diphosphate biosynthetic process	BP	6	0	0	1
GO:0009234	menaquinone biosynthetic process	BP	2	0	0	1
GO:0009240	isopentenyl diphosphate biosynthetic process	BP	3	0	0	1
GO:0009245	lipid A biosynthetic process	BP	5	0	0	1
GO:0009251	glucan catabolic process	BP	8	0	0	1
GO:0009252	peptidoglycan biosynthetic process	BP	1	0	0	1
GO:0009257	10-formyltetrahydrofolate biosynthetic process	BP	3	0	0	1
GO:0009259	ribonucleotide metabolic process	BP	1	0	0	1
GO:0009263	deoxyribonucleotide biosynthetic process	BP	4	0	0	1
GO:0009264	deoxyribonucleotide catabolic process	BP	1	0	0	1
GO:0009270	response to humidity	BP	1	0	0	1
GO:0009298	GDP-mannose biosynthetic process	BP	7	0	0	1
GO:0009301	snRNA transcription	BP	1	0	0	1
GO:0009303	rRNA transcription	BP	2	0	0	1
GO:0009304	tRNA transcription	BP	1	0	0	1
GO:0009311	oligosaccharide metabolic process	BP	5	0	0	1
GO:0009312	oligosaccharide biosynthetic process	BP	1	0	0	1
GO:0009395	phospholipid catabolic process	BP	21	0	0	1
GO:0009396	folic acid-containing compound biosynthetic process	BP	1	0	0	1
GO:0009398	FMN biosynthetic process	BP	1	0	0	1
GO:0009410	response to xenobiotic stimulus	BP	5	0	0	1
GO:0009435	NAD biosynthetic process	BP	9	0	0	1
GO:0009436	glyoxylate catabolic process	BP	1	0	0	1
GO:0009439	cyanate metabolic process	BP	1	0	0	1
GO:0009440	cyanate catabolic process	BP	1	0	0	1
GO:0009446	putrescine biosynthetic process	BP	4	0	0	1
GO:0009447	putrescine catabolic process	BP	7	0	0	1
GO:0009448	gamma-aminobutyric acid metabolic process	BP	1	0	0	1
GO:0009450	gamma-aminobutyric acid catabolic process	BP	3	0	0	1
GO:0009452	7-methylguanosine RNA capping	BP	2	0	0	1
GO:0009556	microsporogenesis	BP	33	0	0	1
GO:0009557	antipodal cell differentiation	BP	3	0	0	1
GO:0009558	embryo sac cellularization	BP	7	0	0	1
GO:0009559	embryo sac central cell differentiation	BP	3	0	0	1
GO:0009560	embryo sac egg cell differentiation	BP	5	0	0	1
GO:0009583	detection of light stimulus	BP	1	0	0	1
[truncated: 5,347 more rows]

## Sheet: c
Supplementary Data 5c | Enriched gene ontology (GO) categories for upregulated shade genes in the OW self-shading experiments. We listed GOID, the highest-level GO terms (BP, CC, and MF for biological processes, cellular components, and molecular functions, respectively), GO terms, number of genes in the reference, number of DEGs, fold enrichment, and FDR. Fold enrichment was calculated as (numbe…
GOID	GO term	Highest level GO term	Number of genes in the reference (total 30162 genes)	Number of DEGs (total 131 genes)	Fold enrichment	FDR
GO:0071456	cellular response to hypoxia	BP	262	24	21.0911	1.64912e-20
GO:0009611	response to wounding	BP	954	27	6.51635	2.4903e-11
GO:0050832	defense response to fungus	BP	978	21	4.9439	2.67733e-06
GO:0009414	response to water deprivation	BP	1275	23	4.15343	7.98699e-06
GO:0009753	response to jasmonic acid	BP	552	15	6.25664	2.0179e-05
GO:0006979	response to oxidative stress	BP	625	15	5.52586	8.10807e-05
GO:0031347	regulation of defense response	BP	675	15	5.11654	0.000181287
GO:0006355	regulation of DNA-templated transcription	BP	1979	26	3.02494	0.000186366
GO:0009737	response to abscisic acid	BP	1113	19	3.9305	0.000186366
GO:0009651	response to salt stress	BP	723	15	4.77685	0.000295232
GO:0042742	defense response to bacterium	BP	1197	19	3.65467	0.000443544
GO:0010193	response to ozone	BP	33	4	27.9084	0.00584668
GO:0009733	response to auxin	BP	348	9	5.95459	0.00729715
GO:0001666	response to hypoxia	BP	139	6	9.9386	0.0106353
GO:0009409	response to cold	BP	651	11	3.89046	0.0356851
GO:0009505	plant-type cell wall	CC	583	11	4.34423	0.0452917
GO:0009755	hormone-mediated signaling pathway	BP	317	7	5.08426	0.122291
GO:0010087	phloem or xylem histogenesis	BP	89	4	10.3481	0.154862
GO:0009617	response to bacterium	BP	342	7	4.7126	0.169271
GO:0002237	response to molecule of bacterial origin	BP	177	5	6.50408	0.219449
GO:0009831	plant-type cell wall modification involved in multidimensional cell growth	BP	10	2	46.0489	0.219449
GO:0000289	nuclear-transcribed mRNA poly(A) tail shortening	BP	11	2	41.8626	0.245473
GO:0010565	regulation of cellular ketone metabolic process	BP	51	3	13.5438	0.279244
GO:0009612	response to mechanical stimulus	BP	13	2	35.4222	0.289149
GO:0071310	cellular response to organic substance	BP	195	5	5.9037	0.289149
GO:0009620	response to fungus	BP	307	6	4.49989	0.364709
GO:0009749	response to glucose	BP	61	3	11.3235	0.373382
GO:1901701	cellular response to oxygen-containing compound	BP	539	8	3.41735	0.373382
GO:0003700	DNA-binding transcription factor activity	MF	1687	19	2.59315	0.376745
GO:0010200	response to chitin	BP	18	2	25.5827	0.444718
GO:0009750	response to fructose	BP	19	2	24.2362	0.473805
GO:0009751	response to salicylic acid	BP	340	6	4.06313	0.499891
GO:0097305	response to alcohol	BP	148	4	6.22282	0.52449
GO:0014070	response to organic cyclic compound	BP	357	6	3.86965	0.590526
GO:0043928	exonucleolytic catabolism of deadenylated mRNA	BP	23	2	20.0212	0.590526
GO:0009693	ethylene biosynthetic process	BP	25	2	18.4195	0.64886
GO:0070542	response to fatty acid	BP	25	2	18.4195	0.64886
GO:0008285	negative regulation of cell population proliferation	BP	26	2	17.7111	0.677973
GO:0002213	defense response to insect	BP	87	3	7.93946	0.715143
GO:0009664	plant-type cell wall organization	BP	91	3	7.59047	0.785191
GO:0035264	multicellular organism growth	BP	1	1	230.244	0.810196
GO:0045792	negative regulation of cell size	BP	1	1	230.244	0.810196
GO:0009695	jasmonic acid biosynthetic process	BP	32	2	14.3903	0.871561
GO:0051254	positive regulation of RNA metabolic process	BP	34	2	13.5438	0.950635
GO:0000103	sulfate assimilation	BP	26	1	8.85555	1
GO:0000165	MAPK cascade	BP	18	1	12.7913	1
GO:0000741	karyogamy	BP	14	1	16.446	1
GO:0002221	pattern recognition receptor signaling pathway	BP	17	1	13.5438	1
GO:0002229	defense response to oomycetes	BP	98	1	2.34943	1
GO:0002239	response to oomycetes	BP	32	1	7.19513	1
GO:0002679	respiratory burst involved in defense response	BP	5	1	46.0489	1
GO:0006006	glucose metabolic process	BP	21	1	10.964	1
GO:0006032	chitin catabolic process	BP	14	1	16.446	1
GO:0006082	organic acid metabolic process	BP	111	1	2.07427	1
GO:0006357	regulation of transcription by RNA polymerase II	BP	386	1	0.596488	1
GO:0006412	translation	BP	348	1	0.661621	1
GO:0006468	protein phosphorylation	BP	528	4	1.74427	1
GO:0006470	protein dephosphorylation	BP	87	1	2.64649	1
GO:0006486	protein glycosylation	BP	123	1	1.8719	1
GO:0006520	amino acid metabolic process	BP	98	1	2.34943	1
GO:0006529	asparagine biosynthetic process	BP	4	1	57.5611	1
GO:0006568	tryptophan metabolic process	BP	27	1	8.52757	1
GO:0006629	lipid metabolic process	BP	186	1	1.23787	1
GO:0006631	fatty acid metabolic process	BP	95	2	4.84725	1
GO:0006633	fatty acid biosynthetic process	BP	106	1	2.17212	1
GO:0006636	unsaturated fatty acid biosynthetic process	BP	23	1	10.0106	1
GO:0006813	potassium ion transport	BP	29	1	7.93946	1
GO:0006833	water transport	BP	29	1	7.93946	1
GO:0006839	mitochondrial transport	BP	8	1	28.7805	1
GO:0006865	amino acid transport	BP	20	1	11.5122	1
GO:0006869	lipid transport	BP	61	1	3.7745	1
GO:0006949	syncytium formation	BP	15	1	15.3496	1
GO:0006950	response to stress	BP	73	2	6.30806	1
GO:0006952	defense response	BP	466	4	1.97635	1
GO:0006970	response to osmotic stress	BP	476	6	2.90224	1
GO:0006995	cellular response to nitrogen starvation	BP	43	1	5.35452	1
GO:0007165	signal transduction	BP	996	10	2.31169	1
GO:0007623	circadian rhythm	BP	141	1	1.63294	1
GO:0008272	sulfate transport	BP	10	1	23.0244	1
GO:0008610	lipid biosynthetic process	BP	283	2	1.62717	1
GO:0009059	macromolecule biosynthetic process	BP	1017	3	0.679187	1
GO:0009063	amino acid catabolic process	BP	3	1	76.7481	1
GO:0009072	aromatic amino acid metabolic process	BP	57	1	4.03937	1
GO:0009266	response to temperature stimulus	BP	376	5	3.06176	1
GO:0009308	amine metabolic process	BP	25	1	9.20977	1
GO:0009314	response to radiation	BP	91	1	2.53016	1
GO:0009408	response to heat	BP	366	4	2.51633	1
GO:0009411	response to UV	BP	43	1	5.35452	1
GO:0009413	response to flooding	BP	5	1	46.0489	1
GO:0009415	response to water	BP	110	2	4.18626	1
GO:0009416	response to light stimulus	BP	1209	9	1.71398	1
GO:0009555	pollen development	BP	320	2	1.43903	1
GO:0009626	plant-type hypersensitive response	BP	77	1	2.99019	1
GO:0009627	systemic acquired resistance	BP	114	1	2.01969	1
GO:0009631	cold acclimation	BP	66	2	6.9771	1
GO:0009635	response to herbicide	BP	9	1	25.5827	1
GO:0009639	response to red or far red light	BP	189	2	2.43645	1
GO:0009641	shade avoidance	BP	18	1	12.7913	1
GO:0009642	response to light intensity	BP	227	3	3.04288	1
GO:0009643	photosynthetic acclimation	BP	12	1	19.187	1
GO:0009644	response to high light intensity	BP	63	1	3.65467	1
GO:0009646	response to absence of light	BP	55	1	4.18626	1
GO:0009658	chloroplast organization	BP	199	1	1.15701	1
GO:0009663	plasmodesma organization	BP	8	1	28.7805	1
GO:0009686	gibberellin biosynthetic process	BP	27	1	8.52757	1
GO:0009688	abscisic acid biosynthetic process	BP	15	1	15.3496	1
GO:0009697	salicylic acid biosynthetic process	BP	21	1	10.964	1
GO:0009723	response to ethylene	BP	233	2	1.97635	1
GO:0009734	auxin-activated signaling pathway	BP	77	1	2.99019	1
GO:0009738	abscisic acid-activated signaling pathway	BP	148	1	1.5557	1
GO:0009739	response to gibberellin	BP	90	1	2.55827	1
GO:0009740	gibberellic acid mediated signaling pathway	BP	44	2	10.4656	1
GO:0009741	response to brassinosteroid	BP	62	1	3.71362	1
GO:0009744	response to sucrose	BP	75	2	6.13985	1
GO:0009787	regulation of abscisic acid-activated signaling pathway	BP	31	1	7.42723	1
GO:0009789	positive regulation of abscisic acid-activated signaling pathway	BP	57	1	4.03937	1
GO:0009790	embryo development	BP	49	1	4.69886	1
GO:0009791	post-embryonic development	BP	41	1	5.61571	1
GO:0009813	flavonoid biosynthetic process	BP	52	1	4.42777	1
GO:0009826	unidimensional cell growth	BP	231	3	2.99019	1
GO:0009828	plant-type cell wall loosening	BP	36	1	6.39567	1
GO:0009832	plant-type cell wall biogenesis	BP	152	1	1.51476	1
GO:0009863	salicylic acid mediated signaling pathway	BP	69	1	3.33687	1
GO:0009867	jasmonic acid mediated signaling pathway	BP	140	1	1.6446	1
GO:0009873	ethylene-activated signaling pathway	BP	63	2	7.30934	1
GO:0009875	pollen-pistil interaction	BP	8	1	28.7805	1
GO:0009888	tissue development	BP	812	7	1.98486	1
GO:0009893	positive regulation of metabolic process	BP	28	1	8.22301	1
GO:0009901	anther dehiscence	BP	21	1	10.964	1
GO:0009902	chloroplast relocation	BP	8	1	28.7805	1
GO:0009956	radial pattern formation	BP	17	1	13.5438	1
GO:0009961	response to 1-aminocyclopropane-1-carboxylic acid	BP	4	1	57.5611	1
GO:0009965	leaf morphogenesis	BP	73	1	3.15403	1
GO:0009966	regulation of signal transduction	BP	104	1	2.21389	1
GO:0009969	xyloglucan biosynthetic process	BP	17	1	13.5438	1
GO:0010015	root morphogenesis	BP	386	3	1.78946	1
GO:0010016	shoot system morphogenesis	BP	81	1	2.84252	1
GO:0010030	positive regulation of seed germination	BP	25	1	9.20977	1
GO:0010035	response to inorganic substance	BP	552	6	2.50266	1
GO:0010037	response to carbon dioxide	BP	13	1	17.7111	1
GO:0010073	meristem maintenance	BP	130	1	1.77111	1
GO:0010078	maintenance of root meristem identity	BP	36	1	6.39567	1
GO:0010106	cellular response to iron ion starvation	BP	8	1	28.7805	1
GO:0010109	regulation of photosynthesis	BP	16	1	14.3903	1
GO:0010112	regulation of systemic acquired resistance	BP	15	1	15.3496	1
GO:0010114	response to red light	BP	94	2	4.89881	1
GO:0010117	photoprotection	BP	13	1	17.7111	1
GO:0010118	stomatal movement	BP	53	1	4.34423	1
GO:0010120	camalexin biosynthetic process	BP	20	1	11.5122	1
GO:0010150	leaf senescence	BP	292	4	3.15403	1
GO:0010197	polar nucleus fusion	BP	45	1	5.11654	1
GO:0010215	cellulose microfibril organization	BP	20	1	11.5122	1
GO:0010224	response to UV-B	BP	78	2	5.9037	1
GO:0010228	vegetative to reproductive phase transition of meristem	BP	335	1	0.687296	1
GO:0010274	hydrotropism	BP	14	1	16.446	1
GO:0010411	xyloglucan metabolic process	BP	46	1	5.00531	1
GO:0010431	seed maturation	BP	44	1	5.23282	1
GO:0010468	regulation of gene expression	BP	1255	1	0.183462	1
GO:0010605	negative regulation of macromolecule metabolic process	BP	155	1	1.48545	1
GO:0010629	negative regulation of gene expression	BP	48	1	4.79676	1
GO:0010928	regulation of auxin mediated signaling pathway	BP	21	1	10.964	1
GO:0010929	positive regulation of auxin mediated signaling pathway	BP	9	1	25.5827	1
GO:0012501	programmed cell death	BP	54	1	4.26378	1
GO:0015709	thiosulfate transport	BP	4	1	57.5611	1
GO:0015729	oxaloacetate transport	BP	6	1	38.374	1
GO:0015979	photosynthesis	BP	83	1	2.77403	1
GO:0015996	chlorophyll catabolic process	BP	48	1	4.79676	1
GO:0016036	cellular response to phosphate starvation	BP	96	1	2.39838	1
GO:0016070	RNA metabolic process	BP	1513	3	0.456532	1
GO:0016121	carotene catabolic process	BP	13	1	17.7111	1
GO:0016310	phosphorylation	BP	325	1	0.708444	1
GO:0019438	aromatic compound biosynthetic process	BP	441	1	0.522096	1
GO:0019441	tryptophan catabolic process to kynurenine	BP	4	1	57.5611	1
GO:0019538	protein metabolic process	BP	537	1	0.42876	1
GO:0019684	photosynthesis, light reaction	BP	38	1	6.05906	1
GO:0019725	cellular homeostasis	BP	5	1	46.0489	1
GO:0019748	secondary metabolic process	BP	229	1	1.00543	1
GO:0019760	glucosinolate metabolic process	BP	131	1	1.75759	1
GO:0019761	glucosinolate biosynthetic process	BP	94	2	4.89881	1
GO:0019762	glucosinolate catabolic process	BP	43	1	5.35452	1
GO:0019853	L-ascorbic acid biosynthetic process	BP	19	1	12.1181	1
GO:0021700	developmental maturation	BP	6	1	38.374	1
GO:0030007	intracellular potassium ion homeostasis	BP	8	1	28.7805	1
GO:0030154	cell differentiation	BP	707	2	0.651328	1
GO:0030198	extracellular matrix organization	BP	8	1	28.7805	1
GO:0030244	cellulose biosynthetic process	BP	53	1	4.34423	1
GO:0030307	positive regulation of cell growth	BP	15	1	15.3496	1
GO:0030574	collagen catabolic process	BP	7	1	32.892	1
GO:0031326	regulation of cellular biosynthetic process	BP	212	2	2.17212	1
GO:0031327	negative regulation of cellular biosynthetic process	BP	41	2	11.2314	1
GO:0031348	negative regulation of defense response	BP	36	1	6.39567	1
GO:0031408	oxylipin biosynthetic process	BP	28	1	8.22301	1
GO:0032787	monocarboxylic acid metabolic process	BP	201	1	1.14549	1
GO:0032870	cellular response to hormone stimulus	BP	164	2	2.80786	1
GO:0033036	macromolecule localization	BP	79	1	2.91448	1
GO:0033993	response to lipid	BP	759	4	1.21341	1
GO:0034440	lipid oxidation	BP	6	1	38.374	1
GO:0034654	nucleobase-containing compound biosynthetic process	BP	45	1	5.11654	1
GO:0035435	phosphate ion transmembrane transport	BP	14	1	16.446	1
GO:0036211	protein modification process	BP	525	4	1.75424	1
GO:0036444	calcium import into the mitochondrion	BP	9	1	25.5827	1
GO:0040007	growth	BP	212	1	1.08606	1
GO:0040008	regulation of growth	BP	30	1	7.67481	1
GO:0042128	nitrate assimilation	BP	13	1	17.7111	1
GO:0042435	indole-containing compound biosynthetic process	BP	65	1	3.54222	1
GO:0042538	hyperosmotic salinity response	BP	59	2	7.80489	1
GO:0042542	response to hydrogen peroxide	BP	76	1	3.02953	1
GO:0042546	cell wall biogenesis	BP	171	2	2.69292	1
GO:0042592	homeostatic process	BP	9	1	25.5827	1
GO:0042761	very long-chain fatty acid biosynthetic process	BP	22	1	10.4656	1
GO:0043086	negative regulation of catalytic activity	BP	62	1	3.71362	1
GO:0043436	oxoacid metabolic process	BP	328	2	1.40393	1
GO:0043455	regulation of secondary metabolic process	BP	33	1	6.9771	1
GO:0043617	cellular response to sucrose starvation	BP	6	1	38.374	1
GO:0044248	cellular catabolic process	BP	454	2	1.01429	1
GO:0044255	cellular lipid metabolic process	BP	256	3	2.69818	1
GO:0044271	cellular nitrogen compound biosynthetic process	BP	370	1	0.622282	1
GO:0044272	sulfur compound biosynthetic process	BP	75	2	6.13985	1
GO:0044281	small molecule metabolic process	BP	322	3	2.14513	1
GO:0044283	small molecule biosynthetic process	BP	155	2	2.97089	1
GO:0044550	secondary metabolite biosynthetic process	BP	147	1	1.56629	1
GO:0045087	innate immune response	BP	121	1	1.90285	1
GO:0045489	pectin biosynthetic process	BP	39	1	5.9037	1
GO:0045892	negative regulation of DNA-templated transcription	BP	208	4	4.42777	1
GO:0045893	positive regulation of DNA-templated transcription	BP	348	1	0.661621	1
GO:0046394	carboxylic acid biosynthetic process	BP	111	1	2.07427	1
GO:0046622	positive regulation of organ growth	BP	6	1	38.374	1
GO:0046777	protein autophosphorylation	BP	191	1	1.20547	1
GO:0048281	inflorescence morphogenesis	BP	4	1	57.5611	1
GO:0048316	seed development	BP	400	2	1.15122	1
GO:0048366	leaf development	BP	223	1	1.03249	1
GO:0048367	shoot system development	BP	484	2	0.951423	1
GO:0048532	anatomical structure arrangement	BP	50	1	4.60489	1
GO:0048544	recognition of pollen	BP	63	1	3.65467	1
GO:0048580	regulation of post-embryonic development	BP	70	1	3.2892	1
GO:0048589	developmental growth	BP	614	2	0.749981	1
GO:0048653	anther development	BP	39	1	5.9037	1
GO:0048767	root hair elongation	BP	72	1	3.19784	1
GO:0050691	regulation of defense response to virus by host	BP	3	1	76.7481	1
GO:0050793	regulation of developmental process	BP	485	1	0.47473	1
GO:0051171	regulation of nitrogen compound metabolic process	BP	260	1	0.885555	1
GO:0051301	cell division	BP	372	4	2.47574	1
GO:0051560	mitochondrial calcium ion homeostasis	BP	9	1	25.5827	1
GO:0055062	phosphate ion homeostasis	BP	25	1	9.20977	1
GO:0055085	transmembrane transport	BP	401	4	2.2967	1
GO:0060560	developmental growth involved in morphogenesis	BP	64	1	3.59757	1
GO:0060586	multicellular organismal-level iron ion homeostasis	BP	44	1	5.23282	1
GO:0060918	auxin transport	BP	18	1	12.7913	1
GO:0062211	root regeneration	BP	3	1	76.7481	1
GO:0065008	regulation of biological quality	BP	123	2	3.74381	1
GO:0070509	calcium ion import	BP	4	1	57.5611	1
GO:0070814	hydrogen sulfide biosynthetic process	BP	10	1	23.0244	1
GO:0070981	L-asparagine biosynthetic process	BP	3	1	76.7481	1
GO:0071219	cellular response to molecule of bacterial origin	BP	10	1	23.0244	1
GO:0071396	cellular response to lipid	BP	351	2	1.31193	1
GO:0071417	cellular response to organonitrogen compound	BP	12	1	19.187	1
GO:0071422	succinate transmembrane transport	BP	4	1	57.5611	1
GO:0071423	malate transmembrane transport	BP	9	1	25.5827	1
GO:0071446	cellular response to salicylic acid stimulus	BP	43	2	10.709	1
GO:0071482	cellular response to light stimulus	BP	70	1	3.2892	1
GO:0071731	response to nitric oxide	BP	9	1	25.5827	1
GO:0072330	monocarboxylic acid biosynthetic process	BP	46	1	5.00531	1
GO:0080001	mucilage extrusion from seed coat	BP	16	1	14.3903	1
GO:0080028	nitrile biosynthetic process	BP	8	1	28.7805	1
GO:0080086	stamen filament development	BP	16	1	14.3903	1
GO:0080090	regulation of primary metabolic process	BP	332	2	1.38701	1
GO:0080142	regulation of salicylic acid biosynthetic process	BP	16	1	14.3903	1
GO:0090333	regulation of stomatal closure	BP	59	1	3.90245	1
GO:0090357	regulation of tryptophan metabolic process	BP	2	1	115.122	1
GO:0097638	L-arginine import across plasma membrane	BP	2	1	115.122	1
GO:0098542	defense response to other organism	BP	733	3	0.942337	1
GO:1900150	regulation of defense response to fungus	BP	45	2	10.2331	1
GO:1900424	regulation of defense response to bacterium	BP	13	1	17.7111	1
GO:1900425	negative regulation of defense response to bacterium	BP	21	1	10.964	1
GO:1900459	positive regulation of brassinosteroid mediated signaling pathway	BP	9	1	25.5827	1
GO:1901135	carbohydrate derivative metabolic process	BP	103	2	4.47076	1
GO:1901137	carbohydrate derivative biosynthetic process	BP	38	1	6.05906	1
GO:1901362	organic cyclic compound biosynthetic process	BP	491	1	0.468929	1
GO:1901575	organic substance catabolic process	BP	158	2	2.91448	1
GO:1901605	alpha-amino acid metabolic process	BP	143	1	1.6101	1
GO:1902025	nitrate import	BP	13	1	17.7111	1
GO:1902289	negative regulation of defense response to oomycetes	BP	4	1	57.5611	1
GO:1902584	positive regulation of response to water deprivation	BP	21	1	10.964	1
GO:1902883	negative regulation of response to oxidative stress	BP	2	1	115.122	1
GO:1903046	meiotic cell cycle process	BP	163	1	1.41254	1
GO:1903426	regulation of reactive oxygen species biosynthetic process	BP	10	1	23.0244	1
GO:1905392	plant organ morphogenesis	BP	147	2	3.13258	1
GO:1990573	potassium ion import across plasma membrane	BP	10	1	23.0244	1
GO:1990961	xenobiotic detoxification by transmembrane export across the plasma membrane	BP	59	1	3.90245	1
GO:2000022	regulation of jasmonic acid mediated signaling pathway	BP	55	1	4.18626	1
GO:2000028	regulation of photoperiodism, flowering	BP	90	1	2.55827	1
GO:2000143	negative regulation of DNA-templated transcription initiation	BP	6	1	38.374	1
GO:2000280	regulation of root development	BP	60	2	7.67481	1
GO:2001009	regulation of plant-type cell wall cellulose biosynthetic process	BP	8	1	28.7805	1
GO:0000002	mitochondrial genome maintenance	BP	7	0	0	1
GO:0000003	reproduction	BP	10	0	0	1
GO:0000012	single strand break repair	BP	3	0	0	1
GO:0000023	maltose metabolic process	BP	2	0	0	1
GO:0000024	maltose biosynthetic process	BP	1	0	0	1
GO:0000025	maltose catabolic process	BP	2	0	0	1
GO:0000027	ribosomal large subunit assembly	BP	32	0	0	1
GO:0000028	ribosomal small subunit assembly	BP	30	0	0	1
GO:0000038	very long-chain fatty acid metabolic process	BP	23	0	0	1
GO:0000045	autophagosome assembly	BP	26	0	0	1
GO:0000050	urea cycle	BP	4	0	0	1
GO:0000053	argininosuccinate metabolic process	BP	2	0	0	1
GO:0000054	ribosomal subunit export from nucleus	BP	16	0	0	1
GO:0000055	ribosomal large subunit export from nucleus	BP	11	0	0	1
GO:0000056	ribosomal small subunit export from nucleus	BP	7	0	0	1
GO:0000070	mitotic sister chromatid segregation	BP	15	0	0	1
GO:0000076	DNA replication checkpoint signaling	BP	9	0	0	1
GO:0000077	DNA damage checkpoint signaling	BP	8	0	0	1
GO:0000079	regulation of cyclin-dependent protein serine/threonine kinase activity	BP	41	0	0	1
GO:0000080	mitotic G1 phase	BP	2	0	0	1
GO:0000082	G1/S transition of mitotic cell cycle	BP	9	0	0	1
GO:0000084	mitotic S phase	BP	2	0	0	1
GO:0000085	mitotic G2 phase	BP	2	0	0	1
GO:0000086	G2/M transition of mitotic cell cycle	BP	4	0	0	1
GO:0000088	mitotic prophase	BP	2	0	0	1
GO:0000096	sulfur amino acid metabolic process	BP	3	0	0	1
GO:0000105	histidine biosynthetic process	BP	12	0	0	1
GO:0000122	negative regulation of transcription by RNA polymerase II	BP	67	0	0	1
GO:0000132	establishment of mitotic spindle orientation	BP	2	0	0	1
GO:0000154	rRNA modification	BP	2	0	0	1
GO:0000160	phosphorelay signal transduction system	BP	27	0	0	1
GO:0000162	tryptophan biosynthetic process	BP	28	0	0	1
GO:0000183	rDNA heterochromatin formation	BP	3	0	0	1
GO:0000184	nuclear-transcribed mRNA catabolic process, nonsense-mediated decay	BP	9	0	0	1
GO:0000212	meiotic spindle organization	BP	6	0	0	1
GO:0000226	microtubule cytoskeleton organization	BP	87	0	0	1
GO:0000244	spliceosomal tri-snRNP complex assembly	BP	12	0	0	1
GO:0000245	spliceosomal complex assembly	BP	16	0	0	1
GO:0000256	allantoin catabolic process	BP	3	0	0	1
GO:0000266	mitochondrial fission	BP	12	0	0	1
GO:0000271	polysaccharide biosynthetic process	BP	26	0	0	1
GO:0000278	mitotic cell cycle	BP	82	0	0	1
GO:0000280	nuclear division	BP	6	0	0	1
GO:0000281	mitotic cytokinesis	BP	4	0	0	1
GO:0000288	nuclear-transcribed mRNA catabolic process, deadenylation-dependent decay	BP	2	0	0	1
GO:0000290	deadenylation-dependent decapping of nuclear-transcribed mRNA	BP	11	0	0	1
GO:0000291	nuclear-transcribed mRNA catabolic process, exonucleolytic	BP	2	0	0	1
GO:0000292	RNA fragment catabolic process	BP	1	0	0	1
GO:0000301	retrograde transport, vesicle recycling within Golgi	BP	2	0	0	1
GO:0000302	response to reactive oxygen species	BP	57	0	0	1
GO:0000303	response to superoxide	BP	2	0	0	1
GO:0000304	response to singlet oxygen	BP	10	0	0	1
GO:0000338	protein deneddylation	BP	11	0	0	1
GO:0000349	generation of catalytic spliceosome for first transesterification step	BP	3	0	0	1
GO:0000350	generation of catalytic spliceosome for second transesterification step	BP	2	0	0	1
GO:0000354	cis assembly of pre-catalytic spliceosome	BP	1	0	0	1
GO:0000372	Group I intron splicing	BP	1	0	0	1
GO:0000373	Group II intron splicing	BP	30	0	0	1
GO:0000374	Group III intron splicing	BP	1	0	0	1
GO:0000377	RNA splicing, via transesterification reactions with bulged adenosine as nucleophile	BP	1	0	0	1
GO:0000379	tRNA-type intron splice site recognition and cleavage	BP	4	0	0	1
GO:0000380	alternative mRNA splicing, via spliceosome	BP	14	0	0	1
GO:0000381	regulation of alternative mRNA splicing, via spliceosome	BP	10	0	0	1
GO:0000387	spliceosomal snRNP assembly	BP	24	0	0	1
GO:0000388	spliceosome conformational change to release U4 (or U4atac) and U1 (or U11)	BP	6	0	0	1
GO:0000389	mRNA 3'-splice site recognition	BP	1	0	0	1
GO:0000390	spliceosomal complex disassembly	BP	4	0	0	1
GO:0000394	RNA splicing, via endonucleolytic cleavage and ligation	BP	4	0	0	1
GO:0000395	mRNA 5'-splice site recognition	BP	4	0	0	1
GO:0000398	mRNA splicing, via spliceosome	BP	221	0	0	1
GO:0000422	autophagy of mitochondrion	BP	22	0	0	1
GO:0000423	mitophagy	BP	2	0	0	1
GO:0000447	endonucleolytic cleavage in ITS1 to separate SSU-rRNA from 5.8S rRNA and LSU-rRNA from tricistronic rRNA transcript (SSU-rRNA, 5.8S rRNA, LSU-rRNA)	BP	10	0	0	1
GO:0000448	cleavage in ITS2 between 5.8S rRNA and LSU-rRNA of tricistronic rRNA transcript (SSU-rRNA, 5.8S rRNA, LSU-rRNA)	BP	1	0	0	1
GO:0000454	snoRNA guided rRNA pseudouridine synthesis	BP	2	0	0	1
GO:0000455	enzyme-directed rRNA pseudouridine synthesis	BP	6	0	0	1
GO:0000460	maturation of 5.8S rRNA	BP	26	0	0	1
GO:0000461	endonucleolytic cleavage to generate mature 3'-end of SSU-rRNA from (SSU-rRNA, 5.8S rRNA, LSU-rRNA)	BP	3	0	0	1
GO:0000462	maturation of SSU-rRNA from tricistronic rRNA transcript (SSU-rRNA, 5.8S rRNA, LSU-rRNA)	BP	31	0	0	1
GO:0000463	maturation of LSU-rRNA from tricistronic rRNA transcript (SSU-rRNA, 5.8S rRNA, LSU-rRNA)	BP	35	0	0	1
GO:0000466	maturation of 5.8S rRNA from tricistronic rRNA transcript (SSU-rRNA, 5.8S rRNA, LSU-rRNA)	BP	5	0	0	1
GO:0000467	exonucleolytic trimming to generate mature 3'-end of 5.8S rRNA from tricistronic rRNA transcript (SSU-rRNA, 5.8S rRNA, LSU-rRNA)	BP	15	0	0	1
GO:0000470	maturation of LSU-rRNA	BP	26	0	0	1
GO:0000472	endonucleolytic cleavage to generate mature 5'-end of SSU-rRNA from (SSU-rRNA, 5.8S rRNA, LSU-rRNA)	BP	4	0	0	1
GO:0000476	maturation of 4.5S rRNA	BP	2	0	0	1
GO:0000479	endonucleolytic cleavage of tricistronic rRNA transcript (SSU-rRNA, 5.8S rRNA, LSU-rRNA)	BP	4	0	0	1
GO:0000480	endonucleolytic cleavage in 5'-ETS of tricistronic rRNA transcript (SSU-rRNA, 5.8S rRNA, LSU-rRNA)	BP	4	0	0	1
GO:0000481	maturation of 5S rRNA	BP	2	0	0	1
GO:0000488	maturation of LSU-rRNA from tetracistronic rRNA transcript (SSU-rRNA, LSU-rRNA, 4.5S-rRNA, 5S-rRNA)	BP	1	0	0	1
GO:0000489	maturation of SSU-rRNA from tetracistronic rRNA transcript (SSU-rRNA, LSU-rRNA, 4.5S-rRNA, 5S-rRNA)	BP	1	0	0	1
GO:0000491	small nucleolar ribonucleoprotein complex assembly	BP	1	0	0	1
GO:0000492	box C/D snoRNP assembly	BP	5	0	0	1
GO:0000493	box H/ACA snoRNP assembly	BP	1	0	0	1
GO:0000494	box C/D RNA 3'-end processing	BP	3	0	0	1
GO:0000495	box H/ACA RNA 3'-end processing	BP	1	0	0	1
GO:0000578	embryonic axis specification	BP	3	0	0	1
GO:0000706	meiotic DNA double-strand break processing	BP	6	0	0	1
GO:0000707	meiotic DNA recombinase assembly	BP	1	0	0	1
GO:0000709	meiotic joint molecule formation	BP	1	0	0	1
GO:0000712	resolution of meiotic recombination intermediates	BP	32	0	0	1
GO:0000719	photoreactive repair	BP	7	0	0	1
GO:0000720	pyrimidine dimer repair by nucleotide-excision repair	BP	2	0	0	1
GO:0000722	telomere maintenance via recombination	BP	2	0	0	1
GO:0000723	telomere maintenance	BP	25	0	0	1
GO:0000724	double-strand break repair via homologous recombination	BP	93	0	0	1
GO:0000725	recombinational repair	BP	8	0	0	1
GO:0000727	double-strand break repair via break-induced replication	BP	19	0	0	1
GO:0000730	DNA recombinase assembly	BP	3	0	0	1
GO:0000731	DNA synthesis involved in DNA repair	BP	2	0	0	1
GO:0000740	nuclear membrane fusion	BP	1	0	0	1
GO:0000769	syncytium formation by mitosis without cytokinesis	BP	1	0	0	1
GO:0000819	sister chromatid segregation	BP	10	0	0	1
GO:0000902	cell morphogenesis	BP	115	0	0	1
GO:0000910	cytokinesis	BP	89	0	0	1
GO:0000911	cytokinesis by cell plate formation	BP	72	0	0	1
GO:0000913	preprophase band assembly	BP	6	0	0	1
GO:0000914	phragmoplast assembly	BP	13	0	0	1
GO:0000919	cell plate assembly	BP	10	0	0	1
GO:0000949	aromatic amino acid family catabolic process to alcohol via Ehrlich pathway	BP	3	0	0	1
GO:0000956	nuclear-transcribed mRNA catabolic process	BP	8	0	0	1
GO:0000957	mitochondrial RNA catabolic process	BP	2	0	0	1
GO:0000958	mitochondrial mRNA catabolic process	BP	3	0	0	1
GO:0000959	mitochondrial RNA metabolic process	BP	1	0	0	1
GO:0000963	mitochondrial RNA processing	BP	16	0	0	1
GO:0000964	mitochondrial RNA 5'-end processing	BP	1	0	0	1
GO:0000965	mitochondrial RNA 3'-end processing	BP	6	0	0	1
GO:0000966	RNA 5'-end processing	BP	9	0	0	1
GO:0000967	rRNA 5'-end processing	BP	6	0	0	1
GO:0000972	transcription-dependent tethering of RNA polymerase II gene DNA at nuclear periphery	BP	5	0	0	1
GO:0000973	post-transcriptional tethering of RNA polymerase II gene DNA at nuclear periphery	BP	5	0	0	1
GO:0001059	transcription by RNA polymerase IV	BP	1	0	0	1
GO:0001101	response to acid chemical	BP	1	0	0	1
GO:0001113	transcription open complex formation at RNA polymerase II promoter	BP	3	0	0	1
GO:0001173	DNA-templated transcriptional start site selection	BP	2	0	0	1
GO:0001188	RNA polymerase I preinitiation complex assembly	BP	5	0	0	1
GO:0001193	maintenance of transcriptional fidelity during transcription elongation by RNA polymerase II	BP	3	0	0	1
GO:0001510	RNA methylation	BP	19	0	0	1
GO:0001516	prostaglandin biosynthetic process	BP	1	0	0	1
GO:0001522	pseudouridine synthesis	BP	21	0	0	1
GO:0001558	regulation of cell growth	BP	24	0	0	1
GO:0001560	regulation of cell growth by extracellular stimulus	BP	2	0	0	1
GO:0001561	fatty acid alpha-oxidation	BP	6	0	0	1
GO:0001578	microtubule bundle formation	BP	7	0	0	1
GO:0001676	long-chain fatty acid metabolic process	BP	6	0	0	1
GO:0001678	intracellular glucose homeostasis	BP	6	0	0	1
GO:0001680	tRNA 3'-terminal CCA addition	BP	1	0	0	1
GO:0001682	tRNA 5'-leader removal	BP	5	0	0	1
GO:0001708	cell fate specification	BP	16	0	0	1
GO:0001709	cell fate determination	BP	14	0	0	1
GO:0001714	endodermal cell fate specification	BP	2	0	0	1
GO:0001731	formation of translation preinitiation complex	BP	9	0	0	1
GO:0001732	formation of cytoplasmic translation initiation complex	BP	5	0	0	1
GO:0001736	establishment of planar polarity	BP	4	0	0	1
GO:0001763	morphogenesis of a branching structure	BP	1	0	0	1
GO:0001778	plasma membrane repair	BP	1	0	0	1
GO:0001816	cytokine production	BP	2	0	0	1
GO:0001881	receptor recycling	BP	4	0	0	1
GO:0001887	selenium compound metabolic process	BP	4	0	0	1
GO:0001932	regulation of protein phosphorylation	BP	5	0	0	1
GO:0001933	negative regulation of protein phosphorylation	BP	1	0	0	1
GO:0001934	positive regulation of protein phosphorylation	BP	9	0	0	1
GO:0001935	endothelial cell proliferation	BP	1	0	0	1
GO:0002084	protein depalmitoylation	BP	3	0	0	1
GO:0002098	tRNA wobble uridine modification	BP	16	0	0	1
GO:0002100	tRNA wobble adenosine to inosine editing	BP	4	0	0	1
GO:0002131	wobble position cytosine ribose methylation	BP	1	0	0	1
GO:0002132	wobble position uridine ribose methylation	BP	1	0	0	1
GO:0002143	tRNA wobble position uridine thiolation	BP	4	0	0	1
GO:0002181	cytoplasmic translation	BP	59	0	0	1
GO:0002182	cytoplasmic translational elongation	BP	7	0	0	1
GO:0002183	cytoplasmic translational initiation	BP	9	0	0	1
GO:0002184	cytoplasmic translational termination	BP	4	0	0	1
GO:0002188	translation reinitiation	BP	3	0	0	1
GO:0002215	defense response to nematode	BP	5	0	0	1
GO:0002218	activation of innate immune response	BP	2	0	0	1
GO:0002220	innate immune response activating cell surface receptor signaling pathway	BP	1	0	0	1
GO:0002230	positive regulation of defense response to virus by host	BP	5	0	0	1
GO:0002238	response to molecule of fungal origin	BP	35	0	0	1
GO:0002240	response to molecule of oomycetes origin	BP	17	0	0	1
GO:0002253	activation of immune response	BP	2	0	0	1
GO:0002376	immune system process	BP	1	0	0	1
GO:0002752	cell surface pattern recognition receptor signaling pathway	BP	1	0	0	1
GO:0002757	immune response-activating signaling pathway	BP	4	0	0	1
GO:0002758	innate immune response-activating signaling pathway	BP	18	0	0	1
GO:0002764	immune response-regulating signaling pathway	BP	2	0	0	1
GO:0002926	tRNA wobble base 5-methoxycarbonylmethyl-2-thiouridinylation	BP	3	0	0	1
GO:0002938	tRNA guanine ribose methylation	BP	1	0	0	1
GO:0002939	tRNA N1-guanine methylation	BP	3	0	0	1
GO:0002940	tRNA N2-guanine methylation	BP	4	0	0	1
GO:0002943	tRNA dihydrouridine synthesis	BP	2	0	0	1
GO:0002949	tRNA threonylcarbamoyladenosine modification	BP	1	0	0	1
GO:0003002	regionalization	BP	66	0	0	1
GO:0003006	developmental process involved in reproduction	BP	8	0	0	1
GO:0003333	amino acid transmembrane transport	BP	57	0	0	1
GO:0003376	sphingosine-1-phosphate receptor signaling pathway	BP	2	0	0	1
GO:0003400	regulation of COPII vesicle coating	BP	8	0	0	1
GO:0005513	detection of calcium ion	BP	6	0	0	1
GO:0005975	carbohydrate metabolic process	BP	360	0	0	1
GO:0005976	polysaccharide metabolic process	BP	32	0	0	1
GO:0005977	glycogen metabolic process	BP	4	0	0	1
GO:0005978	glycogen biosynthetic process	BP	12	0	0	1
GO:0005980	glycogen catabolic process	BP	3	0	0	1
GO:0005982	starch metabolic process	BP	23	0	0	1
GO:0005983	starch catabolic process	BP	19	0	0	1
GO:0005985	sucrose metabolic process	BP	25	0	0	1
GO:0005986	sucrose biosynthetic process	BP	14	0	0	1
GO:0005987	sucrose catabolic process	BP	14	0	0	1
GO:0005990	lactose catabolic process	BP	1	0	0	1
GO:0005991	trehalose metabolic process	BP	2	0	0	1
GO:0005992	trehalose biosynthetic process	BP	22	0	0	1
GO:0005993	trehalose catabolic process	BP	1	0	0	1
GO:0005996	monosaccharide metabolic process	BP	2	0	0	1
GO:0005997	xylulose metabolic process	BP	3	0	0	1
GO:0006000	fructose metabolic process	BP	13	0	0	1
GO:0006002	fructose 6-phosphate metabolic process	BP	19	0	0	1
GO:0006003	fructose 2,6-bisphosphate metabolic process	BP	1	0	0	1
GO:0006004	fucose metabolic process	BP	1	0	0	1
GO:0006005	L-fucose biosynthetic process	BP	1	0	0	1
GO:0006007	glucose catabolic process	BP	5	0	0	1
GO:0006011	UDP-glucose metabolic process	BP	5	0	0	1
GO:0006012	galactose metabolic process	BP	19	0	0	1
GO:0006013	mannose metabolic process	BP	6	0	0	1
GO:0006015	5-phosphoribose 1-diphosphate biosynthetic process	BP	5	0	0	1
GO:0006020	inositol metabolic process	BP	5	0	0	1
GO:0006021	inositol biosynthetic process	BP	5	0	0	1
GO:0006024	glycosaminoglycan biosynthetic process	BP	5	0	0	1
GO:0006042	glucosamine biosynthetic process	BP	2	0	0	1
GO:0006044	N-acetylglucosamine metabolic process	BP	6	0	0	1
GO:0006047	UDP-N-acetylglucosamine metabolic process	BP	4	0	0	1
GO:0006048	UDP-N-acetylglucosamine biosynthetic process	BP	10	0	0	1
GO:0006060	sorbitol metabolic process	BP	1	0	0	1
GO:0006065	UDP-glucuronate biosynthetic process	BP	5	0	0	1
GO:0006066	alcohol metabolic process	BP	6	0	0	1
GO:0006069	ethanol oxidation	BP	1	0	0	1
GO:0006071	glycerol metabolic process	BP	4	0	0	1
GO:0006072	glycerol-3-phosphate metabolic process	BP	10	0	0	1
GO:0006075	(1->3)-beta-D-glucan biosynthetic process	BP	15	0	0	1
GO:0006081	cellular aldehyde metabolic process	BP	8	0	0	1
GO:0006083	acetate metabolic process	BP	2	0	0	1
GO:0006084	acetyl-CoA metabolic process	BP	1	0	0	1
GO:0006085	acetyl-CoA biosynthetic process	BP	7	0	0	1
GO:0006086	acetyl-CoA biosynthetic process from pyruvate	BP	17	0	0	1
GO:0006089	lactate metabolic process	BP	1	0	0	1
GO:0006090	pyruvate metabolic process	BP	9	0	0	1
GO:0006091	generation of precursor metabolites and energy	BP	17	0	0	1
GO:0006094	gluconeogenesis	BP	26	0	0	1
GO:0006096	glycolytic process	BP	60	0	0	1
GO:0006097	glyoxylate cycle	BP	3	0	0	1
GO:0006098	pentose-phosphate shunt	BP	21	0	0	1
GO:0006099	tricarboxylic acid cycle	BP	55	0	0	1
GO:0006101	citrate metabolic process	BP	7	0	0	1
GO:0006102	isocitrate metabolic process	BP	15	0	0	1
GO:0006103	2-oxoglutarate metabolic process	BP	4	0	0	1
GO:0006104	succinyl-CoA metabolic process	BP	2	0	0	1
GO:0006105	succinate metabolic process	BP	1	0	0	1
GO:0006106	fumarate metabolic process	BP	2	0	0	1
GO:0006107	oxaloacetate metabolic process	BP	6	0	0	1
GO:0006108	malate metabolic process	BP	21	0	0	1
GO:0006109	regulation of carbohydrate metabolic process	BP	6	0	0	1
GO:0006110	regulation of glycolytic process	BP	1	0	0	1
GO:0006114	glycerol biosynthetic process	BP	2	0	0	1
GO:0006116	NADH oxidation	BP	11	0	0	1
GO:0006120	mitochondrial electron transport, NADH to ubiquinone	BP	14	0	0	1
GO:0006121	mitochondrial electron transport, succinate to ubiquinone	BP	10	0	0	1
GO:0006122	mitochondrial electron transport, ubiquinol to cytochrome c	BP	12	0	0	1
GO:0006123	mitochondrial electron transport, cytochrome c to oxygen	BP	10	0	0	1
GO:0006127	glycerophosphate shuttle	BP	1	0	0	1
GO:0006139	nucleobase-containing compound metabolic process	BP	15	0	0	1
GO:0006144	purine nucleobase metabolic process	BP	6	0	0	1
GO:0006145	purine nucleobase catabolic process	BP	7	0	0	1
GO:0006148	inosine catabolic process	BP	3	0	0	1
GO:0006152	purine nucleoside catabolic process	BP	6	0	0	1
GO:0006154	adenosine catabolic process	BP	3	0	0	1
GO:0006164	purine nucleotide biosynthetic process	BP	15	0	0	1
GO:0006167	AMP biosynthetic process	BP	1	0	0	1
GO:0006168	adenine salvage	BP	4	0	0	1
GO:0006169	adenosine salvage	BP	5	0	0	1
GO:0006177	GMP biosynthetic process	BP	3	0	0	1
GO:0006178	guanine salvage	BP	1	0	0	1
GO:0006182	cGMP biosynthetic process	BP	1	0	0	1
GO:0006183	GTP biosynthetic process	BP	9	0	0	1
GO:0006188	IMP biosynthetic process	BP	4	0	0	1
GO:0006189	'de novo' IMP biosynthetic process	BP	17	0	0	1
GO:0006190	inosine salvage	BP	1	0	0	1
GO:0006203	dGTP catabolic process	BP	3	0	0	1
GO:0006207	'de novo' pyrimidine nucleobase biosynthetic process	BP	10	0	0	1
GO:0006208	pyrimidine nucleobase catabolic process	BP	1	0	0	1
GO:0006210	thymine catabolic process	BP	2	0	0	1
GO:0006212	uracil catabolic process	BP	3	0	0	1
GO:0006218	uridine catabolic process	BP	1	0	0	1
GO:0006221	pyrimidine nucleotide biosynthetic process	BP	3	0	0	1
GO:0006222	UMP biosynthetic process	BP	1	0	0	1
GO:0006223	uracil salvage	BP	1	0	0	1
GO:0006225	UDP biosynthetic process	BP	5	0	0	1
GO:0006226	dUMP biosynthetic process	BP	1	0	0	1
GO:0006227	dUDP biosynthetic process	BP	1	0	0	1
GO:0006228	UTP biosynthetic process	BP	7	0	0	1
GO:0006231	dTMP biosynthetic process	BP	4	0	0	1
GO:0006233	dTDP biosynthetic process	BP	1	0	0	1
GO:0006235	dTTP biosynthetic process	BP	1	0	0	1
GO:0006241	CTP biosynthetic process	BP	15	0	0	1
GO:0006259	DNA metabolic process	BP	35	0	0	1
GO:0006260	DNA replication	BP	66	0	0	1
GO:0006261	DNA-templated DNA replication	BP	24	0	0	1
GO:0006264	mitochondrial DNA replication	BP	10	0	0	1
GO:0006265	DNA topological change	BP	25	0	0	1
GO:0006266	DNA ligation	BP	4	0	0	1
GO:0006268	DNA unwinding involved in DNA replication	BP	15	0	0	1
GO:0006269	DNA replication, synthesis of RNA primer	BP	3	0	0	1
GO:0006270	DNA replication initiation	BP	26	0	0	1
GO:0006271	DNA strand elongation involved in DNA replication	BP	6	0	0	1
GO:0006272	leading strand elongation	BP	10	0	0	1
GO:0006273	lagging strand elongation	BP	6	0	0	1
GO:0006275	regulation of DNA replication	BP	5	0	0	1
GO:0006279	premeiotic DNA replication	BP	1	0	0	1
GO:0006281	DNA repair	BP	215	0	0	1
GO:0006282	regulation of DNA repair	BP	16	0	0	1
GO:0006283	transcription-coupled nucleotide-excision repair	BP	7	0	0	1
GO:0006284	base-excision repair	BP	30	0	0	1
GO:0006285	base-excision repair, AP site formation	BP	6	0	0	1
GO:0006287	base-excision repair, gap-filling	BP	5	0	0	1
GO:0006289	nucleotide-excision repair	BP	53	0	0	1
GO:0006290	pyrimidine dimer repair	BP	6	0	0	1
GO:0006294	nucleotide-excision repair, preincision complex assembly	BP	3	0	0	1
GO:0006297	nucleotide-excision repair, DNA gap filling	BP	8	0	0	1
GO:0006298	mismatch repair	BP	28	0	0	1
GO:0006301	postreplication repair	BP	8	0	0	1
GO:0006302	double-strand break repair	BP	26	0	0	1
GO:0006303	double-strand break repair via nonhomologous end joining	BP	15	0	0	1
GO:0006306	DNA methylation	BP	26	0	0	1
GO:0006307	DNA dealkylation involved in DNA repair	BP	6	0	0	1
GO:0006308	DNA catabolic process	BP	11	0	0	1
GO:0006310	DNA recombination	BP	39	0	0	1
GO:0006312	mitotic recombination	BP	13	0	0	1
GO:0006315	homing of group II introns	BP	2	0	0	1
GO:0006325	chromatin organization	BP	65	0	0	1
GO:0006334	nucleosome assembly	BP	35	0	0	1
GO:0006335	DNA replication-dependent chromatin assembly	BP	6	0	0	1
GO:0006338	chromatin remodeling	BP	86	0	0	1
GO:0006346	DNA methylation-dependent heterochromatin formation	BP	15	0	0	1
GO:0006351	DNA-templated transcription	BP	236	0	0	1
GO:0006352	DNA-templated transcription initiation	BP	34	0	0	1
GO:0006353	DNA-templated transcription termination	BP	5	0	0	1
GO:0006354	DNA-templated transcription elongation	BP	2	0	0	1
GO:0006360	transcription by RNA polymerase I	BP	15	0	0	1
GO:0006361	transcription initiation at RNA polymerase I promoter	BP	3	0	0	1
GO:0006362	transcription elongation by RNA polymerase I	BP	2	0	0	1
GO:0006363	termination of RNA polymerase I transcription	BP	1	0	0	1
GO:0006364	rRNA processing	BP	133	0	0	1
GO:0006366	transcription by RNA polymerase II	BP	22	0	0	1
GO:0006367	transcription initiation at RNA polymerase II promoter	BP	27	0	0	1
GO:0006368	transcription elongation by RNA polymerase II	BP	17	0	0	1
GO:0006369	termination of RNA polymerase II transcription	BP	6	0	0	1
GO:0006370	7-methylguanosine mRNA capping	BP	6	0	0	1
GO:0006376	mRNA splice site selection	BP	4	0	0	1
GO:0006378	mRNA polyadenylation	BP	28	0	0	1
GO:0006382	adenosine to inosine editing	BP	1	0	0	1
GO:0006383	transcription by RNA polymerase III	BP	12	0	0	1
GO:0006384	transcription initiation at RNA polymerase III promoter	BP	8	0	0	1
GO:0006386	termination of RNA polymerase III transcription	BP	1	0	0	1
GO:0006388	tRNA splicing, via endonucleolytic cleavage and ligation	BP	11	0	0	1
GO:0006390	mitochondrial transcription	BP	3	0	0	1
GO:0006393	termination of mitochondrial transcription	BP	1	0	0	1
GO:0006396	RNA processing	BP	72	0	0	1
GO:0006397	mRNA processing	BP	104	0	0	1
GO:0006398	mRNA 3'-end processing by stem-loop binding and cleavage	BP	2	0	0	1
GO:0006399	tRNA metabolic process	BP	2	0	0	1
GO:0006400	tRNA modification	BP	43	0	0	1
GO:0006401	RNA catabolic process	BP	24	0	0	1
GO:0006402	mRNA catabolic process	BP	27	0	0	1
GO:0006405	RNA export from nucleus	BP	11	0	0	1
GO:0006406	mRNA export from nucleus	BP	33	0	0	1
GO:0006408	snRNA export from nucleus	BP	1	0	0	1
GO:0006409	tRNA export from nucleus	BP	3	0	0	1
GO:0006413	translational initiation	BP	59	0	0	1
GO:0006414	translational elongation	BP	22	0	0	1
GO:0006415	translational termination	BP	22	0	0	1
GO:0006417	regulation of translation	BP	20	0	0	1
GO:0006418	tRNA aminoacylation for protein translation	BP	6	0	0	1
GO:0006419	alanyl-tRNA aminoacylation	BP	5	0	0	1
GO:0006420	arginyl-tRNA aminoacylation	BP	7	0	0	1
GO:0006421	asparaginyl-tRNA aminoacylation	BP	6	0	0	1
GO:0006422	aspartyl-tRNA aminoacylation	BP	6	0	0	1
GO:0006423	cysteinyl-tRNA aminoacylation	BP	4	0	0	1
GO:0006424	glutamyl-tRNA aminoacylation	BP	8	0	0	1
GO:0006425	glutaminyl-tRNA aminoacylation	BP	6	0	0	1
GO:0006426	glycyl-tRNA aminoacylation	BP	5	0	0	1
GO:0006427	histidyl-tRNA aminoacylation	BP	3	0	0	1
GO:0006428	isoleucyl-tRNA aminoacylation	BP	6	0	0	1
GO:0006429	leucyl-tRNA aminoacylation	BP	3	0	0	1
GO:0006430	lysyl-tRNA aminoacylation	BP	5	0	0	1
GO:0006431	methionyl-tRNA aminoacylation	BP	4	0	0	1
GO:0006432	phenylalanyl-tRNA aminoacylation	BP	5	0	0	1
GO:0006433	prolyl-tRNA aminoacylation	BP	4	0	0	1
GO:0006434	seryl-tRNA aminoacylation	BP	5	0	0	1
GO:0006435	threonyl-tRNA aminoacylation	BP	5	0	0	1
GO:0006436	tryptophanyl-tRNA aminoacylation	BP	4	0	0	1
GO:0006437	tyrosyl-tRNA aminoacylation	BP	5	0	0	1
GO:0006438	valyl-tRNA aminoacylation	BP	6	0	0	1
GO:0006446	regulation of translational initiation	BP	3	0	0	1
GO:0006450	regulation of translational fidelity	BP	5	0	0	1
GO:0006457	protein folding	BP	206	0	0	1
GO:0006465	signal peptide processing	BP	22	0	0	1
GO:0006469	negative regulation of protein kinase activity	BP	1	0	0	1
GO:0006474	N-terminal protein amino acid acetylation	BP	11	0	0	1
GO:0006476	protein deacetylation	BP	1	0	0	1
GO:0006479	protein methylation	BP	2	0	0	1
GO:0006481	C-terminal protein methylation	BP	4	0	0	1
GO:0006482	protein demethylation	BP	1	0	0	1
GO:0006487	protein N-linked glycosylation	BP	44	0	0	1
GO:0006488	dolichol-linked oligosaccharide biosynthetic process	BP	12	0	0	1
GO:0006490	oligosaccharide-lipid intermediate biosynthetic process	BP	9	0	0	1
GO:0006491	N-glycan processing	BP	16	0	0	1
GO:0006493	protein O-linked glycosylation	BP	1	0	0	1
GO:0006497	protein lipidation	BP	7	0	0	1
GO:0006499	N-terminal protein myristoylation	BP	55	0	0	1
GO:0006501	C-terminal protein lipidation	BP	5	0	0	1
GO:0006505	GPI anchor metabolic process	BP	1	0	0	1
GO:0006506	GPI anchor biosynthetic process	BP	24	0	0	1
GO:0006508	proteolysis	BP	156	0	0	1
GO:0006511	ubiquitin-dependent protein catabolic process	BP	419	0	0	1
GO:0006515	protein quality control for misfolded or incompletely synthesized proteins	BP	17	0	0	1
GO:0006516	glycoprotein catabolic process	BP	2	0	0	1
GO:0006517	protein deglycosylation	BP	6	0	0	1
GO:0006518	peptide metabolic process	BP	5	0	0	1
GO:0006521	regulation of cellular amino acid metabolic process	BP	5	0	0	1
GO:0006526	arginine biosynthetic process	BP	15	0	0	1
GO:0006527	arginine catabolic process	BP	3	0	0	1
GO:0006528	asparagine metabolic process	BP	1	0	0	1
GO:0006531	aspartate metabolic process	BP	4	0	0	1
GO:0006534	cysteine metabolic process	BP	1	0	0	1
GO:0006535	cysteine biosynthetic process from serine	BP	17	0	0	1
GO:0006536	glutamate metabolic process	BP	12	0	0	1
GO:0006537	glutamate biosynthetic process	BP	6	0	0	1
GO:0006538	glutamate catabolic process	BP	10	0	0	1
GO:0006540	glutamate decarboxylation to succinate	BP	3	0	0	1
GO:0006541	glutamine metabolic process	BP	6	0	0	1
GO:0006542	glutamine biosynthetic process	BP	8	0	0	1
GO:0006544	glycine metabolic process	BP	3	0	0	1
GO:0006545	glycine biosynthetic process	BP	3	0	0	1
GO:0006546	glycine catabolic process	BP	4	0	0	1
GO:0006551	leucine metabolic process	BP	2	0	0	1
GO:0006552	leucine catabolic process	BP	7	0	0	1
GO:0006555	methionine metabolic process	BP	15	0	0	1
GO:0006556	S-adenosylmethionine biosynthetic process	BP	4	0	0	1
GO:0006559	L-phenylalanine catabolic process	BP	7	0	0	1
GO:0006560	proline metabolic process	BP	3	0	0	1
GO:0006561	proline biosynthetic process	BP	7	0	0	1
GO:0006562	proline catabolic process	BP	2	0	0	1
GO:0006563	L-serine metabolic process	BP	5	0	0	1
GO:0006564	L-serine biosynthetic process	BP	8	0	0	1
GO:0006565	L-serine catabolic process	BP	9	0	0	1
GO:0006567	threonine catabolic process	BP	3	0	0	1
GO:0006569	tryptophan catabolic process	BP	2	0	0	1
GO:0006570	tyrosine metabolic process	BP	3	0	0	1
GO:0006571	tyrosine biosynthetic process	BP	6	0	0	1
GO:0006572	tyrosine catabolic process	BP	12	0	0	1
GO:0006573	valine metabolic process	BP	2	0	0	1
GO:0006574	valine catabolic process	BP	17	0	0	1
GO:0006580	ethanolamine metabolic process	BP	2	0	0	1
GO:0006591	ornithine metabolic process	BP	4	0	0	1
GO:0006592	ornithine biosynthetic process	BP	2	0	0	1
GO:0006593	ornithine catabolic process	BP	1	0	0	1
GO:0006596	polyamine biosynthetic process	BP	7	0	0	1
GO:0006597	spermine biosynthetic process	BP	6	0	0	1
GO:0006598	polyamine catabolic process	BP	4	0	0	1
GO:0006605	protein targeting	BP	11	0	0	1
GO:0006606	protein import into nucleus	BP	72	0	0	1
GO:0006607	NLS-bearing protein import into nucleus	BP	26	0	0	1
GO:0006611	protein export from nucleus	BP	10	0	0	1
GO:0006612	protein targeting to membrane	BP	36	0	0	1
GO:0006614	SRP-dependent cotranslational protein targeting to membrane	BP	16	0	0	1
GO:0006616	SRP-dependent cotranslational protein targeting to membrane, translocation	BP	11	0	0	1
GO:0006617	SRP-dependent cotranslational protein targeting to membrane, signal sequence recognition	BP	1	0	0	1
GO:0006620	post-translational protein targeting to endoplasmic reticulum membrane	BP	9	0	0	1
GO:0006621	protein retention in ER lumen	BP	13	0	0	1
GO:0006623	protein targeting to vacuole	BP	44	0	0	1
GO:0006624	vacuolar protein processing	BP	8	0	0	1
GO:0006625	protein targeting to peroxisome	BP	8	0	0	1
GO:0006626	protein targeting to mitochondrion	BP	17	0	0	1
GO:0006627	protein processing involved in protein targeting to mitochondrion	BP	3	0	0	1
GO:0006635	fatty acid beta-oxidation	BP	35	0	0	1
GO:0006637	acyl-CoA metabolic process	BP	4	0	0	1
GO:0006641	triglyceride metabolic process	BP	5	0	0	1
GO:0006642	triglyceride mobilization	BP	1	0	0	1
GO:0006643	membrane lipid metabolic process	BP	3	0	0	1
GO:0006644	phospholipid metabolic process	BP	13	0	0	1
GO:0006646	phosphatidylethanolamine biosynthetic process	BP	16	0	0	1
GO:0006649	phospholipid transfer to membrane	BP	1	0	0	1
GO:0006650	glycerophospholipid metabolic process	BP	3	0	0	1
GO:0006651	diacylglycerol biosynthetic process	BP	7	0	0	1
GO:0006654	phosphatidic acid biosynthetic process	BP	7	0	0	1
GO:0006655	phosphatidylglycerol biosynthetic process	BP	11	0	0	1
GO:0006656	phosphatidylcholine biosynthetic process	BP	14	0	0	1
GO:0006657	CDP-choline pathway	BP	2	0	0	1
GO:0006659	phosphatidylserine biosynthetic process	BP	2	0	0	1
GO:0006661	phosphatidylinositol biosynthetic process	BP	6	0	0	1
GO:0006665	sphingolipid metabolic process	BP	13	0	0	1
GO:0006666	3-keto-sphinganine metabolic process	BP	2	0	0	1
GO:0006671	phytosphingosine metabolic process	BP	1	0	0	1
GO:0006672	ceramide metabolic process	BP	7	0	0	1
GO:0006673	inositol phosphoceramide metabolic process	BP	2	0	0	1
GO:0006679	glucosylceramide biosynthetic process	BP	1	0	0	1
GO:0006680	glucosylceramide catabolic process	BP	4	0	0	1
GO:0006694	steroid biosynthetic process	BP	2	0	0	1
GO:0006720	isoprenoid metabolic process	BP	14	0	0	1
GO:0006721	terpenoid metabolic process	BP	45	0	0	1
GO:0006722	triterpenoid metabolic process	BP	1	0	0	1
GO:0006725	cellular aromatic compound metabolic process	BP	1	0	0	1
GO:0006729	tetrahydrobiopterin biosynthetic process	BP	4	0	0	1
GO:0006730	one-carbon metabolic process	BP	19	0	0	1
GO:0006734	NADH metabolic process	BP	8	0	0	1
GO:0006739	NADP metabolic process	BP	5	0	0	1
GO:0006740	NADPH regeneration	BP	1	0	0	1
GO:0006741	NADP biosynthetic process	BP	4	0	0	1
GO:0006742	NADP catabolic process	BP	1	0	0	1
GO:0006744	ubiquinone biosynthetic process	BP	16	0	0	1
GO:0006747	FAD biosynthetic process	BP	4	0	0	1
GO:0006749	glutathione metabolic process	BP	50	0	0	1
GO:0006750	glutathione biosynthetic process	BP	4	0	0	1
GO:0006751	glutathione catabolic process	BP	8	0	0	1
GO:0006753	nucleoside phosphate metabolic process	BP	5	0	0	1
GO:0006754	ATP biosynthetic process	BP	1	0	0	1
GO:0006760	folic acid-containing compound metabolic process	BP	1	0	0	1
GO:0006766	vitamin metabolic process	BP	6	0	0	1
GO:0006771	riboflavin metabolic process	BP	1	0	0	1
GO:0006772	thiamine metabolic process	BP	1	0	0	1
GO:0006777	Mo-molybdopterin cofactor biosynthetic process	BP	4	0	0	1
GO:0006778	porphyrin-containing compound metabolic process	BP	38	0	0	1
GO:0006779	porphyrin-containing compound biosynthetic process	BP	21	0	0	1
GO:0006780	uroporphyrinogen III biosynthetic process	BP	1	0	0	1
GO:0006782	protoporphyrinogen IX biosynthetic process	BP	18	0	0	1
GO:0006783	heme biosynthetic process	BP	12	0	0	1
GO:0006784	heme A biosynthetic process	BP	7	0	0	1
GO:0006787	porphyrin-containing compound catabolic process	BP	8	0	0	1
GO:0006788	heme oxidation	BP	4	0	0	1
GO:0006790	sulfur compound metabolic process	BP	111	0	0	1
GO:0006792	regulation of sulfur utilization	BP	1	0	0	1
GO:0006793	phosphorus metabolic process	BP	4	0	0	1
GO:0006796	phosphate-containing compound metabolic process	BP	18	0	0	1
GO:0006799	polyphosphate biosynthetic process	BP	2	0	0	1
GO:0006801	superoxide metabolic process	BP	1	0	0	1
GO:0006805	xenobiotic metabolic process	BP	2	0	0	1
GO:0006807	nitrogen compound metabolic process	BP	21	0	0	1
GO:0006808	regulation of nitrogen utilization	BP	7	0	0	1
GO:0006809	nitric oxide biosynthetic process	BP	5	0	0	1
GO:0006810	transport	BP	171	0	0	1
GO:0006811	monoatomic ion transport	BP	24	0	0	1
GO:0006812	monoatomic cation transport	BP	42	0	0	1
GO:0006814	sodium ion transport	BP	10	0	0	1
GO:0006816	calcium ion transport	BP	45	0	0	1
GO:0006817	phosphate ion transport	BP	24	0	0	1
GO:0006820	monoatomic anion transport	BP	16	0	0	1
GO:0006821	chloride transport	BP	7	0	0	1
GO:0006824	cobalt ion transport	BP	2	0	0	1
GO:0006825	copper ion transport	BP	2	0	0	1
GO:0006826	iron ion transport	BP	22	0	0	1
GO:0006828	manganese ion transport	BP	15	0	0	1
GO:0006829	zinc ion transport	BP	19	0	0	1
GO:0006835	dicarboxylic acid transport	BP	1	0	0	1
GO:0006848	pyruvate transport	BP	1	0	0	1
GO:0006850	mitochondrial pyruvate transmembrane transport	BP	3	0	0	1
GO:0006851	mitochondrial calcium ion transmembrane transport	BP	1	0	0	1
GO:0006855	xenobiotic transmembrane transport	BP	7	0	0	1
GO:0006857	oligopeptide transport	BP	16	0	0	1
GO:0006858	extracellular transport	BP	3	0	0	1
GO:0006862	nucleotide transport	BP	3	0	0	1
GO:0006863	purine nucleobase transport	BP	22	0	0	1
GO:0006873	intracellular monoatomic ion homeostasis	BP	7	0	0	1
GO:0006874	intracellular calcium ion homeostasis	BP	49	0	0	1
GO:0006878	intracellular copper ion homeostasis	BP	10	0	0	1
GO:0006879	intracellular iron ion homeostasis	BP	35	0	0	1
GO:0006880	intracellular sequestering of iron ion	BP	21	0	0	1
GO:0006882	intracellular zinc ion homeostasis	BP	21	0	0	1
GO:0006883	intracellular sodium ion homeostasis	BP	3	0	0	1
GO:0006884	cell volume homeostasis	BP	3	0	0	1
GO:0006885	regulation of pH	BP	38	0	0	1
GO:0006886	intracellular protein transport	BP	225	0	0	1
GO:0006887	exocytosis	BP	50	0	0	1
GO:0006888	endoplasmic reticulum to Golgi vesicle-mediated transport	BP	104	0	0	1
GO:0006890	retrograde vesicle-mediated transport, Golgi to endoplasmic reticulum	BP	41	0	0	1
GO:0006891	intra-Golgi vesicle-mediated transport	BP	49	0	0	1
GO:0006892	post-Golgi vesicle-mediated transport	BP	5	0	0	1
GO:0006893	Golgi to plasma membrane transport	BP	16	0	0	1
GO:0006895	Golgi to endosome transport	BP	2	0	0	1
GO:0006896	Golgi to vacuole transport	BP	19	0	0	1
GO:0006897	endocytosis	BP	45	0	0	1
GO:0006898	receptor-mediated endocytosis	BP	7	0	0	1
GO:0006900	vesicle budding from membrane	BP	25	0	0	1
GO:0006903	vesicle targeting	BP	2	0	0	1
GO:0006904	vesicle docking involved in exocytosis	BP	20	0	0	1
GO:0006906	vesicle fusion	BP	45	0	0	1
GO:0006907	pinocytosis	BP	1	0	0	1
GO:0006913	nucleocytoplasmic transport	BP	24	0	0	1
GO:0006914	autophagy	BP	45	0	0	1
GO:0006955	immune response	BP	27	0	0	1
GO:0006968	cellular defense response	BP	2	0	0	1
GO:0006971	hypotonic response	BP	1	0	0	1
GO:0006972	hyperosmotic response	BP	18	0	0	1
GO:0006974	cellular response to DNA damage stimulus	BP	80	0	0	1
GO:0006982	response to lipid hydroperoxide	BP	1	0	0	1
GO:0006983	ER overload response	BP	4	0	0	1
GO:0006986	response to unfolded protein	BP	1	0	0	1
GO:0006996	organelle organization	BP	100	0	0	1
GO:0006997	nucleus organization	BP	12	0	0	1
GO:0006999	nuclear pore organization	BP	4	0	0	1
GO:0007000	nucleolus organization	BP	1	0	0	1
GO:0007004	telomere maintenance via telomerase	BP	21	0	0	1
GO:0007005	mitochondrion organization	BP	47	0	0	1
GO:0007006	mitochondrial membrane organization	BP	1	0	0	1
GO:0007009	plasma membrane organization	BP	5	0	0	1
GO:0007010	cytoskeleton organization	BP	25	0	0	1
GO:0007015	actin filament organization	BP	60	0	0	1
GO:0007017	microtubule-based process	BP	50	0	0	1
GO:0007018	microtubule-based movement	BP	91	0	0	1
GO:0007019	microtubule depolymerization	BP	10	0	0	1
GO:0007020	microtubule nucleation	BP	11	0	0	1
GO:0007023	post-chaperonin tubulin folding pathway	BP	7	0	0	1
GO:0007026	negative regulation of microtubule depolymerization	BP	1	0	0	1
GO:0007029	endoplasmic reticulum organization	BP	10	0	0	1
GO:0007030	Golgi organization	BP	48	0	0	1
GO:0007031	peroxisome organization	BP	29	0	0	1
GO:0007032	endosome organization	BP	10	0	0	1
GO:0007033	vacuole organization	BP	31	0	0	1
GO:0007034	vacuolar transport	BP	29	0	0	1
GO:0007035	vacuolar acidification	BP	12	0	0	1
GO:0007040	lysosome organization	BP	1	0	0	1
GO:0007041	lysosomal transport	BP	1	0	0	1
GO:0007043	cell-cell junction assembly	BP	6	0	0	1
GO:0007049	cell cycle	BP	78	0	0	1
GO:0007051	spindle organization	BP	18	0	0	1
GO:0007052	mitotic spindle organization	BP	31	0	0	1
GO:0007059	chromosome segregation	BP	34	0	0	1
GO:0007060	male meiosis chromosome segregation	BP	2	0	0	1
GO:0007062	sister chromatid cohesion	BP	42	0	0	1
GO:0007064	mitotic sister chromatid cohesion	BP	16	0	0	1
GO:0007065	male meiosis sister chromatid cohesion	BP	1	0	0	1
GO:0007066	female meiosis sister chromatid cohesion	BP	1	0	0	1
GO:0007076	mitotic chromosome condensation	BP	13	0	0	1
GO:0007088	regulation of mitotic nuclear division	BP	1	0	0	1
GO:0007091	metaphase/anaphase transition of mitotic cell cycle	BP	6	0	0	1
GO:0007093	mitotic cell cycle checkpoint signaling	BP	5	0	0	1
GO:0007094	mitotic spindle assembly checkpoint signaling	BP	14	0	0	1
GO:0007095	mitotic G2 DNA damage checkpoint signaling	BP	5	0	0	1
GO:0007096	regulation of exit from mitosis	BP	1	0	0	1
GO:0007097	nuclear migration	BP	4	0	0	1
GO:0007098	centrosome cycle	BP	12	0	0	1
GO:0007099	centriole replication	BP	2	0	0	1
GO:0007105	cytokinesis, site selection	BP	3	0	0	1
GO:0007112	male meiosis cytokinesis	BP	13	0	0	1
GO:0007113	endomitotic cell cycle	BP	1	0	0	1
GO:0007127	meiosis I	BP	2	0	0	1
GO:0007128	meiotic prophase I	BP	1	0	0	1
GO:0007129	homologous chromosome pairing at meiosis	BP	25	0	0	1
GO:0007130	synaptonemal complex assembly	BP	5	0	0	1
GO:0007131	reciprocal meiotic recombination	BP	46	0	0	1
GO:0007135	meiosis II	BP	2	0	0	1
GO:0007136	meiotic prophase II	BP	1	0	0	1
GO:0007140	male meiotic nuclear division	BP	15	0	0	1
GO:0007141	male meiosis I	BP	1	0	0	1
GO:0007142	male meiosis II	BP	5	0	0	1
GO:0007143	female meiotic nuclear division	BP	10	0	0	1
GO:0007154	cell communication	BP	4	0	0	1
GO:0007155	cell adhesion	BP	9	0	0	1
GO:0007163	establishment or maintenance of cell polarity	BP	15	0	0	1
GO:0007164	establishment of tissue polarity	BP	1	0	0	1
GO:0007166	cell surface receptor signaling pathway	BP	72	0	0	1
GO:0007172	signal complex assembly	BP	3	0	0	1
GO:0007178	transmembrane receptor protein serine/threonine kinase signaling pathway	BP	2	0	0	1
GO:0007186	G protein-coupled receptor signaling pathway	BP	21	0	0	1
GO:0007188	adenylate cyclase-modulating G protein-coupled receptor signaling pathway	BP	5	0	0	1
GO:0007189	adenylate cyclase-activating G protein-coupled receptor signaling pathway	BP	1	0	0	1
GO:0007202	activation of phospholipase C activity	BP	1	0	0	1
GO:0007204	positive regulation of cytosolic calcium ion concentration	BP	1	0	0	1
GO:0007205	protein kinase C-activating G protein-coupled receptor signaling pathway	BP	8	0	0	1
GO:0007231	osmosensory signaling pathway	BP	5	0	0	1
GO:0007263	nitric oxide mediated signal transduction	BP	3	0	0	1
GO:0007264	small GTPase mediated signal transduction	BP	22	0	0	1
GO:0007265	Ras protein signal transduction	BP	3	0	0	1
GO:0007266	Rho protein signal transduction	BP	3	0	0	1
GO:0007267	cell-cell signaling	BP	24	0	0	1
GO:0007275	multicellular organism development	BP	48	0	0	1
GO:0007276	gamete generation	BP	10	0	0	1
GO:0007292	female gamete generation	BP	2	0	0	1
GO:0007346	regulation of mitotic cell cycle	BP	15	0	0	1
GO:0007349	cellularization	BP	1	0	0	1
GO:0007389	pattern specification process	BP	53	0	0	1
GO:0007584	response to nutrient	BP	8	0	0	1
GO:0007639	homeostasis of number of meristem cells	BP	4	0	0	1
GO:0008033	tRNA processing	BP	17	0	0	1
GO:0008064	regulation of actin polymerization or depolymerization	BP	4	0	0	1
GO:0008104	protein localization	BP	112	0	0	1
GO:0008153	para-aminobenzoic acid biosynthetic process	BP	2	0	0	1
GO:0008154	actin polymerization or depolymerization	BP	2	0	0	1
GO:0008202	steroid metabolic process	BP	2	0	0	1
GO:0008219	cell death	BP	29	0	0	1
GO:0008283	cell population proliferation	BP	12	0	0	1
GO:0008284	positive regulation of cell population proliferation	BP	28	0	0	1
GO:0008295	spermidine biosynthetic process	BP	8	0	0	1
GO:0008299	isoprenoid biosynthetic process	BP	24	0	0	1
GO:0008333	endosome to lysosome transport	BP	9	0	0	1
GO:0008356	asymmetric cell division	BP	19	0	0	1
GO:0008360	regulation of cell shape	BP	19	0	0	1
GO:0008361	regulation of cell size	BP	15	0	0	1
GO:0008380	RNA splicing	BP	104	0	0	1
GO:0008612	peptidyl-lysine modification to peptidyl-hypusine	BP	4	0	0	1
GO:0008614	pyridoxine metabolic process	BP	1	0	0	1
GO:0008615	pyridoxine biosynthetic process	BP	6	0	0	1
GO:0008618	7-methylguanosine metabolic process	BP	2	0	0	1
GO:0008643	carbohydrate transport	BP	17	0	0	1
GO:0008645	hexose transmembrane transport	BP	1	0	0	1
GO:0008652	amino acid biosynthetic process	BP	3	0	0	1
GO:0008654	phospholipid biosynthetic process	BP	13	0	0	1
GO:0009051	pentose-phosphate shunt, oxidative branch	BP	15	0	0	1
GO:0009052	pentose-phosphate shunt, non-oxidative branch	BP	6	0	0	1
GO:0009056	catabolic process	BP	92	0	0	1
GO:0009057	macromolecule catabolic process	BP	38	0	0	1
GO:0009058	biosynthetic process	BP	58	0	0	1
GO:0009060	aerobic respiration	BP	11	0	0	1
GO:0009061	anaerobic respiration	BP	8	0	0	1
GO:0009062	fatty acid catabolic process	BP	6	0	0	1
GO:0009067	aspartate family amino acid biosynthetic process	BP	5	0	0	1
GO:0009069	serine family amino acid metabolic process	BP	1	0	0	1
GO:0009073	aromatic amino acid family biosynthetic process	BP	17	0	0	1
GO:0009081	branched-chain amino acid metabolic process	BP	3	0	0	1
GO:0009082	branched-chain amino acid biosynthetic process	BP	6	0	0	1
GO:0009083	branched-chain amino acid catabolic process	BP	7	0	0	1
GO:0009086	methionine biosynthetic process	BP	12	0	0	1
GO:0009088	threonine biosynthetic process	BP	15	0	0	1
GO:0009089	lysine biosynthetic process via diaminopimelate	BP	20	0	0	1
GO:0009090	homoserine biosynthetic process	BP	6	0	0	1
GO:0009093	cysteine catabolic process	BP	1	0	0	1
GO:0009094	L-phenylalanine biosynthetic process	BP	14	0	0	1
GO:0009095	aromatic amino acid family biosynthetic process, prephenate pathway	BP	2	0	0	1
GO:0009097	isoleucine biosynthetic process	BP	14	0	0	1
GO:0009098	leucine biosynthetic process	BP	20	0	0	1
GO:0009099	valine biosynthetic process	BP	12	0	0	1
GO:0009102	biotin biosynthetic process	BP	6	0	0	1
GO:0009106	lipoate metabolic process	BP	2	0	0	1
GO:0009107	lipoate biosynthetic process	BP	3	0	0	1
GO:0009110	vitamin biosynthetic process	BP	4	0	0	1
GO:0009113	purine nucleobase biosynthetic process	BP	5	0	0	1
GO:0009116	nucleoside metabolic process	BP	5	0	0	1
GO:0009117	nucleotide metabolic process	BP	2	0	0	1
GO:0009134	nucleoside diphosphate catabolic process	BP	6	0	0	1
GO:0009143	nucleoside triphosphate catabolic process	BP	1	0	0	1
GO:0009150	purine ribonucleotide metabolic process	BP	7	0	0	1
GO:0009152	purine ribonucleotide biosynthetic process	BP	2	0	0	1
GO:0009156	ribonucleoside monophosphate biosynthetic process	BP	3	0	0	1
GO:0009157	deoxyribonucleoside monophosphate biosynthetic process	BP	1	0	0	1
GO:0009165	nucleotide biosynthetic process	BP	1	0	0	1
GO:0009173	pyrimidine ribonucleoside monophosphate metabolic process	BP	1	0	0	1
GO:0009187	cyclic nucleotide metabolic process	BP	2	0	0	1
GO:0009202	deoxyribonucleoside triphosphate biosynthetic process	BP	4	0	0	1
GO:0009220	pyrimidine ribonucleotide biosynthetic process	BP	3	0	0	1
GO:0009225	nucleotide-sugar metabolic process	BP	5	0	0	1
GO:0009226	nucleotide-sugar biosynthetic process	BP	4	0	0	1
GO:0009228	thiamine biosynthetic process	BP	5	0	0	1
GO:0009229	thiamine diphosphate biosynthetic process	BP	6	0	0	1
GO:0009231	riboflavin biosynthetic process	BP	12	0	0	1
GO:0009234	menaquinone biosynthetic process	BP	2	0	0	1
GO:0009240	isopentenyl diphosphate biosynthetic process	BP	3	0	0	1
GO:0009245	lipid A biosynthetic process	BP	5	0	0	1
GO:0009247	glycolipid biosynthetic process	BP	9	0	0	1
GO:0009249	protein lipoylation	BP	8	0	0	1
GO:0009250	glucan biosynthetic process	BP	5	0	0	1
GO:0009251	glucan catabolic process	BP	8	0	0	1
GO:0009252	peptidoglycan biosynthetic process	BP	1	0	0	1
GO:0009257	10-formyltetrahydrofolate biosynthetic process	BP	3	0	0	1
GO:0009259	ribonucleotide metabolic process	BP	1	0	0	1
GO:0009260	ribonucleotide biosynthetic process	BP	1	0	0	1
GO:0009263	deoxyribonucleotide biosynthetic process	BP	4	0	0	1
GO:0009264	deoxyribonucleotide catabolic process	BP	1	0	0	1
GO:0009267	cellular response to starvation	BP	21	0	0	1
GO:0009269	response to desiccation	BP	31	0	0	1
GO:0009270	response to humidity	BP	1	0	0	1
GO:0009294	DNA-mediated transformation	BP	28	0	0	1
GO:0009298	GDP-mannose biosynthetic process	BP	7	0	0	1
GO:0009299	mRNA transcription	BP	15	0	0	1
GO:0009301	snRNA transcription	BP	1	0	0	1
GO:0009303	rRNA transcription	BP	2	0	0	1
GO:0009304	tRNA transcription	BP	1	0	0	1
GO:0009306	protein secretion	BP	25	0	0	1
GO:0009311	oligosaccharide metabolic process	BP	5	0	0	1
GO:0009312	oligosaccharide biosynthetic process	BP	1	0	0	1
GO:0009395	phospholipid catabolic process	BP	21	0	0	1
GO:0009396	folic acid-containing compound biosynthetic process	BP	1	0	0	1
GO:0009398	FMN biosynthetic process	BP	1	0	0	1
GO:0009407	toxin catabolic process	BP	48	0	0	1
GO:0009410	response to xenobiotic stimulus	BP	5	0	0	1
GO:0009423	chorismate biosynthetic process	BP	12	0	0	1
GO:0009435	NAD biosynthetic process	BP	9	0	0	1
GO:0009436	glyoxylate catabolic process	BP	1	0	0	1
GO:0009439	cyanate metabolic process	BP	1	0	0	1
GO:0009440	cyanate catabolic process	BP	1	0	0	1
GO:0009443	pyridoxal 5'-phosphate salvage	BP	2	0	0	1
GO:0009446	putrescine biosynthetic process	BP	4	0	0	1
GO:0009447	putrescine catabolic process	BP	7	0	0	1
GO:0009448	gamma-aminobutyric acid metabolic process	BP	1	0	0	1
GO:0009450	gamma-aminobutyric acid catabolic process	BP	3	0	0	1
GO:0009451	RNA modification	BP	200	0	0	1
GO:0009452	7-methylguanosine RNA capping	BP	2	0	0	1
GO:0009553	embryo sac development	BP	105	0	0	1
GO:0009554	megasporogenesis	BP	12	0	0	1
GO:0009556	microsporogenesis	BP	33	0	0	1
GO:0009557	antipodal cell differentiation	BP	3	0	0	1
GO:0009558	embryo sac cellularization	BP	7	0	0	1
GO:0009559	embryo sac central cell differentiation	BP	3	0	0	1
GO:0009560	embryo sac egg cell differentiation	BP	5	0	0	1
GO:0009561	megagametogenesis	BP	38	0	0	1
GO:0009567	double fertilization forming a zygote and endosperm	BP	57	0	0	1
GO:0009583	detection of light stimulus	BP	1	0	0	1
GO:0009584	detection of visible light	BP	7	0	0	1
GO:0009585	red, far-red light phototransduction	BP	20	0	0	1
GO:0009590	detection of gravity	BP	3	0	0	1
GO:0009593	detection of chemical stimulus	BP	3	0	0	1
GO:0009594	detection of nutrient	BP	2	0	0	1
GO:0009597	detection of virus	BP	3	0	0	1
GO:0009606	tropism	BP	45	0	0	1
GO:0009609	response to symbiotic bacterium	BP	1	0	0	1
GO:0009610	response to symbiotic fungus	BP	10	0	0	1
GO:0009615	response to virus	BP	56	0	0	1
GO:0009616	RNAi-mediated antiviral immune response	BP	13	0	0	1
GO:0009624	response to nematode	BP	104	0	0	1
GO:0009625	response to insect	BP	42	0	0	1
GO:0009628	response to abiotic stimulus	BP	12	0	0	1
GO:0009629	response to gravity	BP	7	0	0	1
GO:0009630	gravitropism	BP	48	0	0	1
GO:0009636	response to toxic substance	BP	9	0	0	1
GO:0009637	response to blue light	BP	125	0	0	1
GO:0009638	phototropism	BP	30	0	0	1
GO:0009640	photomorphogenesis	BP	76	0	0	1
GO:0009645	response to low light intensity stimulus	BP	27	0	0	1
GO:0009647	skotomorphogenesis	BP	5	0	0	1
GO:0009648	photoperiodism	BP	67	0	0	1
GO:0009649	entrainment of circadian clock	BP	13	0	0	1
GO:0009650	UV protection	BP	14	0	0	1
GO:0009652	thigmotropism	BP	6	0	0	1
GO:0009653	anatomical structure morphogenesis	BP	5	0	0	1
GO:0009657	plastid organization	BP	19	0	0	1
GO:0009660	amyloplast organization	BP	5	0	0	1
GO:0009661	chromoplast organization	BP	1	0	0	1
GO:0009662	etioplast organization	BP	4	0	0	1
GO:0009666	plastid outer membrane organization	BP	1	0	0	1
GO:0009667	plastid inner membrane organization	BP	2	0	0	1
GO:0009668	plastid membrane organization	BP	5	0	0	1
GO:0009682	induced systemic resistance	BP	25	0	0	1
GO:0009684	indoleacetic acid biosynthetic process	BP	12	0	0	1
GO:0009685	gibberellin metabolic process	BP	3	0	0	1
GO:0009687	abscisic acid metabolic process	BP	14	0	0	1
GO:0009690	cytokinin metabolic process	BP	17	0	0	1
GO:0009691	cytokinin biosynthetic process	BP	21	0	0	1
GO:0009694	jasmonic acid metabolic process	BP	23	0	0	1
GO:0009696	salicylic acid metabolic process	BP	19	0	0	1
GO:0009698	phenylpropanoid metabolic process	BP	14	0	0	1
GO:0009699	phenylpropanoid biosynthetic process	BP	21	0	0	1
GO:0009700	indole phytoalexin biosynthetic process	BP	4	0	0	1
GO:0009704	de-etiolation	BP	21	0	0	1
GO:0009715	chalcone biosynthetic process	BP	1	0	0	1
GO:0009718	anthocyanin-containing compound biosynthetic process	BP	24	0	0	1
GO:0009722	detection of cytokinin stimulus	BP	1	0	0	1
GO:0009725	response to hormone	BP	12	0	0	1
GO:0009727	detection of ethylene stimulus	BP	3	0	0	1
GO:0009729	detection of brassinosteroid stimulus	BP	4	0	0	1
GO:0009735	response to cytokinin	BP	77	0	0	1
GO:0009736	cytokinin-activated signaling pathway	BP	87	0	0	1
GO:0009742	brassinosteroid mediated signaling pathway	BP	74	0	0	1
GO:0009743	response to carbohydrate	BP	7	0	0	1
GO:0009745	sucrose mediated signaling	BP	4	0	0	1
GO:0009747	hexokinase-dependent signaling	BP	2	0	0	1
GO:0009759	indole glucosinolate biosynthetic process	BP	12	0	0	1
GO:0009765	photosynthesis, light harvesting	BP	17	0	0	1
GO:0009767	photosynthetic electron transport chain	BP	19	0	0	1
GO:0009768	photosynthesis, light harvesting in photosystem I	BP	24	0	0	1
GO:0009769	photosynthesis, light harvesting in photosystem II	BP	4	0	0	1
GO:0009772	photosynthetic electron transport in photosystem II	BP	6	0	0	1
GO:0009773	photosynthetic electron transport in photosystem I	BP	18	0	0	1
GO:0009780	photosynthetic NADP+ reduction	BP	1	0	0	1
GO:0009785	blue light signaling pathway	BP	21	0	0	1
GO:0009786	regulation of asymmetric cell division	BP	9	0	0	1
GO:0009788	negative regulation of abscisic acid-activated signaling pathway	BP	73	0	0	1
GO:0009793	embryo development ending in seed dormancy	BP	773	0	0	1
GO:0009799	specification of symmetry	BP	1	0	0	1
GO:0009800	cinnamic acid biosynthetic process	BP	5	0	0	1
GO:0009801	cinnamic acid ester metabolic process	BP	1	0	0	1
GO:0009804	coumarin metabolic process	BP	5	0	0	1
GO:0009805	coumarin biosynthetic process	BP	8	0	0	1
GO:0009807	lignan biosynthetic process	BP	4	0	0	1
GO:0009808	lignin metabolic process	BP	13	0	0	1
GO:0009809	lignin biosynthetic process	BP	51	0	0	1
GO:0009812	flavonoid metabolic process	BP	68	0	0	1
GO:0009819	drought recovery	BP	12	0	0	1
GO:0009823	cytokinin catabolic process	BP	7	0	0	1
GO:0009825	multidimensional cell growth	BP	35	0	0	1
GO:0009827	plant-type cell wall modification	BP	23	0	0	1
GO:0009830	cell wall modification involved in abscission	BP	3	0	0	1
GO:0009833	plant-type primary cell wall biogenesis	BP	36	0	0	1
GO:0009834	plant-type secondary cell wall biogenesis	BP	91	0	0	1
GO:0009835	fruit ripening	BP	1	0	0	1
GO:0009838	abscission	BP	6	0	0	1
GO:0009845	seed germination	BP	117	0	0	1
GO:0009846	pollen germination	BP	86	0	0	1
GO:0009850	auxin metabolic process	BP	14	0	0	1
GO:0009851	auxin biosynthetic process	BP	22	0	0	1
GO:0009852	auxin catabolic process	BP	1	0	0	1
GO:0009853	photorespiration	BP	42	0	0	1
GO:0009854	oxidative photosynthetic carbon pathway	BP	7	0	0	1
GO:0009855	determination of bilateral symmetry	BP	12	0	0	1
GO:0009856	pollination	BP	9	0	0	1
GO:0009859	pollen hydration	BP	3	0	0	1
GO:0009860	pollen tube growth	BP	179	0	0	1
GO:0009861	jasmonic acid and ethylene-dependent systemic resistance	BP	12	0	0	1
GO:0009862	systemic acquired resistance, salicylic acid mediated signaling pathway	BP	27	0	0	1
GO:0009864	induced systemic resistance, jasmonic acid mediated signaling pathway	BP	11	0	0	1
GO:0009865	pollen tube adhesion	BP	4	0	0	1
GO:0009866	induced systemic resistance, ethylene mediated signaling pathway	BP	4	0	0	1
GO:0009868	jasmonic acid and ethylene-dependent systemic resistance, jasmonic acid mediated signaling pathway	BP	5	0	0	1
GO:0009871	jasmonic acid and ethylene-dependent systemic resistance, ethylene mediated signaling pathway	BP	5	0	0	1
GO:0009880	embryonic pattern specification	BP	15	0	0	1
GO:0009889	regulation of biosynthetic process	BP	67	0	0	1
GO:0009890	negative regulation of biosynthetic process	BP	3	0	0	1
GO:0009891	positive regulation of biosynthetic process	BP	13	0	0	1
GO:0009892	negative regulation of metabolic process	BP	295	0	0	1
GO:0009900	dehiscence	BP	1	0	0	1
GO:0009903	chloroplast avoidance movement	BP	25	0	0	1
GO:0009904	chloroplast accumulation movement	BP	24	0	0	1
GO:0009908	flower development	BP	290	0	0	1
GO:0009909	regulation of flower development	BP	108	0	0	1
GO:0009910	negative regulation of flower development	BP	60	0	0	1
GO:0009911	positive regulation of flower development	BP	47	0	0	1
GO:0009914	hormone transport	BP	1	0	0	1
GO:0009915	phloem sucrose loading	BP	5	0	0	1
GO:0009920	cell plate formation involved in plant-type cell wall biogenesis	BP	26	0	0	1
GO:0009926	auxin polar transport	BP	47	0	0	1
GO:0009932	cell tip growth	BP	28	0	0	1
GO:0009933	meristem structural organization	BP	40	0	0	1
GO:0009934	regulation of meristem structural organization	BP	26	0	0	1
GO:0009937	regulation of gibberellic acid mediated signaling pathway	BP	4	0	0	1
GO:0009938	negative regulation of gibberellic acid mediated signaling pathway	BP	17	0	0	1
GO:0009939	positive regulation of gibberellic acid mediated signaling pathway	BP	9	0	0	1
GO:0009942	longitudinal axis specification	BP	9	0	0	1
GO:0009943	adaxial/abaxial axis specification	BP	8	0	0	1
GO:0009944	polarity specification of adaxial/abaxial axis	BP	29	0	0	1
GO:0009945	radial axis specification	BP	3	0	0	1
GO:0009954	proximal/distal pattern formation	BP	5	0	0	1
GO:0009955	adaxial/abaxial pattern specification	BP	25	0	0	1
GO:0009958	positive gravitropism	BP	39	0	0	1
GO:0009959	negative gravitropism	BP	24	0	0	1
GO:0009960	endosperm development	BP	38	0	0	1
GO:0009962	regulation of flavonoid biosynthetic process	BP	19	0	0	1
GO:0009963	positive regulation of flavonoid biosynthetic process	BP	3	0	0	1
GO:0009964	negative regulation of flavonoid biosynthetic process	BP	1	0	0	1
GO:0009967	positive regulation of signal transduction	BP	6	0	0	1
GO:0009968	negative regulation of signal transduction	BP	1	0	0	1
GO:0009970	cellular response to sulfate starvation	BP	12	0	0	1
GO:0009971	anastral spindle assembly involved in male meiosis	BP	1	0	0	1
GO:0009972	cytidine deamination	BP	11	0	0	1
GO:0009991	response to extracellular stimulus	BP	6	0	0	1
GO:0009992	intracellular water homeostasis	BP	4	0	0	1
GO:0010014	meristem initiation	BP	29	0	0	1
GO:0010017	red or far-red light signaling pathway	BP	27	0	0	1
GO:0010018	far-red light signaling pathway	BP	4	0	0	1
GO:0010019	chloroplast-nucleus signaling pathway	BP	9	0	0	1
GO:0010020	chloroplast fission	BP	29	0	0	1
GO:0010021	amylopectin biosynthetic process	BP	9	0	0	1
GO:0010022	meristem determinacy	BP	6	0	0	1
GO:0010023	proanthocyanidin biosynthetic process	BP	6	0	0	1
GO:0010024	phytochromobilin biosynthetic process	BP	3	0	0	1
GO:0010025	wax biosynthetic process	BP	40	0	0	1
GO:0010026	trichome differentiation	BP	28	0	0	1
GO:0010027	thylakoid membrane organization	BP	65	0	0	1
GO:0010028	xanthophyll cycle	BP	4	0	0	1
GO:0010029	regulation of seed germination	BP	63	0	0	1
GO:0010031	circumnutation	BP	10	0	0	1
GO:0010032	meiotic chromosome condensation	BP	8	0	0	1
GO:0010033	response to organic substance	BP	7	0	0	1
GO:0010036	response to boron-containing substance	BP	5	0	0	1
GO:0010038	response to metal ion	BP	21	0	0	1
GO:0010039	response to iron ion	BP	35	0	0	1
GO:0010042	response to manganese ion	BP	2	0	0	1
GO:0010043	response to zinc ion	BP	65	0	0	1
GO:0010044	response to aluminum ion	BP	19	0	0	1
GO:0010045	response to nickel cation	BP	2	0	0	1
GO:0010046	response to mycotoxin	BP	2	0	0	1
GO:0010047	fruit dehiscence	BP	14	0	0	1
GO:0010048	vernalization response	BP	13	0	0	1
GO:0010050	vegetative phase change	BP	8	0	0	1
GO:0010051	xylem and phloem pattern formation	BP	65	0	0	1
GO:0010052	guard cell differentiation	BP	16	0	0	1
GO:0010053	root epidermal cell differentiation	BP	27	0	0	1
GO:0010054	trichoblast differentiation	BP	5	0	0	1
GO:0010055	atrichoblast differentiation	BP	1	0	0	1
GO:0010059	positive regulation of atrichoblast fate specification	BP	2	0	0	1
GO:0010062	negative regulation of trichoblast fate specification	BP	1	0	0	1
GO:0010063	positive regulation of trichoblast fate specification	BP	5	0	0	1
GO:0010064	embryonic shoot morphogenesis	BP	6	0	0	1
GO:0010067	procambium histogenesis	BP	11	0	0	1
GO:0010068	protoderm histogenesis	BP	1	0	0	1
GO:0010069	zygote asymmetric cytokinesis in embryo sac	BP	3	0	0	1
GO:0010070	zygote asymmetric cell division	BP	2	0	0	1
GO:0010071	root meristem specification	BP	11	0	0	1
GO:0010072	primary shoot apical meristem specification	BP	23	0	0	1
GO:0010074	maintenance of meristem identity	BP	24	0	0	1
GO:0010075	regulation of meristem growth	BP	31	0	0	1
GO:0010076	maintenance of floral meristem identity	BP	14	0	0	1
GO:0010077	maintenance of inflorescence meristem identity	BP	13	0	0	1
GO:0010080	regulation of floral meristem growth	BP	2	0	0	1
GO:0010081	regulation of inflorescence meristem growth	BP	1	0	0	1
GO:0010082	regulation of root meristem growth	BP	47	0	0	1
GO:0010086	embryonic root morphogenesis	BP	4	0	0	1
GO:0010088	phloem development	BP	31	0	0	1
GO:0010089	xylem development	BP	41	0	0	1
GO:0010090	trichome morphogenesis	BP	52	0	0	1
GO:0010091	trichome branching	BP	38	0	0	1
GO:0010093	specification of floral organ identity	BP	15	0	0	1
GO:0010094	specification of carpel identity	BP	1	0	0	1
GO:0010098	suspensor development	BP	10	0	0	1
GO:0010099	regulation of photomorphogenesis	BP	19	0	0	1
GO:0010100	negative regulation of photomorphogenesis	BP	15	0	0	1
GO:0010101	post-embryonic root morphogenesis	BP	1	0	0	1
GO:0010102	lateral root morphogenesis	BP	16	0	0	1
GO:0010103	stomatal complex morphogenesis	BP	13	0	0	1
GO:0010104	regulation of ethylene-activated signaling pathway	BP	14	0	0	1
GO:0010105	negative regulation of ethylene-activated signaling pathway	BP	22	0	0	1
GO:0010111	glyoxysome organization	BP	1	0	0	1
GO:0010113	negative regulation of systemic acquired resistance	BP	6	0	0	1
GO:0010115	regulation of abscisic acid biosynthetic process	BP	10	0	0	1
GO:0010116	positive regulation of abscisic acid biosynthetic process	BP	8	0	0	1
GO:0010119	regulation of stomatal movement	BP	79	0	0	1
GO:0010121	arginine catabolic process to proline via ornithine	BP	1	0	0	1
GO:0010124	phenylacetate catabolic process	BP	3	0	0	1
GO:0010133	proline catabolic process to glutamate	BP	3	0	0	1
GO:0010136	ureide catabolic process	BP	4	0	0	1
GO:0010142	farnesyl diphosphate biosynthetic process, mevalonate pathway	BP	4	0	0	1
GO:0010143	cutin biosynthetic process	BP	26	0	0	1
GO:0010148	transpiration	BP	6	0	0	1
GO:0010151	chloroplast elongation	BP	2	0	0	1
GO:0010152	pollen maturation	BP	22	0	0	1
GO:0010154	fruit development	BP	59	0	0	1
GO:0010155	regulation of proton transport	BP	5	0	0	1
GO:0010157	response to chlorate	BP	3	0	0	1
GO:0010158	abaxial cell fate specification	BP	13	0	0	1
GO:0010161	red light signaling pathway	BP	12	0	0	1
GO:0010162	seed dormancy process	BP	34	0	0	1
GO:0010164	response to cesium ion	BP	2	0	0	1
GO:0010165	response to X-ray	BP	8	0	0	1
GO:0010166	wax metabolic process	BP	1	0	0	1
GO:0010167	response to nitrate	BP	33	0	0	1
GO:0010182	sugar mediated signaling pathway	BP	35	0	0	1
GO:0010183	pollen tube guidance	BP	50	0	0	1
GO:0010184	cytokinin transport	BP	3	0	0	1
GO:0010186	positive regulation of cellular defense response	BP	4	0	0	1
GO:0010187	negative regulation of seed germination	BP	35	0	0	1
GO:0010188	response to microbial phytotoxin	BP	9	0	0	1
GO:0010189	vitamin E biosynthetic process	BP	10	0	0	1
GO:0010192	mucilage biosynthetic process	BP	12	0	0	1
GO:0010196	nonphotochemical quenching	BP	16	0	0	1
GO:0010198	synergid death	BP	4	0	0	1
GO:0010199	organ boundary specification between lateral organs and the meristem	BP	10	0	0	1
GO:0010201	response to continuous far red light stimulus by the high-irradiance response system	BP	4	0	0	1
GO:0010202	response to low fluence red light stimulus	BP	2	0	0	1
GO:0010203	response to very low fluence red light stimulus	BP	3	0	0	1
GO:0010205	photoinhibition	BP	12	0	0	1
GO:0010206	photosystem II repair	BP	14	0	0	1
GO:0010207	photosystem II assembly	BP	34	0	0	1
GO:0010208	pollen wall assembly	BP	27	0	0	1
GO:0010212	response to ionizing radiation	BP	9	0	0	1
GO:0010213	non-photoreactive DNA repair	BP	2	0	0	1
GO:0010214	seed coat development	BP	42	0	0	1
GO:0010218	response to far red light	BP	53	0	0	1
GO:0010219	regulation of vernalization response	BP	2	0	0	1
GO:0010220	positive regulation of vernalization response	BP	5	0	0	1
GO:0010222	stem vascular tissue pattern formation	BP	8	0	0	1
GO:0010223	secondary shoot formation	BP	21	0	0	1
GO:0010225	response to UV-C	BP	11	0	0	1
GO:0010226	response to lithium ion	BP	5	0	0	1
GO:0010227	floral organ abscission	BP	25	0	0	1
GO:0010229	inflorescence development	BP	19	0	0	1
GO:0010230	alternative respiration	BP	13	0	0	1
GO:0010231	maintenance of seed dormancy	BP	9	0	0	1
GO:0010233	phloem transport	BP	15	0	0	1
GO:0010234	anther wall tapetum cell fate specification	BP	1	0	0	1
GO:0010235	guard mother cell cytokinesis	BP	5	0	0	1
GO:0010236	plastoquinone biosynthetic process	BP	7	0	0	1
GO:0010239	chloroplast mRNA processing	BP	13	0	0	1
GO:0010241	ent-kaurene oxidation to kaurenoic acid	BP	1	0	0	1
GO:0010243	response to organonitrogen compound	BP	32	0	0	1
GO:0010244	response to low fluence blue light stimulus by blue low-fluence system	BP	10	0	0	1
GO:0010245	radial microtubular system formation	BP	3	0	0	1
GO:0010246	rhamnogalacturonan I biosynthetic process	BP	3	0	0	1
GO:0010247	detection of phosphate ion	BP	2	0	0	1
GO:0010248	establishment or maintenance of transmembrane electrochemical gradient	BP	2	0	0	1
GO:0010253	UDP-rhamnose biosynthetic process	BP	4	0	0	1
GO:0010254	nectary development	BP	3	0	0	1
GO:0010255	glucose mediated signaling pathway	BP	8	0	0	1
GO:0010256	endomembrane system organization	BP	19	0	0	1
GO:0010262	somatic embryogenesis	BP	28	0	0	1
GO:0010263	tricyclic triterpenoid biosynthetic process	BP	2	0	0	1
GO:0010264	myo-inositol hexakisphosphate biosynthetic process	BP	8	0	0	1
GO:0010265	SCF complex assembly	BP	2	0	0	1
GO:0010266	response to vitamin B1	BP	3	0	0	1
GO:0010267	ta-siRNA processing	BP	24	0	0	1
GO:0010268	brassinosteroid homeostasis	BP	34	0	0	1
GO:0010269	response to selenium ion	BP	2	0	0	1
GO:0010270	photosystem II oxygen evolving complex assembly	BP	3	0	0	1
GO:0010271	regulation of chlorophyll catabolic process	BP	3	0	0	1
GO:0010272	response to silver ion	BP	5	0	0	1
GO:0010273	detoxification of copper ion	BP	4	0	0	1
GO:0010286	heat acclimation	BP	74	0	0	1
GO:0010288	response to lead ion	BP	6	0	0	1
GO:0010289	homogalacturonan biosynthetic process	BP	3	0	0	1
GO:0010299	detoxification of cobalt ion	BP	2	0	0	1
GO:0010305	leaf vascular tissue pattern formation	BP	43	0	0	1
GO:0010306	rhamnogalacturonan II biosynthetic process	BP	12	0	0	1
GO:0010310	regulation of hydrogen peroxide metabolic process	BP	10	0	0	1
GO:0010311	lateral root formation	BP	64	0	0	1
GO:0010312	detoxification of zinc ion	BP	5	0	0	1
GO:0010315	auxin export across the plasma membrane	BP	16	0	0	1
GO:0010321	regulation of vegetative phase change	BP	5	0	0	1
GO:0010322	regulation of isopentenyl diphosphate biosynthetic process, methylerythritol 4-phosphate pathway	BP	2	0	0	1
GO:0010323	negative regulation of isopentenyl diphosphate biosynthetic process, methylerythritol 4-phosphate pathway	BP	1	0	0	1
GO:0010324	membrane invagination	BP	1	0	0	1
GO:0010325	raffinose family oligosaccharide biosynthetic process	BP	5	0	0	1
GO:0010332	response to gamma radiation	BP	17	0	0	1
GO:0010335	response to non-ionic osmotic stress	BP	1	0	0	1
GO:0010336	gibberellic acid homeostasis	BP	11	0	0	1
GO:0010337	regulation of salicylic acid metabolic process	BP	12	0	0	1
GO:0010338	leaf formation	BP	6	0	0	1
GO:0010342	endosperm cellularization	BP	6	0	0	1
GO:0010343	singlet oxygen-mediated programmed cell death	BP	5	0	0	1
GO:0010344	seed oilbody biogenesis	BP	18	0	0	1
GO:0010345	suberin biosynthetic process	BP	24	0	0	1
GO:0010350	cellular response to magnesium starvation	BP	1	0	0	1
GO:0010351	lithium ion transport	BP	6	0	0	1
GO:0010352	lithium ion export across the plasma membrane	BP	3	0	0	1
GO:0010353	response to trehalose	BP	2	0	0	1
GO:0010358	leaf shaping	BP	10	0	0	1
GO:0010363	regulation of plant-type hypersensitive response	BP	6	0	0	1
GO:0010364	regulation of ethylene biosynthetic process	BP	4	0	0	1
GO:0010365	positive regulation of ethylene biosynthetic process	BP	2	0	0	1
GO:0010366	negative regulation of ethylene biosynthetic process	BP	5	0	0	1
GO:0010371	regulation of gibberellin biosynthetic process	BP	5	0	0	1
GO:0010372	positive regulation of gibberellin biosynthetic process	BP	3	0	0	1
GO:0010373	negative regulation of gibberellin biosynthetic process	BP	2	0	0	1
GO:0010374	stomatal complex development	BP	42	0	0	1
GO:0010375	stomatal complex patterning	BP	11	0	0	1
GO:0010376	stomatal complex formation	BP	7	0	0	1
GO:0010377	guard cell fate commitment	BP	3	0	0	1
GO:0010378	temperature compensation of the circadian clock	BP	4	0	0	1
GO:0010380	regulation of chlorophyll biosynthetic process	BP	27	0	0	1
GO:0010381	peroxisome-chloroplast membrane tethering	BP	1	0	0	1
GO:0010383	cell wall polysaccharide metabolic process	BP	18	0	0	1
GO:0010389	regulation of G2/M transition of mitotic cell cycle	BP	10	0	0	1
GO:0010392	galactoglucomannan metabolic process	BP	1	0	0	1
GO:0010393	galacturonan metabolic process	BP	2	0	0	1
GO:0010394	homogalacturonan metabolic process	BP	1	0	0	1
GO:0010395	rhamnogalacturonan I metabolic process	BP	1	0	0	1
GO:0010398	xylogalacturonan metabolic process	BP	1	0	0	1
GO:0010400	rhamnogalacturonan I side chain metabolic process	BP	1	0	0	1
GO:0010401	pectic galactan metabolic process	BP	1	0	0	1
GO:0010405	arabinogalactan protein metabolic process	BP	13	0	0	1
GO:0010406	classical arabinogalactan protein metabolic process	BP	2	0	0	1
GO:0010407	non-classical arabinogalactan protein metabolic process	BP	1	0	0	1
GO:0010412	mannan metabolic process	BP	3	0	0	1
GO:0010413	glucuronoxylan metabolic process	BP	2	0	0	1
GO:0010417	glucuronoxylan biosynthetic process	BP	13	0	0	1
GO:0010421	hydrogen peroxide-mediated programmed cell death	BP	3	0	0	1
GO:0010422	regulation of brassinosteroid biosynthetic process	BP	3	0	0	1
GO:0010423	negative regulation of brassinosteroid biosynthetic process	BP	2	0	0	1
GO:0010424	DNA methylation on cytosine within a CG sequence	BP	8	0	0	1
GO:0010425	DNA methylation on cytosine within a CNG sequence	BP	1	0	0	1
GO:0010426	DNA methylation on cytosine within a CHH sequence	BP	2	0	0	1
GO:0010430	fatty acid omega-oxidation	BP	1	0	0	1
GO:0010432	bract development	BP	1	0	0	1
GO:0010434	bract formation	BP	5	0	0	1
GO:0010438	cellular response to sulfur starvation	BP	7	0	0	1
GO:0010439	regulation of glucosinolate biosynthetic process	BP	12	0	0	1
GO:0010440	stomatal lineage progression	BP	22	0	0	1
GO:0010441	guard cell development	BP	1	0	0	1
GO:0010442	guard cell morphogenesis	BP	4	0	0	1
GO:0010444	guard mother cell differentiation	BP	11	0	0	1
GO:0010446	response to alkaline pH	BP	6	0	0	1
GO:0010447	response to acidic pH	BP	3	0	0	1
GO:0010449	root meristem growth	BP	16	0	0	1
GO:0010450	inflorescence meristem growth	BP	2	0	0	1
GO:0010451	floral meristem growth	BP	1	0	0	1
GO:0010455	positive regulation of cell fate commitment	BP	1	0	0	1
GO:0010466	negative regulation of peptidase activity	BP	1	0	0	1
GO:0010467	gene expression	BP	7	0	0	1
GO:0010476	gibberellin mediated signaling pathway	BP	9	0	0	1
GO:0010477	response to sulfur dioxide	BP	1	0	0	1
GO:0010478	chlororespiration	BP	1	0	0	1
GO:0010479	stele development	BP	1	0	0	1
GO:0010480	microsporocyte differentiation	BP	2	0	0	1
GO:0010481	epidermal cell division	BP	1	0	0	1
GO:0010482	regulation of epidermal cell division	BP	3	0	0	1
GO:0010483	pollen tube reception	BP	9	0	0	1
GO:0010492	maintenance of shoot apical meristem identity	BP	32	0	0	1
GO:0010493	Lewis a epitope biosynthetic process	BP	3	0	0	1
GO:0010495	siRNA-mediated long-distance post-transcriptional gene silencing	BP	2	0	0	1
GO:0010496	intercellular transport	BP	7	0	0	1
GO:0010497	plasmodesmata-mediated intercellular transport	BP	26	0	0	1
GO:0010498	proteasomal protein catabolic process	BP	33	0	0	1
GO:0010499	proteasomal ubiquitin-independent protein catabolic process	BP	1	0	0	1
GO:0010500	transmitting tissue development	BP	4	0	0	1
GO:0010501	RNA secondary structure unwinding	BP	2	0	0	1
GO:0010506	regulation of autophagy	BP	7	0	0	1
GO:0010507	negative regulation of autophagy	BP	6	0	0	1
GO:0010508	positive regulation of autophagy	BP	8	0	0	1
GO:0010513	positive regulation of phosphatidylinositol biosynthetic process	BP	1	0	0	1
GO:0010520	regulation of reciprocal meiotic recombination	BP	2	0	0	1
GO:0010526	negative regulation of transposition, RNA-mediated	BP	1	0	0	1
GO:0010540	basipetal auxin transport	BP	18	0	0	1
GO:0010541	acropetal auxin transport	BP	3	0	0	1
GO:0010555	response to mannitol	BP	41	0	0	1
GO:0010556	regulation of macromolecule biosynthetic process	BP	76	0	0	1
GO:0010557	positive regulation of macromolecule biosynthetic process	BP	4	0	0	1
GO:0010558	negative regulation of macromolecule biosynthetic process	BP	7	0	0	1
GO:0010564	regulation of cell cycle process	BP	9	0	0	1
GO:0010569	regulation of double-strand break repair via homologous recombination	BP	4	0	0	1
GO:0010581	regulation of starch biosynthetic process	BP	10	0	0	1
GO:0010582	floral meristem determinacy	BP	23	0	0	1
GO:0010583	response to cyclopentenone	BP	2	0	0	1
GO:0010584	pollen exine formation	BP	35	0	0	1
GO:0010585	glutamine secretion	BP	1	0	0	1
GO:0010586	miRNA metabolic process	BP	1	0	0	1
GO:0010587	miRNA catabolic process	BP	8	0	0	1
GO:0010588	cotyledon vascular tissue pattern formation	BP	25	0	0	1
GO:0010589	leaf proximal/distal pattern formation	BP	5	0	0	1
GO:0010597	green leaf volatile biosynthetic process	BP	3	0	0	1
GO:0010599	lsiRNA processing	BP	3	0	0	1
GO:0010600	regulation of auxin biosynthetic process	BP	11	0	0	1
GO:0010601	positive regulation of auxin biosynthetic process	BP	8	0	0	1
GO:0010602	regulation of 1-aminocyclopropane-1-carboxylate metabolic process	BP	1	0	0	1
GO:0010604	positive regulation of macromolecule metabolic process	BP	167	0	0	1
GO:0010606	positive regulation of cytoplasmic mRNA processing body assembly	BP	2	0	0	1
GO:0010608	post-transcriptional regulation of gene expression	BP	26	0	0	1
GO:0010617	circadian regulation of calcium ion oscillation	BP	3	0	0	1
GO:0010618	aerenchyma formation	BP	3	0	0	1
GO:0010623	programmed cell death involved in cell development	BP	5	0	0	1
GO:0010628	positive regulation of gene expression	BP	34	0	0	1
GO:0010636	positive regulation of mitochondrial fusion	BP	1	0	0	1
GO:0010646	regulation of cell communication	BP	9	0	0	1
GO:0010647	positive regulation of cell communication	BP	2	0	0	1
GO:0010654	apical cell fate commitment	BP	1	0	0	1
GO:0010686	tetracyclic triterpenoid biosynthetic process	BP	2	0	0	1
GO:0010705	meiotic DNA double-strand break processing involved in reciprocal meiotic recombination	BP	3	0	0	1
GO:0010729	positive regulation of hydrogen peroxide biosynthetic process	BP	3	0	0	1
GO:0010730	negative regulation of hydrogen peroxide biosynthetic process	BP	2	0	0	1
GO:0010774	meiotic strand invasion involved in reciprocal meiotic recombination	BP	1	0	0	1
GO:0010777	meiotic mismatch repair involved in reciprocal meiotic recombination	BP	4	0	0	1
GO:0010789	meiotic sister chromatid cohesion involved in meiosis I	BP	2	0	0	1
GO:0010792	DNA double-strand break processing involved in repair via single-strand annealing	BP	2	0	0	1
GO:0010817	regulation of hormone levels	BP	26	0	0	1
GO:0010821	regulation of mitochondrion organization	BP	1	0	0	1
GO:0010822	positive regulation of mitochondrion organization	BP	1	0	0	1
GO:0010828	positive regulation of glucose transmembrane transport	BP	1	0	0	1
GO:0010833	telomere maintenance via telomere lengthening	BP	1	0	0	1
GO:0010845	positive regulation of reciprocal meiotic recombination	BP	1	0	0	1
GO:0010866	regulation of triglyceride biosynthetic process	BP	4	0	0	1
GO:0010867	positive regulation of triglyceride biosynthetic process	BP	1	0	0	1
GO:0010876	lipid localization	BP	1	0	0	1
GO:0010888	negative regulation of lipid storage	BP	1	0	0	1
GO:0010896	regulation of triglyceride catabolic process	BP	2	0	0	1
GO:0010906	regulation of glucose metabolic process	BP	2	0	0	1
GO:0010923	negative regulation of phosphatase activity	BP	1	0	0	1
GO:0010930	negative regulation of auxin mediated signaling pathway	BP	2	0	0	1
GO:0010948	negative regulation of cell cycle process	BP	1	0	0	1
GO:0010951	negative regulation of endopeptidase activity	BP	1	0	0	1
GO:0010952	positive regulation of peptidase activity	BP	2	0	0	1
GO:0010960	magnesium ion homeostasis	BP	9	0	0	1
GO:0010966	regulation of phosphate transport	BP	1	0	0	1
GO:0010968	regulation of microtubule nucleation	BP	1	0	0	1
GO:0010971	positive regulation of G2/M transition of mitotic cell cycle	BP	7	0	0	1
GO:0010981	regulation of cell wall macromolecule metabolic process	BP	1	0	0	1
GO:0010992	ubiquitin recycling	BP	1	0	0	1
GO:0012502	induction of programmed cell death	BP	1	0	0	1
GO:0015015	heparan sulfate proteoglycan biosynthetic process, enzymatic modification	BP	1	0	0	1
GO:0015031	protein transport	BP	73	0	0	1
GO:0015074	DNA integration	BP	3	0	0	1
GO:0015670	carbon dioxide transport	BP	1	0	0	1
GO:0015671	oxygen transport	BP	2	0	0	1
GO:0015675	nickel cation transport	BP	2	0	0	1
GO:0015680	protein maturation by copper ion transfer	BP	1	0	0	1
GO:0015689	molybdate ion transport	BP	6	0	0	1
GO:0015690	aluminum cation transport	BP	1	0	0	1
GO:0015691	cadmium ion transport	BP	15	0	0	1
GO:0015692	lead ion transport	BP	10	0	0	1
GO:0015693	magnesium ion transport	BP	22	0	0	1
GO:0015698	inorganic anion transport	BP	13	0	0	1
GO:0015700	arsenite transport	BP	5	0	0	1
GO:0015706	nitrate transmembrane transport	BP	28	0	0	1
GO:0015713	phosphoglycerate transmembrane transport	BP	8	0	0	1
GO:0015714	phosphoenolpyruvate transport	BP	6	0	0	1
GO:0015717	triose phosphate transport	BP	1	0	0	1
GO:0015720	allantoin transport	BP	3	0	0	1
GO:0015727	lactate transport	BP	1	0	0	1
GO:0015739	sialic acid transport	BP	6	0	0	1
GO:0015741	fumarate transport	BP	1	0	0	1
GO:0015742	alpha-ketoglutarate transport	BP	2	0	0	1
GO:0015743	malate transport	BP	12	0	0	1
GO:0015744	succinate transport	BP	1	0	0	1
GO:0015746	citrate transport	BP	3	0	0	1
GO:0015749	monosaccharide transmembrane transport	BP	19	0	0	1
GO:0015755	fructose transmembrane transport	BP	2	0	0	1
GO:0015760	glucose-6-phosphate transport	BP	4	0	0	1
GO:0015770	sucrose transport	BP	16	0	0	1
GO:0015772	oligosaccharide transport	BP	1	0	0	1
GO:0015774	polysaccharide transport	BP	3	0	0	1
GO:0015780	nucleotide-sugar transmembrane transport	BP	9	0	0	1
GO:0015783	GDP-fucose transmembrane transport	BP	3	0	0	1
GO:0015786	UDP-glucose transmembrane transport	BP	4	0	0	1
GO:0015789	UDP-N-acetylgalactosamine transmembrane transport	BP	1	0	0	1
GO:0015790	UDP-xylose transmembrane transport	BP	3	0	0	1
GO:0015798	myo-inositol transport	BP	4	0	0	1
GO:0015800	acidic amino acid transport	BP	5	0	0	1
GO:0015801	aromatic amino acid transport	BP	1	0	0	1
GO:0015802	basic amino acid transport	BP	4	0	0	1
GO:0015804	neutral amino acid transport	BP	8	0	0	1
GO:0015805	S-adenosyl-L-methionine transport	BP	1	0	0	1
GO:0015808	L-alanine transport	BP	2	0	0	1
GO:0015810	aspartate transmembrane transport	BP	1	0	0	1
GO:0015811	L-cystine transport	BP	2	0	0	1
GO:0015812	gamma-aminobutyric acid transport	BP	1	0	0	1
GO:0015813	L-glutamate transmembrane transport	BP	1	0	0	1
GO:0015822	ornithine transport	BP	1	0	0	1
GO:0015824	proline transport	BP	3	0	0	1
GO:0015827	tryptophan transport	BP	1	0	0	1
GO:0015833	peptide transport	BP	1	0	0	1
GO:0015839	cadaverine transport	BP	2	0	0	1
GO:0015840	urea transport	BP	6	0	0	1
GO:0015843	methylammonium transport	BP	1	0	0	1
GO:0015846	polyamine transport	BP	8	0	0	1
GO:0015849	organic acid transport	BP	1	0	0	1
GO:0015850	organic hydroxy compound transport	BP	1	0	0	1
GO:0015851	nucleobase transport	BP	1	0	0	1
GO:0015853	adenine transport	BP	5	0	0	1
GO:0015854	guanine transport	BP	5	0	0	1
GO:0015857	uracil transport	BP	3	0	0	1
GO:0015858	nucleoside transport	BP	4	0	0	1
GO:0015864	pyrimidine nucleoside transport	BP	1	0	0	1
GO:0015865	purine nucleotide transport	BP	3	0	0	1
GO:0015866	ADP transport	BP	5	0	0	1
GO:0015867	ATP transport	BP	5	0	0	1
GO:0015871	choline transport	BP	3	0	0	1
GO:0015882	L-ascorbic acid transmembrane transport	BP	1	0	0	1
GO:0015884	folic acid transport	BP	3	0	0	1
GO:0015887	pantothenate transmembrane transport	BP	1	0	0	1
GO:0015904	tetracycline transmembrane transport	BP	3	0	0	1
GO:0015908	fatty acid transport	BP	17	0	0	1
GO:0015910	long-chain fatty acid import into peroxisome	BP	1	0	0	1
GO:0015914	phospholipid transport	BP	17	0	0	1
GO:0015916	fatty-acyl-CoA transport	BP	1	0	0	1
GO:0015918	sterol transport	BP	12	0	0	1
GO:0015919	peroxisomal membrane transport	BP	2	0	0	1
GO:0015936	coenzyme A metabolic process	BP	2	0	0	1
GO:0015937	coenzyme A biosynthetic process	BP	17	0	0	1
GO:0015938	coenzyme A catabolic process	BP	3	0	0	1
GO:0015940	pantothenate biosynthetic process	BP	3	0	0	1
GO:0015966	diadenosine tetraphosphate biosynthetic process	BP	4	0	0	1
GO:0015967	diadenosine tetraphosphate catabolic process	BP	1	0	0	1
GO:0015969	guanosine tetraphosphate metabolic process	BP	3	0	0	1
GO:0015970	guanosine tetraphosphate biosynthetic process	BP	1	0	0	1
GO:0015976	carbon utilization	BP	9	0	0	1
GO:0015986	proton motive force-driven ATP synthesis	BP	19	0	0	1
GO:0015990	electron transport coupled proton transport	BP	1	0	0	1
GO:0015994	chlorophyll metabolic process	BP	91	0	0	1
GO:0015995	chlorophyll biosynthetic process	BP	81	0	0	1
GO:0016024	CDP-diacylglycerol biosynthetic process	BP	19	0	0	1
GO:0016031	tRNA import into mitochondrion	BP	2	0	0	1
GO:0016032	viral process	BP	2	0	0	1
GO:0016042	lipid catabolic process	BP	9	0	0	1
GO:0016043	cellular component organization	BP	2	0	0	1
GO:0016045	detection of bacterium	BP	4	0	0	1
GO:0016048	detection of temperature stimulus	BP	1	0	0	1
GO:0016049	cell growth	BP	112	0	0	1
GO:0016050	vesicle organization	BP	12	0	0	1
GO:0016051	carbohydrate biosynthetic process	BP	30	0	0	1
GO:0016053	organic acid biosynthetic process	BP	34	0	0	1
GO:0016071	mRNA metabolic process	BP	10	0	0	1
GO:0016075	rRNA catabolic process	BP	9	0	0	1
GO:0016079	synaptic vesicle exocytosis	BP	1	0	0	1
GO:0016093	polyprenol metabolic process	BP	2	0	0	1
GO:0016094	polyprenol biosynthetic process	BP	7	0	0	1
GO:0016095	polyprenol catabolic process	BP	2	0	0	1
GO:0016099	monoterpenoid biosynthetic process	BP	4	0	0	1
GO:0016102	diterpenoid biosynthetic process	BP	29	0	0	1
GO:0016104	triterpenoid biosynthetic process	BP	21	0	0	1
GO:0016106	sesquiterpenoid biosynthetic process	BP	4	0	0	1
GO:0016114	terpenoid biosynthetic process	BP	48	0	0	1
GO:0016116	carotenoid metabolic process	BP	2	0	0	1
GO:0016117	carotenoid biosynthetic process	BP	18	0	0	1
GO:0016118	carotenoid catabolic process	BP	1	0	0	1
GO:0016119	carotene metabolic process	BP	2	0	0	1
GO:0016120	carotene biosynthetic process	BP	8	0	0	1
GO:0016122	xanthophyll metabolic process	BP	4	0	0	1
GO:0016123	xanthophyll biosynthetic process	BP	9	0	0	1
GO:0016124	xanthophyll catabolic process	BP	3	0	0	1
GO:0016125	sterol metabolic process	BP	45	0	0	1
GO:0016126	sterol biosynthetic process	BP	34	0	0	1
GO:0016127	sterol catabolic process	BP	2	0	0	1
GO:0016131	brassinosteroid metabolic process	BP	8	0	0	1
GO:0016132	brassinosteroid biosynthetic process	BP	32	0	0	1
GO:0016139	glycoside catabolic process	BP	2	0	0	1
GO:0016180	snRNA processing	BP	3	0	0	1
GO:0016192	vesicle-mediated transport	BP	236	0	0	1
GO:0016197	endosomal transport	BP	13	0	0	1
GO:0016226	iron-sulfur cluster assembly	BP	40	0	0	1
GO:0016233	telomere capping	BP	3	0	0	1
GO:0016236	macroautophagy	BP	2	0	0	1
GO:0016242	negative regulation of macroautophagy	BP	1	0	0	1
GO:0016255	attachment of GPI anchor to protein	BP	7	0	0	1
GO:0016311	dephosphorylation	BP	66	0	0	1
GO:0016320	endoplasmic reticulum membrane fusion	BP	3	0	0	1
GO:0016441	post-transcriptional gene silencing	BP	16	0	0	1
GO:0016444	somatic cell DNA recombination	BP	11	0	0	1
GO:0016477	cell migration	BP	1	0	0	1
GO:0016480	negative regulation of transcription by RNA polymerase III	BP	4	0	0	1
GO:0016485	protein processing	BP	19	0	0	1
GO:0016487	farnesol metabolic process	BP	2	0	0	1
GO:0016540	protein autoprocessing	BP	3	0	0	1
GO:0016553	base conversion or substitution editing	BP	1	0	0	1
GO:0016554	cytidine to uridine editing	BP	24	0	0	1
GO:0016556	mRNA modification	BP	4	0	0	1
GO:0016558	protein import into peroxisome matrix	BP	11	0	0	1
GO:0016559	peroxisome fission	BP	20	0	0	1
GO:0016560	protein import into peroxisome matrix, docking	BP	4	0	0	1
GO:0016571	histone methylation	BP	9	0	0	1
GO:0016573	histone acetylation	BP	18	0	0	1
GO:0016574	histone ubiquitination	BP	2	0	0	1
GO:0016575	histone deacetylation	BP	17	0	0	1
GO:0016578	histone deubiquitination	BP	1	0	0	1
GO:0016579	protein deubiquitination	BP	57	0	0	1
GO:0016598	protein arginylation	BP	2	0	0	1
GO:0016926	protein desumoylation	BP	19	0	0	1
GO:0016973	poly(A)+ mRNA export from nucleus	BP	20	0	0	1
GO:0016998	cell wall macromolecule catabolic process	BP	19	0	0	1
GO:0017001	antibiotic catabolic process	BP	1	0	0	1
GO:0017038	protein import	BP	2	0	0	1
GO:0017121	plasma membrane phospholipid scrambling	BP	1	0	0	1
GO:0017126	nucleologenesis	BP	1	0	0	1
GO:0017145	stem cell division	BP	1	0	0	1
GO:0017148	negative regulation of translation	BP	24	0	0	1
GO:0017157	regulation of exocytosis	BP	13	0	0	1
GO:0017183	peptidyl-diphthamide biosynthetic process from peptidyl-histidine	BP	16	0	0	1
GO:0017196	N-terminal peptidyl-methionine acetylation	BP	6	0	0	1
GO:0018008	N-terminal peptidyl-glycine N-myristoylation	BP	7	0	0	1
GO:0018022	peptidyl-lysine methylation	BP	3	0	0	1
GO:0018023	peptidyl-lysine trimethylation	BP	2	0	0	1
GO:0018026	peptidyl-lysine monomethylation	BP	10	0	0	1
GO:0018105	peptidyl-serine phosphorylation	BP	118	0	0	1
GO:0018107	peptidyl-threonine phosphorylation	BP	14	0	0	1
GO:0018130	heterocycle biosynthetic process	BP	192	0	0	1
GO:0018131	oxazole or thiazole biosynthetic process	BP	1	0	0	1
GO:0018230	peptidyl-L-cysteine S-palmitoylation	BP	24	0	0	1
GO:0018258	protein O-linked glycosylation via hydroxyproline	BP	12	0	0	1
GO:0018279	protein N-linked glycosylation via asparagine	BP	6	0	0	1
GO:0018283	iron incorporation into metallo-sulfur cluster	BP	2	0	0	1
GO:0018342	protein prenylation	BP	6	0	0	1
GO:0018343	protein farnesylation	BP	7	0	0	1
GO:0018344	protein geranylgeranylation	BP	14	0	0	1
GO:0018345	protein palmitoylation	BP	8	0	0	1
GO:0018364	peptidyl-glutamine methylation	BP	3	0	0	1
GO:0018377	protein myristoylation	BP	2	0	0	1
GO:0018874	benzoate metabolic process	BP	2	0	0	1
GO:0018901	2,4-dichlorophenoxyacetic acid metabolic process	BP	1	0	0	1
GO:0018920	glyphosate metabolic process	BP	2	0	0	1
GO:0019060	intracellular transport of viral protein in host cell	BP	5	0	0	1
GO:0019079	viral genome replication	BP	2	0	0	1
GO:0019216	regulation of lipid metabolic process	BP	2	0	0	1
GO:0019217	regulation of fatty acid metabolic process	BP	2	0	0	1
GO:0019218	regulation of steroid metabolic process	BP	1	0	0	1
GO:0019219	regulation of nucleobase-containing compound metabolic process	BP	299	0	0	1
GO:0019222	regulation of metabolic process	BP	4	0	0	1
GO:0019236	response to pheromone	BP	3	0	0	1
GO:0019240	citrulline biosynthetic process	BP	2	0	0	1
GO:0019243	methylglyoxal catabolic process to D-lactate via S-lactoyl-glutathione	BP	7	0	0	1
GO:0019252	starch biosynthetic process	BP	40	0	0	1
GO:0019253	reductive pentose-phosphate cycle	BP	14	0	0	1
GO:0019264	glycine biosynthetic process from serine	BP	8	0	0	1
GO:0019265	glycine biosynthetic process, by transamination of glyoxylate	BP	1	0	0	1
GO:0019276	UDP-N-acetylgalactosamine metabolic process	BP	2	0	0	1
GO:0019279	L-methionine biosynthetic process from L-homoserine via cystathionine	BP	1	0	0	1
GO:0019285	glycine betaine biosynthetic process from choline	BP	3	0	0	1
GO:0019287	isopentenyl diphosphate biosynthetic process, mevalonate pathway	BP	11	0	0	1
GO:0019288	isopentenyl diphosphate biosynthetic process, methylerythritol 4-phosphate pathway	BP	8	0	0	1
GO:0019303	D-ribose catabolic process	BP	1	0	0	1
GO:0019305	dTDP-rhamnose biosynthetic process	BP	2	0	0	1
GO:0019310	inositol catabolic process	BP	5	0	0	1
GO:0019318	hexose metabolic process	BP	7	0	0	1
GO:0019320	hexose catabolic process	BP	1	0	0	1
GO:0019321	pentose metabolic process	BP	1	0	0	1
GO:0019344	cysteine biosynthetic process	BP	19	0	0	1
GO:0019346	transsulfuration	BP	3	0	0	1
GO:0019348	dolichol metabolic process	BP	1	0	0	1
GO:0019354	siroheme biosynthetic process	BP	2	0	0	1
GO:0019365	pyridine nucleotide salvage	BP	1	0	0	1
GO:0019367	fatty acid elongation, saturated fatty acid	BP	4	0	0	1
GO:0019372	lipoxygenase pathway	BP	1	0	0	1
GO:0019373	epoxygenase P450 pathway	BP	1	0	0	1
GO:0019374	galactolipid metabolic process	BP	5	0	0	1
GO:0019375	galactolipid biosynthetic process	BP	14	0	0	1
GO:0019379	sulfate assimilation, phosphoadenylyl sulfate reduction by phosphoadenylyl-sulfate reductase (thioredoxin)	BP	4	0	0	1
GO:0019395	fatty acid oxidation	BP	3	0	0	1
GO:0019408	dolichol biosynthetic process	BP	8	0	0	1
GO:0019419	sulfate reduction	BP	4	0	0	1
GO:0019424	sulfide oxidation, using siroheme sulfite reductase	BP	2	0	0	1
GO:0019427	acetyl-CoA biosynthetic process from acetate	BP	1	0	0	1
GO:0019428	allantoin biosynthetic process	BP	3	0	0	1
GO:0019430	removal of superoxide radicals	BP	9	0	0	1
GO:0019432	triglyceride biosynthetic process	BP	27	0	0	1
GO:0019433	triglyceride catabolic process	BP	3	0	0	1
GO:0019439	aromatic compound catabolic process	BP	32	0	0	1
GO:0019447	D-cysteine catabolic process	BP	1	0	0	1
GO:0019450	L-cysteine catabolic process to pyruvate	BP	1	0	0	1
GO:0019458	methionine catabolic process via 2-oxobutanoate	BP	1	0	0	1
GO:0019464	glycine decarboxylation via glycine cleavage system	BP	8	0	0	1
GO:0019477	L-lysine catabolic process	BP	3	0	0	1
GO:0019478	D-amino acid catabolic process	BP	1	0	0	1
GO:0019481	L-alanine catabolic process, by transamination	BP	2	0	0	1
GO:0019483	beta-alanine biosynthetic process	BP	3	0	0	1
GO:0019484	beta-alanine catabolic process	BP	1	0	0	1
GO:0019499	cyanide metabolic process	BP	4	0	0	1
GO:0019500	cyanide catabolic process	BP	3	0	0	1
GO:0019509	L-methionine salvage from methylthioadenosine	BP	15	0	0	1
GO:0019544	arginine catabolic process to glutamate	BP	1	0	0	1
GO:0019563	glycerol catabolic process	BP	7	0	0	1
GO:0019566	arabinose metabolic process	BP	2	0	0	1
GO:0019567	arabinose biosynthetic process	BP	3	0	0	1
GO:0019593	mannitol biosynthetic process	BP	1	0	0	1
GO:0019605	butyrate metabolic process	BP	3	0	0	1
GO:0019628	urate catabolic process	BP	2	0	0	1
GO:0019632	shikimate metabolic process	BP	5	0	0	1
GO:0019673	GDP-mannose metabolic process	BP	1	0	0	1
GO:0019674	NAD metabolic process	BP	3	0	0	1
GO:0019676	ammonia assimilation cycle	BP	9	0	0	1
GO:0019677	NAD catabolic process	BP	1	0	0	1
GO:0019685	photosynthesis, dark reaction	BP	1	0	0	1
GO:0019693	ribose phosphate metabolic process	BP	3	0	0	1
GO:0019722	calcium-mediated signaling	BP	70	0	0	1
GO:0019745	pentacyclic triterpenoid biosynthetic process	BP	6	0	0	1
GO:0019750	chloroplast localization	BP	4	0	0	1
GO:0019752	carboxylic acid metabolic process	BP	205	0	0	1
GO:0019827	stem cell population maintenance	BP	20	0	0	1
GO:0019852	L-ascorbic acid metabolic process	BP	7	0	0	1
GO:0019854	L-ascorbic acid catabolic process	BP	1	0	0	1
GO:0019856	pyrimidine nucleobase biosynthetic process	BP	11	0	0	1
GO:0019877	diaminopimelate biosynthetic process	BP	2	0	0	1
GO:0019878	lysine biosynthetic process via aminoadipic acid	BP	6	0	0	1
GO:0019915	lipid storage	BP	28	0	0	1
GO:0019919	peptidyl-arginine methylation, to asymmetrical-dimethyl arginine	BP	3	0	0	1
GO:0019933	cAMP-mediated signaling	BP	1	0	0	1
GO:0019941	modification-dependent protein catabolic process	BP	28	0	0	1
GO:0019953	sexual reproduction	BP	19	0	0	1
GO:0019985	translesion synthesis	BP	5	0	0	1
GO:0019988	charged-tRNA amino acid modification	BP	1	0	0	1
GO:0022414	reproductive process	BP	2	0	0	1
GO:0022417	protein maturation by protein folding	BP	1	0	0	1
GO:0022603	regulation of anatomical structure morphogenesis	BP	21	0	0	1
GO:0022604	regulation of cell morphogenesis	BP	1	0	0	1
GO:0022607	cellular component assembly	BP	99	0	0	1
GO:0022619	generative cell differentiation	BP	4	0	0	1
GO:0022622	root system development	BP	27	0	0	1
GO:0022898	regulation of transmembrane transporter activity	BP	1	0	0	1
GO:0022900	electron transport chain	BP	14	0	0	1
GO:0022904	respiratory electron transport chain	BP	6	0	0	1
GO:0023051	regulation of signaling	BP	6	0	0	1
GO:0023052	signaling	BP	26	0	0	1
GO:0023056	positive regulation of signaling	BP	1	0	0	1
GO:0030001	metal ion transport	BP	32	0	0	1
GO:0030003	intracellular monoatomic cation homeostasis	BP	29	0	0	1
GO:0030010	establishment of cell polarity	BP	4	0	0	1
GO:0030026	intracellular manganese ion homeostasis	BP	23	0	0	1
GO:0030029	actin filament-based process	BP	6	0	0	1
GO:0030031	cell projection assembly	BP	1	0	0	1
GO:0030036	actin cytoskeleton organization	BP	22	0	0	1
GO:0030041	actin filament polymerization	BP	13	0	0	1
GO:0030042	actin filament depolymerization	BP	17	0	0	1
GO:0030048	actin filament-based movement	BP	23	0	0	1
GO:0030050	vesicle transport along actin filament	BP	21	0	0	1
GO:0030071	regulation of mitotic metaphase/anaphase transition	BP	2	0	0	1
GO:0030100	regulation of endocytosis	BP	10	0	0	1
GO:0030148	sphingolipid biosynthetic process	BP	21	0	0	1
GO:0030149	sphingolipid catabolic process	BP	2	0	0	1
GO:0030150	protein import into mitochondrial matrix	BP	32	0	0	1
GO:0030155	regulation of cell adhesion	BP	5	0	0	1
GO:0030162	regulation of proteolysis	BP	2	0	0	1
GO:0030163	protein catabolic process	BP	87	0	0	1
GO:0030174	regulation of DNA-templated DNA replication initiation	BP	4	0	0	1
GO:0030186	melatonin metabolic process	BP	1	0	0	1
GO:0030187	melatonin biosynthetic process	BP	7	0	0	1
GO:0030203	glycosaminoglycan metabolic process	BP	5	0	0	1
GO:0030242	autophagy of peroxisome	BP	3	0	0	1
GO:0030245	cellulose catabolic process	BP	1	0	0	1
GO:0030258	lipid modification	BP	2	0	0	1
GO:0030259	lipid glycosylation	BP	6	0	0	1
GO:0030308	negative regulation of cell growth	BP	9	0	0	1
GO:0030322	stabilization of membrane potential	BP	5	0	0	1
GO:0030327	prenylated protein catabolic process	BP	1	0	0	1
GO:0030328	prenylcysteine catabolic process	BP	1	0	0	1
GO:0030388	fructose 1,6-bisphosphate metabolic process	BP	12	0	0	1
GO:0030397	membrane disassembly	BP	1	0	0	1
GO:0030418	nicotianamine biosynthetic process	BP	6	0	0	1
GO:0030422	siRNA processing	BP	38	0	0	1
GO:0030433	ubiquitin-dependent ERAD pathway	BP	57	0	0	1
GO:0030474	spindle pole body duplication	BP	1	0	0	1
GO:0030488	tRNA methylation	BP	25	0	0	1
GO:0030490	maturation of SSU-rRNA	BP	12	0	0	1
GO:0030497	fatty acid elongation	BP	16	0	0	1
GO:0030581	symbiont intracellular protein transport in host	BP	1	0	0	1
GO:0030592	DNA ADP-ribosylation	BP	1	0	0	1
GO:0030638	polyketide metabolic process	BP	1	0	0	1
GO:0030639	polyketide biosynthetic process	BP	3	0	0	1
GO:0030643	intracellular phosphate ion homeostasis	BP	6	0	0	1
GO:0030644	intracellular chloride ion homeostasis	BP	1	0	0	1
GO:0030705	cytoskeleton-dependent intracellular transport	BP	4	0	0	1
GO:0030833	regulation of actin filament polymerization	BP	7	0	0	1
GO:0030834	regulation of actin filament depolymerization	BP	2	0	0	1
GO:0030835	negative regulation of actin filament depolymerization	BP	4	0	0	1
GO:0030865	cortical cytoskeleton organization	BP	17	0	0	1
GO:0030866	cortical actin cytoskeleton organization	BP	1	0	0	1
GO:0030951	establishment or maintenance of microtubule cytoskeleton polarity	BP	13	0	0	1
GO:0030968	endoplasmic reticulum unfolded protein response	BP	34	0	0	1
GO:0030970	retrograde protein transport, ER to cytosol	BP	4	0	0	1
GO:0030974	thiamine pyrophosphate transmembrane transport	BP	3	0	0	1
GO:0031000	response to caffeine	BP	1	0	0	1
GO:0031001	response to brefeldin A	BP	1	0	0	1
GO:0031022	nuclear migration along microfilament	BP	4	0	0	1
GO:0031023	microtubule organizing center organization	BP	2	0	0	1
GO:0031047	RNA-mediated gene silencing	BP	22	0	0	1
GO:0031048	RNA-mediated heterochromatin formation	BP	8	0	0	1
GO:0031053	primary miRNA processing	BP	15	0	0	1
GO:0031054	pre-miRNA processing	BP	1	0	0	1
GO:0031056	regulation of histone modification	BP	16	0	0	1
GO:0031060	regulation of histone methylation	BP	1	0	0	1
GO:0031087	deadenylation-independent decapping of nuclear-transcribed mRNA	BP	10	0	0	1
GO:0031110	regulation of microtubule polymerization or depolymerization	BP	7	0	0	1
GO:0031115	negative regulation of microtubule polymerization	BP	2	0	0	1
GO:0031117	positive regulation of microtubule depolymerization	BP	2	0	0	1
GO:0031118	rRNA pseudouridine synthesis	BP	4	0	0	1
GO:0031119	tRNA pseudouridine synthesis	BP	7	0	0	1
GO:0031120	snRNA pseudouridine synthesis	BP	4	0	0	1
GO:0031122	cytoplasmic microtubule organization	BP	12	0	0	1
GO:0031123	RNA 3'-end processing	BP	12	0	0	1
GO:0031124	mRNA 3'-end processing	BP	12	0	0	1
GO:0031125	rRNA 3'-end processing	BP	4	0	0	1
GO:0031129	inductive cell-cell signaling	BP	1	0	0	1
GO:0031145	anaphase-promoting complex-dependent catabolic process	BP	26	0	0	1
GO:0031146	SCF-dependent proteasomal ubiquitin-dependent protein catabolic process	BP	95	0	0	1
GO:0031167	rRNA methylation	BP	11	0	0	1
GO:0031179	peptide modification	BP	3	0	0	1
GO:0031204	post-translational protein targeting to membrane, translocation	BP	10	0	0	1
GO:0031222	arabinan catabolic process	BP	9	0	0	1
GO:0031293	membrane protein intracellular domain proteolysis	BP	1	0	0	1
GO:0031297	replication fork processing	BP	6	0	0	1
GO:0031328	positive regulation of cellular biosynthetic process	BP	20	0	0	1
GO:0031334	positive regulation of protein-containing complex assembly	BP	8	0	0	1
GO:0031338	regulation of vesicle fusion	BP	2	0	0	1
GO:0031349	positive regulation of defense response	BP	9	0	0	1
GO:0031407	oxylipin metabolic process	BP	3	0	0	1
GO:0031425	chloroplast RNA processing	BP	17	0	0	1
GO:0031426	polycistronic mRNA processing	BP	2	0	0	1
GO:0031468	nuclear membrane reassembly	BP	4	0	0	1
GO:0031507	heterochromatin formation	BP	20	0	0	1
GO:0031508	pericentric heterochromatin formation	BP	1	0	0	1
GO:0031509	subtelomeric heterochromatin formation	BP	1	0	0	1
GO:0031535	plus-end directed microtubule sliding	BP	1	0	0	1
GO:0031537	regulation of anthocyanin metabolic process	BP	14	0	0	1
GO:0031538	negative regulation of anthocyanin metabolic process	BP	6	0	0	1
GO:0031539	positive regulation of anthocyanin metabolic process	BP	2	0	0	1
GO:0031540	regulation of anthocyanin biosynthetic process	BP	13	0	0	1
GO:0031542	positive regulation of anthocyanin biosynthetic process	BP	4	0	0	1
GO:0031554	regulation of termination of DNA-templated transcription	BP	1	0	0	1
GO:0031567	mitotic cell size control checkpoint signaling	BP	2	0	0	1
GO:0031570	DNA integrity checkpoint signaling	BP	1	0	0	1
GO:0031573	mitotic intra-S DNA damage checkpoint signaling	BP	9	0	0	1
GO:0031591	wybutosine biosynthetic process	BP	5	0	0	1
GO:0031647	regulation of protein stability	BP	11	0	0	1
GO:0031648	protein destabilization	BP	4	0	0	1
GO:0031663	lipopolysaccharide-mediated signaling pathway	BP	5	0	0	1
GO:0031667	response to nutrient levels	BP	10	0	0	1
GO:0031668	cellular response to extracellular stimulus	BP	18	0	0	1
GO:0031669	cellular response to nutrient levels	BP	10	0	0	1
GO:0031929	TOR signaling	BP	11	0	0	1
GO:0031930	mitochondria-nucleus signaling pathway	BP	11	0	0	1
GO:0031998	regulation of fatty acid beta-oxidation	BP	2	0	0	1
GO:0031999	negative regulation of fatty acid beta-oxidation	BP	1	0	0	1
GO:0032000	positive regulation of fatty acid beta-oxidation	BP	2	0	0	1
GO:0032006	regulation of TOR signaling	BP	1	0	0	1
GO:0032008	positive regulation of TOR signaling	BP	4	0	0	1
GO:0032012	regulation of ARF protein signal transduction	BP	12	0	0	1
GO:0032025	response to cobalt ion	BP	4	0	0	1
GO:0032042	mitochondrial DNA metabolic process	BP	3	0	0	1
GO:0032043	mitochondrial DNA catabolic process	BP	1	0	0	1
GO:0032049	cardiolipin biosynthetic process	BP	2	0	0	1
GO:0032055	negative regulation of translation in response to stress	BP	1	0	0	1
GO:0032107	regulation of response to nutrient levels	BP	2	0	0	1
GO:0032119	sequestering of zinc ion	BP	2	0	0	1
GO:0032194	ubiquinone biosynthetic process via 3,4-dihydroxy-5-polyprenylbenzoate	BP	2	0	0	1
GO:0032197	transposition, RNA-mediated	BP	1	0	0	1
GO:0032204	regulation of telomere maintenance	BP	8	0	0	1
GO:0032206	positive regulation of telomere maintenance	BP	1	0	0	1
GO:0032210	regulation of telomere maintenance via telomerase	BP	2	0	0	1
GO:0032211	negative regulation of telomere maintenance via telomerase	BP	6	0	0	1
[truncated: 5,347 more rows]

## Sheet: d
Supplementary Data 5d | Enriched gene ontology (GO) categories for downregulated shade genes in the OW self-shading experiments. We listed GOID, the highest-level GO terms (BP, CC, and MF for biological processes, cellular components, and molecular functions, respectively). GO terms, number of genes in the reference, number of DEGs, fold enrichment, and FDR. Fold enrichment was calculated as (num…
GOID	GO term	Highest level GO term	Number of genes in the reference (total 30162 genes)	Number of DEGs (total 76 genes)	Fold enrichment	FDR
GO:0042542	response to hydrogen peroxide	BP	76	4	20.8878	0.194056
GO:0016788	hydrolase activity, acting on ester bonds	MF	96	4	16.5362	0.325649
GO:0030643	intracellular phosphate ion homeostasis	BP	6	2	132.289	0.332664
GO:0005576	extracellular region	CC	2658	16	2.38897	0.683068
GO:0071456	cellular response to hypoxia	BP	262	5	7.57382	0.735134
GO:0000079	regulation of cyclin-dependent protein serine/threonine kinase activity	BP	41	1	9.67972	1
GO:0000082	G1/S transition of mitotic cell cycle	BP	9	1	44.0965	1
GO:0000086	G2/M transition of mitotic cell cycle	BP	4	1	99.2171	1
GO:0000132	establishment of mitotic spindle orientation	BP	2	1	198.434	1
GO:0000302	response to reactive oxygen species	BP	57	1	6.9626	1
GO:0000902	cell morphogenesis	BP	115	1	3.45103	1
GO:0000913	preprophase band assembly	BP	6	1	66.1447	1
GO:0001666	response to hypoxia	BP	139	1	2.85517	1
GO:0002213	defense response to insect	BP	87	1	4.56171	1
GO:0002237	response to molecule of bacterial origin	BP	177	1	2.24219	1
GO:0002758	innate immune response-activating signaling pathway	BP	18	1	22.0482	1
GO:0005975	carbohydrate metabolic process	BP	360	4	4.40965	1
GO:0006098	pentose-phosphate shunt	BP	21	1	18.8985	1
GO:0006396	RNA processing	BP	72	1	5.51206	1
GO:0006457	protein folding	BP	206	2	3.85309	1
GO:0006468	protein phosphorylation	BP	528	2	1.50329	1
GO:0006499	N-terminal protein myristoylation	BP	55	1	7.21579	1
GO:0006564	L-serine biosynthetic process	BP	8	1	49.6086	1
GO:0006629	lipid metabolic process	BP	186	2	4.2674	1
GO:0006633	fatty acid biosynthetic process	BP	106	1	3.74404	1
GO:0006749	glutathione metabolic process	BP	50	1	7.93737	1
GO:0006790	sulfur compound metabolic process	BP	111	1	3.57539	1
GO:0006826	iron ion transport	BP	22	1	18.0395	1
GO:0006833	water transport	BP	29	1	13.6851	1
GO:0006879	intracellular iron ion homeostasis	BP	35	1	11.3391	1
GO:0006880	intracellular sequestering of iron ion	BP	21	1	18.8985	1
GO:0006886	intracellular protein transport	BP	225	1	1.76386	1
GO:0006887	exocytosis	BP	50	1	7.93737	1
GO:0006906	vesicle fusion	BP	45	1	8.8193	1
GO:0006952	defense response	BP	466	5	4.25824	1
GO:0006970	response to osmotic stress	BP	476	1	0.833757	1
GO:0006979	response to oxidative stress	BP	625	5	3.17495	1
GO:0007010	cytoskeleton organization	BP	25	1	15.8747	1
GO:0007105	cytokinesis, site selection	BP	3	1	132.289	1
GO:0007142	male meiosis II	BP	5	1	79.3737	1
GO:0007165	signal transduction	BP	996	5	1.99231	1
GO:0008283	cell population proliferation	BP	12	1	33.0724	1
GO:0009051	pentose-phosphate shunt, oxidative branch	BP	15	1	26.4579	1
GO:0009059	macromolecule biosynthetic process	BP	1017	2	0.780469	1
GO:0009266	response to temperature stimulus	BP	376	1	1.0555	1
GO:0009407	toxin catabolic process	BP	48	1	8.26809	1
GO:0009408	response to heat	BP	366	3	3.25302	1
GO:0009409	response to cold	BP	651	3	1.82889	1
GO:0009414	response to water deprivation	BP	1275	2	0.622539	1
GO:0009415	response to water	BP	110	1	3.60789	1
GO:0009416	response to light stimulus	BP	1209	3	0.984785	1
GO:0009451	RNA modification	BP	200	1	1.98434	1
GO:0009611	response to wounding	BP	954	6	2.49603	1
GO:0009617	response to bacterium	BP	342	1	1.16043	1
GO:0009620	response to fungus	BP	307	2	2.58546	1
GO:0009627	systemic acquired resistance	BP	114	2	6.9626	1
GO:0009651	response to salt stress	BP	723	4	2.19568	1
GO:0009664	plant-type cell wall organization	BP	91	1	4.36119	1
GO:0009723	response to ethylene	BP	233	1	1.7033	1
GO:0009737	response to abscisic acid	BP	1113	3	1.06973	1
GO:0009739	response to gibberellin	BP	90	1	4.40965	1
GO:0009740	gibberellic acid mediated signaling pathway	BP	44	1	9.01974	1
GO:0009751	response to salicylic acid	BP	340	3	3.50178	1
GO:0009753	response to jasmonic acid	BP	552	5	3.59482	1
GO:0009755	hormone-mediated signaling pathway	BP	317	2	2.5039	1
GO:0009793	embryo development ending in seed dormancy	BP	773	3	1.54024	1
GO:0009888	tissue development	BP	812	7	3.42128	1
GO:0009889	regulation of biosynthetic process	BP	67	1	5.92341	1
GO:0009892	negative regulation of metabolic process	BP	295	1	1.34532	1
GO:0009908	flower development	BP	290	1	1.36851	1
GO:0009934	regulation of meristem structural organization	BP	26	1	15.2642	1
GO:0010015	root morphogenesis	BP	386	2	2.05631	1
GO:0010033	response to organic substance	BP	7	1	56.6955	1
GO:0010035	response to inorganic substance	BP	552	2	1.43793	1
GO:0010038	response to metal ion	BP	21	1	18.8985	1
GO:0010039	response to iron ion	BP	35	1	11.3391	1
GO:0010043	response to zinc ion	BP	65	1	6.10567	1
GO:0010051	xylem and phloem pattern formation	BP	65	1	6.10567	1
GO:0010090	trichome morphogenesis	BP	52	1	7.63209	1
GO:0010143	cutin biosynthetic process	BP	26	1	15.2642	1
GO:0010150	leaf senescence	BP	292	2	2.71828	1
GO:0010189	vitamin E biosynthetic process	BP	10	1	39.6868	1
GO:0010226	response to lithium ion	BP	5	1	79.3737	1
GO:0010228	vegetative to reproductive phase transition of meristem	BP	335	1	1.18468	1
GO:0010306	rhamnogalacturonan II biosynthetic process	BP	12	1	33.0724	1
GO:0010374	stomatal complex development	BP	42	1	9.44925	1
GO:0010389	regulation of G2/M transition of mitotic cell cycle	BP	10	1	39.6868	1
GO:0010468	regulation of gene expression	BP	1255	5	1.58115	1
GO:0010497	plasmodesmata-mediated intercellular transport	BP	26	1	15.2642	1
GO:0010556	regulation of macromolecule biosynthetic process	BP	76	1	5.22195	1
GO:0010564	regulation of cell cycle process	BP	9	1	44.0965	1
GO:0010817	regulation of hormone levels	BP	26	1	15.2642	1
GO:0014070	response to organic cyclic compound	BP	357	1	1.11168	1
GO:0015840	urea transport	BP	6	1	66.1447	1
GO:0015979	photosynthesis	BP	83	1	4.78155	1
GO:0016036	cellular response to phosphate starvation	BP	96	1	4.13405	1
GO:0016070	RNA metabolic process	BP	1513	10	2.62306	1
GO:0016192	vesicle-mediated transport	BP	236	1	1.68165	1
GO:0016311	dephosphorylation	BP	66	2	12.0263	1
GO:0019219	regulation of nucleobase-containing compound metabolic process	BP	299	3	3.98196	1
GO:0019367	fatty acid elongation, saturated fatty acid	BP	4	1	99.2171	1
GO:0019438	aromatic compound biosynthetic process	BP	441	3	2.69979	1
GO:0019748	secondary metabolic process	BP	229	2	3.4661	1
GO:0019760	glucosinolate metabolic process	BP	131	1	3.02953	1
GO:0019761	glucosinolate biosynthetic process	BP	94	1	4.222	1
GO:0019762	glucosinolate catabolic process	BP	43	1	9.2295	1
GO:0030001	metal ion transport	BP	32	1	12.4021	1
GO:0030148	sphingolipid biosynthetic process	BP	21	1	18.8985	1
GO:0030154	cell differentiation	BP	707	3	1.68402	1
GO:0031115	negative regulation of microtubule polymerization	BP	2	1	198.434	1
GO:0031326	regulation of cellular biosynthetic process	BP	212	2	3.74404	1
GO:0031347	regulation of defense response	BP	675	2	1.17591	1
GO:0031425	chloroplast RNA processing	BP	17	1	23.3452	1
GO:0032259	methylation	BP	65	1	6.10567	1
GO:0032787	monocarboxylic acid metabolic process	BP	201	1	1.97447	1
GO:0033043	regulation of organelle organization	BP	4	1	99.2171	1
GO:0033993	response to lipid	BP	759	3	1.56865	1
GO:0034625	fatty acid elongation, monounsaturated fatty acid	BP	4	1	99.2171	1
GO:0034626	fatty acid elongation, polyunsaturated fatty acid	BP	4	1	99.2171	1
GO:0035627	ceramide transport	BP	6	1	66.1447	1
GO:0040007	growth	BP	212	1	1.87202	1
GO:0042435	indole-containing compound biosynthetic process	BP	65	1	6.10567	1
GO:0042538	hyperosmotic salinity response	BP	59	1	6.72658	1
GO:0042545	cell wall modification	BP	73	1	5.43655	1
GO:0042742	defense response to bacterium	BP	1197	5	1.65776	1
GO:0042761	very long-chain fatty acid biosynthetic process	BP	22	1	18.0395	1
GO:0043065	positive regulation of apoptotic process	BP	1	1	396.868	1
GO:0043086	negative regulation of catalytic activity	BP	62	1	6.4011	1
GO:0043170	macromolecule metabolic process	BP	287	2	2.76563	1
GO:0043436	oxoacid metabolic process	BP	328	2	2.41993	1
GO:0043622	cortical microtubule organization	BP	58	1	6.84256	1
GO:0044085	cellular component biogenesis	BP	261	2	3.04114	1
GO:0044550	secondary metabolite biosynthetic process	BP	147	2	5.39957	1
GO:0044772	mitotic cell cycle phase transition	BP	37	1	10.7262	1
GO:0045490	pectin catabolic process	BP	96	1	4.13405	1
GO:0046394	carboxylic acid biosynthetic process	BP	111	1	3.57539	1
GO:0046475	glycerophospholipid catabolic process	BP	3	1	132.289	1
GO:0046685	response to arsenic-containing substance	BP	20	1	19.8434	1
GO:0046688	response to copper ion	BP	15	1	26.4579	1
GO:0046739	transport of virus in multicellular host	BP	6	1	66.1447	1
GO:0048278	vesicle docking	BP	29	1	13.6851	1
GO:0048316	seed development	BP	400	1	0.992171	1
GO:0048364	root development	BP	598	1	0.66366	1
GO:0048366	leaf development	BP	223	1	1.77968	1
GO:0048367	shoot system development	BP	484	1	0.819976	1
GO:0048507	meristem development	BP	226	1	1.75605	1
GO:0048510	regulation of timing of transition from vegetative to reproductive phase	BP	48	1	8.26809	1
GO:0048574	long-day photoperiodism, flowering	BP	25	1	15.8747	1
GO:0048589	developmental growth	BP	614	3	1.9391	1
GO:0048609	multicellular organismal reproductive process	BP	26	1	15.2642	1
GO:0048646	anatomical structure formation involved in morphogenesis	BP	65	1	6.10567	1
GO:0048768	root hair cell tip growth	BP	26	1	15.2642	1
GO:0048827	phyllome development	BP	140	1	2.83477	1
GO:0050793	regulation of developmental process	BP	485	2	1.63657	1
GO:0050829	defense response to Gram-negative bacterium	BP	24	1	16.5362	1
GO:0050832	defense response to fungus	BP	978	5	2.02898	1
GO:0051179	localization	BP	1	1	396.868	1
GO:0051252	regulation of RNA metabolic process	BP	159	1	2.49603	1
GO:0051259	protein complex oligomerization	BP	22	2	36.0789	1
GO:0051301	cell division	BP	372	3	3.20055	1
GO:0055085	transmembrane transport	BP	401	2	1.97939	1
GO:0060586	multicellular organismal-level iron ion homeostasis	BP	44	2	18.0395	1
GO:0061025	membrane fusion	BP	33	1	12.0263	1
GO:0061640	cytoskeleton-dependent cytokinesis	BP	17	1	23.3452	1
GO:0070179	D-serine biosynthetic process	BP	2	1	198.434	1
GO:0071396	cellular response to lipid	BP	351	1	1.13068	1
GO:0071695	anatomical structure maturation	BP	121	2	6.55981	1
GO:0080090	regulation of primary metabolic process	BP	332	3	3.58616	1
GO:0080170	hydrogen peroxide transmembrane transport	BP	6	1	66.1447	1
GO:0090558	plant epidermis development	BP	324	1	1.2249	1
GO:0090626	plant epidermis morphogenesis	BP	7	1	56.6955	1
GO:0090698	post-embryonic plant morphogenesis	BP	16	1	24.8043	1
GO:0097305	response to alcohol	BP	148	1	2.68154	1
GO:0098542	defense response to other organism	BP	733	3	1.62429	1
GO:0120009	intermembrane lipid transfer	BP	6	1	66.1447	1
GO:1901135	carbohydrate derivative metabolic process	BP	103	1	3.85309	1
GO:1901362	organic cyclic compound biosynthetic process	BP	491	3	2.42486	1
GO:1901605	alpha-amino acid metabolic process	BP	143	1	2.7753	1
GO:1902183	regulation of shoot apical meristem development	BP	8	1	49.6086	1
GO:1903046	meiotic cell cycle process	BP	163	1	2.43478	1
GO:1905392	plant organ morphogenesis	BP	147	1	2.69979	1
GO:1990110	callus formation	BP	34	1	11.6726	1
GO:0000002	mitochondrial genome maintenance	BP	7	0	0	1
GO:0000003	reproduction	BP	10	0	0	1
GO:0000012	single strand break repair	BP	3	0	0	1
GO:0000023	maltose metabolic process	BP	2	0	0	1
GO:0000024	maltose biosynthetic process	BP	1	0	0	1
GO:0000025	maltose catabolic process	BP	2	0	0	1
GO:0000027	ribosomal large subunit assembly	BP	32	0	0	1
GO:0000028	ribosomal small subunit assembly	BP	30	0	0	1
GO:0000038	very long-chain fatty acid metabolic process	BP	23	0	0	1
GO:0000045	autophagosome assembly	BP	26	0	0	1
GO:0000050	urea cycle	BP	4	0	0	1
GO:0000053	argininosuccinate metabolic process	BP	2	0	0	1
GO:0000054	ribosomal subunit export from nucleus	BP	16	0	0	1
GO:0000055	ribosomal large subunit export from nucleus	BP	11	0	0	1
GO:0000056	ribosomal small subunit export from nucleus	BP	7	0	0	1
GO:0000070	mitotic sister chromatid segregation	BP	15	0	0	1
GO:0000076	DNA replication checkpoint signaling	BP	9	0	0	1
GO:0000077	DNA damage checkpoint signaling	BP	8	0	0	1
GO:0000080	mitotic G1 phase	BP	2	0	0	1
GO:0000084	mitotic S phase	BP	2	0	0	1
GO:0000085	mitotic G2 phase	BP	2	0	0	1
GO:0000088	mitotic prophase	BP	2	0	0	1
GO:0000096	sulfur amino acid metabolic process	BP	3	0	0	1
GO:0000103	sulfate assimilation	BP	26	0	0	1
GO:0000105	histidine biosynthetic process	BP	12	0	0	1
GO:0000122	negative regulation of transcription by RNA polymerase II	BP	67	0	0	1
GO:0000154	rRNA modification	BP	2	0	0	1
GO:0000160	phosphorelay signal transduction system	BP	27	0	0	1
GO:0000162	tryptophan biosynthetic process	BP	28	0	0	1
GO:0000165	MAPK cascade	BP	18	0	0	1
GO:0000183	rDNA heterochromatin formation	BP	3	0	0	1
GO:0000184	nuclear-transcribed mRNA catabolic process, nonsense-mediated decay	BP	9	0	0	1
GO:0000212	meiotic spindle organization	BP	6	0	0	1
GO:0000226	microtubule cytoskeleton organization	BP	87	0	0	1
GO:0000244	spliceosomal tri-snRNP complex assembly	BP	12	0	0	1
GO:0000245	spliceosomal complex assembly	BP	16	0	0	1
GO:0000256	allantoin catabolic process	BP	3	0	0	1
GO:0000266	mitochondrial fission	BP	12	0	0	1
GO:0000271	polysaccharide biosynthetic process	BP	26	0	0	1
GO:0000278	mitotic cell cycle	BP	82	0	0	1
GO:0000280	nuclear division	BP	6	0	0	1
GO:0000281	mitotic cytokinesis	BP	4	0	0	1
GO:0000288	nuclear-transcribed mRNA catabolic process, deadenylation-dependent decay	BP	2	0	0	1
GO:0000289	nuclear-transcribed mRNA poly(A) tail shortening	BP	11	0	0	1
GO:0000290	deadenylation-dependent decapping of nuclear-transcribed mRNA	BP	11	0	0	1
GO:0000291	nuclear-transcribed mRNA catabolic process, exonucleolytic	BP	2	0	0	1
GO:0000292	RNA fragment catabolic process	BP	1	0	0	1
GO:0000301	retrograde transport, vesicle recycling within Golgi	BP	2	0	0	1
GO:0000303	response to superoxide	BP	2	0	0	1
GO:0000304	response to singlet oxygen	BP	10	0	0	1
GO:0000338	protein deneddylation	BP	11	0	0	1
GO:0000349	generation of catalytic spliceosome for first transesterification step	BP	3	0	0	1
GO:0000350	generation of catalytic spliceosome for second transesterification step	BP	2	0	0	1
GO:0000354	cis assembly of pre-catalytic spliceosome	BP	1	0	0	1
GO:0000372	Group I intron splicing	BP	1	0	0	1
GO:0000373	Group II intron splicing	BP	30	0	0	1
GO:0000374	Group III intron splicing	BP	1	0	0	1
GO:0000377	RNA splicing, via transesterification reactions with bulged adenosine as nucleophile	BP	1	0	0	1
GO:0000379	tRNA-type intron splice site recognition and cleavage	BP	4	0	0	1
GO:0000380	alternative mRNA splicing, via spliceosome	BP	14	0	0	1
GO:0000381	regulation of alternative mRNA splicing, via spliceosome	BP	10	0	0	1
GO:0000387	spliceosomal snRNP assembly	BP	24	0	0	1
GO:0000388	spliceosome conformational change to release U4 (or U4atac) and U1 (or U11)	BP	6	0	0	1
GO:0000389	mRNA 3'-splice site recognition	BP	1	0	0	1
GO:0000390	spliceosomal complex disassembly	BP	4	0	0	1
GO:0000394	RNA splicing, via endonucleolytic cleavage and ligation	BP	4	0	0	1
GO:0000395	mRNA 5'-splice site recognition	BP	4	0	0	1
GO:0000398	mRNA splicing, via spliceosome	BP	221	0	0	1
GO:0000422	autophagy of mitochondrion	BP	22	0	0	1
GO:0000423	mitophagy	BP	2	0	0	1
GO:0000447	endonucleolytic cleavage in ITS1 to separate SSU-rRNA from 5.8S rRNA and LSU-rRNA from tricistronic rRNA transcript (SSU-rRNA, 5.8S rRNA, LSU-rRNA)	BP	10	0	0	1
GO:0000448	cleavage in ITS2 between 5.8S rRNA and LSU-rRNA of tricistronic rRNA transcript (SSU-rRNA, 5.8S rRNA, LSU-rRNA)	BP	1	0	0	1
GO:0000454	snoRNA guided rRNA pseudouridine synthesis	BP	2	0	0	1
GO:0000455	enzyme-directed rRNA pseudouridine synthesis	BP	6	0	0	1
GO:0000460	maturation of 5.8S rRNA	BP	26	0	0	1
GO:0000461	endonucleolytic cleavage to generate mature 3'-end of SSU-rRNA from (SSU-rRNA, 5.8S rRNA, LSU-rRNA)	BP	3	0	0	1
GO:0000462	maturation of SSU-rRNA from tricistronic rRNA transcript (SSU-rRNA, 5.8S rRNA, LSU-rRNA)	BP	31	0	0	1
GO:0000463	maturation of LSU-rRNA from tricistronic rRNA transcript (SSU-rRNA, 5.8S rRNA, LSU-rRNA)	BP	35	0	0	1
GO:0000466	maturation of 5.8S rRNA from tricistronic rRNA transcript (SSU-rRNA, 5.8S rRNA, LSU-rRNA)	BP	5	0	0	1
GO:0000467	exonucleolytic trimming to generate mature 3'-end of 5.8S rRNA from tricistronic rRNA transcript (SSU-rRNA, 5.8S rRNA, LSU-rRNA)	BP	15	0	0	1
GO:0000470	maturation of LSU-rRNA	BP	26	0	0	1
GO:0000472	endonucleolytic cleavage to generate mature 5'-end of SSU-rRNA from (SSU-rRNA, 5.8S rRNA, LSU-rRNA)	BP	4	0	0	1
GO:0000476	maturation of 4.5S rRNA	BP	2	0	0	1
GO:0000479	endonucleolytic cleavage of tricistronic rRNA transcript (SSU-rRNA, 5.8S rRNA, LSU-rRNA)	BP	4	0	0	1
GO:0000480	endonucleolytic cleavage in 5'-ETS of tricistronic rRNA transcript (SSU-rRNA, 5.8S rRNA, LSU-rRNA)	BP	4	0	0	1
GO:0000481	maturation of 5S rRNA	BP	2	0	0	1
GO:0000488	maturation of LSU-rRNA from tetracistronic rRNA transcript (SSU-rRNA, LSU-rRNA, 4.5S-rRNA, 5S-rRNA)	BP	1	0	0	1
GO:0000489	maturation of SSU-rRNA from tetracistronic rRNA transcript (SSU-rRNA, LSU-rRNA, 4.5S-rRNA, 5S-rRNA)	BP	1	0	0	1
GO:0000491	small nucleolar ribonucleoprotein complex assembly	BP	1	0	0	1
GO:0000492	box C/D snoRNP assembly	BP	5	0	0	1
GO:0000493	box H/ACA snoRNP assembly	BP	1	0	0	1
GO:0000494	box C/D RNA 3'-end processing	BP	3	0	0	1
GO:0000495	box H/ACA RNA 3'-end processing	BP	1	0	0	1
GO:0000578	embryonic axis specification	BP	3	0	0	1
GO:0000706	meiotic DNA double-strand break processing	BP	6	0	0	1
GO:0000707	meiotic DNA recombinase assembly	BP	1	0	0	1
GO:0000709	meiotic joint molecule formation	BP	1	0	0	1
GO:0000712	resolution of meiotic recombination intermediates	BP	32	0	0	1
GO:0000719	photoreactive repair	BP	7	0	0	1
GO:0000720	pyrimidine dimer repair by nucleotide-excision repair	BP	2	0	0	1
GO:0000722	telomere maintenance via recombination	BP	2	0	0	1
GO:0000723	telomere maintenance	BP	25	0	0	1
GO:0000724	double-strand break repair via homologous recombination	BP	93	0	0	1
GO:0000725	recombinational repair	BP	8	0	0	1
GO:0000727	double-strand break repair via break-induced replication	BP	19	0	0	1
GO:0000730	DNA recombinase assembly	BP	3	0	0	1
GO:0000731	DNA synthesis involved in DNA repair	BP	2	0	0	1
GO:0000740	nuclear membrane fusion	BP	1	0	0	1
GO:0000741	karyogamy	BP	14	0	0	1
GO:0000769	syncytium formation by mitosis without cytokinesis	BP	1	0	0	1
GO:0000819	sister chromatid segregation	BP	10	0	0	1
GO:0000910	cytokinesis	BP	89	0	0	1
GO:0000911	cytokinesis by cell plate formation	BP	72	0	0	1
GO:0000914	phragmoplast assembly	BP	13	0	0	1
GO:0000919	cell plate assembly	BP	10	0	0	1
GO:0000949	aromatic amino acid family catabolic process to alcohol via Ehrlich pathway	BP	3	0	0	1
GO:0000956	nuclear-transcribed mRNA catabolic process	BP	8	0	0	1
GO:0000957	mitochondrial RNA catabolic process	BP	2	0	0	1
GO:0000958	mitochondrial mRNA catabolic process	BP	3	0	0	1
GO:0000959	mitochondrial RNA metabolic process	BP	1	0	0	1
GO:0000963	mitochondrial RNA processing	BP	16	0	0	1
GO:0000964	mitochondrial RNA 5'-end processing	BP	1	0	0	1
GO:0000965	mitochondrial RNA 3'-end processing	BP	6	0	0	1
GO:0000966	RNA 5'-end processing	BP	9	0	0	1
GO:0000967	rRNA 5'-end processing	BP	6	0	0	1
GO:0000972	transcription-dependent tethering of RNA polymerase II gene DNA at nuclear periphery	BP	5	0	0	1
GO:0000973	post-transcriptional tethering of RNA polymerase II gene DNA at nuclear periphery	BP	5	0	0	1
GO:0001059	transcription by RNA polymerase IV	BP	1	0	0	1
GO:0001101	response to acid chemical	BP	1	0	0	1
GO:0001113	transcription open complex formation at RNA polymerase II promoter	BP	3	0	0	1
GO:0001173	DNA-templated transcriptional start site selection	BP	2	0	0	1
GO:0001188	RNA polymerase I preinitiation complex assembly	BP	5	0	0	1
GO:0001193	maintenance of transcriptional fidelity during transcription elongation by RNA polymerase II	BP	3	0	0	1
GO:0001510	RNA methylation	BP	19	0	0	1
GO:0001516	prostaglandin biosynthetic process	BP	1	0	0	1
GO:0001522	pseudouridine synthesis	BP	21	0	0	1
GO:0001558	regulation of cell growth	BP	24	0	0	1
GO:0001560	regulation of cell growth by extracellular stimulus	BP	2	0	0	1
GO:0001561	fatty acid alpha-oxidation	BP	6	0	0	1
GO:0001578	microtubule bundle formation	BP	7	0	0	1
GO:0001676	long-chain fatty acid metabolic process	BP	6	0	0	1
GO:0001678	intracellular glucose homeostasis	BP	6	0	0	1
GO:0001680	tRNA 3'-terminal CCA addition	BP	1	0	0	1
GO:0001682	tRNA 5'-leader removal	BP	5	0	0	1
GO:0001708	cell fate specification	BP	16	0	0	1
GO:0001709	cell fate determination	BP	14	0	0	1
GO:0001714	endodermal cell fate specification	BP	2	0	0	1
GO:0001731	formation of translation preinitiation complex	BP	9	0	0	1
GO:0001732	formation of cytoplasmic translation initiation complex	BP	5	0	0	1
GO:0001736	establishment of planar polarity	BP	4	0	0	1
GO:0001763	morphogenesis of a branching structure	BP	1	0	0	1
GO:0001778	plasma membrane repair	BP	1	0	0	1
GO:0001816	cytokine production	BP	2	0	0	1
GO:0001881	receptor recycling	BP	4	0	0	1
GO:0001887	selenium compound metabolic process	BP	4	0	0	1
GO:0001932	regulation of protein phosphorylation	BP	5	0	0	1
GO:0001933	negative regulation of protein phosphorylation	BP	1	0	0	1
GO:0001934	positive regulation of protein phosphorylation	BP	9	0	0	1
GO:0001935	endothelial cell proliferation	BP	1	0	0	1
GO:0002084	protein depalmitoylation	BP	3	0	0	1
GO:0002098	tRNA wobble uridine modification	BP	16	0	0	1
GO:0002100	tRNA wobble adenosine to inosine editing	BP	4	0	0	1
GO:0002131	wobble position cytosine ribose methylation	BP	1	0	0	1
GO:0002132	wobble position uridine ribose methylation	BP	1	0	0	1
GO:0002143	tRNA wobble position uridine thiolation	BP	4	0	0	1
GO:0002181	cytoplasmic translation	BP	59	0	0	1
GO:0002182	cytoplasmic translational elongation	BP	7	0	0	1
GO:0002183	cytoplasmic translational initiation	BP	9	0	0	1
GO:0002184	cytoplasmic translational termination	BP	4	0	0	1
GO:0002188	translation reinitiation	BP	3	0	0	1
GO:0002215	defense response to nematode	BP	5	0	0	1
GO:0002218	activation of innate immune response	BP	2	0	0	1
GO:0002220	innate immune response activating cell surface receptor signaling pathway	BP	1	0	0	1
GO:0002221	pattern recognition receptor signaling pathway	BP	17	0	0	1
GO:0002229	defense response to oomycetes	BP	98	0	0	1
GO:0002230	positive regulation of defense response to virus by host	BP	5	0	0	1
GO:0002238	response to molecule of fungal origin	BP	35	0	0	1
GO:0002239	response to oomycetes	BP	32	0	0	1
GO:0002240	response to molecule of oomycetes origin	BP	17	0	0	1
GO:0002253	activation of immune response	BP	2	0	0	1
GO:0002376	immune system process	BP	1	0	0	1
GO:0002679	respiratory burst involved in defense response	BP	5	0	0	1
GO:0002752	cell surface pattern recognition receptor signaling pathway	BP	1	0	0	1
GO:0002757	immune response-activating signaling pathway	BP	4	0	0	1
GO:0002764	immune response-regulating signaling pathway	BP	2	0	0	1
GO:0002926	tRNA wobble base 5-methoxycarbonylmethyl-2-thiouridinylation	BP	3	0	0	1
GO:0002938	tRNA guanine ribose methylation	BP	1	0	0	1
GO:0002939	tRNA N1-guanine methylation	BP	3	0	0	1
GO:0002940	tRNA N2-guanine methylation	BP	4	0	0	1
GO:0002943	tRNA dihydrouridine synthesis	BP	2	0	0	1
GO:0002949	tRNA threonylcarbamoyladenosine modification	BP	1	0	0	1
GO:0003002	regionalization	BP	66	0	0	1
GO:0003006	developmental process involved in reproduction	BP	8	0	0	1
GO:0003333	amino acid transmembrane transport	BP	57	0	0	1
GO:0003376	sphingosine-1-phosphate receptor signaling pathway	BP	2	0	0	1
GO:0003400	regulation of COPII vesicle coating	BP	8	0	0	1
GO:0005513	detection of calcium ion	BP	6	0	0	1
GO:0005976	polysaccharide metabolic process	BP	32	0	0	1
GO:0005977	glycogen metabolic process	BP	4	0	0	1
GO:0005978	glycogen biosynthetic process	BP	12	0	0	1
GO:0005980	glycogen catabolic process	BP	3	0	0	1
GO:0005982	starch metabolic process	BP	23	0	0	1
GO:0005983	starch catabolic process	BP	19	0	0	1
GO:0005985	sucrose metabolic process	BP	25	0	0	1
GO:0005986	sucrose biosynthetic process	BP	14	0	0	1
GO:0005987	sucrose catabolic process	BP	14	0	0	1
GO:0005990	lactose catabolic process	BP	1	0	0	1
GO:0005991	trehalose metabolic process	BP	2	0	0	1
GO:0005992	trehalose biosynthetic process	BP	22	0	0	1
GO:0005993	trehalose catabolic process	BP	1	0	0	1
GO:0005996	monosaccharide metabolic process	BP	2	0	0	1
GO:0005997	xylulose metabolic process	BP	3	0	0	1
GO:0006000	fructose metabolic process	BP	13	0	0	1
GO:0006002	fructose 6-phosphate metabolic process	BP	19	0	0	1
GO:0006003	fructose 2,6-bisphosphate metabolic process	BP	1	0	0	1
GO:0006004	fucose metabolic process	BP	1	0	0	1
GO:0006005	L-fucose biosynthetic process	BP	1	0	0	1
GO:0006006	glucose metabolic process	BP	21	0	0	1
GO:0006007	glucose catabolic process	BP	5	0	0	1
GO:0006011	UDP-glucose metabolic process	BP	5	0	0	1
GO:0006012	galactose metabolic process	BP	19	0	0	1
GO:0006013	mannose metabolic process	BP	6	0	0	1
GO:0006015	5-phosphoribose 1-diphosphate biosynthetic process	BP	5	0	0	1
GO:0006020	inositol metabolic process	BP	5	0	0	1
GO:0006021	inositol biosynthetic process	BP	5	0	0	1
GO:0006024	glycosaminoglycan biosynthetic process	BP	5	0	0	1
GO:0006032	chitin catabolic process	BP	14	0	0	1
GO:0006042	glucosamine biosynthetic process	BP	2	0	0	1
GO:0006044	N-acetylglucosamine metabolic process	BP	6	0	0	1
GO:0006047	UDP-N-acetylglucosamine metabolic process	BP	4	0	0	1
GO:0006048	UDP-N-acetylglucosamine biosynthetic process	BP	10	0	0	1
GO:0006060	sorbitol metabolic process	BP	1	0	0	1
GO:0006065	UDP-glucuronate biosynthetic process	BP	5	0	0	1
GO:0006066	alcohol metabolic process	BP	6	0	0	1
GO:0006069	ethanol oxidation	BP	1	0	0	1
GO:0006071	glycerol metabolic process	BP	4	0	0	1
GO:0006072	glycerol-3-phosphate metabolic process	BP	10	0	0	1
GO:0006075	(1->3)-beta-D-glucan biosynthetic process	BP	15	0	0	1
GO:0006081	cellular aldehyde metabolic process	BP	8	0	0	1
GO:0006082	organic acid metabolic process	BP	111	0	0	1
GO:0006083	acetate metabolic process	BP	2	0	0	1
GO:0006084	acetyl-CoA metabolic process	BP	1	0	0	1
GO:0006085	acetyl-CoA biosynthetic process	BP	7	0	0	1
GO:0006086	acetyl-CoA biosynthetic process from pyruvate	BP	17	0	0	1
GO:0006089	lactate metabolic process	BP	1	0	0	1
GO:0006090	pyruvate metabolic process	BP	9	0	0	1
GO:0006091	generation of precursor metabolites and energy	BP	17	0	0	1
GO:0006094	gluconeogenesis	BP	26	0	0	1
GO:0006096	glycolytic process	BP	60	0	0	1
GO:0006097	glyoxylate cycle	BP	3	0	0	1
GO:0006099	tricarboxylic acid cycle	BP	55	0	0	1
GO:0006101	citrate metabolic process	BP	7	0	0	1
GO:0006102	isocitrate metabolic process	BP	15	0	0	1
GO:0006103	2-oxoglutarate metabolic process	BP	4	0	0	1
GO:0006104	succinyl-CoA metabolic process	BP	2	0	0	1
GO:0006105	succinate metabolic process	BP	1	0	0	1
GO:0006106	fumarate metabolic process	BP	2	0	0	1
GO:0006107	oxaloacetate metabolic process	BP	6	0	0	1
GO:0006108	malate metabolic process	BP	21	0	0	1
GO:0006109	regulation of carbohydrate metabolic process	BP	6	0	0	1
GO:0006110	regulation of glycolytic process	BP	1	0	0	1
GO:0006114	glycerol biosynthetic process	BP	2	0	0	1
GO:0006116	NADH oxidation	BP	11	0	0	1
GO:0006120	mitochondrial electron transport, NADH to ubiquinone	BP	14	0	0	1
GO:0006121	mitochondrial electron transport, succinate to ubiquinone	BP	10	0	0	1
GO:0006122	mitochondrial electron transport, ubiquinol to cytochrome c	BP	12	0	0	1
GO:0006123	mitochondrial electron transport, cytochrome c to oxygen	BP	10	0	0	1
GO:0006127	glycerophosphate shuttle	BP	1	0	0	1
GO:0006139	nucleobase-containing compound metabolic process	BP	15	0	0	1
GO:0006144	purine nucleobase metabolic process	BP	6	0	0	1
GO:0006145	purine nucleobase catabolic process	BP	7	0	0	1
GO:0006148	inosine catabolic process	BP	3	0	0	1
GO:0006152	purine nucleoside catabolic process	BP	6	0	0	1
GO:0006154	adenosine catabolic process	BP	3	0	0	1
GO:0006164	purine nucleotide biosynthetic process	BP	15	0	0	1
GO:0006167	AMP biosynthetic process	BP	1	0	0	1
GO:0006168	adenine salvage	BP	4	0	0	1
GO:0006169	adenosine salvage	BP	5	0	0	1
GO:0006177	GMP biosynthetic process	BP	3	0	0	1
GO:0006178	guanine salvage	BP	1	0	0	1
GO:0006182	cGMP biosynthetic process	BP	1	0	0	1
GO:0006183	GTP biosynthetic process	BP	9	0	0	1
GO:0006188	IMP biosynthetic process	BP	4	0	0	1
GO:0006189	'de novo' IMP biosynthetic process	BP	17	0	0	1
GO:0006190	inosine salvage	BP	1	0	0	1
GO:0006203	dGTP catabolic process	BP	3	0	0	1
GO:0006207	'de novo' pyrimidine nucleobase biosynthetic process	BP	10	0	0	1
GO:0006208	pyrimidine nucleobase catabolic process	BP	1	0	0	1
GO:0006210	thymine catabolic process	BP	2	0	0	1
GO:0006212	uracil catabolic process	BP	3	0	0	1
GO:0006218	uridine catabolic process	BP	1	0	0	1
GO:0006221	pyrimidine nucleotide biosynthetic process	BP	3	0	0	1
GO:0006222	UMP biosynthetic process	BP	1	0	0	1
GO:0006223	uracil salvage	BP	1	0	0	1
GO:0006225	UDP biosynthetic process	BP	5	0	0	1
GO:0006226	dUMP biosynthetic process	BP	1	0	0	1
GO:0006227	dUDP biosynthetic process	BP	1	0	0	1
GO:0006228	UTP biosynthetic process	BP	7	0	0	1
GO:0006231	dTMP biosynthetic process	BP	4	0	0	1
GO:0006233	dTDP biosynthetic process	BP	1	0	0	1
GO:0006235	dTTP biosynthetic process	BP	1	0	0	1
GO:0006241	CTP biosynthetic process	BP	15	0	0	1
GO:0006259	DNA metabolic process	BP	35	0	0	1
GO:0006260	DNA replication	BP	66	0	0	1
GO:0006261	DNA-templated DNA replication	BP	24	0	0	1
GO:0006264	mitochondrial DNA replication	BP	10	0	0	1
GO:0006265	DNA topological change	BP	25	0	0	1
GO:0006266	DNA ligation	BP	4	0	0	1
GO:0006268	DNA unwinding involved in DNA replication	BP	15	0	0	1
GO:0006269	DNA replication, synthesis of RNA primer	BP	3	0	0	1
GO:0006270	DNA replication initiation	BP	26	0	0	1
GO:0006271	DNA strand elongation involved in DNA replication	BP	6	0	0	1
GO:0006272	leading strand elongation	BP	10	0	0	1
GO:0006273	lagging strand elongation	BP	6	0	0	1
GO:0006275	regulation of DNA replication	BP	5	0	0	1
GO:0006279	premeiotic DNA replication	BP	1	0	0	1
GO:0006281	DNA repair	BP	215	0	0	1
GO:0006282	regulation of DNA repair	BP	16	0	0	1
GO:0006283	transcription-coupled nucleotide-excision repair	BP	7	0	0	1
GO:0006284	base-excision repair	BP	30	0	0	1
GO:0006285	base-excision repair, AP site formation	BP	6	0	0	1
GO:0006287	base-excision repair, gap-filling	BP	5	0	0	1
GO:0006289	nucleotide-excision repair	BP	53	0	0	1
GO:0006290	pyrimidine dimer repair	BP	6	0	0	1
GO:0006294	nucleotide-excision repair, preincision complex assembly	BP	3	0	0	1
GO:0006297	nucleotide-excision repair, DNA gap filling	BP	8	0	0	1
GO:0006298	mismatch repair	BP	28	0	0	1
GO:0006301	postreplication repair	BP	8	0	0	1
GO:0006302	double-strand break repair	BP	26	0	0	1
GO:0006303	double-strand break repair via nonhomologous end joining	BP	15	0	0	1
GO:0006306	DNA methylation	BP	26	0	0	1
GO:0006307	DNA dealkylation involved in DNA repair	BP	6	0	0	1
GO:0006308	DNA catabolic process	BP	11	0	0	1
GO:0006310	DNA recombination	BP	39	0	0	1
GO:0006312	mitotic recombination	BP	13	0	0	1
GO:0006315	homing of group II introns	BP	2	0	0	1
GO:0006325	chromatin organization	BP	65	0	0	1
GO:0006334	nucleosome assembly	BP	35	0	0	1
GO:0006335	DNA replication-dependent chromatin assembly	BP	6	0	0	1
GO:0006338	chromatin remodeling	BP	86	0	0	1
GO:0006346	DNA methylation-dependent heterochromatin formation	BP	15	0	0	1
GO:0006351	DNA-templated transcription	BP	236	0	0	1
GO:0006352	DNA-templated transcription initiation	BP	34	0	0	1
GO:0006353	DNA-templated transcription termination	BP	5	0	0	1
GO:0006354	DNA-templated transcription elongation	BP	2	0	0	1
GO:0006355	regulation of DNA-templated transcription	BP	1979	0	0	1
GO:0006357	regulation of transcription by RNA polymerase II	BP	386	0	0	1
GO:0006360	transcription by RNA polymerase I	BP	15	0	0	1
GO:0006361	transcription initiation at RNA polymerase I promoter	BP	3	0	0	1
GO:0006362	transcription elongation by RNA polymerase I	BP	2	0	0	1
GO:0006363	termination of RNA polymerase I transcription	BP	1	0	0	1
GO:0006364	rRNA processing	BP	133	0	0	1
GO:0006366	transcription by RNA polymerase II	BP	22	0	0	1
GO:0006367	transcription initiation at RNA polymerase II promoter	BP	27	0	0	1
GO:0006368	transcription elongation by RNA polymerase II	BP	17	0	0	1
GO:0006369	termination of RNA polymerase II transcription	BP	6	0	0	1
GO:0006370	7-methylguanosine mRNA capping	BP	6	0	0	1
GO:0006376	mRNA splice site selection	BP	4	0	0	1
GO:0006378	mRNA polyadenylation	BP	28	0	0	1
GO:0006382	adenosine to inosine editing	BP	1	0	0	1
GO:0006383	transcription by RNA polymerase III	BP	12	0	0	1
GO:0006384	transcription initiation at RNA polymerase III promoter	BP	8	0	0	1
GO:0006386	termination of RNA polymerase III transcription	BP	1	0	0	1
GO:0006388	tRNA splicing, via endonucleolytic cleavage and ligation	BP	11	0	0	1
GO:0006390	mitochondrial transcription	BP	3	0	0	1
GO:0006393	termination of mitochondrial transcription	BP	1	0	0	1
GO:0006397	mRNA processing	BP	104	0	0	1
GO:0006398	mRNA 3'-end processing by stem-loop binding and cleavage	BP	2	0	0	1
GO:0006399	tRNA metabolic process	BP	2	0	0	1
GO:0006400	tRNA modification	BP	43	0	0	1
GO:0006401	RNA catabolic process	BP	24	0	0	1
GO:0006402	mRNA catabolic process	BP	27	0	0	1
GO:0006405	RNA export from nucleus	BP	11	0	0	1
GO:0006406	mRNA export from nucleus	BP	33	0	0	1
GO:0006408	snRNA export from nucleus	BP	1	0	0	1
GO:0006409	tRNA export from nucleus	BP	3	0	0	1
GO:0006412	translation	BP	348	0	0	1
GO:0006413	translational initiation	BP	59	0	0	1
GO:0006414	translational elongation	BP	22	0	0	1
GO:0006415	translational termination	BP	22	0	0	1
GO:0006417	regulation of translation	BP	20	0	0	1
GO:0006418	tRNA aminoacylation for protein translation	BP	6	0	0	1
GO:0006419	alanyl-tRNA aminoacylation	BP	5	0	0	1
GO:0006420	arginyl-tRNA aminoacylation	BP	7	0	0	1
GO:0006421	asparaginyl-tRNA aminoacylation	BP	6	0	0	1
GO:0006422	aspartyl-tRNA aminoacylation	BP	6	0	0	1
GO:0006423	cysteinyl-tRNA aminoacylation	BP	4	0	0	1
GO:0006424	glutamyl-tRNA aminoacylation	BP	8	0	0	1
GO:0006425	glutaminyl-tRNA aminoacylation	BP	6	0	0	1
GO:0006426	glycyl-tRNA aminoacylation	BP	5	0	0	1
GO:0006427	histidyl-tRNA aminoacylation	BP	3	0	0	1
GO:0006428	isoleucyl-tRNA aminoacylation	BP	6	0	0	1
GO:0006429	leucyl-tRNA aminoacylation	BP	3	0	0	1
GO:0006430	lysyl-tRNA aminoacylation	BP	5	0	0	1
GO:0006431	methionyl-tRNA aminoacylation	BP	4	0	0	1
GO:0006432	phenylalanyl-tRNA aminoacylation	BP	5	0	0	1
GO:0006433	prolyl-tRNA aminoacylation	BP	4	0	0	1
GO:0006434	seryl-tRNA aminoacylation	BP	5	0	0	1
GO:0006435	threonyl-tRNA aminoacylation	BP	5	0	0	1
GO:0006436	tryptophanyl-tRNA aminoacylation	BP	4	0	0	1
GO:0006437	tyrosyl-tRNA aminoacylation	BP	5	0	0	1
GO:0006438	valyl-tRNA aminoacylation	BP	6	0	0	1
GO:0006446	regulation of translational initiation	BP	3	0	0	1
GO:0006450	regulation of translational fidelity	BP	5	0	0	1
GO:0006465	signal peptide processing	BP	22	0	0	1
GO:0006469	negative regulation of protein kinase activity	BP	1	0	0	1
GO:0006470	protein dephosphorylation	BP	87	0	0	1
[truncated: 6,756 more rows]
