# Supplementary material for: Seasonal switching of integrated leaf senescence controls in an evergreen perennial Arabidopsis
Source: Nat Commun. 2024 Jun 7;15:4719. doi: 10.1038/s41467-024-48814-z (PMC11161623; doi:10.1038/s41467-024-48814-z)
Supplement: Supplementary file 9 — Supplementary Data 6 [file 41467_2024_48814_MOESM9_ESM.xlsx]

## Sheet: a
Supplementary Data 6a | Results of edgeR and gene expression data (Log2 [rpm + 1]) for all detected genes in the GS sink-removal experiment. We listed the FDR and logFC values between the sink+ and sink-treatments at all sampling times (-1, 0, 1, 2, 4, 6, and 8 weeks after treatment initiation).
Gene ID	AGI code	Gene_alias	Type	Short_description	Curator_summary	Ahg gene ID	-1_FC (Sink+/Sink-)	-1_FDR	0_FC (Sink+/Sink-)	0_FDR	1_FC (Sink+/Sink-)	1_FDR	2_FC (Sink+/Sink-)	2_FDR	4_FC (Sink+/Sink-)	4_FDR	6_FC (Sink+/Sink-)	6_FDR	8_FC (Sink+/Sink-)	8_FDR	Minimum_FDR	GS_Sink_plus_-1_A	GS_Sink_plus_-1_B	GS_Sink_plus_-1_C	GS_Sink_plus_-1	GS_Sink_minus_-1_A	GS_Sink_minus_-1_B	GS_Sink_minus_-1_C	GS_Sink_minus_-1	GS_Sink_minus_0_A	GS_Sink_minus_0_B	GS_Sink_minus_0_C	GS_Sink_minus_0	GS_Sink_plus_0_A	GS_Sink_plus_0_B	GS_Sink_plus_0_C	GS_Sink_plus_0	GS_Sink_minus_1_A	GS_Sink_minus_1_B	GS_Sink_minus_1_C	GS_Sink_minus_1	GS_Sink_plus_1_A	GS_Sink_plus_1_B	GS_Sink_plus_1_C	GS_Sink_plus_1	GS_Sink_minus_2_A	GS_Sink_minus_2_B	GS_Sink_minus_2_C	GS_Sink_minus_2
g13306.t1	AT5G17890.1	DAR4,CHS3,CHILLING SENSITIVE 3	protein_coding	DA1-related protein 4	Encodes a protein that appears to be involved in defense responses. Contains TIR%2C NB-LRR and LIM domains. A gain of function allele exhibits cold dependent phenotypes including apparent activation of defense responses and an increased freezing tolerance.	Ahg941306	-2.66178	0.150789	2.34149	0.999982	8.04883	0.293001	5.60942	2.65e-06	-0.000653144	1	3.23233	0.979153	9.3886	3.89e-14	3.89e-14	1.40604	1.08327	0.414106	0.967803	0.907162	4.68872	2.78485	2.79357	0.911342	0	1.0918	0.667714	0.901848	5.56809	0	2.15665	1.91912	0	0	0.639707	4.20525	1.34446	5.66069	3.7368	0.749262	0.952165	6.28989	2.66377
g27623.t1	AT1G52030.1	MBP2,F-ATMBP,MBP1.2	protein_coding	myrosinase-binding protein 2	Similar to myrosinase binding proteins which may be involved in metabolizing glucosinolates and forming defense compounds to protect against herbivory. Also similar to lectins and other agglutinating factors. Expressed only in flowers.	Ahg894377	0.43684	0.964569	-10.5307	4.68e-08	9.16542	0.268856	-7.56413	0.122321	0.47488	1	12.9815	2.18e-13	6.52e-18	1	2.18e-13	6.72937	6.83706	4.1103	5.89224	5.86922	3.60558	7.95088	5.80856	8.19898	7.649	3.84543	6.56447	0.283465	0	0	0.0944883	6.77215	0	0	2.25738	0	0.823488	7.14901	2.6575	5.7392	0	1.7714	2.50353
g31883.t1	AT4G16892.1		other_rna	other_RNA		Ahg493181	3.76128	0.0269609	1.38298	0.999982	-7.34861	0.139496	9.34813	1.91e-12	5.22423	0.0781875	-0.221464	1	3.89449	0.212244	1.91e-12	2.40382	2.70684	0.475765	1.86214	0	0.432049	0.542369	0.324806	4.3489	0	5.00389	3.1176	5.18546	6.26822	0	3.81789	0	0	7.19218	2.39739	0	0	0.385257	0.128419	0	0.22345	0.729725	0.317725
g29350.t1	AT1G06163.1		long_noncoding_rna			Ahg911918	5.4863	3.34e-05	0.40962	0.999982	0	1	-2.43211	1	-1.74321	1	6.62e-17	1	9.03914	4.08e-12	4.08e-12	3.31958	3.31479	0	2.21146	0	0	0.542369	0.18079	3.95727	3.01809	0	2.32512	3.85411	3.91215	0	2.58875	0	0	0	0	0	0	0	0	0	3.86486	0	1.28829
g22218.t1	AT3G08495.1		long_noncoding_rna			Ahg918001	-8.58032	3.62e-40	-0.71863	0.999982	2.80327	0.766796	7.60205	9.54e-06	0.738291	1	-0.84682	1	10.4591	3.92e-11	3.92e-11	0	0	0.406889	0.13563	0.750842	7.33605	5.15515	4.41401	0.911342	4.69228	5.92088	3.8415	0.72364	5.58656	0	2.1034	0	0	0	0	0	1.01331	0	0.337771	0.295109	0	5.70598	2.00036
g15116.t1	AT1G52690.1	LEA7	protein_coding	Late embryogenesis abundant protein (LEA) family protein		Ahg474395	3.10607	0.476805	0.9236	0.999982	-1.47393	0.528427	7.56916	2.36e-10	0.669154	1	0.0133137	1	-2.95824	0.939155	2.36e-10	1.19118	1.31717	0.22186	0.910071	0	0.432049	0	0.144016	3.68826	0	3.88126	2.52317	0	3.54768	6.34175	3.29648	3.60023	6.64734	7.19218	5.81325	6.59923	0.329479	2.5601	3.16294	2.21152	0	7.99747	3.403
g01035.t1	AT1G06333.1		long_noncoding_rna			Ahg897488	2.59433	0.0593882	-1.09914	0.999982	5.91581	0.396044	5.83885	8.01e-09	0.574965	1	-2.86893	0.799918	-1.44837	0.879216	8.01e-09	3.57107	6.78676	9.05647	6.47143	1.90972	1.26099	8.43813	3.86961	8.47178	4.92169	7.78951	7.06099	7.23847	6.9054	0	4.71462	5.21587	0	0	1.73862	0	2.95993	2.62668	1.8622	1.49356	2.06451	7.299	3.61902
g13316.t1	AT5G17890.1	DAR4,CHS3,CHILLING SENSITIVE 3	protein_coding	DA1-related protein 4	Encodes a protein that appears to be involved in defense responses. Contains TIR%2C NB-LRR and LIM domains. A gain of function allele exhibits cold dependent phenotypes including apparent activation of defense responses and an increased freezing tolerance.	Ahg941306	-2.65208	0.507849	4.71311	0.999982	6.59702	0.413077	2.60077	1	0.355521	1	1.66563	1	8.17264	5.11e-08	5.11e-08	0.242867	0.246678	0.414106	0.301217	0	3.47577	0.935629	1.47047	0	0	0	0	0	3.11078	0	1.03693	0	0	0	0	0	0	4.58237	1.52746	0.539983	2.27888	4.07037	2.29641
g17785.t1	AT1G62040.1	ATG8C	protein_coding	Ubiquitin-like superfamily protein		Ahg475132	-0.287181	0.873433	0.328976	0.999982	-0.747799	0.594121	-2.76487	1	-0.170422	1	-9.61764	8.1e-08	-0.0676805	1	8.1e-08	4.72708	5.00633	4.15298	4.6288	4.75712	5.58902	4.45895	4.93503	4.77736	5.55938	4.52667	4.95447	4.5988	5.53044	7.07158	5.73361	4.14499	7.1834	6.71069	6.01303	4.97869	5.81806	5.74545	5.51407	4.68597	5.58214	6.02407	5.43073
g08567.t1	AT5G01445.1		protein_coding	hypothetical protein		Ahg939521	1.28244	0.48856	-0.299186	0.999982	-1.18773	0.657004	-1.1926	1	-1.98539	1	7.50589	1.21e-07	-2.38633	0.881521	1.21e-07	0.793579	3.08046	5.50415	3.12606	0.728151	0	5.24661	1.99159	0.911342	0	6.29858	2.40331	1.06044	0.938564	4.79193	2.26365	4.53949	5.78482	7.19218	5.83883	6.53283	0	2.22438	2.91907	0.539983	2.00554	0.524948	1.02349
g11758.t1						Ahg904058	-1.2331	0.900051	0.665721	0.999982	-1.95865	0.533024	10.5735	1.63e-07	-1.17345	1	6.62e-17	1	-1.20996	1	1.63e-07	0.242867	2.83866	2.05606	1.71253	6.69537	1.62989	2.35255	3.55927	0	0	5.63802	1.87934	0.283465	0	7.07158	2.45168	3.22431	6.1933	0	3.1392	4.76391	0	1.3394	2.03444	0	0	0.28622	0.0954066
g31424.t1	AT1G07347.1		long_noncoding_rna			Ahg925981	2.15096	0.108915	0.37898	0.999982	0.0966696	0.974582	0.861071	1	2.32814	0.483557	-0.315613	1	4.7157	3e-07	3e-07	6.5394	6.41555	7.81856	6.9245	5.04222	1.50412	7.39162	4.64599	6.56749	5.29159	1.29035	4.38314	6.70389	1.90684	7.55394	5.38822	6.19633	0	7.38359	4.52664	0	6.37011	5.43626	3.93546	2.83358	3.79693	0.731633	2.45405
g20439.t1	AT3G43837.1		protein_coding	reverse transcriptase-like protein		Ahg913903	-0.694878	0.655324	1.62569	0.999982	0.677786	0.735696	2.71935	1	-2.52767	0.554287	-9.04907	3.47e-07	-5.16161	0.533493	3.47e-07	4.06743	3.6289	1.09787	2.9314	5.11691	3.68606	1.90233	3.56843	0.526467	0	1.05964	0.528701	0	0	6.75233	2.25078	5.32001	6.00346	7.19218	6.17189	0	7.06496	7.09703	4.72066	0	7.41248	0.909016	2.77383
g31650.t1	AT5G20620.1	UBQ4	protein_coding	ubiquitin 4	encodes a ubiquitin polyprotein.	Ahg482268	1.14324	0.607045	-1.1812	0.999982	-1.08843	0.538048	1.84226	1	6.10031	3.63e-07	-4.05265	0.147544	-1.24683	0.706033	3.63e-07	7.99619	7.03905	3.94589	6.32704	8.11688	3.58306	3.70626	5.1354	7.79026	6.92812	8.53059	7.74965	8.42912	2.08675	9.38951	6.63512	8.26228	8.46294	10.1042	8.94313	7.98852	2.39617	8.50169	6.29546	2.19589	8.45807	8.77645	6.4768
g27036.t1	AT3G46080.1		protein_coding	C2H2-type zinc finger family protein		Ahg484989	-3.7e-16	1	0.716637	0.999982	0	1	0.577597	1	-0.403346	1	-9.24902	4.13e-07	-0.303467	1	4.13e-07	0	0	0	0	0	0	0	0	0	0	2.8565	0.952167	0	1.50245	0	0.500817	0	0	0	0	0	0	0	0	2.06271	0	1.06847	1.04372
g31843.t1	AT2G13550.2		protein_coding	hypothetical protein		Ahg941732	-1.37971	0.913934	-1.48027	0.999982	-7.60217	0.126287	3.1935	1	-1.96232	1	-0.122532	1	-6.96375	5.15e-07	5.15e-07	0	0.246678	0	0.0822259	0.285507	0.432049	0	0.239185	1.4655	3.83939	1.05964	2.12151	0.72364	0	4.79193	1.83852	0	0	7.38359	2.4612	0	0.329479	0	0.109826	0.295109	0	0	0.0983697
g08494.t1	AT5G20620.1	UBQ4	protein_coding	ubiquitin 4	encodes a ubiquitin polyprotein.	Ahg925577	3.61938	0.0541505	-0.703065	0.999982	1.15957	0.595087	-3.69688	0.0371868	2.07393	1	3.36542	0.938784	5.03105	5.37e-07	5.37e-07	5.68711	6.09491	5.21283	5.66495	1.88514	0.443207	5.49383	2.60739	8.29844	6.41758	8.52149	7.74583	8.39815	7.68317	0	5.36044	6.19578	5.21288	0	3.80289	4.97869	5.83728	3.31915	4.71171	7.95936	1.42237	1.36858	3.58344
g02333.t1	AT1G05400.1		protein_coding	hypothetical protein		Ahg919411	8.03322	9.12e-38	0.648637	0.999982	-0.317735	0.92	-6.44903	9.28e-05	-3.77747	1	-11.6914	1.34e-06	-0.413292	1	1.34e-06	7.17183	6.7277	1.22026	5.03993	0.285507	0	0.935629	0.407045	7.02277	4.15905	7.29601	6.15928	7.09483	7.18204	7.33283	7.20324	7.36749	5.52701	7.38359	6.75936	0	7.02573	0	2.34191	1.23993	7.18724	7.55094	5.32604
g03984.t1	AT1G72290.1		protein_coding	Kunitz family trypsin and protease inhibitor protein		Ahg926592	-0.950527	0.404828	0.123914	0.999982	5.37662	0.174612	-5.27201	2.24e-06	-2.65287	0.734568	4.64523	0.770544	-0.765936	1	2.24e-06	10.5583	10.3615	8.75561	9.89182	10.9273	10.6345	11.133	10.8983	13.1717	8.0907	5.93083	9.06441	11.7756	9.19277	7.74563	9.57135	10.4197	3.3251	8.0807	7.27515	2.42265	11.1787	12.6327	8.74468	9.54116	9.53159	8.22929	9.10068
g19316.t1						Ahg918772	0.367028	0.91578	0.271999	0.999982	-0.295649	0.89706	5.73377	2.65e-06	0.585472	1	0.346828	1	1.53895	0.342934	2.65e-06	4.72708	3.65091	0.583721	2.98724	3.82072	3.05868	1.90233	2.92725	5.0316	0.916569	3.52138	3.15651	4.34505	3.65655	0	2.6672	4.53949	5.21288	4.44283	4.73174	4.97869	4.24482	2.31591	3.84648	0.539983	1.0037	3.04292	1.52887
g22062.t1	AT1G66390.1	MYB90,ATMYB90,PAP2,PRODUCTION OF ANTHOCYANIN PIGMENT 2	protein_coding	myb domain protein 90	production of anthocyanin pigment 2 protein (PAP2)	Ahg925797	-0.66732	0.922326	0.343091	0.999982	-1.47946	0.504807	0.660141	1	1.74185	1	-10.3355	2.82e-06	0.236006	1	2.82e-06	1.593	0.246678	1.41271	1.08413	0.907162	0.764089	2.79342	1.48822	0.911342	0	2.83693	1.24942	1.20332	0.688028	0	0.630449	4.53949	5.21288	5.40928	5.05388	4.76391	2.83944	1.1534	2.91892	2.46977	1.32636	2.0258	1.94064
g31195.t1	AT1G52030.1	MBP2,F-ATMBP,MBP1.2	protein_coding	myrosinase-binding protein 2	Similar to myrosinase binding proteins which may be involved in metabolizing glucosinolates and forming defense compounds to protect against herbivory. Also similar to lectins and other agglutinating factors. Expressed only in flowers.	Ahg894377	0.301757	0.980206	-8.03815	0.999982	5.48652	0.496096	-3.05562	1	5.20274	0.689291	8.86003	2.82e-06	6.52e-18	1	2.82e-06	3.46369	3.63454	1.12671	2.74165	2.80927	0.764089	4.60164	2.725	5.21401	0	2.20623	2.47341	0	0	0	0	2.75672	0	0	0.918907	0	0	3.45622	1.15207	1.71619	0	0	0.572062
g15747.t1	AT3G09160.1		protein_coding	RNA-binding (RRM/RBD/RNP motifs) family protein		Ahg892422	0.368187	0.929194	-1.10593	0.999982	8.30012	0.343383	0.271455	1	-6.20484	0.357243	2.88775	1	-8.56458	4.2e-06	4.2e-06	1.9758	4.22611	6.42537	4.2091	0.523739	5.67039	5.48577	3.8933	4.70612	0	0	1.56871	3.45776	0	0	1.15259	3.22431	0	0	1.07477	0	6.21178	0	2.07059	5.52884	0.22345	0	1.91743
g11897.t1	AT3G44860.1	FAMT	protein_coding	farnesoic acid carboxyl-O-methyltransferase	Encodes a farnesoic acid carboxyl-O-methyltransferase.	Ahg484885	-2.60769	0.147635	-2.77723	0.999982	-1.84429	0.370747	-5.92483	4.42e-06	-0.860215	1	-0.0321732	1	-0.112372	1	4.42e-06	1.27991	0	0.297962	0.525957	2.99774	1.76792	0.510371	1.75868	9.26777	8.00397	9.68528	8.98568	6.55284	7.98925	0	4.84736	0	5.20231	8.57328	4.59186	0	5.07659	5.71861	3.5984	8.24447	6.54095	2.72058	5.83533
g28495.t2	AT5G45060.1		protein_coding	Disease resistance protein (TIR-NBS-LRR class) family		Ahg494475	4.96255	0.394857	7.06865	0.999982	0	1	-6.88653	0.231171	-1.82475	1	1.65245	1	-8.10287	8.78e-06	8.78e-06	1.63789	0	0	0.545963	0	0	0	0	0	0	0	0	3.00933	0	4.79193	2.60042	0	0	0	0	0	0	0	0	5.05917	0	3.89484	2.98467
g06537.t1	AT3G16670.1		protein_coding	Pollen Ole e 1 allergen and extensin family protein		Ahg904619	-0.696472	0.55896	-0.302656	0.999982	-0.277118	0.85157	-0.680397	1	-3.00343	0.00552617	2.21383	0.840618	4.33184	9.05e-06	9.05e-06	9.34518	9.5149	10.0908	9.65029	9.18165	11.1845	10.7733	10.3798	9.74115	10.0192	2.20623	7.3222	7.84038	8.2382	9.74058	8.60639	9.1651	8.66885	8.18724	8.67373	6.94396	8.33072	6.58329	7.28599	5.32338	8.83339	6.65914	6.93864
g05630.t1	AT3G49600.1	UBP26,ATUBP26,SUP32	protein_coding	ubiquitin-specific protease 26	Encodes a ubiquitin-specific protease which catalyzes deubiquitination of histone H2B and is required for heterochromatin silencing.Loss of function mutations display autonomous endosperm development and embryo arrest. Loss of function also results in an increase in expression of the PcG complex target gene PHE1.	Ahg949372	-0.0469011	0.997851	-1.02478	0.999982	5.93166	0.39782	0.817158	1	1.98633	1	-9.20156	1.04e-05	2.24465	0.902607	1.04e-05	1.07043	1.42129	0.583721	1.02514	0.728151	1.03383	1.49848	1.08682	2.54705	0	2.97598	1.84101	1.20332	0.688028	0	0.630449	0	0	0	0	2.42265	3.24283	1.50414	2.38987	2.13903	2.32784	0	1.48896
g14741.t1	AT1G68500.1		protein_coding	hypothetical protein		Ahg315868	-0.00331353	1	-0.159876	0.999982	-0.797786	0.748903	-0.346191	1	-0.438259	1	-1.26056	1	-3.21849	1.27e-05	1.27e-05	3.15116	3.34158	4.58139	3.69138	3.15026	4.06279	3.96381	3.72562	5.70283	2.85067	5.57378	4.70909	5.47323	4.68643	0	3.38655	3.22431	4.81075	0	2.67835	0	3.39132	2.76887	2.0534	5.3477	3.37591	1.57287	3.43216
g23908.t1	AT2G41650.1		protein_coding	hypothetical protein		Ahg925981	0.886634	0.940895	0.0666679	0.999982	8.36984	0.317905	3.46901	1	9.33446	1.45e-05	2.12774	1	6.52e-18	1	1.45e-05	4.49142	5.50619	5.69118	5.22959	7.87587	0	5.01843	4.2981	0.430728	0	3.25804	1.22959	0	4.41712	0	1.47237	2.9247	0	0	0.9749	6.46322	0	4.03018	3.4978	0.999064	0	4.983	1.99402
g10199.t1	AT4G26200.1	ACS7,ACCS7,1-amino-cyclopropane-1-carboxylate synthase 7,ATACS7	protein_coding	1-amino-cyclopropane-1-carboxylate synthase 7	Member of a family of proteins in Arabidopsis that encode 1-Amino-cyclopropane-1-carboxylate synthase%2C an enzyme involved in ethylene biosynthesis. Not expressed in response to IAA.	Ahg492192	2.30404	0.469827	-1.05367	0.999982	3.86828	0.664157	-2.32801	1	3.86039	4.38e-05	-1.77718	1	-1.44922	0.965406	4.38e-05	1.19118	1.69495	0.998137	1.29476	0.285507	0.764089	0	0.349865	1.67897	3.16809	2.97598	2.60768	1.33331	2.31383	0	1.21571	1.91912	0	0	0.639707	0	0	1.90875	0.636249	0.539983	2.42104	0.729725	1.23025
g24968.t1	AT2G18050.1	HIS1-3	protein_coding	histone H1-3	encodes a structurally divergent linker histone whose gene expression is induced by dehydration and ABA.	Ahg480711	0.312016	0.960902	-4.31948	0.154202	2.23922	0.409379	-0.270323	1	1.17806	1	1.98004	0.594004	4.24354	4.81e-05	4.81e-05	2.16463	2.29746	1.22026	1.89412	1.3402	1.4572	2.35255	1.71665	6.23701	4.69228	6.24458	5.72463	2.47493	1.15196	0	1.20896	1.91912	0	8.0807	3.33327	6.66272	1.72641	9.77347	6.0542	7.28774	4.99205	4.68912	5.6563
g06408.t1	AT5G49645.1		protein_coding	hypothetical protein		Ahg895909	0.33633	0.958496	3.07441	0.999982	0.312576	0.916922	-3.34216	0.318805	2.77538	0.948067	5.44072	5.11e-05	1.54967	0.526101	5.11e-05	5.62592	5.08215	2.91356	4.54054	7.07563	2.04801	3.17431	4.09932	0	0	0	0	0.740611	0	0	0.24687	5.2916	3.5749	0	2.9555	0	3.08297	2.89296	1.99198	6.05127	3.05293	5.41595	4.84005
g30865.t1						Ahg919569	-0.358786	0.910151	-1.77161	0.999982	-0.732269	0.768213	-1.6004	1	3.4312	5.44e-05	-1.74662	1	2.31356	0.890522	5.44e-05	2.75637	3.07153	3.50819	3.11203	3.91582	2.97211	3.43209	3.44001	4.10267	5.25852	4.64707	4.66942	3.9837	2.85886	0	2.28085	2.71454	4.81075	0	2.50843	0	2.9779	3.37937	2.11909	2.60509	3.59414	0.929107	2.37611
g03003.t1	AT4G36950.1	MAPKKK21	protein_coding	mitogen-activated protein kinase kinase kinase 21	member of MEKK subfamily	Ahg328051	0.325975	0.958496	-1.72384	0.999982	1.46065	0.36987	-4.42401	8.92e-05	2.18273	0.0759143	-1.07293	1	1.40412	0.974273	8.92e-05	3.73161	4.09056	3.08417	3.63545	4.66055	1.26099	3.63332	3.18495	8.76564	7.58375	8.53443	8.29461	7.86074	7.34545	0	5.06873	2.71454	5.21288	6.3922	4.77321	6.59923	6.76153	6.32693	6.56256	7.83275	5.62195	4.62642	6.02704
g17792.t2						Ahg915603	1.15647	0.771827	2.01444	0.999982	0.681141	0.834512	-10.6099	9.5e-05	0.24111	1	-8.5293	0.000545474	0.98548	0.839207	9.5e-05	3.85519	4.46751	4.57898	4.30056	0	5.02346	4.41086	3.14477	1.68293	0	3.08447	1.58913	1.69143	5.29138	4.79193	3.92491	5.89289	0	5.40928	3.76739	0	2.13141	5.39435	2.50859	1.52006	5.92712	3.31038	3.58585
g16373.t1	AT2G05380.3	GRP3S	protein_coding	glycine-rich protein 3 short isoform	glycine-rich protein 3 short isoform (GRP3S) mRNA%2C complete	Ahg930849	-0.207553	0.916936	-0.141507	0.999982	1.8918	0.293001	0.950019	1	-2.82391	0.000116437	1.84599	0.859824	0.98153	0.959816	0.000116437	10.7577	10.8277	10.5166	10.7007	10.9249	10.9104	10.9855	10.9402	11.0286	10.0485	7.35775	9.47829	9.00649	10.4812	9.59873	9.69547	10.6937	9.0588	9.33136	9.69462	9.05829	9.25347	11.459	9.92359	6.85895	8.72959	8.34679	7.97844
g09873.t1	AT1G17170.1	GSTU24,ATGSTU24,glutathione S-transferase TAU 24,GST,Arabidopsis thaliana Glutathione S-transferase (class tau) 24	protein_coding	glutathione S-transferase TAU 24	Encodes glutathione transferase belonging to the tau class of GSTs. Naming convention according to Wagner et al. (2002).	Ahg471920	0.208444	0.984518	-0.737146	0.999982	-4.26197	0.106553	-7.11188	0.154836	-0.758074	1	-9.59419	0.000136212	-2.89111	0.0540304	0.000136212	0.632293	0.641005	2.05606	1.10979	0.523739	1.4572	0.935629	0.972188	2.02955	4.53546	3.16226	3.24243	1.33331	1.15196	7.33283	3.2727	1.91912	6.77167	5.98288	4.89122	3.28142	1.60998	1.50414	2.13185	3.80092	2.06451	1.21204	2.35916
g02147.t1	AT4G01985.1		protein_coding	hypothetical protein		Ahg341841	0.99697	0.241923	0.720649	0.999982	0.342686	0.870374	-8.74119	0.000137357	-0.320523	1	-1.50696	1	0.94463	0.848402	0.000137357	7.25557	7.28674	7.85841	7.46691	7.30692	5.85577	6.37756	6.51342	5.79725	4.83371	5.15789	5.26295	6.81224	6.04614	5.76565	6.20801	6.84623	7.50335	0	4.78319	4.76391	5.02489	7.57111	5.78663	5.54296	3.35244	3.32151	4.0723
g24450.t1	AT2G41445.2		protein_coding	agamous-like MADS-box protein		Ahg902139	-0.619588	0.89557	0.997932	0.999982	-2.65121	0.403451	-0.370003	1	-4.49706	0.0781875	8.22628	0.000138332	-3.38724	0.915194	0.000138332	0.632293	1.32041	3.34501	1.7659	0	3.11791	3.46764	2.19518	2.02955	0	2.90813	1.64589	2.08974	3.17319	0	1.75431	0	4.25126	0	1.41709	0	1.72641	0	0.575471	2.40941	0	0	0.803137
g18904.t1	AT3G28270.1		protein_coding	transmembrane protein%2C putative (DUF677)		Ahg896745	1.00443	0.773147	-2.93721	0.999982	8.63123	0.242978	-4.32709	0.000141961	-2.80391	0.208889	1.4584	1	-3.50093	0.0100245	0.000141961	6.0701	6.41422	6.67109	6.38514	7.68686	3.52035	5.33081	5.51268	9.62606	6.07834	9.27574	8.32671	6.04258	8.29684	0	4.77981	6.44691	0	0	2.14897	0	5.59117	5.56132	3.7175	7.64265	5.22958	5.6857	6.18598
g29488.t1	AT3G45160.1		protein_coding	Putative membrane lipoprotein		Ahg937177	-0.787134	0.727219	3.27848	0.999982	7.06643	0.350256	0.469735	1	0.237781	1	4.41338	0.455281	4.94303	0.000152711	0.000152711	2.57295	3.01541	3.4991	3.02915	4.62261	2.5578	4.04582	3.74208	1.4655	0	0.445164	0.636888	3.6695	3.05883	0	2.24278	4.70251	0	0	1.5675	3.81605	4.41063	1.1534	3.12669	4.64729	2.50859	3.82441	3.6601
g06858.t1	AT2G04620.1		protein_coding	zinc transporter-like protein		Ahg343965	-4.34897	0.001278	-0.245771	0.999982	-0.776635	0.827189	-5.48798	0.749106	-1.1878	1	-8.26346	0.000159823	6.52e-18	1	0.000159823	0	0	1.11347	0.371157	0.363651	4.33651	3.05342	2.58453	0	7.01909	4.3069	3.77533	0.520275	4.22378	6.75233	3.83213	0	3.3251	4.44283	2.58931	0	0	3.82395	1.27465	0	5.09215	0	1.69738
g04084.t1	AT1G73330.1	DR4,ATDR4,drought-repressed 4	protein_coding	drought-repressed 4	encodes a plant-specific protease inhibitor-like protein whose transcript level in root disappears in response to progressive drought stress. The decrease in transcript level is independent from abscisic acid level.	Ahg926705	-2.88806	0.638685	0.365459	0.999982	1.41184	0.435085	-3.46483	0.0310484	-4.8481	0.000163429	2.82301	0.978969	3.14324	0.084582	0.000163429	1.67812	0.457272	0	0.711797	0.285507	3.79893	1.90233	1.99559	5.05089	5.50402	0.445164	3.66669	5.1149	6.22768	0	3.78086	1.91912	6.1933	4.44283	4.18508	6.14537	7.38365	4.50669	6.0119	5.47832	8.59108	1.86128	5.31022
g12560.t1	AT2G39930.1	ISA1,ATISA1,ARABIDOPSIS THALIANA ISOAMYLASE 1	protein_coding	isoamylase 1	Encodes an isoamylase-type debranching enzyme. Mutations in this gene cause the loss of detectable isoamylase activity and the disruption of normal starch structure. Mutants have reduced starch content and abnormally structured amylopectins and phytoglycogens. It has been postulated that AtISA1 interacts with AtISA2 to form the Iso1 complex.	Ahg483030	0.257238	0.91048	1.17008	0.999982	0.154864	0.942812	1.44912	1	-0.713638	1	2.73192	0.164655	3.58092	0.000176511	0.000176511	5.45018	5.27998	5.01875	5.24964	4.94308	4.7648	5.39481	5.03423	5.14368	0	5.71946	3.62105	5.2362	5.33681	5.76565	5.44622	5.50814	6.64734	0	4.05183	4.97869	6.17127	4.4472	5.19905	3.36543	4.98443	3.11777	3.82254
g18696.t1	AT1G63200.1		protein_coding	Cystatin/monellin superfamily protein		Ahg338056	3.20927	0.0556583	-1.3374	0.999982	8.43498	0.268042	-8.83497	0.120184	0.383599	1	8.93111	0.000309127	0.404048	1	0.000309127	3.20952	3.69312	3.24459	3.38241	0.285507	0	3.13063	1.13871	4.14854	4.96251	4.95429	4.68844	3.69391	0	7.07158	3.5885	4.14499	0	0	1.38166	0	5.91938	4.4472	3.45553	0	4.22938	4.91579	3.04839
g26315.t1	AT2G15292.1		other_rna	other_RNA	Unknown gene	Ahg952280	-0.193388	0.966453	-0.53219	0.999982	0	1	-2.13e-16	1	-0.632563	1	6.62e-17	1	-7.9552	0.000318009	0.000318009	0	2.64882	6.44152	3.03011	0	4.00936	5.68025	3.22987	5.32326	0	2.95663	2.75996	5.1937	0	0	1.73123	0	0	0	0	0	0	0	0	0	0	0	0
g10463.t1	AT4G23670.1		protein_coding	Polyketide cyclase/dehydrase and lipid transport superfamily protein		Ahg945743	-0.552685	0.873433	-2.48665	0.999982	9.59798	0.137554	4.89896	0.000320628	-1.54707	1	-0.00308065	1	-1.56277	0.902507	0.000320628	6.22664	6.31972	1.66041	4.73559	5.75963	6.11028	4.33394	5.40128	0	6.48803	3.2743	3.25411	0	4.15419	0	1.38473	6.4922	0	0	2.16407	6.94396	5.34021	5.87148	6.05189	0	3.03623	5.0839	2.70671
g21836.t1	AT5G26220.1	AtGGCT2%3B1,GGCT2%3B1,gamma-glutamyl cyclotransferase 2%3B1	protein_coding	ChaC-like family protein		Ahg942209	-0.258169	0.929194	0.990989	0.999982	8.00321	0.341949	1.52915	1	-3.02962	0.799414	-1.1694	1	4.82209	0.000331803	0.000331803	3.23783	3.36787	2.83809	3.14793	3.00051	3.9694	3.27365	3.41452	3.68826	0	3.1028	2.26369	2.01421	1.50245	6.34175	3.28614	2.71454	0	0	0.904847	6.23163	2.9868	0	3.07281	0.931994	3.94551	1.3426	2.07337
g25715.t1	AT1G51060.1	HTA10	protein_coding	histone H2A 10	Encodes HTA10%2C a histone H2A protein.	Ahg474223	-0.226393	0.965518	-2.29133	0.999982	-1.12209	0.646546	1.40394	1	4.23445	0.000420576	0.525082	1	-2.27263	0.186428	0.000420576	4.15927	4.21166	1.41271	3.26121	2.92976	4.20613	3.5231	3.553	5.87509	4.00805	5.11339	4.99885	5.49423	1.15196	0	2.2154	2.71454	6.1933	0	2.96928	0	4.69412	3.11308	2.6024	4.99408	0	2.79179	2.59529
g23741.t1							0.195308	0.96593	3.88e-16	1	-0.0457784	0.985806	-4.45256	1	2.74542	0.948911	7.97728	0.000454932	-0.769281	1	0.000454932	3.39695	2.54801	3.41166	3.11887	4.38642	1.26099	2.97185	2.87308	0	0	0	0	0	0	0	0	1.91912	5.52701	0	2.48204	4.76391	3.84208	4.13167	4.24589	2.92265	0	2.79179	1.90481
g16083.t2	AT3G43837.1		protein_coding	reverse transcriptase-like protein		Ahg915927	-4.86462	1.36e-31	6.24745	0.999982	1.27264	0.628887	-5.73755	1	-0.195974	1	5.82988	0.0422187	-5.76493	0.000460061	0.000460061	0.938633	2.06005	0.998137	1.33227	5.9037	6.24256	4.3978	5.51469	0	0	0	0	0.283465	4.97975	0	1.7544	0	0	5.98288	1.99429	0	5.38519	5.9306	3.77193	0.539983	1.58989	5.34762	2.4925
g23034.t1	AT5G53700.1		protein_coding	RNA-binding (RRM/RBD/RNP motifs) family protein		Ahg916949	0.463546	0.686926	-0.147106	0.999982	2.33548	0.262648	-4.16467	0.763473	-1.82406	1	-2.05028	0.636576	3.59749	0.000460061	0.000460061	6.97693	7.02443	6.94558	6.98231	6.32639	6.82654	6.51183	6.55492	7.25055	5.93918	3.81722	5.66898	6.96414	6.66144	0	4.54186	6.91336	5.20936	5.40928	5.844	7.38145	5.84921	7.35502	6.86189	7.11715	6.96139	2.03818	5.37224
g06098.t1	AT1G20920.1	RCF1,regulator of CBF gene expression 1	protein_coding	P-loop containing nucleoside triphosphate hydrolases superfamily protein		Ahg472328	1.22215	0.873433	5.40537	0.999982	7.11927	0.343133	3.4311	0.978207	0.519636	1	-8.86332	0.000545474	5.13838	0.0235343	0.000545474	1.593	1.20496	1.66041	1.48612	0	2.46961	0.542369	1.00399	0	0	0	0	0.72364	3.58489	0	1.43618	2.71454	0	0	0.904847	3.28142	1.83414	4.63664	3.25073	0.295109	0.739925	0	0.345011
g19379.t1	AT5G12440.10		protein_coding	CCCH-type zinc fingerfamily protein with RNA-binding domain-containing protein		Ahg893178	-0.935129	0.13742	-1.47433	0.999982	5.61145	0.418082	0.870846	1	-0.488033	1	-8.1007	0.000545474	-0.146836	1	0.000545474	5.2589	4.70953	1.83929	3.9359	5.88133	5.51978	3.37041	4.92384	0.856253	4.00805	5.62392	3.49608	0.544101	1.42084	6.47764	2.81419	4.49391	0	0	1.49797	0	2.66601	2.30791	1.65797	1.82278	7.24957	3.34755	4.13997
g27585.t1	AT5G24420.1	PGL5	protein_coding	6-phosphogluconolactonase 5	Encodes a cytosolic 6-phosphogluconolactonase (PGL) thought to be involved in the oxidative pentose-phosphate pathway (OPPP).	Ahg941993	-1.23986	0.471141	-2.39468	0.999982	6.92979	0.364696	-4.18702	0.453096	-5.74654	0.00061643	-0.954835	1	-4.39617	0.698747	0.00061643	3.02686	2.76142	0.872775	2.22035	3.82072	2.79401	3.40376	3.33949	8.89138	4.29573	6.91031	6.69914	3.24298	5.13834	5.76565	4.71566	2.71454	0	0	0.904847	0	1.60998	4.77209	2.12736	4.48129	1.22662	3.80188	3.16993
g16932.t1	AT1G72810.1		protein_coding	Pyridoxal-5'-phosphate-dependent enzyme family protein		Ahg950402	-6.07946	8.51e-36	-9.13805	0.124419	0.234113	0.908382	10.0179	0.000663937	1.67438	1	8.05336	0.00461902	-2.04709	0.706033	0.000663937	0	1.53148	0.415905	0.649128	5.64625	6.35008	4.26404	5.42013	0	6.42981	5.15497	3.86159	0	0	0	0	0	0	8.0807	2.69357	6.23163	5.68027	6.91978	6.27723	0	0	6.52683	2.17561
g25290.t1	AT5G24220.1		protein_coding	Lipase class 3-related protein		Ahg351441	-1.66584	0.14857	3.45657	0.999982	5.4307	0.444114	-6.94731	0.000663937	0.12561	1	-0.246974	1	-1.95852	0.310252	0.000663937	1.90694	1.08327	1.22026	1.40349	2.64434	2.86486	2.58976	2.69966	2.02955	0	0	0.676517	3.48627	4.20526	0	2.56384	0	0	0	0	0	1.72641	2.83225	1.51955	4.2427	4.91403	2.48755	3.88143
g08780.t1	AT3G05360.1	RLP30,AtRLP30,receptor like protein 30	protein_coding	receptor like protein 30		Ahg477824	0.602456	0.938046	0.774824	0.999982	-5.50138	0.239025	9.29706	0.00067214	1.97349	1	1.43766	1	1.33679	1	0.00067214	2.65922	3.17285	0.735475	2.18918	4.38657	1.03383	0	1.8068	3.47627	0	0	1.15876	4.1647	0	0	1.38823	1.91912	3.3251	0	1.74807	0	0	0	0	0	0	0	0
g20669.t1	AT4G11320.1	AtCP2,CP2,cysteine protease 2	protein_coding	Papain family cysteine protease		Ahg489965	-0.304614	0.902585	-0.0107871	0.999982	1.11879	0.586108	0.584892	1	-0.567906	1	6.0049	0.000711861	-1.3112	1	0.000711861	8.10176	7.8435	6.89972	7.615	9.07741	7.28867	7.46168	7.94259	6.76426	5.63863	3.88126	5.42805	5.45185	6.42526	5.76565	5.88092	7.95763	6.77167	0	4.90977	3.28142	5.77801	7.57762	5.54568	5.54197	0.877831	1.06847	2.49609
g21395.t1	AT4G14150.1	PAKRP1,KINESIN-12A	protein_coding	phragmoplast-associated kinesin-related protein 1	Microtubule motor kinesin PAKRP1/Kinesin-12A. Together with PAKRP1L/Kinesin-12B%2C serve as linkers of the plus ends of antiparallel microtubules in the phragmoplast.	Ahg946991	-1.72457	0.581927	-0.750532	0.999982	4.94966	0.548015	-5.55559	0.978207	0.325637	1	7.79964	0.000711861	-1.56236	0.869261	0.000711861	0.938633	0.80396	0.872775	0.871789	0.523739	3.22952	2.21751	1.99026	0.526467	0	0.445164	0.323877	0.283465	0	0	0.0944883	1.91912	0	0	0.639707	0	2.83944	0	0.946481	3.86974	0	0.729725	1.53315
g04074.t1	AT1G73220.1	OCT1,AtOCT1,organic cation/carnitine transporter1	protein_coding	organic cation/carnitine transporter1		Ahg476454	-3.7e-16	1	-0.941248	0.999982	0	1	-1.05045	1	7.44659	0.000777921	0.726469	1	1.13514	0.706033	0.000777921	0	0	0	0	0	0	0	0	0	0	1.66394	0.554648	0	0	0	0	0	0	0	0	0	0	0	0	0	1.58989	0.909016	0.832969
g20284.t1	AT4G15440.1	HPL1,CYP74B2	protein_coding	hydroperoxide lyase 1	Encodes a hydroperoxide lyase. Also a member of the CYP74B cytochrome p450 family. In the ecotype Columbia (Col) the gene contains a 10-nucleotide deletion in its first exon that causes it to code for a truncated protein that results in a non-functional hydroperoxide lyase.	Ahg355235	-1.27085	0.00147657	-1.87059	0.999982	1.02459	0.492521	-1.89729	0.522101	-2.90731	0.000777921	1.91293	0.709952	-2.41137	0.415459	0.000777921	5.80269	6.07433	5.54581	5.80761	7.33457	7.28237	6.66391	7.09362	9.58446	8.99073	9.13998	9.23839	7.74286	9.03113	5.76565	7.51321	5.75105	7.9865	6.3922	6.70992	6.46322	8.13131	8.27256	7.62236	8.45533	7.52042	5.71613	7.23062
g30852.t1	AT5G67100.1	ICU2	protein_coding	DNA-directed DNA polymerase	Encodes the putative catalytic subunit of the DNA polymerase alpha. Interacts with genes involved in chromatin-mediated cellular memory. ICU2 genetically interacts with TERMINAL FLOWER2%2C the ortholog of HETEROCHROMATIN PROTEIN1 of animals and yeasts%2C and with the Polycomb group (PcG) gene CURLY LEAF. A number of regulatory genes were derepressed in the icu2-1 mutant%2C including genes associa…	Ahg327035	0.0661833	0.996406	1.14004	0.999982	0.870372	0.80599	2.76159	1	-8.14405	0.000777921	0.00445403	1	-3.95522	0.338514	0.000777921	1.95208	2.66078	2.5714	2.39475	0	4.0128	3.04148	2.35143	3.72332	0	2.81338	2.1789	3.69585	4.02503	0	2.57363	3.22431	4.25126	0	2.49186	5.33106	0	3.29325	2.87477	3.33135	0	3.04253	2.12463
g15053.t1	AT3G08550.1	KOB1,ABI8,ABA INSENSITIVE 8,ELD1,ELONGATION DEFECTIVE 1	protein_coding	elongation defective 1 protein / ELD1 protein	mutant is Dwarfed and shows defects in cell elongation%3B Cellulose deficient%3B Plasma Membrane Protein	Ahg930222	3.42153	0.00256193	1.96968	0.999982	-1.41984	0.597777	-2.12384	1	2.73679	0.277419	-5.08437	0.000785521	2.01245	0.831277	0.000785521	2.92606	3.05997	1.41271	2.46624	0.907162	0	0.542369	0.483177	1.69867	0	0.700743	0.799806	2.1131	3.05724	0	1.72345	0	0	6.71069	2.2369	0	2.50189	4.49283	2.33157	0.931994	0	0.909016	0.61367
g21994.t1	AT5G01080.1		protein_coding	Beta-galactosidase related protein		Ahg932458	2.13577	0.0412021	-4.01513	0.999982	4.16977	0.61731	-4.79894	1	-0.194783	1	-8.03	0.000788005	6.52e-18	1	0.000788005	3.32197	3.5189	3.22266	3.35451	1.1298	0.807907	2.89073	1.60948	2.27114	4.53546	0	2.26887	0	2.01876	0	0.672919	2.71454	0	0	0.904847	0	0.597526	1.9111	0.836208	0.755095	3.09991	0.910701	1.58857
g27400.t1	AT4G08950.1	EXO	protein_coding	Phosphate-responsive 1 family protein		Ahg489716	0.502621	0.741668	-2.1276	0.999982	0.857604	0.711752	-2.86365	1	1.38661	1	-1.38966	1	3.46007	0.000806575	0.000806575	4.62358	4.75058	3.62106	4.33174	3.55128	4.58759	3.57926	3.90605	5.19661	3.54244	3.52138	4.08681	2.5302	2.70038	0	1.74353	4.53949	6.00346	0	3.51432	3.81605	3.16243	6.74435	4.57428	2.5277	0.877831	2.17347	1.85967
g28355.t1	AT5G49645.1		protein_coding	hypothetical protein		Ahg936607	-3.52853	0.00120388	-0.754308	0.999982	7.69253	0.330171	4.74005	0.756699	1.77687	1	1.52701	1	3.86937	0.000806575	0.000806575	0.247331	0.457272	0.583721	0.429441	1.3747	3.11791	2.58976	2.36079	4.77736	0	4.43321	3.07019	4.05591	0.688028	0	1.58131	0	0	0	0	0	2.72933	5.47688	2.73541	0	0.574503	0.694946	0.42315
g10085.t1	AT1G15002.1		antisense_long_noncoding_rna	Natural antisense transcript overlaps with AT1G15000	Potential natural antisense gene%2C locus overlaps with AT1G15000	Ahg920406	0.179266	0.940895	1.26768	0.999982	2.30727	0.312564	-0.262562	1	-0.216684	1	1.12477	1	2.76028	0.000879176	0.000879176	6.88902	6.93318	7.08199	6.96806	7.02121	6.26238	7.16833	6.81731	5.80863	0	5.25668	3.68844	6.74374	5.02106	0	3.9216	6.53611	0	6.3922	4.30944	6.66272	6.08666	6.96187	6.57041	5.30693	5.04425	6.3952	5.58213
g03616.t1	AT2G36250.1	FTSZ2-1	protein_coding	Tubulin/FtsZ family protein	Encodes one of two FtsZ proteins%2C tubulin-like proteins%2C in Arabidopsis. It is involved in chloroplast division.	Ahg952291	0.505007	0.937522	-0.0970703	0.999982	5.83968	0.403255	0.880903	1	1.4555	0.895685	-4.53248	0.00110161	-1.47343	0.960288	0.00110161	1.67812	1.60937	1.58248	1.62332	1.94294	1.62989	0	1.19094	0	0	3.04078	1.01359	0	0.688028	0	0.229343	1.91912	0	0	0.639707	0	2.19907	3.16324	1.78744	2.13903	1.41966	0	1.18623
g16178.t1	AT1G03970.1	GBF4	protein_coding	G-box binding factor 4	encodes a basic leucine zipper G-box binding factor that can bind to G-box motifs only as heterodimers with GBF2 or GBF3. A single amino acid change can confer G-box binding as homodimers.	Ahg889435	1.11301	0.715054	-1.68234	0.999982	-0.302983	0.92948	8.13122	0.0910683	-3.74891	0.38764	-6.02513	0.00118168	2.52017	0.117089	0.00118168	3.29149	2.88529	3.22292	3.13323	0.300965	2.84817	3.33626	2.1618	4.50592	1.47261	0	1.99284	4.20771	0	0	1.40257	0	5.21288	0	1.73763	4.51145	4.00009	0	2.83718	0	0	0	0
g30888.t1	AT5G66310.1		protein_coding	ATP binding microtubule motor family protein		Ahg496975	0.6895	0.842276	1.00761	0.999982	0.206716	0.938796	-1.44272	1	4.32349	0.00121765	2.33237	0.573256	-0.837987	0.906859	0.00121765	4.06759	4.24041	4.66884	4.32562	5.25559	1.92341	3.83132	3.67011	2.84108	0	3.73226	2.19111	2.82359	2.31383	4.79193	3.30978	4.35568	0	5.40928	3.25499	3.28142	3.28141	3.91459	3.49247	4.48129	2.32784	3.63354	3.48089
g26815.t1	AT3G03530.1	NPC4	protein_coding	non-specific phospholipase C4	PHOSPHOESTERASE FAMILY PROTEIN%2C NPC4 is significantly induced upon phosphate starvation and plays an important role in the supply of inorganic phosphate and diacylglycerol from membrane-phospholipids during phosphate deprivation.	Ahg317234	-3.06481	0.658971	2.45187	0.999982	6.89625	0.41834	-4.57563	0.974447	5.72941	0.00140356	-1.72798	1	2.41382	0.00717409	0.00140356	0	0	0	0	0.285507	0	0.542369	0.275959	0	0	3.32722	1.10907	1.56268	0	5.76565	2.44278	0	0	0	0	5.33106	0	0	1.77702	0.295109	3.70726	0.524948	1.50911
g08043.t1	AT2G07045.1		long_noncoding_rna			Ahg350146	0.333359	0.873433	1.36827	0.999982	0.689606	0.737269	-1.46807	1	-0.185162	1	-0.649876	1	-2.97072	0.00145588	0.00145588	6.0624	6.08662	6.01154	6.05352	6.40852	5.13976	5.69253	5.74693	5.49524	0	3.62307	3.03944	5.03795	4.7201	4.79193	4.84999	6.11413	0	6.97143	4.36185	4.76391	5.40847	6.25971	5.47736	4.28732	4.47096	5.70264	4.8203
g11549.t1	AT3G55220.1	SAP130b,AtSAP130b,Arabidopsis thaliana spliceosome-associated protein 130 b	protein_coding	Cleavage and polyadenylation specificity factor (CPSF) A subunit protein	Encodes a spliceosomal protein that is required for proper reproduction. RNAi lines display low pollen viability%2Ccaused by a defect in the transition from microspore to bicellular stage during pollen development.	Ahg898458	-0.127876	0.997851	1.18097	0.999982	0	1	-9.45933	0.00150397	-2.78513	0.896296	-7.6965	0.00149439	0.791591	0.9901	0.00149439	3.21152	0	0	1.07051	0	0	3.33038	1.11013	0	0	4.58367	1.52789	3.07399	0	0	1.02466	5.21587	0	0	1.73862	0	0	0	0	3.14956	4.74408	3.93141	3.94168
g23009.t1	AT5G53100.1		protein_coding	NAD(P)-binding Rossmann-fold superfamily protein		Ahg949890	0.184238	0.958496	0.861612	0.999982	6.5523	0.368409	-3.5549	1	-0.621537	1	-0.551407	1	2.81651	0.00166872	0.00166872	3.3367	3.11099	3.3793	3.27566	2.95319	3.51199	2.93013	3.13177	3.54047	0	2.06133	1.86727	3.24232	2.60579	0	1.94937	4.51337	0	0	1.50446	0	2.53993	4.08169	2.20721	2.62008	2.30112	2.15723	2.35948
g02805.t1	AT4G39250.1	RL1,ATRL1,RAD-like 1,RSM2,RADIALIS-LIKE SANT/MYB 2	protein_coding	RAD-like 1		Ahg943897	0.436659	0.73775	2.34413	0.999982	-2.39866	0.459999	-8.94598	0.00180531	-1.89918	1	-2.26625	1	0.752502	1	0.00180531	5.65828	5.56209	5.00388	5.40808	5.56662	5.06483	4.36622	4.99923	1.86488	1.87297	3.1028	2.28022	4.93204	4.81727	0	3.24977	5.41714	5.52701	0	3.64805	0	3.12048	0	1.04016	4.01859	4.12244	2.74534	3.62879
g23843.t1	AT5G08030.2	GDPD6,AtGDPD6	protein_coding	PLC-like phosphodiesterases superfamily protein	Encodes a member of the glycerophosphodiester phosphodiesterase (GDPD) family.	Ahg892731	0.630066	0.939704	-2.63132	0.999982	3.26579	0.726188	-5.98391	0.00185631	1.34546	1	-0.157359	1	1.24448	0.970877	0.00185631	0.793579	1.42129	1.93584	1.38357	0.285507	0	3.20391	1.16314	0.911342	4.64188	2.08856	2.54726	3.69391	0	0	1.2313	1.91912	0	0	0.639707	0	1.34446	0	0.448155	0	6.52038	1.21204	2.57747
g17117.t1	AT4G17500.1	ERF-1,ATERF-1,ethylene responsive element binding factor 1,AtERF#100,ERF1A	protein_coding	ethylene responsive element binding factor 1	Encodes a member of the ERF (ethylene response factor) subfamily B-3 of ERF/AP2 transcription factor family (ATERF-1). The protein contains one AP2 domain. There are 18 members in this subfamily including ATERF-1%2C ATERF-2%2C AND ATERF-5.	Ahg493126	0.65791	0.590313	-1.23189	0.999982	0.0535821	0.975545	-4.22641	0.00210264	1.19503	0.834763	-1.23374	1	0.113661	1	0.00210264	3.98648	4.0424	4.28186	4.10358	3.79797	3.11791	3.57926	3.49838	6.38118	6.22251	6.97732	6.527	6.29081	5.64057	0	3.97713	5.21587	6.88613	6.71069	6.2709	6.46322	5.2652	6.69406	6.14082	6.30525	5.82743	3.28949	5.14072
g27924.t1	AT5G01670.2		protein_coding	NAD(P)-linked oxidoreductase superfamily protein		Ahg486904	0.330789	0.967477	1.54537	0.999982	4.6575	0.581298	2.08588	1	-3.43338	0.00212451	1.50808	1	-1.10084	0.9901	0.00212451	1.19118	1.08327	2.11261	1.46235	0	2.16719	1.90233	1.35651	0.911342	0	2.68303	1.19812	1.665	2.63091	0	1.43197	0	0	0	0	0	2.5545	0	0.8515	0.749262	1.32636	2.96397	1.67986
g07987.t1	AT2G32200.2		protein_coding	cysteine-rich/transmembrane domain A-like protein		Ahg901031	-1.90773	0.697124	1.10926	0.999982	4.28576	0.596386	-1.85212	1	-1.82537	1	-5.7438	0.00243543	-0.607488	0.990211	0.00243543	0.632293	0.246678	0	0.29299	1.06639	0.764089	0.935629	0.922037	0.526467	0	3.9837	1.50339	1.20332	2.22233	0	1.14188	0	0	0	0	0	1.1908	1.65198	0.947594	2.13903	1.66802	0	1.26902
g29485.t1	AT3G45140.1	LOX2,ATLOX2,ARABIODOPSIS THALIANA LIPOXYGENASE 2	protein_coding	lipoxygenase 2	Chloroplast lipoxygenase required for wound-induced jasmonic acid accumulation in Arabidopsis.Mutants are resistant to Staphylococcus aureus and accumulate salicylic acid upon infection.	Ahg484907	-0.74887	0.481145	-1.54883	0.999982	1.07851	0.420365	-1.64354	1	-2.33738	0.00268114	2.78717	0.752153	-1.38222	1	0.00268114	8.77447	8.83286	8.62442	8.74392	10.4436	9.10567	9.04217	9.53046	11.572	10.1691	10.5949	10.7787	9.49766	10.247	9.13378	9.62615	8.96279	9.51527	9.62468	9.36758	8.15229	10.2044	10.458	9.6049	9.86358	7.56321	4.63918	7.35532
g17255.t1	AT2G41905.1		protein_coding	transmembrane protein		Ahg483274	-0.704281	0.913934	-2.52698	0.999982	-5.22568	0.16573	-3.25552	1	-4.42747	0.00289006	-3.15999	0.978969	3.79136	0.141263	0.00289006	0.938633	1.31717	0.22186	0.825889	1.20978	1.4572	0.935629	1.20087	1.21487	4.229	1.05964	2.16784	0.72364	1.15196	0	0.625201	0	6.1933	0	2.06443	0	1.0188	0.385257	0.46802	1.89675	0	0.524948	0.807233
g08663.t1	AT3G28740.1	CYP81D11	protein_coding	Cytochrome P450 superfamily protein	Encodes a member of the cytochrome p450 family. Expression is upregulated in response to cis-jasmonate treatment. Overexpression induces synthesis of volatile compounds that affect chemical ecology and insect interactions.	Ahg484649	-1.4387	0.864829	-1.52479	0.999982	7.13406	0.34659	3	0.481263	0.703517	1	-5.53527	0.00292786	0.900824	0.895604	0.00292786	0	0	0.998137	0.332712	0.523739	0.432049	0.935629	0.630472	1.67897	0	1.05964	0.912868	0.72364	0	0	0.241213	0	0	0	0	4.76391	3.8928	1.1534	3.27004	0.295109	2.50859	2.48755	1.76375
g13697.t1	AT2G15292.1		other_rna	other_RNA	Unknown gene	Ahg952280	-0.848614	0.359433	0.962562	0.999982	3.3974	0.705312	-1.21833	1	3.73173	1	-8.71446	0.00292786	3.11524	0.0357188	0.00292786	5.14098	4.38905	1.31969	3.61657	6.02986	4.70812	2.79342	4.51046	5.14368	0	3.56609	2.90326	5.09671	4.22661	0	3.10777	4.84896	0	0	1.61632	0	0.597526	1.1534	0.583641	4.29368	3.20298	1.06847	2.85504
g27339.t1	AT5G24300.1	SS1,ATSS1,STARCH SYNTHASE 1	protein_coding	Glycogen/starch synthases%2C ADP-glucose type	SSI is a plastidial enzyme and crucial for the synthesis of normal amylopectin in the leaves of Arabidopsis. The absence of SSI results in a deficiency in the number of shorter glucans which in turn affect the formation and connection of the amylopectin clusters in starch.	Ahg489289	0.508354	0.693308	-0.0645838	0.999982	0.838877	0.794235	2.72011	0.741242	-1.99753	0.907038	-5.52346	0.00292786	-2.48443	0.527209	0.00292786	6.06616	6.15205	5.81225	6.01015	5.13499	5.52482	5.97877	5.5462	5.93863	5.47552	5.18682	5.53365	6.60261	6.07911	0	4.22724	5.9589	0	5.98288	3.98059	0	6.19167	1.65198	2.61455	0	5.38803	6.30998	3.89934
g18438.t1	AT2G38760.1	ANNAT3,ANN3,ANNEXIN 3,AtANN3	protein_coding	annexin 3	Annexins are calcium binding proteins that are localized in the cytoplasm. When cytosolic Ca2+ increases%2C they relocate to the plasma membrane.	Ahg345659	-0.83626	0.904533	-2.40298	0.999982	5.56666	0.422106	-0.264344	1	1.30231	1	7.39313	0.00329947	-2.04991	0.819456	0.00329947	0.632293	0.457272	0.735475	0.608347	0.728151	0.764089	1.49848	0.996906	0.526467	3.74703	0.784871	1.68612	0	2.01984	0	0.673281	0	0	0	0	0	2.19907	2.70258	1.63388	2.46977	0.877831	0.909016	1.41887
g31709.t1	AT1G52040.1	MBP1,ATMBP	protein_coding	myrosinase-binding protein 1	Encodes myrosinase-binding protein expressed in flowers.	Ahg474322	0.20872	0.965518	-1.1176	0.999982	7.24519	0.214418	-0.253364	1	-3.60269	0.564724	4.5717	0.00329947	0.967078	1	0.00329947	4.08951	3.30638	2.23381	3.2099	4.16478	1.48085	3.27365	2.97309	10.5602	4.15905	5.05937	6.59289	4.62442	4.37844	7.07158	5.35815	5.8594	1.74231	0	2.53391	0	0.924449	8.92243	3.28229	2.61207	1.22765	2.61084	2.15019
g19192.t1	AT3G04980.2		protein_coding	DNAJ heat shock N-terminal domain-containing protein		Ahg948849	0.646666	0.871944	-6.83792	0.999982	7.59068	0.319735	-2.13e-16	1	-0.296252	1	6.62e-17	1	7.25976	0.00333954	0.00333954	0.802706	2.18363	3.43402	2.14012	0.523739	0.764089	3.68543	1.65775	0	4.3595	0	1.45317	0	0	0	0	0	0	0	0	0	4.32088	4.72277	3.01455	0	0	0.28622	0.0954066
g00357.t1	AT4G35560.2	DAW1	protein_coding	Transducin/WD40 repeat-like superfamily protein	Target promoter of the male germline-specific transcription factor DUO1.	Ahg491090	0.0754002	0.991725	-1.01906	0.999982	6.8503	0.343229	3.97801	0.00359021	-1.29429	0.855803	-0.00930658	1	1.19874	0.9901	0.00359021	2.43302	2.45294	2.58186	2.48927	3.21969	2.05045	1.90233	2.39082	3.08521	3.16809	2.20623	2.81985	1.76054	3.11078	0	1.62377	4.35568	0	0	1.45189	4.51145	3.12048	2.76887	3.46694	2.73865	0.739925	4.66437	2.71431
g00141.t1	AT5G16360.1		protein_coding	NC domain-containing protein-like protein		Ahg488488	-3.82035	0.614154	7.9026	0.837099	0	1	4.13336	1	2.89414	0.643186	-4.78349	0.00392239	-0.23113	1	0.00392239	0	0	0	0	0	1.62989	0	0.543296	0	0	0	0	0	0	6.34175	2.11392	0	0	0	0	0	0	0	0	0	0	0	0
g00119.t1	AT5G16550.1		protein_coding	voltage-dependent L-type calcium channel subunit		Ahg488513	-0.122187	0.984119	-2.62799	0.999982	1.13933	0.724769	-0.25789	1	-0.805797	1	7.30033	0.00402508	-2.39071	0.672535	0.00402508	2.4573	2.4773	1.54187	2.15883	2.69398	1.85544	2.28661	2.27867	2.70154	1.68664	2.46424	2.28414	0	2.17431	0	0.724771	3.22431	0	3.50769	2.244	2.42265	2.31518	2.66826	2.4687	2.94408	4.13625	3.18893	3.42308
g01704.t1	AT1G02010.4	SEC1A	protein_coding	secretory 1A	member of KEULE Gene Family	Ahg470074	1.54568	0.489703	1.56191	0.999982	-1.12479	0.568745	-0.0174555	1	-1.8188	1	4.35479	0.00402508	-1.24591	0.865455	0.00402508	5.18447	5.37587	5.90631	5.48889	4.76828	0.842028	5.65356	3.75462	4.92395	0.916569	5.29571	3.71208	5.38768	4.25574	7.33283	5.65875	5.52305	7.76505	0	4.42937	2.42265	5.74264	5.4847	4.55	5.70621	1.17189	3.89697	3.59169
g16704.t1	AT3G48520.1	CYP94B3	protein_coding	cytochrome P450%2C family 94%2C subfamily B%2C polypeptide 3	CYP94B3 is a jasmonoyl-isoleucine-12-hydroxylase that catalyzes the formation of 12-OH-JA-Ile from JA-Ile. By reducing the levels of this the biologically active phytohormone%2C CYP94B3 attenuates the jasmonic acid signaling cascade. CYP94B3 transcript levels rise in response to wounding.	Ahg485210	3.99772	0.0134287	-1.10099	0.999982	5.92516	0.394663	0.999879	1	0.851922	1	-4.52271	0.00402508	-2.4346	0.117409	0.00402508	2.57295	3.04831	0	1.87375	0	0.432049	0.542369	0.324806	3.58616	5.71375	9.53599	6.27863	3.99828	6.01921	0	3.33916	0	0	0	0	0	2.67531	2.95122	1.87551	3.04672	0.22345	0.909016	1.39306
g26108.t2	AT1G43160.1	RAP2.6	protein_coding	related to AP2 6	encodes a member of the ERF (ethylene response factor) subfamily B-4 of ERF/AP2 transcription factor family (RAP2.6). The protein contains one AP2 domain. There are 7 members in this subfamily.	Ahg950951	2.63378	0.811717	-0.615746	0.999982	1.4106	0.881797	-3.93385	1	2.25e-17	1	-5.34363	0.00402508	-2.07403	0.9901	0.00402508	0	0.641005	0	0.213668	0	0	0	0	3.29395	3.16809	6.14493	4.20233	2.16151	4.66921	4.79193	3.87422	4.14499	0	0	1.38166	0	0	0.385257	0.128419	2.46977	0	0	0.823257
g26482.t1	AT1G64930.1	CYP89A7	protein_coding	cytochrome P450%2C family 87%2C subfamily A%2C polypeptide 7	member of CYP89A	Ahg475495	1.51707	0.527215	1.37661	0.999982	0	1	-2.13e-16	1	3.94692	1	5.27659	0.00402508	0.859069	0.960288	0.00402508	2.32367	2.66546	2.58105	2.52339	2.15982	0	1.71449	1.29144	0	0	3.32045	1.10682	0	4.02286	0	1.34095	0	0	0	0	0	0	0	0	0	0	4.03411	1.3447
g21908.t1	AT1G51340.2		protein_coding	MATE efflux family protein		Ahg314496	0.353192	0.960779	-3.50689	0.999982	-0.313817	0.922398	-4.66715	0.458952	4.84628	0.0142293	2.11042	1	3.41219	0.00408892	0.00408892	0.485103	1.10093	2.41201	1.33268	0	0.764089	2.79247	1.18552	4.25186	4.6429	3.96345	4.28607	4.88522	0	0	1.62841	0	4.25126	0	1.41709	3.28142	0.329479	3.4762	2.36237	3.60977	2.37845	1.07148	2.35324
g01067.t2	AT1G75280.1		protein_coding	NmrA-like negative transcriptional regulator family protein	isoflavone reductase%2C putative%2C identical to SP:P52577 Isoflavone reductase homolog P3 (EC 1.3.1.-) %7BArabidopsis thaliana%7D%3B contains Pfam profile PF02716: isoflavone reductase. Involved in response to oxidative stress.	Ahg476671	-0.500183	0.719876	-0.757806	0.999982	8.05601	0.293001	-0.741669	1	-0.496837	1	-1.33118	1	2.61596	0.00414127	0.00414127	4.05173	3.81281	3.73352	3.86602	4.06758	4.6289	4.4287	4.37506	4.63119	4.229	3.47523	4.11181	4.90093	3.16093	0	2.68728	3.89817	0	0	1.29939	0	5.48773	4.20533	3.23102	3.45773	4.67952	2.42997	3.52241
g08516.t1						Ahg931581	0.492653	0.928071	0.363664	0.999982	6.80494	0.340442	1.80731	1	0.158801	1	-0.15489	1	7.34192	0.00414127	0.00414127	3.38054	3.08237	3.49528	3.3194	3.86039	0	4.12342	2.66127	3.7919	0.0253866	5.246	3.0211	4.02738	2.72659	0	2.25132	0	0	0.272004	0.0906679	0	4.04024	4.53515	2.85847	4.02645	0	5.18509	3.07051
g31802.t1	AT2G26355.1		antisense_long_noncoding_rna	Natural antisense transcript overlaps with AT2G26360	Potential natural antisense gene%2C locus overlaps with AT2G26360	Ahg949913	0.210562	0.982741	-3.23337	0.999982	0.50892	0.889134	0.823935	1	3.9047	0.442535	4.102	1	-5.42078	0.00414127	0.00414127	3.44632	3.95836	1.11347	2.83938	0.907162	3.76228	3.46466	2.71137	1.4655	4.69228	0	2.05259	1.85015	0	0	0.616716	4.35568	4.25126	0	2.86898	5.33106	0.329479	1.1534	2.27131	0	1.50728	0	0.502428
g03671.t1	AT2G37435.1		protein_coding	Cystatin/monellin superfamily protein		Ahg345475	2.00085	0.0532913	2.47673	0.999982	-1.16614	0.641348	-9.64766	0.00417818	-1.25898	1	5.69563	0.0411055	-2.07403	0.9901	0.00417818	1.75849	3.65091	5.44482	3.61807	0	1.03383	5.00147	2.01177	0	0	0	0	0	0.938564	0	0.312855	0	6.51128	5.40928	3.97352	4.51145	5.24582	0	3.25243	1.49356	4.98443	0	2.15933
g04217.t1						Ahg948844	4.10062	2.17e-14	7.44549	0.999982	8.89441	0.268732	-7.53963	0.00417818	0.877636	1	-3.14261	1	-1.70549	0.902607	0.00417818	6.18362	6.17829	0.22186	4.19459	1.57024	2.46961	1.24433	1.76139	0	0	0	0	0	6.21586	0	2.07195	6.30184	0	0	2.10061	0	6.76153	2.02181	2.92778	0	5.68907	1.67555	2.45487
g31660.t1	AT2G29190.1	PUM2,APUM2,pumilio 2	protein_coding	pumilio 2	Encodes a member of the Arabidopsis Pumilio (APUM) proteins containing PUF domain (eight repeats of approximately 36 amino acids each). PUF proteins regulate both mRNA stability and translation through sequence-specific binding to the 3' UTR of target mRNA transcripts.	Ahg481838	1.93762	0.454787	0.818072	0.999982	8.66806	0.264184	-7.52037	0.00420888	-0.305139	1	-2.47218	1	2.07974	0.792343	0.00420888	5.71109	6.04007	0.998137	4.24977	5.42683	1.26099	0.942497	2.54344	4.45439	6.637	2.41522	4.5022	4.99243	5.39044	7.07158	5.81815	5.71253	0	0	1.90418	4.97869	0.597526	6.26684	3.94769	0	5.67025	0	1.89008
g30600.t1	AT3G44860.1	FAMT	protein_coding	farnesoic acid carboxyl-O-methyltransferase	Encodes a farnesoic acid carboxyl-O-methyltransferase.	Ahg484885	-0.578618	0.84304	-1.60675	0.999982	-0.43474	0.776393	-3.30308	0.00435691	-0.0694846	1	0.36857	1	0.526673	0.9901	0.00435691	4.45015	5.01376	4.94523	4.80304	6.21499	3.83855	5.96039	5.33798	9.49798	9.12969	9.87277	9.50015	7.27767	9.39153	8.20322	8.29081	5.32001	6.36577	8.16863	6.61814	5.47948	7.00548	5.61844	6.03447	8.30942	7.4481	3.3838	6.38044
g16393.t1	AT2G04930.1		protein_coding	Haloacid dehalogenase-like hydrolase (HAD) superfamily protein		Ahg905841	-1.25997	0.395049	0.326544	0.999982	-0.837357	0.810395	5.786	0.0043709	1.89117	1	3.00061	0.475173	0.312341	1	0.0043709	1.83463	0.950363	2.54123	1.77541	2.48429	2.79401	3.20391	2.8274	3.08521	0	3.56609	2.2171	2.41746	3.20939	0	1.87561	0	3.3251	4.44283	2.58931	0	3.67827	0	1.22609	0.931994	0	0.729725	0.553906
g01541.t1	AT5G06705.1		long_noncoding_rna			Ahg347584	-0.516424	0.940895	4.28285	0.999982	7.42331	0.352507	5.31491	1	1.08306	1	7.64963	0.00461902	1.62334	0.995083	0.00461902	1.82645	1.80375	1.00532	1.54517	0.348853	3.38852	2.05906	1.93215	0	0	1.15873	0.386244	1.16192	0.74437	5.76565	2.55732	0	0	0	0	0	1.35318	5.33618	2.22979	0	0	1.70595	0.56865
g31299.t1	AT5G20620.1	UBQ4	protein_coding	ubiquitin 4	encodes a ubiquitin polyprotein.	Ahg925527	0.606064	0.958102	6.53896	0.999982	6.36641	0.394428	-2.13e-16	1	-0.518265	1	4.10379	0.00461902	-4.49039	0.725304	0.00461902	0.0996365	1.94039	1.95205	1.33069	0	0	3.44545	1.14848	0	0	0	0	0	5.35598	0	1.78533	0	0	0	0	0	4.14375	1.05268	1.73214	0	0	0	0
g08795.t1	AT2G24210.1	TPS10	protein_coding	terpene synthase 10		Ahg899756	1.36531	0.448879	-3.26794	0.999982	5.88069	0.399831	-0.0766625	1	-0.148506	1	4.37738	0.00479483	0.419038	1	0.00479483	2.33157	2.72119	3.73352	2.92876	2.4285	0.432049	2.35384	1.73813	7.82326	0.916569	0	2.91328	3.33897	0.688028	0	1.34233	3.22431	0	0	1.07477	0	3.12048	2.31591	1.81213	2.28055	0.877831	1.57287	1.57708
g24337.t1	AT1G65500.1		protein_coding	transmembrane protein		Ahg925639	-0.347349	0.944485	0.22869	0.999982	0.554801	0.82311	-0.61344	1	-1.10808	0.867638	-0.680408	1	-3.19348	0.00498376	0.00498376	1.62337	2.07673	0.890995	1.53036	1.86448	2.48499	0.96628	1.77192	3.06562	5.77115	4.60397	4.48025	3.51779	4.777	7.07158	5.12212	3.22431	0	5.98288	3.06906	5.73711	3.85032	3.44815	4.34519	5.16034	5.49854	3.36548	4.67479
g10277.t1	AT4G25470.1	CBF2,ATCBF2,DREB1C,DRE/CRT-BINDING PROTEIN 1C,FTQ4,FREEZING TOLERANCE QTL 4	protein_coding	C-repeat/DRE binding factor 2	Encodes a member of the DREB subfamily A-1 of ERF/AP2 transcription factor family (CBF2). The protein contains one AP2 domain. There are six members in this subfamily%2C including CBF1%2C CBF2%2C and CBF3. This gene is involved in response to low temperature%2C abscisic acid%2C and circadian rhythm. Overexpressing this gene leads to increased freeze tolerance and induces the expression level of 8…	Ahg200003	0.760206	0.433106	-1.22403	0.999982	4.14938	0.137554	-3.54044	0.0052645	1.99115	0.976191	-2.68202	1	0.693234	0.953087	0.0052645	5.48432	5.58939	3.16661	4.74677	4.20436	4.89848	3.27365	4.1255	5.83458	6.00047	4.6383	5.49112	4.79411	5.32575	0	3.37329	5.41714	4.81075	0	3.4093	8.66755	6.49626	7.44355	7.53579	5.75104	5.84015	4.24882	5.28
g29052.t1	AT5G03495.1		protein_coding	RNA-binding (RRM/RBD/RNP motifs) family protein		Ahg897421	-1.87945	0.029176	-1.30732	0.999982	5.99294	0.3937	-0.390295	1	2.16528	0.754881	3.84544	0.00531035	2.79197	0.0163022	0.00531035	1.75849	1.77574	1.31969	1.61798	4.19284	2.93241	2.06851	3.06459	4.80034	1.87297	3.04078	3.23803	4.03695	0.938564	0	1.65851	2.71454	0	0	0.904847	0	3.20319	2.4832	1.89546	4.95238	3.97654	1.21204	3.38032
g01031.t1	AT1G74930.1	ORA47	protein_coding	Integrase-type DNA-binding superfamily protein	encodes a member of the DREB subfamily A-5 of ERF/AP2 transcription factor family. The protein contains one AP2 domain. There are 15 members in this subfamily including RAP2.1%2C RAP2.9 and RAP2.10.	Ahg476631	1.34092	0.00531371	-0.817939	0.999982	1.6169	0.355006	-2.21927	0.547205	1.02969	1	-2.09575	1	2.89555	0.005507	0.005507	4.59103	4.78026	4.09803	4.48977	3.34925	3.42977	3.05342	3.27748	6.95269	5.85319	5.14321	5.98303	6.18285	6.02599	0	4.06961	3.60023	4.81075	6.71069	5.04056	6.83795	6.45056	7.04448	6.77766	5.12183	4.24221	2.17347	3.84584
g24260.t1	AT2G30000.1		protein_coding	PHF5-like protein		Ahg933488	-0.0936552	0.980119	0.124709	0.999982	7.34311	0.336647	0.398746	1	0.0816375	1	-3.63474	0.00586707	-0.579267	0.9901	0.00586707	3.34584	3.65091	3.56137	3.51937	3.62989	4.00121	3.20391	3.61167	4.6566	0	5.20106	3.28589	3.3696	3.54768	4.79193	3.90307	1.91912	0	0	0.639707	0	4.10125	4.4472	2.84948	3.51614	3.96111	3.44292	3.64006
g25780.t1	AT2G31210.1		protein_coding	basic helix-loop-helix (bHLH) DNA-binding superfamily protein		Ahg482048	-3.23055	0.618717	-0.0519776	0.999982	2.47874	0.797083	-2.84628	0.481263	-0.269044	1	4.74079	0.00597245	1.58518	0.974493	0.00597245	0	0	0	0	0	0.432049	0.542369	0.324806	2.43402	2.18602	0.445164	1.6884	1.33331	3.50949	0	1.61427	0	0	0	0	0	0.823488	0	0.274496	5.09334	4.7972	7.39039	5.76031
g12922.t1	AT1G27730.1	STZ,ZAT10	protein_coding	salt tolerance zinc finger	Related to Cys2/His2-type zinc-finger proteins found in higher plants. Compensated for a subset of calcineurin deficiency in yeast. Salt tolerance produced by ZAT10 appeared to be partially dependent on ENA1/PMR2%2C a P-type ATPase required for Li+ and Na+ efflux in yeast. The protein is localized to the nucleus%2C acts as a transcriptional repressor and is responsive to chitin oligomers. Also in…	Ahg472978	0.760963	0.354006	-0.961481	0.999982	2.45649	0.303862	-3.49491	0.00610575	0.431744	1	-2.28568	0.902978	0.307617	1	0.00610575	5.59402	5.69266	4.67824	5.32164	4.29287	5.13818	4.45895	4.63	7.90506	5.38649	7.41081	6.90078	6.78409	7.32085	0	4.70165	5.32001	7.1834	0	4.16781	6.39008	7.59559	9.21333	7.733	6.338	6.38523	4.0127	5.57864
g21535.t1	AT1G43760.1		protein_coding	DNAse I-like superfamily protein		Ahg932726	-0.28461	0.968051	0.469072	0.999982	5.18834	0.475001	-0.592831	1	0.688435	1	-8.03825	0.0063514	-0.118016	1	0.0063514	0.770506	1.4323	1.01009	1.07096	1.06488	1.68105	0.956135	1.23402	2.2764	0	2.8529	1.70976	1.84928	2.3635	0	1.40426	0	0	0	0	0	1.58799	2.57351	1.38717	0.959197	2.10608	1.97355	1.67961
g21574.t1	AT3G18280.2		protein_coding	Bifunctional inhibitor/lipid-transfer protein/seed storage 2S albumin superfamily protein		Ahg341963	-0.475527	0.75017	-0.26412	0.999982	-0.0992102	0.945973	0.307967	1	-0.302604	1	-0.138206	1	2.46052	0.00663744	0.00663744	6.74109	7.0145	7.77874	7.17811	7.92632	7.42403	7.70175	7.68403	6.63878	8.51145	6.13012	7.09345	6.98043	5.66684	8.64938	7.09888	7.01087	8.08566	7.38359	7.49337	7.55878	7.06775	6.62415	7.08356	6.49146	6.15364	6.02893	6.22467
g13694.t1	AT1G23110.1		protein_coding	fold protein		Ahg472566	1.25583	0.929194	-2.04181	0.999982	1.1221	0.776457	-7.39473	0.00725156	2.77346	0.0649198	-0.360251	1	1.84836	0.0867552	0.00725156	1.19118	1.31717	0.414106	0.974153	0	0	4.33394	1.44465	0.526467	5.58628	5.29703	3.80326	5.84967	2.01984	0	2.62317	0	3.3251	0	1.10837	4.97869	1.48332	0	2.15401	0.295109	5.54639	2.0258	2.62243
g06538.t1	AT3G16660.2		protein_coding	Pollen Ole e 1 allergen and extensin family protein		Ahg318437	0.000551791	1	-0.694406	0.999982	9.04661	0.181444	-1.85213	1	-1.22493	0.948067	-1.56491	0.978969	5.39212	0.00726129	0.00726129	6.38377	6.36937	6.75342	6.50219	6.37616	6.08082	7.13593	6.53097	7.15793	6.41488	1.66394	5.07892	6.61864	5.70958	0	4.10941	6.57788	0	0	2.19263	4.20525	6.21677	5.2609	5.22764	4.42143	7.95378	4.90526	5.76016
g18374.t1	AT3G31910.1		protein_coding	Ulp1 protease family protein (DUF1985)		Ahg890843	1.92712	0.37236	0.284806	0.999982	-0.410182	0.895684	0.165673	1	-3.3341	0.38764	1.86388	1	-7.31525	0.00726129	0.00726129	4.31754	4.04989	4.09803	4.15515	0	3.43397	3.60059	2.34485	0	2.76095	4.38286	2.38127	0	2.6792	6.34175	3.00698	4.82367	3.3251	0	2.71626	0	2.38912	1.65198	1.34703	2.03341	3.69163	4.13468	3.28657
g31554.t1	AT4G34450.1		protein_coding	coatomer gamma-2 subunit%2C putative / gamma-2 coat protein%2C putative / gamma-2 COP		Ahg491217	-3.7e-16	1	-6.31266	0.999982	-1.08421	0.734872	0.730412	1	-5.50603	0.564724	6.62e-17	1	7.16003	0.00726129	0.00726129	0	0	0	0	0	0	0	0	0	4.47916	0	1.49305	0	0	0	0	4.70251	5.52701	4.44283	4.89078	0	0	4.89592	1.63197	0	3.70726	0	1.23575
g06958.t1	AT2G29490.1	GSTU1,ATGSTU1,glutathione S-transferase TAU 1,GST19,GLUTATHIONE S-TRANSFERASE 19	protein_coding	glutathione S-transferase TAU 1	Encodes glutathione transferase belonging to the tau class of GSTs. Naming convention according to Wagner et al. (2002).	Ahg481864	0.770001	0.873433	1.88648	0.999982	7.46618	0.348455	1.17404	1	0.359551	1	-4.04296	0.00726369	0.792379	0.995083	0.00726369	2.85472	3.11192	0.22186	2.06283	3.07733	1.03383	0.542369	1.55117	0.911342	0	1.29035	0.733898	1.20332	3.20939	0	1.4709	0	0	0	0	0	1.60998	5.361	2.32366	0	1.74214	0.909016	0.883719
g31989.t1	AT1G70770.1		protein_coding	transmembrane protein (Protein of unknown function DUF2359%2C transmembrane)		Ahg356991	-0.0165003	0.997851	0.216629	0.999982	8.02138	0.249602	-3.37784	0.791472	0.373232	1	-3.97873	0.00726369	1.5756	0.22915	0.00726369	3.31958	2.98175	4.354	3.55178	3.07733	3.90361	3.83132	3.60409	3.87306	0	4.07935	2.6508	3.14014	3.47025	0	2.20347	3.60023	0	0	1.20008	5.61404	3.4602	4.32032	4.46485	5.1862	4.50956	3.25674	4.3175
g02748.t1	AT4G38770.1	PRP4,ATPRP4,ARABIDOPSIS THALIANA PROLINE-RICH PROTEIN 4	protein_coding	proline-rich protein 4	Encodes one of four proline-rich proteins in Arabidopsis which are predicted to localize to the cell wall. Transcripts are most abundant in aerial organs of the plant.	Ahg490641	0.401829	0.829497	0.0113126	0.999982	0.936641	0.4294	0.0370181	1	-1.12719	1	3.4814	0.00730702	-0.769784	0.981739	0.00730702	11.3255	11.4303	11.4559	11.4039	11.5932	10.23	11.2665	11.0299	10.135	10.8969	8.49595	9.84261	10.8783	9.77691	10.0257	10.227	11.2063	10.0452	9.46443	10.2386	10.9394	9.91614	9.14087	9.99879	8.73438	8.00736	7.72862	8.15678
g27956.t1	AT1G55460.1	AtKIN17,KIN17	protein_coding	DNA/RNA-binding protein Kin17%2C conserved region		Ahg474601	1.25285	0.756137	-0.0290889	0.999982	5.1137	0.53157	1.68541	1	1.39582	1	-7.20008	0.00737932	-1.45705	0.983418	0.00737932	2.04024	2.16576	1.9131	2.0397	0	1.49343	2.337	1.27681	3.29201	0	2.08118	1.79106	3.66728	0	0	1.22243	0	0	0	0	0	3.00166	0	1.00055	2.21717	0	0	0.739056
g14586.t1	AT3G55513.1		protein_coding	hypothetical protein		Ahg918001	-1.38734	0.432446	-2.49029	0.999982	9.93656	0.175254	-1.22777	1	2.27556	0.547169	-0.334648	1	-2.4476	0.00801879	0.00801879	2.45199	1.92418	0.908988	1.76172	2.32203	3.5339	2.87556	2.9105	7.97851	3.64836	3.23773	4.95487	8.34306	0	0	2.78102	1.91912	0	0	0.639707	0	7.39768	6.03092	4.4762	0.590875	2.17567	0	0.922183
g18491.t1	AT3G03100.1		protein_coding	NADH:ubiquinone oxidoreductase%2C 17.2kDa subunit		Ahg932173	-0.664477	0.622273	0.306682	0.999982	7.2221	0.328006	-2.57751	0.308238	0.730431	1	-0.895253	1	2.32466	0.00855258	0.00855258	3.34896	3.14271	3.26968	3.25378	3.52409	3.60558	4.54608	3.89192	3.73673	1.87297	3.69248	3.10073	3.64467	3.91215	0	2.51894	3.89817	0	0	1.29939	2.42265	4.47861	3.30581	3.40236	3.08581	7.06622	2.88045	4.34416
g32090.t1	AT3G29644.2		antisense_long_noncoding_rna	Natural antisense transcript overlaps with AT3G29642	Potential natural antisense gene%2C locus overlaps with AT3G29642	Ahg337115	0.349277	0.877244	0.790886	0.999982	7.48183	0.32611	-2.37967	0.936579	-0.116564	1	-3.96354	0.00873572	-0.0606056	1	0.00873572	4.62412	4.65227	4.25699	4.51113	4.96346	3.79893	3.78431	4.18223	4.07504	0	4.2147	2.76325	4.12054	4.12921	0	2.74992	4.70251	0	0	1.5675	0	4.45096	4.38515	2.94537	4.51376	3.56155	3.91114	3.99549
g02088.t1	AT1G04570.1		protein_coding	Major facilitator superfamily protein		Ahg919141	-1.26475	0.814621	0.980464	0.999982	4.47303	0.568801	1.76645	1	0.69958	1	-1.54833	1	-2.96757	0.00918252	0.00918252	0.632293	0.641005	0.22186	0.498386	1.4598	1.03383	0.542369	1.012	0.526467	0	5.78713	2.10453	1.76054	1.90684	0	1.22246	0	0	0	0	0	1.60998	1.50414	1.03804	2.73865	0.587429	2.17347	1.83318
g24374.t1	AT1G65730.1	YSL7	protein_coding	YELLOW STRIPE like 7	Arabidopsis thaliana metal-nicotianamine transporter YSL4	Ahg475677	0.104071	0.980206	1.71538	0.999982	-3.5138	0.262715	-5.55873	0.0312136	0.569377	1	-1.80339	0.840618	-2.32096	0.00918252	0.00918252	3.42185	3.444	3.13965	3.33517	3.31794	2.71949	3.73571	3.25771	2.43402	0	5.12838	2.5208	3.93824	3.65655	4.79193	4.12891	1.91912	0	5.98288	2.634	0	1.0188	1.3394	0.786068	4.42143	3.22899	2.54293	3.39778
g26276.t1	AT3G44480.3	RPP1,cog1	protein_coding	Disease resistance protein (TIR-NBS-LRR class) family	Encodes a TIR-NB-LRR R-protein RPP1 that confers resistance to Peronospora parasitica (downy mildew).	Ahg915006	-1.88979	0.0250543	-0.924081	0.999982	8.97703	0.181444	-9.58156	0.0093176	-0.355276	1	-0.283486	1	-0.662991	0.989303	0.0093176	0.793579	1.77574	3.49634	2.02189	3.22915	3.58894	4.20172	3.67327	3.54864	5.87517	4.81858	4.74746	3.50294	5.12135	0	2.87476	1.91912	0	0	0.639707	6.66272	4.60491	4.72144	5.32969	0.539983	4.93211	0.28622	1.91944
g02673.t1	AT5G35100.1		protein_coding	Cyclophilin-like peptidyl-prolyl cis-trans isomerase family protein		Ahg892225	-0.309503	0.970255	-1.24366	0.999982	1.5892	0.511987	1.89523	1	-0.60676	1	-5.23666	0.00955287	-1.75043	0.672535	0.00955287	2.57561	3.43234	2.65298	2.88698	5.78756	1.63476	2.48664	3.30299	4.42689	3.92618	1.81978	3.39095	3.62931	2.60579	0	2.07837	4.11055	0	5.98288	3.36448	5.33106	6.4622	2.68346	4.82557	2.24507	0.929503	2.60721	1.92726
g22168.t1	AT2G17660.1		protein_coding	RPM1-interacting protein 4 (RIN4) family protein		Ahg931626	0.527178	0.964665	-0.0141703	0.999982	5.26903	0.477207	-1.78649	1	2.73514	1	-4.42009	0.0095619	3.96227	0.262565	0.0095619	0.45068	0.950363	0	0.467014	0.285507	0.764089	0	0.349865	0	4.47916	1.66394	2.0477	2.58343	2.22233	0	1.60192	0	0	0	0	0	1.0188	2.95122	1.32334	2.06271	2.06451	1.46233	1.86318
g17793.t1	AT3G58250.1		protein_coding	TRAF-like family protein		Ahg905934	0.639285	0.863619	-1.54042	0.999982	0.833096	0.824222	2.26438	1	2.4958	1	6.96777	0.00999228	-0.591026	1	0.00999228	2.58974	2.10889	3.21829	2.63898	2.93803	0	2.96259	1.96687	3.45383	4.53546	2.99377	3.66102	3.18836	0	4.79193	2.6601	3.60023	3.3251	0	2.30844	3.28142	3.68289	0	2.32144	1.81442	0	0	0.604807
g13123.t1	AT5G19440.1		protein_coding	NAD(P)-binding Rossmann-fold superfamily protein	similar to Eucalyptus gunnii alcohol dehydrogenase of unknown physiological function (GI:1143445)%2C apple tree%2C PIR:T16995%3B NOT a cinnamyl-alcohol dehydrogenase	Ahg488833	-0.476284	0.802821	-2.43365	0.999982	0.780038	0.823447	4.12726	0.010057	-0.891258	1	0.674116	1	-0.987933	0.902607	0.010057	3.7342	4.31191	5.02907	4.35839	5.05291	4.72326	4.74946	4.84188	4.24785	5.58628	6.41316	5.41576	4.17358	1.53932	4.79193	3.50161	3.46139	4.25126	0	2.57088	4.20525	0	4.52713	2.9108	1.00234	1.30109	3.09609	1.79984
g28427.t1	AT5G37300.4	WSD1	protein_coding	O-acyltransferase (WSD1-like) family protein	Encodes a bifunctional enzyme%2C wax ester synthase (WS) and diacylglycerol acyltransferase (DGAT). In vitro assay indicated a ratio of 10.9 between its WS and DGAT activities. Both mutant and in vivo expression/analysis in yeast studies indicated a role in wax biosynthesis.	Ahg330267	-0.204319	0.968475	0.984013	0.999982	-0.0506987	0.989313	2.99552	0.010057	-1.56443	1	1.93099	1	-2.18404	0.827733	0.010057	2.10439	2.45294	3.05561	2.53765	3.55128	1.62989	2.88539	2.68885	3.08521	0	2.59945	1.89489	2.22988	2.01984	4.79193	3.01388	0	5.52701	0	1.84234	5.61404	3.64906	0.385257	3.21612	3.00653	3.66977	2.30741	2.99457
g27618.t1	AT5G24660.1	LSU2	protein_coding	response to low sulfur 2		Ahg942024	-0.197888	0.929668	0.958217	0.999982	-0.206607	0.911431	-0.671259	1	-0.65504	1	-3.4112	0.0101694	1.51006	0.715087	0.0101694	6.48236	6.39868	6.37153	6.41752	7.02606	6.28193	6.61773	6.64191	5.80784	4.92084	5.77232	5.50033	7.24004	5.81513	7.33283	6.796	7.31804	7.82368	6.71069	7.28414	7.55878	6.81511	3.62356	5.99915	5.11145	7.42801	5.58779	6.04242
g13928.t1	AT1G19210.1		protein_coding	Integrase-type DNA-binding superfamily protein	encodes a member of the DREB subfamily A-5 of ERF/AP2 transcription factor family. The protein contains one AP2 domain. There are 15 members in this subfamily including RAP2.1%2C RAP2.9 and RAP2.10.	Ahg472144	1.13299	0.73775	0.314144	0.999982	8.19084	0.275355	-2.48587	1	0.558977	1	-1.15363	1	2.30644	0.0101762	0.0101762	2.43302	3.14271	2.49943	2.69172	0.523739	1.62989	3.5231	1.89224	5.86423	1.87297	4.3841	4.04043	5.62063	4.46481	0	3.36182	3.22431	0	0	1.07477	0	4.88157	5.361	3.41419	3.65259	2.42104	2.30741	2.79368
g12621.t1	AT2G40330.1	PYL6,RCAR9,regulatory components of ABA receptor 9	protein_coding	PYR1-like 6	Encodes a member of the PYR (pyrabactin resistance )/PYL(PYR1-like)/RCAR (regulatory components of ABA receptor) family proteins with 14 members. PYR/PYL/RCAR family proteins function as abscisic acid sensors. Mediate ABA-dependent regulation of protein phosphatase 2Cs ABI1 and ABI2.	Ahg483087	1.422	0.32193	0.652023	0.999982	1.36563	0.883927	-1.10389	1	0.147414	1	-2.11188	1	3.0216	0.0105502	0.0105502	6.3806	6.46078	5.49354	6.11164	2.87702	6.38196	4.77973	4.67957	0.526467	1.47261	0.784871	0.927984	1.45255	1.33782	0	0.930125	5.89289	0	0	1.9643	0	0.329479	0	0.109826	0.539983	0.416888	0	0.318957
g15410.t1	AT4G19170.1	NCED4,CCD4,carotenoid cleavage dioxygenase 4	protein_coding	nine-cis-epoxycarotenoid dioxygenase 4	chloroplast-targeted member of a family of enzymes similar to nine-cis-epoxycarotenoid dioxygenase	Ahg946256	0.442548	0.820839	1.12459	0.999982	3.79732	0.16573	-0.48945	1	0.11283	1	3.00617	0.187622	2.2221	0.0105502	0.0105502	5.93396	6.39517	6.66164	6.33026	6.41737	5.85577	5.48577	5.91964	5.45017	3.42812	5.52931	4.80253	5.83328	6.61259	6.34175	6.26254	5.21587	3.3251	5.40928	4.65008	6.31303	7.97533	7.60779	7.29872	6.79551	5.37644	6.0672	6.07972
g20045.t1	AT3G24460.1		protein_coding	Serinc-domain containing serine and sphingolipid biosynthesis protein		Ahg479955	2.19352	8.63e-05	3.34848	0.999982	6.45387	0.373751	0.0822424	1	-1.18854	1	-0.108688	1	4.05319	0.0105502	0.0105502	4.15927	3.94095	3.95071	4.01697	1.94294	1.62989	2.79342	2.12208	1.21487	0	1.05964	0.758168	4.6496	1.6502	0	2.09993	4.14499	0	0	1.38166	0	3.9418	2.40198	2.11459	2.63703	4.1769	4.10757	3.6405
g11028.t1	AT5G59320.1	LTP3	protein_coding	lipid transfer protein 3	Predicted to encode a PR (pathogenesis-related) protein. Belongs to the lipid transfer protein (PR-14) family with the following members: At2g38540/LTP1%2C At2g38530/LTP2%2C At5g59320/LTP3%2C At5g59310/LTP4%2C At3g51600/LTP5%2C At3g08770/LTP6%2C At2g15050/LTP7%2C At2g18370/LTP8%2C At2g15325/LTP9%2C At5g01870/LTP10%2C At4g33355/LTP11%2C At3g51590/LTP12%2C At5g44265/LTP13%2C At5g62065/LTP14%2C At4g…	Ahg496059	-0.65417	0.811388	-1.26105	0.999982	1.80808	0.355464	2.92101	0.0105713	-1.11227	0.751543	0.170004	1	-0.488686	1	0.0105713	1.90694	2.54801	2.99674	2.4839	3.28592	1.92341	3.83132	3.01355	7.1668	5.89683	8.78316	7.28226	4.79208	6.4806	8.06621	6.4463	7.10134	6.77167	5.98288	6.61863	9.03449	6.76463	5.67044	7.15652	7.70518	8.9386	8.82072	8.48817
g26008.t1	AT5G05600.1		protein_coding	2-oxoglutarate (2OG) and Fe(II)-dependent oxygenase superfamily protein		Ahg487361	0.196798	0.976735	-1.46224	0.999982	7.57661	0.320037	-3.39205	0.0113167	-0.813208	1	-0.66305	1	-1.43069	0.874608	0.0113167	1.9758	2.45294	3.13965	2.5228	3.43932	1.26099	2.35255	2.35095	6.97811	4.87793	8.09755	6.6512	5.26092	6.90515	0	4.05535	3.22431	0	0	1.07477	0	4.55932	4.4673	3.00888	6.01749	4.53063	2.48755	4.34522
g15111.t1	AT1G52720.1		protein_coding	hypothetical protein		Ahg923802	-0.263583	0.92383	-1.4434	0.999982	0.378437	0.787044	-2.99839	0.0119753	0.850934	1	0.355575	1	1.0762	0.759905	0.0119753	6.07403	6.06231	5.50415	5.88016	6.69232	5.3506	6.42431	6.15574	9.03153	10.2649	11.0389	10.1118	9.82809	9.30225	7.33283	8.82106	5.82371	6.99218	8.54871	7.12153	7.30393	7.03708	8.08364	7.47488	9.9292	7.01856	7.23514	8.06097
g20154.t1	AT3G17210.1	HS1,ATHS1,A. THALIANA HEAT STABLE PROTEIN 1	protein_coding	heat stable protein 1	Encodes a heat stable protein with antimicrobial and antifungal activity.	Ahg479193	0.495688	0.813315	-0.958336	0.999982	0.762396	0.786664	0.988237	1	1.61753	0.834763	0.330207	1	6.6058	0.0122835	0.0122835	4.56679	4.45235	3.83901	4.28605	4.22325	3.03491	4.21667	3.82494	3.01307	5.80476	0	2.93927	4.06192	2.93461	0	2.33218	5.33401	4.25126	0	3.19509	0	3.58851	4.53991	2.70947	3.78296	0.434878	3.51448	2.57744
g21107.t1	AT1G67810.1	SUFE2	protein_coding	sulfur E2	Encodes a protein capable of stimulating the cysteine desulfurase activity of CpNifS (AT1G08490) in vitro. SufE2:GFP localizes to the chloroplasts where it is likely to play a role in iron-sulfur cluster assembly. Transcript levels for this gene are high in the pollen relative to other organs based on RT-PCR analysis.	Ahg475889	-2.61501	0.686898	-0.917593	0.999982	5.81073	0.4021	-1.85972	1	-0.0565716	1	-0.762109	1	2.49912	0.0122835	0.0122835	0	0	0.22186	0.0739534	0.907162	0.764089	0	0.557084	2.17734	3.01809	3.47523	2.89022	2.08974	2.22233	0	1.43736	1.91912	0	0	0.639707	0	2.42264	2.95122	1.79129	2.06271	4.42208	2.30741	2.93073
g23629.t1	AT5G44567.1		protein_coding	hypothetical protein		Ahg948315	-0.794006	0.814116	0.25896	0.999982	1.93987	0.552882	2.48712	1	0.334518	1	-0.896497	1	3.20936	0.0122835	0.0122835	1.19118	2.59329	5.01134	2.93194	0	5.22155	5.44101	3.55418	6.05787	4.15905	0.445164	3.55403	5.58838	5.21748	0	3.60195	3.89817	0	5.40928	3.10248	4.51145	0	6.57405	3.69517	0	5.21013	4.12582	3.11198
g27562.t1	AT1G31390.1		protein_coding	TRAF-like family protein		Ahg336568	0.431226	0.96716	3.59401	0.999982	-3.36206	0.268732	-5.18982	1	1.68192	1	5.54686	0.525266	-7.16555	0.0122835	0.0122835	1.40604	0.80396	0.22186	0.810619	2.02281	0	0	0.674269	0	0	1.02418	0.341393	3.02941	0	0	1.0098	2.71454	6.51128	0	3.07527	0	2.61617	1.78607	1.46741	3.54448	0	2.17417	1.90622
g02901.t1	AT2G18260.1	SYP112,ATSYP112	protein_coding	syntaxin of plants 112	member of SYP11 Gene Family	Ahg480733	0.80081	0.443473	-1.23857	0.999982	7.29845	0.338043	0.388075	1	5.51438	0.0123767	0.509106	1	-0.0566584	1	0.0123767	4.73941	4.91432	5.30173	4.98515	4.72154	3.43024	4.49735	4.21638	2.70056	5.25852	1.51498	3.15802	3.07993	2.76276	0	1.94756	4.53949	0	0	1.51316	0	4.13071	4.33549	2.82207	2.50076	1.98676	4.14956	2.87903
g06373.t1	AT3G05900.1		protein_coding	neurofilament protein-like protein			0.628266	0.552375	-1.20613	0.999982	10.4155	0.0839942	0.487602	1	1.03822	0.844132	1.03418	1	2.20876	0.0124289	0.0124289	7.05137	6.97227	6.82285	6.94883	6.75505	5.75677	6.54203	6.35128	5.61481	6.53021	5.25668	5.80057	6.27471	4.72027	0	3.66499	6.88069	0	0	2.29356	5.85051	5.89471	7.8567	6.53397	5.23918	4.55139	6.13634	5.30897
g04299.t1	AT5G39560.1		protein_coding	Galactose oxidase/kelch repeat superfamily protein		Ahg945081	1.63945	0.787896	-5.65957	0.999982	2.90682	0.757591	2.08193	1	-0.464695	1	6.95879	0.0124895	-2.87608	0.960288	0.0124895	1.07043	1.69495	1.9972	1.58753	0	0	2.97185	0.990618	0.911342	2.66123	1.96042	1.84433	0	0	0	0	0	0	0	0	0	0	1.1534	0.384465	3.65259	0	2.64768	2.10009
g26683.t1	AT1G76920.1		protein_coding	F-box family protein		Ahg927086	-1.39695	0.0593882	0.993975	0.999982	6.22385	0.412117	-1.44278	1	-3.24436	0.701144	-0.384678	1	3.55218	0.0131114	0.0131114	1.94247	2.20129	2.37642	2.1734	3.02902	3.85536	3.26751	3.38396	3.19821	0	2.43078	1.87633	2.93836	3.44578	0	2.12805	0	0	0	0	3.81605	0	3.32489	2.38031	3.52299	2.9017	2.49319	2.97263
g08965.t1	AT4G05440.1	EDA35	protein_coding	temperature sensing protein-like protein		Ahg895611	0.618193	0.658971	0.877977	0.999982	6.50163	0.363219	1.28023	1	0.657894	1	-7.63859	0.013222	-0.95477	0.960288	0.013222	3.97189	3.72521	4.39721	4.03143	3.68935	3.4848	3.21175	3.46196	3.1403	0	1.91827	1.68619	2.68288	2.83681	0	1.8399	2.71454	0	0	0.904847	4.51145	2.35117	2.47211	3.11158	2.30858	2.52589	1.23104	2.02184
g00491.t1	AT4G34410.1	RRTF1,ERF109,ethylene response factor 109	protein_coding	redox responsive transcription factor 1	encodes a member of the ERF (ethylene response factor) subfamily B-3 of ERF/AP2 transcription factor family. The protein contains one AP2 domain. There are 18 members in this subfamily including ATERF-1%2C ATERF-2%2C AND ATERF-5.	Ahg944463	2.06251	0.00152402	-0.486487	0.999982	0.830786	0.58251	-3.29389	0.0150466	2.56881	0.013223	-3.13163	0.0924344	1.93748	0.124936	0.013223	5.44412	5.44346	2.65983	4.5158	2.48429	3.42977	2.47602	2.7967	6.42621	8.31636	7.78878	7.51045	5.98934	7.61423	8.64938	7.41765	4.84896	8.3478	9.2353	7.47736	10.4251	6.96484	7.64136	8.34377	6.39748	4.95357	3.35283	4.90129
g17526.t1	AT2G10608.1		protein_coding	transmembrane protein			0.534639	0.662078	0.780524	0.999982	1.98073	0.396462	-1.67682	1	2.20317	0.0135824	1.1839	1	0.990157	0.826433	0.0135824	6.58968	6.82774	6.98582	6.80108	5.39874	6.57316	6.92928	6.30039	5.30569	3.92618	3.97211	4.40133	6.05215	5.25629	4.79193	5.36679	6.87489	6.00346	0	4.29279	3.28142	4.83058	7.9108	5.34093	6.28804	5.10324	7.03889	6.14339
g04247.t1	AT4G29780.1		protein_coding	nuclease			1.65584	0.0024469	-0.944748	0.999982	5.03412	0.165649	-4.1099	0.0137637	1.2033	1	-1.68048	0.90494	1.8879	0.124099	0.0137637	5.92092	6.1596	4.38877	5.48976	4.00897	3.86956	4.0054	3.96131	7.97238	5.53196	6.2238	6.57605	6.74082	6.6305	0	4.4571	5.75105	4.25126	0	3.3341	4.97869	6.79191	9.17565	6.98209	5.44863	4.75307	3.04292	4.41487
g24396.t1	AT1G35140.1	PHI-1,EXL1,EXORDIUM like 1	protein_coding	Phosphate-responsive 1 family protein	EXL1 is involved in the C-starvation response. Phenotypic changes of an exl1 loss of function mutant became evident only under corresponding experimental conditions. For example%2C the mutant showed diminished biomass production in a short-day/low light growth regime%2C impaired survival during extended night%2C and impaired survival of anoxia stress.	Ahg473657	1.00746	0.180531	0.299311	0.999982	0.662238	0.641348	-3.27065	0.0137637	0.0592226	1	-0.857768	1	1.38007	0.625069	0.0137637	6.45135	6.59582	4.94429	5.99715	4.50712	6.10048	4.5376	5.0484	5.57538	4.58965	5.4897	5.21824	6.00074	6.68913	0	4.22995	6.29419	7.93424	6.71069	6.97971	7.26355	6.76817	8.22805	7.41992	6.16922	5.39769	3.60156	5.05616
g09921.t1	AT1G16730.1	UP6	protein_coding	hypothetical protein		Ahg334946	-0.356796	0.951367	-0.836018	0.999982	7.73339	0.312557	-0.250585	1	-0.408626	1	-3.63876	0.0146812	0.290108	1	0.0146812	1.19118	1.60937	1.93584	1.5788	0.523739	2.5578	2.47602	1.85252	4.21846	6.05927	4.593	4.95691	4.09309	4.63413	4.79193	4.50639	2.71454	0	0	0.904847	0	4.42793	4.89592	3.10795	4.58043	3.7438	5.15671	4.49365
g14026.t1	AT1G18300.1	NUDT4,atnudt4,nudix hydrolase homolog 4	protein_coding	nudix hydrolase homolog 4		Ahg312784	1.22679	0.0293881	-0.541363	0.999982	1.25002	0.480905	-2.48377	1	1.46071	0.922686	-3.46395	0.0146812	1.26811	0.607379	0.0146812	4.60196	4.8284	3.4991	4.30982	3.31794	3.52035	2.88539	3.24123	5.58864	4.53546	3.91622	4.68011	4.49149	5.4112	0	3.3009	5.21587	6.64734	0	3.9544	5.95563	5.36737	7.41426	6.24575	3.93542	3.53031	2.74534	3.40369
g04974.t1	AT1G11220.2		protein_coding	cotton fiber%2C putative (DUF761)		Ahg471257	-0.266957	0.97129	0.718746	0.999982	-7.34859	0.139496	-0.726064	1	2.18336	1	-2.0222	1	-4.62199	0.0163022	0.0163022	1.40604	1.20496	0.583721	1.0649	1.3402	1.4572	0.935629	1.24434	2.31138	0	3.9837	2.09836	3.24298	1.50245	0	1.58181	0	0	7.19218	2.39739	0	0	0.385257	0.128419	1.98211	0.416888	0.524948	0.974649
g05780.t1	AT3G12520.1	SULTR4%3B2	protein_coding	sulfate transporter 4%3B2	Encodes a sulfate transporter that in induced under sulfate limitation.	Ahg928972	-0.829006	0.75478	-1.75388	0.999982	3.85858	0.650868	3.24049	1	-1.57036	1	0.067817	1	4.89395	0.0163022	0.0163022	1.593	1.85224	1.41271	1.61932	2.48429	2.05045	2.21751	2.25075	1.4655	2.4431	1.48921	1.79927	0.520275	1.33782	0	0.619367	0	0	0	0	0	1.48332	0.689017	0.724113	0.295109	1.22662	2.0258	1.18251
g25670.t1						Ahg344203	0.297618	0.940895	2.2186	0.999982	4.93114	0.508351	-4.00314	1	2.94423	0.906178	-7.14611	0.0164583	1.2205	0.920947	0.0164583	2.65922	2.54755	1.58248	2.26308	2.23886	2.46961	1.49848	2.06898	0.911342	0	0	0.303781	1.79073	1.6502	0	1.14698	3.22431	0	0	1.07477	0	2.23096	1.50414	1.24503	2.5277	0	1.51423	1.34731
g13078.t1						Ahg912730	-0.793058	0.960779	-3.02611	0.999982	5.60374	0.484415	-2.42531	1	1.21316	1	-5.24588	0.0165055	2.57445	0.890522	0.0165055	0	0.246678	0	0.0822259	0	0	0.542369	0.18079	0	4.29573	2.08978	2.1285	0.72364	0	0	0.241213	0	0	0	0	4.20525	0.823488	0	1.67625	1.37231	1.58989	0.909016	1.2904
g31834.t1	AT3G52320.1		protein_coding	F-box and associated interaction domains-containing protein		Ahg342455	-1.47584	0.0223515	-0.913806	0.999982	4.83973	0.560899	0.84297	1	2.10104	0.983446	-4.42248	0.0165692	-1.57912	0.655945	0.0165692	3.15116	3.51632	0.872775	2.51342	4.32473	4.54507	2.88539	3.9184	4.11226	0.916569	5.24298	3.42393	4.46337	0	4.79193	3.0851	1.91912	0	0	0.639707	0	2.73212	0	0.910707	3.72866	3.32858	0	2.35241
g29612.t1							-0.38507	0.971924	0.632873	0.999982	5.79982	0.403916	-2.34695	1	1.35596	0.510692	-3.56994	0.166459	-3.43873	0.0174673	0.0174673	0.157698	1.48514	2.07611	1.23965	1.51939	2.17836	0	1.23258	1.25801	0	5.09962	2.11921	1.81853	2.42717	0	1.41523	0	0	0	0	0	2.90169	2.43257	1.77809	3.38405	2.47507	4.49696	3.45203
g07545.t1	AT5G64450.1		protein_coding	NYN domain protein			0.544662	0.900051	-1.66927	0.999982	0.0243787	0.996802	-0.481554	1	0.866875	1	-0.236214	1	-2.66849	0.0192419	0.0192419	1.07043	2.12008	3.52974	2.24008	0.523739	2.71949	2.34868	1.86397	3.63862	4.08552	3.04142	3.58852	2.67848	2.38644	0	1.68831	0	3.3251	0	1.10837	0	3.20118	0.925932	1.3757	4.37389	5.42225	3.63379	4.47664
g06566.t1	AT3G16470.1	JR1,JAL35,jacalin-related lectin 35	protein_coding	Mannose-binding lectin superfamily protein	JA-responsive gene	Ahg479107	-0.787716	0.26563	-1.2869	0.999982	1.52013	0.357225	0.543536	1	-2.27284	0.0764807	1.75093	1	-2.10023	0.0194741	0.0194741	8.15016	7.92726	7.2219	7.76644	9.36424	8.3674	8.01594	8.58253	11.9687	9.75004	9.05037	10.2564	8.51129	9.81997	9.54817	9.29315	8.24902	9.17594	9.9	9.10832	9.25649	8.68473	11.4991	9.81344	9.20847	6.60474	7.84058	7.8846
g25162.t1	AT1G59620.1	CW9	protein_coding	Disease resistance protein (CC-NBS-LRR class) family	Encodes CW9.	Ahg475351	1.65909	0.581927	-1.21002	0.999982	-1.72809	0.605781	1.03202	1	3.20188	1	1.72021	1	6.90984	0.0194741	0.0194741	0.448744	1.20962	2.93536	1.53124	0	0.439497	1.90233	0.78061	4.05951	0	4.00074	2.68675	3.51368	0	0	1.17123	0	5.78482	0	1.92827	0	4.04159	0	1.3472	3.77724	3.20796	0	2.3284
g28775.t1	AT1G52040.1	MBP1,ATMBP	protein_coding	myrosinase-binding protein 1	Encodes myrosinase-binding protein expressed in flowers.	Ahg474322	-0.70864	0.349895	-1.02017	0.999982	1.45326	0.380789	1.45338	1	-0.253068	1	1.21383	1	-2.17318	0.0194741	0.0194741	6.79449	6.8632	6.62457	6.76075	7.77663	7.58288	7.12423	7.49458	8.55737	7.54313	7.7884	7.96297	6.37001	7.43104	8.20322	7.33476	6.70796	7.88002	4.44283	6.3436	8.37712	7.26344	8.29175	7.97743	7.714	5.4829	5.62316	6.27336
g18892.t1							0.167548	0.982011	0.0195232	0.999982	1.93384	0.415954	-2.92242	0.0201018	1.47592	0.970587	1.14828	1	0.234134	1	0.0201018	7.04937	7.36878	5.65931	6.69249	3.92832	8.27773	6.88612	6.36406	0.911342	6.17012	4.73684	3.93943	0.283465	7.11367	5.76565	4.3876	6.4922	6.77167	5.98288	6.41558	0	5.62906	9.14945	4.92617	6.52028	6.49916	7.44773	6.82239
g26698.t1	AT1G24400.1	LHT2,AATL2,AMINO ACID TRANSPORTER-LIKE PROTEIN 2,ATLHT2,ARABIDOPSIS LYSINE HISTIDINE TRANSPORTER 2	protein_coding	lysine histidine transporter 2	High-affinity transporter for neutral and acidic amino acids%2C expressed in tapetum tissue of anthers	Ahg921747	-0.138644	0.964665	-0.375623	0.999982	0.673946	0.744964	0.707791	1	0.0982261	1	1.69148	1	-2.62791	0.0210301	0.0210301	4.91407	4.58111	4.49883	4.66467	4.10384	5.27443	5.10074	4.82634	4.95173	5.78515	4.3841	5.04033	4.61167	3.72482	7.07158	5.13602	4.98191	5.78482	0	3.58891	3.81605	4.86884	5.81769	4.83419	3.91386	4.31699	5.9076	4.71282
g28774.t1	AT1G52040.1	MBP1,ATMBP	protein_coding	myrosinase-binding protein 1	Encodes myrosinase-binding protein expressed in flowers.	Ahg474322	0.087606	0.980698	-3.7925	0.999982	2.61825	0.365701	1.20883	1	-3.01396	0.29337	4.17763	0.0217301	-3.68878	0.870382	0.0217301	4.10803	3.51019	3.45975	3.69266	4.37398	3.15344	3.30862	3.61201	9.13798	0	5.97037	5.03612	2.71567	5.98245	0	2.89937	3.33584	4.68483	6.3922	4.80429	0	4.13113	9.0207	4.38395	3.99517	0	2.07697	2.02405
g00035.t1	AT5G17350.1		protein_coding	hypothetical protein		Ahg488600	0.610026	0.602592	-0.612473	0.999982	1.72049	0.371203	-2.20808	0.996073	0.326121	1	-3.30922	0.022397	1.12728	0.672535	0.022397	4.90535	4.92896	4.02625	4.62019	3.77533	4.56649	3.92098	4.0876	5.14368	6.05927	5.05184	5.41826	5.60778	5.54939	0	3.71906	5.10363	5.78482	4.44283	5.11043	6.31303	4.86896	7.31237	6.16479	4.05844	4.06584	2.59625	3.57351
g10275.t1	AT4G25480.1	DREB1A,ATCBF3,CBF3,C-REPEAT BINDING FACTOR 3	protein_coding	dehydration response element B1A	encodes a member of the DREB subfamily A-1 of ERF/AP2 transcription factor family (CBF3). The protein contains one AP2 domain. There are six members in this subfamily%2C including CBF1%2C CBF2%2C and CBF3. This gene is involved in response to low temperature and abscisic acid.	Ahg200003	0.403539	0.948166	0.932298	0.999982	7.83432	0.278384	-1.15557	1	1.2954	1	-3.75216	0.0234582	0.256383	1	0.0234582	3.18005	2.98175	1.50009	2.55396	0.907162	2.99503	2.79342	2.23187	2.42931	3.42812	3.97941	3.27895	3.51368	4.76958	4.79193	4.3584	3.22431	0	0	1.07477	4.97869	4.78955	2.62953	4.13259	4.88671	2.32784	3.22052	3.47836
g03037.t1	AT4G36850.1		protein_coding	PQ-loop repeat family protein / transmembrane family protein		Ahg490949	1.82235	0.887942	1.58893	0.999982	-7.85213	0.0773089	-6.01868	0.0811454	2.11854	0.993219	0.764471	1	2.8389	0.0235343	0.0235343	0	0	0.414106	0.138035	0	0	0	0	0	3.74703	2.4162	2.05441	1.45255	0	6.34175	2.5981	0	0	6.3922	2.13073	0	0	0	0	0	5.08042	0	1.69347
g03173.t1	AT2G32830.1	PHT1%3B5,PHT5,PHOSPHATE TRANSPORTER 5	protein_coding	phosphate transporter 1%3B5	Encodes Pht1%3B5%2C a member of the Pht1 family of phosphate transporters which include: Pht1%3B1/At5g43350%2C Pht1%3B2/At5g43370%2C Pht1%3B3/At5g43360%2C Pht1%3B4/At2g38940%2C Pht1%3B5/At2g32830%2C Pht1%3B6/At5g43340%2C Pht1%3B7/At3g54700%2C Pht1%3B8/At1g20860%2C Pht1%3B9/At1g76430 (Plant Journal 2002%2C 31:341).	Ahg482224	0.357877	0.968475	0.632882	0.999982	2.47874	0.797083	0.320359	1	1.00474	1	-1.09457	1	3.26728	0.0235343	0.0235343	0.45068	1.20496	1.22026	0.958633	0.907162	0.432049	0.935629	0.75828	1.21487	0	4.33327	1.84938	1.76054	1.90684	0	1.22246	0	0	0	0	0	0.823488	0	0.274496	1.09416	2.37519	2.54293	2.00409
g31416.t1	AT2G11851.1		protein_coding	hypothetical protein		Ahg899564	3.51408	0.716104	-3.88198	0.999982	8.0499	0.243244	-2.13e-16	1	2.25e-17	1	6.62e-17	1	6.57967	0.0235343	0.0235343	0	2.3208	4.50993	2.27691	2.75231	0.0543711	0	0.935559	5.11188	4.229	0	3.11363	0	3.97096	0	1.32365	5.27304	0	0	1.75768	5.33106	3.51529	4.72561	4.52399	0	0	0	0
g17621.t1	AT1G32900.1	GBSS1	protein_coding	UDP-Glycosyltransferase superfamily protein		Ahg473472	-0.198662	0.938644	-0.663807	0.999982	0.878855	0.482562	-0.739095	1	-0.436039	1	1.87554	1	2.24607	0.0236785	0.0236785	10.4807	10.3913	10.4762	10.4494	11.2696	9.88645	10.8739	10.6767	10.4636	11.7293	10.5476	10.9135	11.1517	9.47943	11.2152	10.6154	10.2878	10.3644	9.02156	9.89124	11.178	9.40199	9.46463	10.0149	9.97417	9.21845	9.69934	9.63065
g32086.t1	AT3G01610.2	CDC48C,emb1354,embryo defective 1354	protein_coding	cell division cycle 48C	AAA-type ATPase - Over 90%25 homologous to CDC48a	Ahg906882	0.108037	0.978559	6.53562	0.999982	5.32049	0.511671	-7.78552	0.0640603	0.640006	1	1.9984	0.978969	-2.35524	0.0236785	0.0236785	4.68657	3.8305	3.14752	3.8882	5.28828	2.79401	3.20391	3.76206	0	0	0.445164	0.148388	0	0	7.07158	2.35719	5.08483	0	0	1.69494	0	3.208	0	1.06933	3.70375	2.89587	0.909016	2.50288
g11217.t1	AT3G21180.1	ACA9,ATACA9	protein_coding	autoinhibited Ca(2+)-ATPase 9	one of the type IIB calcium pump isoforms. encodes an autoinhibited Ca(2+)-ATPase that contains an N-terminal calmodulin binding autoinhibitory domain.	Ahg479638	0.772555	0.527597	-0.0922911	0.999982	8.46031	0.261585	-0.813594	1	2.0293	1	-6.52347	0.0255218	-0.584214	0.976037	0.0255218	6.04628	5.43104	4.78648	5.42127	6.18545	3.86956	3.96381	4.67294	0	2.85067	4.90292	2.58453	0	4.75333	0	1.58444	5.50814	0	0	1.83605	0	4.75021	5.879	3.54307	5.85727	1.81263	7.03966	4.90319
g06061.t1	AT5G15380.1	DRM1	protein_coding	domains rearranged methylase 1	Encodes methyltransferase involved in the de novo DNA methylation and maintenance of asymmetric methylation of DNA sequences.	Ahg893447	-0.900196	0.823955	1.36175	0.999982	6.60752	0.352963	0.315357	1	-1.29024	1	-7.01034	0.0262746	-1.8585	0.590252	0.0262746	0.242867	1.51839	3.41166	1.72431	0	3.76228	3.20391	2.32206	2.31138	0.916569	2.13797	1.78864	2.3576	1.33782	6.34175	3.34573	3.60023	0	0	1.20008	2.42265	3.16243	3.51186	3.03231	0	2.27888	0	0.759627
g07986.t1	AT2G32190.1		protein_coding	cysteine-rich/transmembrane domain A-like protein		Ahg482146	-0.12939	0.991251	0.43218	0.999982	-4.35217	0.175254	-1.95153	1	0.136537	1	-3.1891	0.0262746	-1.35443	0.375936	0.0262746	1.67812	1.77574	0.583721	1.34586	0.523739	2.64091	1.24433	1.46966	0.911342	1.47261	3.88126	2.0884	2.29515	0.384646	5.76565	2.81515	5.21587	0	8.37926	4.53171	2.42265	2.49008	2.12665	2.34646	3.82423	3.68864	4.57421	4.02903
g11038.t1	AT5G59050.1		protein_coding	G patch domain protein		Ahg496051	0.448036	0.878685	-0.229505	0.999982	6.66746	0.365701	-0.103371	1	0.0907709	1	-1.12072	1	-3.04922	0.0266205	0.0266205	3.20866	2.58614	2.58186	2.79222	3.00051	1.62989	2.58976	2.40672	3.21199	0	3.21937	2.14378	1.86484	2.3156	0	1.39348	3.22431	0	0	1.07477	0	4.15314	2.63878	2.26397	2.75959	2.06451	3.38349	2.73586
g12259.t1	AT5G62660.1		protein_coding	F-box and associated interaction domains-containing protein		Ahg918030	1.49009	0.74334	-0.280274	0.999982	7.39447	0.341161	-0.883558	1	-0.0492789	1	0.770844	1	3.72353	0.0266205	0.0266205	1.75849	2.18363	0.583721	1.50862	0.523739	0.432049	1.24433	0.733373	4.37975	0	5.12838	3.16938	3.20951	4.07793	0	2.42915	1.91912	0	0	0.639707	0	3.07728	5.0371	2.70479	4.73598	2.37519	5.67335	4.26151
g19022.t1	AT1G52390.1		protein_coding	hypothetical protein		Ahg913761	0.0331132	0.994893	-0.256442	0.999982	7.69539	0.313865	0.682194	1	1.68483	1	-0.0385573	1	-6.86003	0.0266205	0.0266205	4.07137	4.19707	4.55102	4.27315	3.94891	4.40943	4.45895	4.27243	5.06653	3.74703	5.14321	4.65226	4.52249	5.47711	0	3.3332	3.89817	0	0	1.29939	0	4.74787	4.50669	3.08485	4.20768	3.7438	3.08083	3.67744
g18365.t1	AT2G38240.1		protein_coding	2-oxoglutarate (2OG) and Fe(II)-dependent oxygenase superfamily protein		Ahg482833	-2.91634	0.701243	-1.21973	0.999982	0	1	-4.616	1	-3.5704	1	-3.22971	0.0276101	-4.44264	0.08445	0.0276101	0	0	0	0	0.728151	0	0	0.242717	3.95727	3.54244	7.85335	5.11769	2.47493	6.66131	0	3.04541	1.91912	0	0	0.639707	0	0	0	0	3.04672	0	0.28622	1.11098
g21873.t1	AT1G64200.1	VHA-E3	protein_coding	vacuolar H+-ATPase subunit E isoform 3		Ahg315014	0.426042	0.916482	0.19992	0.999982	5.71841	0.410496	1.35323	1	-0.937149	1	-4.64283	0.0277045	-0.401298	1	0.0277045	3.22487	2.10076	1.85925	2.39496	3.41377	1.83582	0.533299	1.92763	1.80977	3.7413	0.635102	2.06206	2.65778	3.31769	0	1.99182	2.99183	0	0	0.997276	0	2.84306	2.32034	1.72113	2.91224	2.34934	1.61379	2.29179
g18313.t1	AT2G37750.1		protein_coding	hypothetical protein		Ahg482777	-3.7e-16	1	-2.75002	0.999982	2.47874	0.797083	-1.87539	1	3.92074	0.659451	-1.23306	1	-3.52734	0.0277636	0.0277636	0	0	0	0	0	0	0	0	0.526467	4.15905	1.66394	2.11649	0.283465	1.15196	0	0.478476	0	0	0	0	0	0.823488	0	0.274496	0.749262	0	0	0.249754
g28943.t1	AT5G48850.1	ATSDI1	protein_coding	Tetratricopeptide repeat (TPR)-like superfamily protein	homologous to the wheat sulphate deficiency-induced gene sdi1. Expression in root and leaf is induced by sulfur starvation. Knockout mutants retained higher root and leaf sulfate concentrations%2C indicating a role in regulation of stored sulfate pools.	Ahg494948	0.280284	0.921785	-2.13526	0.999982	9.99425	0.16573	0.338867	1	-3.15041	0.172696	1.40038	1	3.27744	0.0277636	0.0277636	4.35292	4.59231	2.83809	3.92777	4.45999	3.60558	3.05342	3.70633	5.97948	4.3595	4.73684	5.02527	4.05591	2.76665	0	2.27419	4.14499	0	0	1.38166	8.08436	5.18607	3.00722	5.42589	4.18985	4.22938	3.25674	3.89199
g07522.t1	AT5G64610.1	HAM1	protein_coding	histone acetyltransferase of the MYST family 1	Encodes an enzyme with histone acetyltransferase activity. HAM1 primarily acetylate histone H4%2C but also display some ability to acetylate H3. Prior acetylation of lysine 5 on histone H4 reduces radioactive acetylation by either HAM1. HAM1 acetylates histone H4 lysine 5.	Ahg496673	0.277298	0.965327	-2.05698	0.999982	-0.835595	0.834512	1.7153	1	1.18919	1	-1.66887	1	-2.88821	0.0283622	0.0283622	1.71806	2.67011	3.40488	2.59769	2.98225	0.432049	3.38308	2.26579	3.47284	4.229	3.45159	3.71781	2.31732	2.10837	0	1.47523	0	0	4.44283	1.48094	0	2.8757	0	0.958567	3.23899	2.42869	4.12364	3.26377
g18931.t1							0.765954	0.239397	-1.92089	0.999982	9.11189	0.216944	1.48574	1	-0.841252	1	-4.40415	0.0285945	-0.745522	0.908314	0.0285945	6.47283	6.46991	5.76893	6.23722	5.92983	5.54654	5.06185	5.51274	4.82297	5.19002	5.57378	5.19559	3.91766	3.34571	0	2.42112	5.59373	0	0	1.86458	6.59923	5.89471	1.3394	4.61111	3.67839	6.35897	1.7714	3.93625
g25930.t1	AT1G17600.1		protein_coding	Disease resistance protein (TIR-NBS-LRR class) family		Ahg471970	0.389284	0.977221	-5.96704	0.999982	5.47797	0.437094	-7.29466	0.829635	0.324882	1	-6.63806	0.0290478	-0.559457	1	0.0290478	0.242867	0.457272	0.414106	0.371415	0	0.432049	0.542369	0.324806	0	3.42812	1.81978	1.7493	0	0	0	0	0	0	0	0	0	1.83414	2.83225	1.55546	0	2.84766	0.909016	1.25223
g07145.t1	AT2G28110.1	FRA8,IRX7,IRREGULAR XYLEM 7	protein_coding	Exostosin family protein	Homolog to AT5G22940%2C a member of glycosyltransferase family 47 that is involved in secondary cell wall biosynthesis. It exhibits high sequence similarity to tobacco (Nicotiana plumbaginifolia) pectin glucuronyltransferase. Protein has a domain that shares significant similarity with the pfam03016 domain. It is expressed specifically in developing vessels and fiber cells%2C and FRA8 is targeted…	Ahg481698	-0.314002	0.983002	2.77528	0.999982	2.88343	0.759793	0.627775	1	4.18545	0.0295941	-0.400774	1	-0.885138	0.902607	0.0295941	0.793579	0.246678	0	0.346752	0.523739	0.764089	0	0.429276	0	0	0.784871	0.261624	1.33331	0.384646	0	0.572652	1.91912	0	0	0.639707	0	0.329479	0.939811	0.423097	0.539983	0	1.06847	0.53615
g27162.t1	AT3G23450.1		protein_coding	transmembrane protein		Ahg905397	0.0502582	0.989315	0.709406	0.999982	1.49753	0.400253	0.994296	1	-2.77934	0.0295941	2.25592	0.677008	3.22876	0.902607	0.0295941	5.65828	5.82668	5.66405	5.71633	5.81675	5.46905	5.80125	5.69569	4.82297	5.53196	4.45715	4.93736	5.22787	6.4806	6.34175	6.01674	5.59373	5.78482	0	3.79285	5.95563	5.98514	5.98738	5.97605	4.62092	6.2772	4.34418	5.08076
g23354.t1	AT3G25240.1		protein_coding	sulfate/thiosulfate import ATP-binding protein%2C putative (DUF506)		Ahg930661	-0.509949	0.962963	2.7969	0.999982	0	1	-5.47905	1	1.68591	1	-1.88925	1	3.72463	0.0308825	0.0308825	0.45068	0	1.11347	0.521384	0.285507	0	1.90233	0.72928	0	0	3.34323	1.11441	3.81012	0.688028	0	1.49938	2.71454	0	0	0.904847	0	0	0	0	0	1.50643	1.94588	1.15077
g25250.t1	AT4G12550.1	AIR1	protein_coding	Auxin-Induced in Root cultures 1	isolated from differential screening of a cDNA library from auxin-treated root culture. encodes a protein that is related to a large family of proteins that consist of a proline-rich or glycine-rich N-terminus and a hydrophobic%2C possibly membrane spanning C-terminus.		-0.834628	0.821885	-0.820682	0.999982	8.07945	0.247377	3.71906	0.0312136	1.7231	1	-2.49584	1	0.500661	1	0.0312136	2.04153	1.85224	0.414106	1.43596	2.36679	1.92341	1.90233	2.06418	1.21487	2.66123	0	1.29203	1.33331	1.33782	0	0.890378	1.91912	0	0	0.639707	5.61404	3.28141	4.56382	4.48642	0.295109	2.63068	0.524948	1.15025
g31171.t1	AT1G44010.1		protein_coding	transmembrane protein		Ahg314116	-0.267646	0.990077	4.15759	0.999982	4.8405	0.543593	-3.70578	1	3.13932	0.136005	-6.90697	0.0313275	-2.06028	0.960288	0.0313275	0	0	0.414106	0.138035	0	0.432049	0	0.144016	0.526467	0	0	0.175489	3.56751	0	0	1.18917	0	0	0	0	4.20525	0	0	1.40175	0	0.587429	4.89466	1.82736
g24415.t1	AT4G04540.1	CRK39	protein_coding	cysteine-rich RLK (RECEPTOR-like protein kinase) 39	Encodes a cysteine-rich receptor-like protein kinase.	Ahg913379	-0.0773297	0.996406	0.450323	0.999982	-0.775875	0.751254	1.83344	1	0.553731	1	-4.08418	0.0315997	1.22198	0.926519	0.0315997	1.40604	1.31717	0.583721	1.10231	1.4598	1.4572	0.542369	1.15312	2.84108	0.916569	2.59945	2.11903	2.16011	3.69109	0	1.9504	3.22431	6.36103	0	3.19511	5.85051	3.03275	1.90875	3.59733	2.5834	0.877831	1.67555	1.71226
g25032.t1	AT4G13010.1		protein_coding	Oxidoreductase%2C zinc-binding dehydrogenase family protein		Ahg891874	0.618249	0.965287	1.77456	0.999982	4.58423	0.581556	-4.24604	1	1.26447	1	-4.88886	0.0315997	0.545118	1	0.0315997	0.751778	0.251205	0.234146	0.412377	0	1.04363	0	0.347878	0	0	2.69113	0.897043	0	0	5.76565	1.92188	0	0	0	0	2.42265	0	2.04018	1.48761	1.24684	0.531677	0.914065	0.897528
g17468.t1	AT1G78940.2		protein_coding	kinase with adenine nucleotide alpha hydrolases-like domain-containing protein		Ahg909524	-3.7e-16	1	3.88e-16	1	0	1	-6.39703	1	2.28679	0.0316518	-2.1745	1	6.52e-18	1	0.0316518	0	0	0	0	0	0	0	0	0	0	0	0	0	0	0	0	0	0	0	0	0	0	0	0	0.749262	2.06451	2.08221	1.632
g03749.t1	AT1G70100.3		protein_coding	neurofilament heavy protein		Ahg476134	-0.65821	0.62553	1.78803	0.999982	0.3153	0.906618	-0.199147	1	2.6828	0.0317315	-1.22622	1	0.420582	1	0.0317315	4.50044	5.11124	5.98122	5.19763	5.9857	5.88163	5.74097	5.86944	5.32896	0.916569	3.47523	3.24025	6.08473	4.8934	4.79193	5.25669	4.14499	5.78482	0	3.30993	0	5.17587	5.17794	3.45127	5.02458	2.84766	4.42008	4.09744
g13880.t1	AT1G19670.1	CLH1,ATCLH1,chlorophyllase 1,ATHCOR1,CORONATINE-INDUCED PROTEIN 1,CORI1,CORONATINE-INDUCED PROTEIN 1	protein_coding	chlorophyllase 1	Chlorophyllase is the first enzyme involved in chlorophyll degradation. It catalyzes the hydrolysis of the ester bond to yield chlorophyllide and phytol. AtCLH1 lacks a typical signal sequence for the chloroplast. Its expression is induced rapidly by methyljasmonate%2C a known promoter of senescence and chlorophyll degradation.	Ahg472193	-0.228208	0.917891	-1.75358	0.999982	2.62025	0.268732	-2.30542	0.420791	-2.61374	0.0317315	1.23501	1	-2.38628	0.734991	0.0317315	8.20765	8.53367	8.61772	8.45301	8.77773	8.33501	9.02078	8.71117	11.8664	7.91615	9.70735	9.82998	9.7074	9.76884	5.76565	8.41397	8.03618	6.1933	8.62651	7.61866	5.95563	9.64002	10.4447	8.68013	8.22957	7.34867	6.56865	7.3823
g14361.t1	AT4G11650.1	OSM34,ATOSM34,osmotin 34	protein_coding	osmotin 34	osmotin-like protein	Ahg945809	-1.67824	0.180531	-1.57645	0.999982	0.697648	0.795523	-3.21479	0.0320997	-0.817033	1	1.06699	1	-2.95707	0.17239	0.0320997	4.08328	3.25968	2.11261	3.15186	4.26029	4.43294	5.75323	4.81549	11.703	1.47261	6.52498	6.56687	6.46401	4.96571	5.76565	5.73179	3.60023	0	10.283	4.62774	6.31303	3.12048	10.5263	6.65328	5.86291	4.28002	2.79179	4.31158
g19383.t1	AT5G03210.2	DIP2,AtDIP2	protein_coding	E3 ubiquitin-protein ligase	Encodes a small polypeptide contributing to resistance to potyvirus.	Ahg939699	-0.116786	0.990077	-2.50959	0.999982	-1.72869	0.285522	-2.8398	0.0337419	1.04119	1	0.144879	1	0.476362	0.995083	0.0337419	1.40604	0.950363	1.58248	1.31296	1.4598	1.03383	1.71449	1.40271	9.89588	9.70932	10.4541	10.0198	7.90584	9.23288	4.79193	7.31022	3.89817	7.35223	8.37926	6.54322	5.85051	5.56795	5.07689	5.49845	9.47368	6.80606	8.51022	8.26332
g05322.t1	AT3G62720.1	XT1,ATXT1,AtXXT1,XXT1,XYG XYLOSYLTRANSFERASE 1	protein_coding	xylosyltransferase 1	Encodes a protein with xylosyltransferase activity%2C which is specific for UDP-xylose as donor substrate and for oligosaccharides with a degree of polymerization %3E4. Although the enzyme utilizes either cellopentaose or cellohexaose%2C its activity is four-fold higher with cellohexaose as an acceptor compared to cellopentaose. The enzyme is able to add several xylosyl residues to the acceptor f…	Ahg939360	0.134656	0.963291	0.535385	0.999982	6.15868	0.381859	-0.993759	1	0.19797	1	-3.15673	0.0337904	0.222595	1	0.0337904	3.31958	3.73413	4.1797	3.74447	3.21969	3.68606	4.04582	3.65052	3.41802	0	3.1028	2.17361	2.90947	3.00494	0	1.97147	3.60023	0	0	1.20008	0	2.83944	3.25861	2.03268	2.83358	2.55044	2.48755	2.62386
g06097.t1	AT3G09600.1	RVE8,LCL5,LHY-CCA1-LIKE5	protein_coding	Homeodomain-like superfamily protein	Encodes a MYB-like transcription factor similar to CIRCADIAN CLOCK-ASSOCIATED1 (CCA1) and ELONGATED HYPOCOTYL (LHY). Involved in the regulation of circadian clock by modulating the pattern of histone 3 (H3) acetylation.	Ahg478281	0.0669125	0.997182	4.43341	0.999982	7.35494	0.330303	5.76215	0.0346589	-1.75604	1	-3.82155	1	4.68275	0.590252	0.0346589	1.76006	1.42229	1.41361	1.53199	0	2.27624	2.37557	1.5506	0	0	0	0	0	2.76924	0	0.923079	3.22431	0	0	1.07477	5.47948	2.49139	2.63452	3.53513	0	0.416888	0.729725	0.382204
g03583.t1	AT2G36750.1	UGT73C1	protein_coding	UDP-glucosyl transferase 73C1		Ahg482658	-0.321762	0.933945	0.0720226	0.999982	-1.34519	0.438417	-0.967311	1	2.21992	0.0352011	-0.716672	1	-0.256146	1	0.0352011	3.15116	2.29746	1.58248	2.3437	2.74196	2.71949	2.58976	2.68374	3.35732	1.87297	6.74513	3.99181	3.64467	4.52349	0	2.72272	3.89817	5.78482	6.3922	5.3584	3.28142	3.31898	4.86594	3.82211	5.97127	2.37519	6.67162	5.00603
g30159.t1							0.0673665	0.991791	-2.82092	0.999982	0.446589	0.875395	2.00731	1	2.43991	0.0381763	-1.57845	1	2.31516	0.0365568	0.0365568	1.93557	2.53646	3.19543	2.55582	2.21662	1.63476	3.57651	2.47596	1.88566	4.25271	3.34631	3.16156	5.27627	0	0	1.75876	3.22431	4.25126	0	2.49186	0	3.92922	3.67391	2.53438	0	5.15177	4.3462	3.16599
g13631.t2	AT1G23730.1	BCA3,ATBCA3,BETA CARBONIC ANHYDRASE 3	protein_coding	beta carbonic anhydrase 3		Ahg912233	-0.115541	0.98028	-1.48509	0.999982	1.93336	0.365701	-1.11251	1	-2.23283	0.0368408	1.01851	1	1.29831	0.625069	0.0368408	2.7005	2.76142	3.67839	3.04677	3.68002	2.5578	3.20391	3.14724	3.73673	5.76174	3.95035	4.48294	3.42897	3.82153	0	2.41683	6.02202	6.88613	0	4.30272	8.55495	7.35455	4.68893	6.86614	5.49293	6.42234	5.46695	5.79407
g12077.t1	AT5G20400.1		protein_coding	2-oxoglutarate (2OG) and Fe(II)-dependent oxygenase superfamily protein	encodes a protein whose sequence is similar to flavanone 3 hydroxylase from Malus.	Ahg488949	-0.266858	0.954045	-1.16968	0.999982	5.98299	0.409541	-3.74062	0.0369799	-0.826494	1	-1.2597	1	2.4639	0.22915	0.0369799	3.09035	3.46851	0.414106	2.32432	2.48429	3.68606	1.90233	2.69089	2.74957	3.74703	4.22505	3.57389	3.67221	1.90684	0	1.85968	2.71454	0	0	0.904847	0	3.64906	1.3394	1.66282	4.2427	5.67187	3.00398	4.30618
g19029.t1	AT2G16018.1		protein_coding	hypothetical protein		Ahg949223	0.222203	0.929668	-2.5675	0.999982	1.80879	0.459667	-3.50407	0.0369799	1.16168	1	-0.508167	1	-0.0983251	1	0.0369799	6.8249	6.80907	5.8674	6.50046	5.85271	6.8544	6.23493	6.31402	6.6361	4.56335	5.88197	5.69381	6.54983	1.1988	0	2.58288	6.42793	3.3251	5.40928	5.0541	0	5.37613	6.51877	3.96497	5.49126	5.97663	6.06824	5.84538
g00023.t1	AT5G17460.1		protein_coding	glutamyl-tRNA (Gln) amidotransferase subunit C		Ahg941255	-0.60088	0.787896	-1.12016	0.999982	5.96756	0.408449	-0.357469	1	0.596573	1	-2.47329	0.352735	-3.07485	0.0374922	0.0374922	1.90694	2.40295	2.58186	2.29725	2.69398	2.79401	2.97185	2.81995	5.2643	4.69228	6.48478	5.48045	4.39057	5.07437	0	3.15498	3.60023	0	0	1.20008	0	3.58881	1.50414	1.69765	4.45167	3.7438	2.64768	3.61438
g31069.t1	AT1G07830.1		protein_coding	ribosomal protein L29 family protein		Ahg470815	0.268251	0.945732	1.04709	0.999982	6.51178	0.357048	1.02192	1	-0.26385	1	0.317502	1	-6.62618	0.0374922	0.0374922	3.09531	1.98389	2.18876	2.42265	2.47012	2.08291	2.23719	2.26341	2.75051	0	2.17885	1.64312	2.21376	4.20622	0	2.13999	0	0	0	0	2.42265	2.97696	3.47262	2.95741	4.26501	0	1.61276	1.95926
g15688.t1	AT5G04890.1	RTM2	protein_coding	HSP20-like chaperones superfamily protein	Specifically restricts the long-distance movement of tobacco etch potyvirus (TEV) without involving either hypersensitive cell death or systemic acquired resistance. Multidomain protein containing an N-terminal region with high similarity to plant small heat shock proteins (HSPs).	Ahg487275	0.0839954	0.980119	0.543567	0.999982	5.56634	0.421458	-1.48486	1	3.20013	0.0377238	-1.11132	1	0.86499	0.993237	0.0377238	4.23145	3.58518	3.73352	3.85005	4.10384	3.52035	3.78431	3.80283	2.65186	1.87297	2.4162	2.31368	3.6695	2.48107	0	2.05019	3.22431	0	0	1.07477	0	2.27751	2.6331	1.63687	2.28055	1.50728	2.10152	1.96312
g32456.t1	AT1G27750.1		protein_coding	nucleic acid binding protein		Ahg932460	-0.195693	0.961302	1.04471	0.999982	6.89625	0.41834	-5.05652	0.893815	-6.78091	0.0377238	-4.58489	0.420889	-0.259553	1	0.0377238	2.81768	3.11192	3.29433	3.07465	3.94912	3.05868	2.69518	3.23433	2.74957	0	0	0.916523	2.82359	1.17557	0	1.33305	4.53949	0	0	1.51316	5.33106	0	0	1.77702	0.539983	3.39648	0	1.31215
g29441.t1	AT2G43510.1	TI1,ATTI1,trypsin inhibitor protein 1	protein_coding	trypsin inhibitor protein 1	Member of the defensin-like (DEFL) family. Encodes putative trypsin inhibitor protein which may function in defense against herbivory.	Ahg908208	2.51227	0.641147	-1.68203	0.999982	4.37933	0.584355	-2.87776	1	5.22974	0.0410599	0.402042	1	0.225946	1	0.0410599	0.632293	0.641005	1.11347	0.79559	0	0.432049	0	0.144016	3.73673	2.18602	4.16905	3.36393	2.47493	1.33782	0	1.27092	0	0	0	0	2.42265	1.48332	0.939811	1.61526	1.70919	2.27888	1.06847	1.68551
g12805.t1	AT3G47380.1		protein_coding	Plant invertase/pectin methylesterase inhibitor superfamily protein		Ahg485103	0.848914	0.383655	-0.585532	0.999982	5.21969	0.473861	-1.44422	1	-0.907969	1	-1.05598	1	-3.41079	0.0414417	0.0414417	3.91813	3.73413	5.04078	4.23101	3.57796	3.11791	3.68543	3.46043	3.08521	4.15905	1.81978	3.02135	3.56751	2.89071	0	2.15274	3.60023	0	0	1.20008	0	2.61617	1.50414	1.37344	1.89675	2.55044	0.524948	1.65738
g06356.t1	AT3G05730.1		protein_coding	defensin-like protein	Encodes a defensin-like (DEFL) family protein.		0.0382927	0.993805	1.2311	0.999982	-1.01166	0.619355	-1.59378	1	-1.57596	1	0.491377	1	3.5047	0.0420752	0.0420752	10.0792	9.86715	9.79529	9.91389	9.17784	10.5617	9.97232	9.90395	7.32574	7.89479	1.05964	5.42672	8.09643	5.83843	8.44348	7.45945	9.99713	6.64734	6.71069	7.78506	0	6.18659	3.65895	3.28185	3.70375	8.18312	4.07037	5.31908
g11634.t1	AT3G55970.1	JRG21,ATJRG21	protein_coding	jasmonate-regulated gene 21		Ahg938544	0.143346	0.996406	-3.916	0.837099	-0.904507	0.821467	-0.686411	1	-1.70556	1	-2.34659	1	-3.3609	0.0420752	0.0420752	0.242867	0.246678	0	0.163182	0	0	0.542369	0.18079	7.70948	5.85319	5.64846	6.40371	2.73226	3.69109	0	2.14112	0	0	4.44283	1.48094	0	0	2.89296	0.96432	1.98211	0	0	0.660704
g03717.t1	AT5G35100.1		protein_coding	Cyclophilin-like peptidyl-prolyl cis-trans isomerase family protein		Ahg892225	-2.72545	0.80457	2.76242	0.999982	-0.994538	0.78257	3.33142	1	2.99206	0.795399	-6.99519	0.0422187	-0.720233	1	0.0422187	0	1.40716	0	0.469052	3.0687	0	0.764035	1.27758	2.34678	0	0	0.782261	1.59622	0	6.75233	2.78285	2.07012	4.81075	0	2.29362	0	3.81867	0	1.27289	0.51957	0	0.544616	0.354728
g12227.t1	AT5G62360.1		protein_coding	Plant invertase/pectin methylesterase inhibitor superfamily protein		Ahg496413	0.523749	0.696395	1.36457	0.999982	-0.569784	0.67622	-2.83088	0.603156	0.162426	1	-4.80093	0.0422487	-1.10619	0.826433	0.0422487	6.97773	7.1013	6.0767	6.71858	6.24909	6.15338	6.31278	6.23842	4.14854	4.15905	5.93935	4.74898	6.4956	5.2468	7.55394	6.43211	6.25005	7.57336	6.97143	6.93161	7.04272	5.48773	5.76993	6.10013	4.87638	4.31687	0	3.06442
g16572.t1	AT5G55120.1	VTC5	protein_coding	GDP-L-galactose phosphorylase VITAMIN C DEFECTIVE 5 (VTC5)	Encodes a GDP-L-galactose phosphorylase%2C with similar biochemical properties as VTC2.	Ahg950164	1.14157	0.713176	1.0694	0.999982	-0.531227	0.889842	-3.78253	0.0670621	0.0450349	1	7.26114	0.0492804	6.72626	0.0425794	0.0425794	4.45293	4.61444	5.36559	4.81099	0.728151	5.23498	4.95998	3.64104	4.18392	3.42812	0	2.53735	4.97251	4.70345	0	3.22532	3.60023	4.81075	0	2.80366	0	4.28335	0	1.42778	6.6202	4.22938	0	3.61653
g04099.t1							-0.445352	0.78364	-0.03045	0.999982	7.7116	0.291485	0.530427	1	-1.80741	0.0431674	-2.13646	0.436017	-1.05945	0.770933	0.0431674	4.20301	3.88742	3.24459	3.77834	4.27668	4.33651	4.12342	4.24554	6.03866	4.53546	3.65157	4.7419	5.01187	6.57147	0	3.86111	4.14499	0	0	1.38166	2.42265	4.12266	4.89592	3.81374	5.1862	3.96111	4.77257	4.63996
g14798.t1						Ahg904144	-0.258418	0.92383	0.770538	0.999982	0.104553	0.952412	-0.389063	1	1.91375	0.0431674	-0.899199	1	0.161542	1	0.0431674	5.34998	5.38672	4.74236	5.15969	4.83661	5.54654	5.9683	5.45048	3.00834	0	6.14493	3.05109	3.56751	4.40365	0	2.65705	5.32001	5.21288	6.97143	5.83477	5.61404	5.27479	5.89393	5.59426	4.60755	4.84002	4.03218	4.49325
g02601.t1	AT3G01260.1		protein_coding	Galactose mutarotase-like superfamily protein		Ahg927648	1.07436	0.817567	-0.903536	0.999982	6.62769	0.365013	1.59907	1	0.570714	1	7.07142	0.045078	6.0653	0.12377	0.045078	0	1.92489	3.13965	1.68818	0.285507	0	2.88539	1.05697	3.1582	0	2.83693	1.99838	2.68434	0	0	0.89478	1.91912	0	0	0.639707	0	3.98918	2.89296	2.29405	1.80602	0	0	0.602006
g26546.t1	AT4G12010.1		protein_coding	Disease resistance protein (TIR-NBS-LRR class) family		Ahg327329	0.422446	0.940895	0.53558	0.999982	8.03969	0.24143	0.495844	1	0.944402	1	-3.02057	0.045078	0.72453	0.960288	0.045078	4.27309	3.97556	1.31969	3.18945	1.76859	3.83468	2.88539	2.82955	4.43953	0	3.32722	2.58892	3.83228	3.47025	0	2.43418	3.60023	0	0	1.20008	5.16561	3.58881	4.81978	4.52473	2.21152	4.29241	4.40521	3.63638
g13850.t1	AT1G19960.1		protein_coding	transcription factor		Ahg472220	0.604997	0.929194	1.94331	0.999982	1.60729	0.366209	0.177127	1	-1.0872	1	4.32352	0.045583	1.4567	0.969866	0.045583	4.86961	5.32765	6.18615	5.46114	0.728151	6.02002	7.09799	4.61539	5.62771	2.4431	2.31503	3.46195	7.23242	5.60479	0	4.27907	5.10363	5.78482	4.44283	5.11043	6.14537	6.01406	6.78896	6.31613	2.83358	6.62692	5.31618	4.92556
g08721.t1	AT2G23680.1		protein_coding	Cold acclimation protein WCOR413 family		Ahg932366	0.824496	0.782535	1.32362	0.999982	6.36848	0.370747	-4.20224	0.0467015	2.38021	1	-0.093503	1	2.32036	0.18534	0.0467015	3.54026	4.0424	3.16661	3.58309	3.60416	1.26099	3.34017	2.7351	2.54705	4.29573	3.32722	3.39	3.6695	4.17922	7.33283	5.06052	3.89817	0	0	1.29939	0	3.49344	3.00722	2.16689	3.97761	5.05156	2.10152	3.71023
g30000.t1	AT2G30615.1		protein_coding	F-box/LRR protein		Ahg901855	-0.416644	0.971591	-0.891889	0.999982	-3.50446	0.301875	6.27934	0.0467015	-0.981029	1	-2.58635	0.898183	-1.37522	0.9901	0.0467015	0.242867	0.457272	1.11347	0.604537	1.3402	0	0.935629	0.75861	2.02955	4.29573	2.08856	2.80461	2.90947	2.22233	0	1.7106	0	4.81075	5.40928	3.40668	0	2.27751	0	0.759169	0.295109	0	2.69733	0.997481
g25967.t1	AT1G65920.1		protein_coding	Regulator of chromosome condensation (RCC1) family with FYVE zinc finger domain-containing protein		Ahg475695	-0.197985	0.960779	1.21804	0.999982	4.45958	0.571237	7.78293	0.0470285	1.67592	1	0.453579	1	0.877141	1	0.0470285	2.33157	2.91198	2.65983	2.63446	2.09848	2.86486	3.5231	2.82881	0.526467	0	1.96042	0.828962	0.901848	1.50245	0	0.801433	0	0	0	0	0	1.72641	1.3394	1.02194	0	0	0	0
g12683.t1	AT3G46230.1	HSP17.4,ATHSP17.4,ARABIDOPSIS THALIANA HEAT SHOCK PROTEIN 17.4	protein_coding	heat shock protein 17.4	member of the class I small heat-shock protein (sHSP) family%2C which accounts for the majority of sHSPs in maturing seeds	Ahg485004	0.42175	0.910151	-1.60364	0.999982	2.08882	0.351721	-0.449862	1	1.86788	0.0479436	-1.24504	1	-1.32711	0.9901	0.0479436	2.70578	3.07824	2.21998	2.668	1.53799	3.32911	2.17002	2.34571	9.11373	6.96487	10.0464	8.70834	7.39079	7.97039	6.76301	7.37473	5.02322	7.17262	8.37926	6.85837	3.9319	9.50761	9.85436	7.76462	9.12673	5.37301	10.679	8.3929
g00925.t1	AT4G30760.1		protein_coding	Putative endonuclease or glycosyl hydrolase		Ahg495747	-0.166126	0.940895	0.446273	0.999982	5.76257	0.446536	0.381063	1	0.246117	1	1.9522	1	-2.05086	0.0487772	0.0487772	4.4821	4.71035	5.06742	4.75329	4.62299	5.13818	5.0701	4.94376	4.71776	4.00805	4.13976	4.28852	5.45913	4.06087	5.76565	5.09522	3.60023	0	0	1.20008	0	3.5845	0.385257	1.32325	4.01859	4.05133	0	2.68997
g04690.t1	AT2G17560.1	HMGB4,NFD04,NFD4,NUCLEOSOME/CHROMATIN ASSEMBLY FACTOR D4	protein_coding	high mobility group B4	Encodes a protein belonging to the subgroup of HMGB (high mobility group B) proteins that have a distinctive DNA-binding motif%2C the HMG-box domain. The motif confers non-sequence specific interaction with linear DNA and structure-specific binding to distorted DNA sites. The HMGB proteins are involved in the assembly of nucleoprotein complexes. Can be phosphorylated by CK2alpha.	Ahg480649	-1.27169	0.203025	2.04043	0.999982	6.5089	0.418082	5.44496	1	1.12645	1	1.32226	1	6.65582	0.0487772	0.0487772	3.56907	1.27777	1.96808	2.27164	4.61554	3.26139	2.16562	3.34752	2.32158	0	3.0029	1.77483	3.65639	4.45399	0	2.70346	0	0	0	0	0	0	4.49302	1.49767	0	0	2.58838	0.862793
g09795.t1	AT2G45470.1	FLA8,AGP8,ARABINOGALACTAN PROTEIN 8	protein_coding	FASCICLIN-like arabinogalactan protein 8		Ahg483684	0.329958	0.863619	0.0315422	0.999982	2.40292	0.257133	0.316805	1	0.452611	1	1.31332	1	1.88151	0.0487772	0.0487772	9.30602	9.24873	9.23707	9.26394	9.30956	8.32248	9.25647	8.96284	6.78422	6.9586	4.84965	6.19749	8.19164	5.28121	6.34175	6.60487	8.86289	5.78482	0	4.88257	7.38145	6.62944	6.69406	6.90165	4.78432	6.37653	5.69184	5.61756
g14180.t1	AT5G24770.1	VSP2,ATVSP2	protein_coding	vegetative storage protein 2	Has acid phosphatase activity dependent on the presence of divalent cations (Mg2+%2C Co2+%2C Zn2+%2C Mn2+) and anti-insect activity. Insects fed with the protein show a retarded development. Induced in response to abscisic acid%2C jasmonic acid%2C salt%2C water deficiency and wounding.	Ahg489339	-1.66694	0.0699476	-1.71203	0.999982	4.98526	0.165214	-1.75127	0.68876	-1.90891	0.875584	3.28061	0.0496236	-1.76753	0.536965	0.0496236	8.57653	8.599	7.6365	8.27068	10.9204	8.44909	10.3525	9.90731	11.3779	9.30135	10.0586	10.2459	10.148	8.69739	7.56619	8.80385	8.19813	5.21288	5.97814	6.46305	4.20525	11.0215	8.86345	8.03008	9.756	9.45495	7.93115	9.04737
g10606.t1	AT5G11410.1		protein_coding	Protein kinase superfamily protein		Ahg325669	-0.664436	0.733395	1.19688	0.999982	5.29107	0.462672	-2.27061	1	-0.283438	1	-3.71112	0.0497263	0.0210865	1	0.0497263	2.48118	2.29746	2.58186	2.4535	3.15026	3.33312	2.58976	3.02438	2.31138	0	2.51073	1.60737	2.5302	3.11078	0	1.88033	1.91912	0	0	0.639707	0	1.60998	2.70258	1.43752	3.04672	3.27964	2.69733	3.0079
g18724.t1	AT5G49645.1		protein_coding	hypothetical protein		Ahg921889	-0.759005	0.432446	1.63047	0.999982	6.2471	0.434624	2.00518	1	1.42933	1	-4.52648	0.0497263	-1.27989	0.960288	0.0497263	3.29258	4.32539	6.32005	4.64601	3.2023	5.66007	7.2416	5.36799	2.17734	3.54244	2.7489	2.82289	4.21414	2.12464	7.33283	4.5572	3.33981	0	0	1.11327	4.76391	0.453592	0	1.73917	2.54071	1.05462	0	1.19844
g05618.t1	AT3G60130.1	BGLU16	protein_coding	beta glucosidase 16		Ahg486479	-0.344301	0.886638	-0.893433	0.999982	-1.52883	0.450882	-0.213902	1	1.18002	1	-1.13204	1	-2.55134	0.0508585	0.0508585	3.47038	3.62933	4.02625	3.70865	4.06664	4.40943	3.63332	4.03646	3.91578	4.08552	3.95035	3.98389	2.99053	2.31383	5.76565	3.69001	4.70251	6.1933	0	3.63193	4.20525	2.5545	3.47262	3.41079	2.06271	2.50859	3.44292	2.6714
g11169.t1	AT3G20820.1		protein_coding	Leucine-rich repeat (LRR) family protein		Ahg930029	0.121944	0.966453	-1.65266	0.999982	1.07347	0.434925	0.556953	1	-2.20394	0.0534617	1.33835	1	0.146048	1	0.0534617	7.59352	7.84892	7.66044	7.70096	8.11237	7.11805	7.59682	7.60908	7.72758	9.04264	7.47084	8.08035	7.39571	6.98387	5.76565	6.71508	7.24054	6.88613	6.97143	7.0327	7.222	6.65904	7.88312	7.25472	6.37002	5.62685	4.74921	5.58203
g23076.t1							2.88111	0.0865624	-1.28118	0.999982	6.51542	0.367827	-0.875166	1	1.24317	1	1.58531	1	2.49363	0.0540379	0.0540379	3.15116	3.17285	1.87176	2.73192	0.523739	0	1.90233	0.808691	2.02955	3.74703	0	1.92553	1.06044	2.76665	0	1.2757	1.91912	0	0	0.639707	0	2.78678	3.91459	2.23379	4.07796	3.44411	3.25674	3.59294
g31904.t1	AT2G44480.3	BGLU17	protein_coding	beta glucosidase 17		Ahg483573	0.145622	0.980698	0.26972	0.999982	0.69676	0.828022	-1.98871	1	-3.19644	1	3.08022	1	6.14572	0.0544487	0.0544487	2.56224	2.44209	1.22026	2.07487	3.00051	1.62173	1.23597	1.95274	0	3.74703	2.59945	2.11549	1.665	2.94895	0	1.53798	3.21137	3.3251	0	2.17882	4.51145	2.0181	1.49633	2.6753	0	3.24208	1.56434	1.60214
g22216.t1	AT2G17230.1	EXL5	protein_coding	EXORDIUM like 5		Ahg480606	0.155057	0.958496	0.596784	0.999982	2.62277	0.355464	0.924048	1	1.24478	1	-1.16115	1	2.12254	0.0546018	0.0546018	7.52337	7.5999	6.50938	7.21088	6.73147	7.32384	7.23103	7.09545	2.74957	3.74703	3.73226	3.40962	4.8798	4.15419	0	3.01133	6.88069	3.3251	0	3.40193	5.33106	4.41063	4.38515	4.70895	2.73865	4.38785	2.92281	3.34977
g14581.t1	AT2G01910.1	ATMAP65-6	protein_coding	Microtubule associated protein (MAP65/ASE1) family protein	Binds microtubules. Induces a crisscross mesh of microtubules%2C not bundles. Not involved in microtubule polymerization nor nucleation. Localizes to mitochondria.	Ahg484109	0.0601285	0.984518	0.804574	0.999982	4.06419	0.275952	-1.71694	1	0.0867802	1	0.843299	1	2.10339	0.0546518	0.0546518	6.64128	6.6414	6.37136	6.55135	6.50341	6.45268	6.61773	6.5246	5.17918	3.01809	5.17243	4.45657	5.87658	5.35846	4.79193	5.34232	6.25005	3.3251	0	3.19172	0	6.02547	6.89665	4.30737	5.1029	4.81448	4.61354	4.84364
g04140.t1	AT1G73870.1	BBX16,COL7,CONSTANS-LIKE 7	protein_coding	B-box type zinc finger protein with CCT domain-containing protein		Ahg476523	1.01043	0.30079	1.13611	0.999982	1.75758	0.468976	-0.514565	1	-0.546605	1	0.332533	1	3.27081	0.0547025	0.0547025	6.74356	6.66545	7.13755	6.84885	6.6862	4.58759	6.30447	5.85942	5.24768	4.00805	3.21937	4.15837	7.61448	4.90815	0	4.17421	6.62011	0	7.19218	4.6041	0	7.00574	7.80629	4.93734	6.08175	4.61195	6.90613	5.86661
g04492.t1	AT4G27654.1		protein_coding	transmembrane protein		Ahg945280	2.23133	0.0275834	-2.03245	0.999982	10.2022	0.086067	-4.92309	0.0670621	1.50508	1	-2.01899	1	4.5437	0.0547025	0.0547025	3.34584	3.92333	1.41271	2.89396	0.728151	1.92341	1.49848	1.38335	6.74921	7.47998	4.71715	6.31545	4.7226	5.94244	0	3.55501	1.91912	0	0	0.639707	7.13514	4.8434	7.28148	6.42001	5.06427	2.06451	2.30741	3.1454
g05400.t1	AT3G08495.1		long_noncoding_rna			Ahg918001	-0.330688	0.913934	1.38924	0.999982	9.37124	0.16573	-0.0432796	1	1.62638	1	-1.91201	1	-1.90908	0.0567518	0.0567518	3.22685	3.36813	3.79908	3.46469	2.63827	3.75073	4.94295	3.77732	6.85492	0	2.95394	3.26962	7.43421	3.69109	0	3.70844	1.91912	0	0	0.639707	4.97869	5.10923	6.69819	5.59537	0.705755	0.877831	0	0.527862
g12635.t1	AT2G40475.1	ASG8	protein_coding	hypothetical protein		Ahg934853	0.243751	0.92383	-0.636443	0.999982	9.981	0.08433	-0.392551	1	-2.5155	0.691295	0.228679	1	3.06384	0.0567518	0.0567518	6.69332	7.11301	7.60115	7.13583	7.21003	6.3076	7.25709	6.92491	7.95968	4.96251	6.20978	6.37732	7.03876	6.61709	0	4.55195	6.73759	0	0	2.24586	6.38782	6.9105	5.90134	6.39989	6.20672	4.31687	4.23072	4.9181
g17959.t1	AT5G27430.1		protein_coding	Signal peptidase subunit		Ahg942354	-0.456841	0.745496	0.0402496	0.999982	-0.333534	0.877875	0.521924	1	-0.271003	1	-0.676588	1	-3.1103	0.0567518	0.0567518	3.86466	3.94095	3.76913	3.85825	4.43101	4.38553	4.12342	4.31332	3.78362	3.92618	3.2743	3.66137	3.76475	4.8482	0	2.87099	4.70251	5.52701	0	3.40984	4.51145	3.78952	3.62356	3.97485	3.97761	3.17649	2.88045	3.34485
g13049.t1	AT1G29050.1	TBL38	protein_coding	TRICHOME BIREFRINGENCE-LIKE 38	Encodes a member of the TBL (TRICHOME BIREFRINGENCE-LIKE) gene family containing a plant-specific DUF231 (domain of unknown function) domain. TBL gene family has 46 members%2C two of which (TBR/AT5G06700 and TBL3/AT5G01360) have been shown to be involved in the synthesis and deposition of secondary wall cellulose%2C presumably by influencing the esterification state of pectic polymers. A nomencla…	Ahg473111	-0.570444	0.6099	1.87536	0.999982	-0.727051	0.763842	0.189989	1	-0.327232	1	0.498244	1	2.53167	0.0568594	0.0568594	3.69123	3.69312	3.93511	3.77315	4.3404	4.09262	4.57399	4.33567	3.00834	0	2.08856	1.69896	3.99828	3.58489	0	2.52772	3.22431	5.78482	0	3.00304	2.42265	4.73639	2.31591	3.15832	2.9652	4.36458	2.48755	3.27244
g28922.t1	AT3G28580.1		protein_coding	P-loop containing nucleoside triphosphate hydrolases superfamily protein		Ahg490182	-3.7e-16	1	-2.39196	0.999982	3.15669	0.737269	-1.85881	1	0.722704	1	0.876346	1	-3.3293	0.0568594	0.0568594	0	0	0	0	0	0	0	0	0	4.229	1.95774	2.06225	0	2.01984	0	0.673281	3.22431	0	0	1.07477	0	0	1.3394	0.446467	4.2427	0	0	1.41423
g12582.t1	AT2G40100.1	LHCB4.3	protein_coding	light harvesting complex photosystem II	Lhcb4:3 protein (Lhcb4.3%2C light harvesting complex of photosystem II	Ahg483050	-0.984659	0.194951	1.17827	0.999982	-0.495628	0.734533	-0.357231	1	-1.47403	0.643186	-1.77578	0.978969	-2.08642	0.056863	0.056863	6.36775	6.06608	6.68278	6.37221	7.55539	7.78305	6.77629	7.37158	2.10829	2.4431	3.56257	2.70465	2.56819	2.32707	7.74563	4.21363	6.84623	8.30729	6.97143	7.37498	6.46322	7.42286	5.75021	6.54543	7.21219	7.67135	4.63791	6.50715
g08198.t1	AT1G24530.1		protein_coding	Transducin/WD40 repeat-like superfamily protein		Ahg921733	0.0202776	0.997851	1.44504	0.999982	7.15246	0.344581	-1.97753	1	-0.479829	1	-1.13287	1	2.0792	0.0579644	0.0579644	3.6706	3.67217	1.87176	3.07151	3.25319	2.93241	3.20391	3.12983	2.84108	0	2.31503	1.7187	3.45776	3.00494	0	2.15423	4.53949	0	0	1.51316	2.42265	2.02812	4.80406	3.08494	1.23993	3.84817	1.67555	2.25455
g01217.t1	AT1G76650.1	CML38	protein_coding	calmodulin-like 38		Ahg476823	1.84122	0.00290997	-0.648108	0.999982	1.36695	0.419731	-2.02608	1	-0.370987	1	-3.33494	0.0594804	0.618678	0.969866	0.0594804	3.86466	4.13717	3.08417	3.69534	1.76859	2.5578	2.21751	2.1813	4.60532	5.1545	5.24298	5.00093	4.11133	5.65814	0	3.25649	4.14499	5.52701	7.19218	5.62139	8.35807	4.91876	6.82056	6.69913	3.23238	3.99181	2.8368	3.35367
g18593.t1	AT2G17980.1	ATSLY1	protein_coding	Sec1/munc18-like (SM) proteins superfamily	member of SLY1 Gene Family	Ahg489836	0.388873	0.821891	1.20278	0.999982	2.06292	0.492567	-1.02046	1	0.0292501	1	-4.03903	0.0594804	-0.437878	0.995083	0.0594804	4.55929	4.40348	3.62515	4.19598	4.29416	3.91801	3.36403	3.85873	3.37763	0	3.8268	2.40148	3.36808	3.20986	4.79193	3.78996	4.35568	3.3251	0	2.56026	0	3.87399	4.94978	2.94126	3.57035	2.69778	3.71439	3.32751
g30397.t1	AT1G26762.1		protein_coding	transmembrane protein		Ahg949517	-0.270972	0.955894	-0.848041	0.999982	3.81346	0.668671	-2.73264	1	1.72592	1	1.35794	1	-6.2862	0.0596563	0.0596563	1.85378	2.40295	3.38986	2.54886	3.07733	2.79401	2.41684	2.76272	3.51902	0	3.70333	2.40745	1.33331	2.94895	0	1.42742	1.91912	0	0	0.639707	0	1.78236	0	0.59412	2.08294	2.59112	1.62513	2.09973
g15074.t1	AT1G53035.2		protein_coding	transmembrane protein		Ahg923842	0.336488	0.902088	-0.889498	0.999982	6.29726	0.381859	-0.359166	1	1.07115	1	-1.64385	1	-2.17219	0.0631678	0.0631678	3.75139	3.62933	3.65953	3.68008	3.55128	3.90361	2.58976	3.34822	3.99761	4.229	4.30717	4.17793	3.95853	2.48107	4.79193	3.74384	3.22431	0	0	1.07477	0	2.27751	3.82395	2.03382	4.88749	1.58989	1.3426	2.60666
g12457.t1	AT1G70770.1		protein_coding	transmembrane protein (Protein of unknown function DUF2359%2C transmembrane)		Ahg887462	1.94953	0.104584	1.82965	0.999982	7.87186	0.338043	-9.50131	0.0640603	-2.05563	1	2.75053	1	0.824541	1	0.0640603	1.0742	3.2433	5.34621	3.22124	0.285507	0	4.74676	1.67742	4.74526	3.4435	0	2.72959	4.62353	4.16896	6.75233	5.18161	0	0	0	0	0	5.72993	1.3394	2.35644	0	4.86743	0	1.62248
g13930.t1	AT1G19180.1	JAZ1,AtJAZ1,TIFY10A	protein_coding	jasmonate-zim-domain protein 1	JAZ1 is a nuclear-localized protein involved in jasmonate signaling. JAZ1 transcript levels rise in response to a jasmonate stimulus. JAZ1 can interact with the COI1 F-box subunit of an SCF E3 ubiquitin ligase in a yeast-two-hybrid assay only in the presence of jasmonate-isoleucine (JA-ILE) or coronatine. Application of jasmonate methyl ester to Arabidopsis roots reduces the levels of a JAZ1:GUS …	Ahg472142	0.0224697	0.997182	-1.6418	0.999982	0.123216	0.938771	-2.69228	0.0640603	0.0928392	1	-1.34131	1	-0.549651	0.9901	0.0640603	4.42857	4.45186	4.02625	4.30222	4.30889	4.00121	4.62824	4.31278	8.3739	8.63578	8.52879	8.51282	6.26253	7.91564	7.55394	7.24404	4.53949	7.9865	6.3922	6.30607	7.83163	5.94964	6.94046	6.90724	6.8218	6.25838	4.44936	5.84318
g21424.t1	AT4G04610.1	APR1,APR,ATAPR1,PRH19,PAPS REDUCTASE HOMOLOG 19	protein_coding	APS reductase 1	Encodes a protein disulfide isomerase-like (PDIL) protein%2C a member of a multigene family within the thioredoxin (TRX) superfamily. This protein also belongs to the adenosine 5'-phosphosulfate reductase-like (APRL) group.	Ahg943230	0.265534	0.911852	0.290719	0.999982	8.38028	0.214418	0.215652	1	-1.14645	0.751543	-0.17054	1	2.22785	0.0657867	0.0657867	4.7694	5.0557	4.98885	4.93798	5.02293	4.26914	4.8035	4.69852	4.41711	4.3595	5.20106	4.65922	4.9755	4.93722	5.76565	5.22612	6.02202	0	0	2.00734	5.61404	4.90647	4.08038	4.86696	4.11642	5.29875	3.68368	4.36628
g02544.t1	AT5G53700.1		protein_coding	RNA-binding (RRM/RBD/RNP motifs) family protein		Ahg903023	11.1706	5.63e-41	-4.3695	0.999982	0	1	8.54227	0.0670621	2.25e-17	1	6.62e-17	1	0.0862238	1	0.0670621	6.35048	6.53704	0.22186	4.36979	0	0	0	0	0	1.87297	0	0.624324	0	0	0	0	6.0562	0	0	2.01873	0	0	0	0	0	0	0	0
g32422.t1	AT3G44630.3		protein_coding	Disease resistance protein (TIR-NBS-LRR class) family		Ahg897229	-1.04395	0.542112	0.148518	0.999982	6.47698	0.366275	2.99685	0.0670621	-0.616246	1	0.486103	1	-0.772503	0.9901	0.0670621	1.42291	2.09385	2.25557	1.92411	2.88045	2.86486	2.59085	2.77872	2.27377	3.83939	2.87865	2.99727	2.09781	5.10402	0	2.40061	0	0	0	0	0	3.45278	3.31738	2.25672	2.07286	2.46723	3.04981	2.52997
g02665.t1	AT3G01860.1		protein_coding	hypothetical protein		Ahg477329	-0.0959162	0.972293	0.440988	0.999982	1.0287	0.645752	1.17464	1	0.505405	1	1.05425	1	2.13438	0.0686492	0.0686492	4.12935	4.15238	4.47756	4.2531	4.3404	4.28576	4.48858	4.37158	3.00834	1.87297	2.68303	2.52145	3.17524	3.34571	0	2.17365	3.60023	4.25126	0	2.61717	4.51145	3.91751	3.8548	4.09459	1.89675	3.35244	3.04292	2.76403
g11946.t1	AT5G22250.1	CAF1b,AtCAF1b,CCR4- associated factor 1b	protein_coding	Polynucleotidyl transferase%2C ribonuclease H-like superfamily protein	Encodes one of the homologs of the yeast CCR4-associated factor 1: AT3G44260 (CAF1a)%2C AT5G22250 (CAF1b). Has mRNA deadenylation activity. Also plays a role in plant defense responses.	Ahg489075	0.597192	0.587705	-0.4818	0.999982	4.09562	0.149125	-2.68512	0.069648	1.37561	0.483557	-1.13596	1	0.453693	0.994652	0.069648	6.49599	6.51553	5.23197	6.08116	5.99107	5.38765	5.21452	5.53108	8.34371	5.76174	7.40196	7.16914	7.83242	7.45919	4.79193	6.69451	6.62011	3.3251	6.71355	5.55292	8.06099	7.40163	9.99419	8.4856	7.2192	6.23412	5.19178	6.21503
g16157.t1	AT3G17520.1		protein_coding	Late embryogenesis abundant protein (LEA) family protein		Ahg929605	1.5161	0.834162	-2.25456	0.999982	-4.70788	0.0839942	2.87908	0.229492	2.31113	0.070935	-1.96657	0.76883	-1.42887	0.925396	0.070935	0.938633	0.641005	0.872775	0.817471	0.907162	0	0	0.302387	2.84108	3.54244	6.02192	4.13515	0.520275	1.6502	6.34175	2.83741	3.60023	6.51128	5.98288	5.3648	0	1.48332	1.65198	1.0451	1.6054	2.50859	4.43479	2.84959
g25539.t1	AT5G20480.1	EFR	protein_coding	EF-TU receptor	Encodes a predicted leucine-rich repeat receptor kinase (LRR-RLK). Functions as the receptor for bacterial PAMP (pathogen associated molecular patterns) EF-Tu.	Ahg949557	-0.0301221	1	1.84863	0.999982	4.65745	0.581298	-0.196269	1	5.2441	0.070935	0.335423	1	-0.284846	1	0.070935	0	0.950363	1.58248	0.84428	1.8584	0	0.935629	0.931343	0.526467	0	2.4162	0.980888	3.17524	0	0	1.05841	1.91912	0	0	0.639707	0	2.5545	0	0.8515	3.04672	0.22345	1.86128	1.71048
g26854.t1	AT4G33790.1	CER4,FAR3,FATTY ACID REDUCTASE 3,G7	protein_coding	Jojoba acyl CoA reductase-related male sterility protein	Encodes an alcohol-forming fatty acyl-CoA reductase%2C involved in cuticular wax biosynthesis. Lines carrying recessive mutations are deficient in primary alcohol and have glossy stem surfaces.	Ahg897209	0.0266123	0.997182	1.08076	0.999982	2.80419	0.425914	0.00956034	1	-3.94122	0.070935	2.64765	1	6.52e-18	1	0.070935	6.05427	5.89156	6.06958	6.00513	6.83742	5.3382	5.83624	6.00395	4.18392	3.01809	3.77098	3.65767	5.57471	5.12577	0	3.56683	5.67453	0	4.44283	3.37246	5.85051	5.67325	0	3.84125	4.68597	5.21664	3.22323	4.37528
g30414.t1	AT2G14750.1	APK,AKN1,APS KINASE 1,APK1,ADENOSINE-5'-PHOSPHOSULFATE (APS) KINASE 1,ATAKN1	protein_coding	APS kinase	Encodes adenosine-5'-phosphosulfate kinase. Provides activated sulfate for sulfation of secondary metabolites%2C including the glucosinolates. Essential for pollen viability.	Ahg480365	-1.37016	0.158026	0.428654	0.999982	6.90812	0.350832	7.88819	0.14555	6.23926	0.070935	1.24763	1	1.12684	1	0.070935	2.67463	2.06005	0.586917	1.77387	4.00917	3.00949	1.45351	2.82406	2.43402	0	2.24855	1.56086	2.41158	1.15196	0	1.18785	1.91912	0	0	0.639707	3.28142	1.8568	4.34421	3.16081	0	0	2.0258	0.675266
g25060.t1	AT5G38430.1	RBCS1B	protein_coding	Ribulose bisphosphate carboxylase (small chain) family protein	Encodes a member of the Rubisco small subunit (RBCS) multigene family: RBCS1A (At1g67090)%2C RBCS1B (At5g38430)%2C RBCS2B (At5g38420)%2C and RBCS3B (At5g38410).	Ahg494137	0.176495	0.939704	1.64275	0.999982	0.864739	0.604801	0.120258	1	-2.68244	0.0728028	-0.200111	1	0.00416868	1	0.0728028	8.28126	7.89905	8.17215	8.11749	7.81224	8.20744	7.90325	7.97431	5.03276	5.78515	4.7018	5.17324	7.16065	7.34117	6.89834	7.13339	8.2878	7.90847	0	5.39876	7.4525	7.76135	6.67828	7.29738	6.55928	7.19077	5.91203	6.55403
g28590.t1	AT5G44450.2		protein_coding	alpha amino-terminal protein methyltransferase		Ahg494541	1.21923	0.404828	-0.75632	0.999982	5.85444	0.406436	0.199717	1	-0.873001	1	-1.18503	1	-3.70278	0.072873	0.072873	4.03569	4.02598	0.872775	2.97815	2.02281	3.11791	1.49848	2.21306	2.31138	0	3.37826	1.89655	0.901848	1.50245	0	0.801433	4.35568	0	0	1.45189	0	3.24283	2.02181	1.75488	1.23993	2.2282	3.35283	2.27365
g32133.t1	AT3G17130.1		protein_coding	Plant invertase/pectin methylesterase inhibitor superfamily protein		Ahg929555	0.0650197	0.99789	-3.7009	0.999982	4.48024	0.575147	1.22421	1	2.4365	1	-6.40879	0.0745047	6.52e-18	1	0.0745047	2.27804	0	2.27006	1.51603	0	2.2752	2.21751	1.49757	3.73673	3.42812	2.51073	3.22519	0	2.70038	0	0.900126	1.91912	0	0	0.639707	0	0.823488	2.12665	0.983378	2.5277	0	1.7714	1.43303
g21882.t1	AT1G08010.1	GATA11	protein_coding	GATA transcription factor 11	Encodes a member of the GATA factor family of zinc finger transcription factors.	Ahg470852	-0.0423603	0.999878	-2.63679	0.999982	-4.37355	0.249394	1.07132	1	3.31058	0.0756402	-1.1949	1	1.68969	0.577405	0.0756402	2.0473	1.69246	0.256403	1.33205	0.728151	0.778843	4.62157	2.04285	0	3.83939	2.83401	2.22446	4.52548	0	0	1.50849	5.64677	4.25126	0	3.29934	0	0.612129	0	0.204043	0	2.42735	1.68641	1.37125
g25426.t1	AT2G35630.1	MOR1,GEM1	protein_coding	ARM repeat superfamily protein	Member of the MAP215 family of microtubule-associated proteins required to establish interphase arrays of cortical microtubules.Mutants have defects in cytokinesis during pollen development. Vegetative phenotypes observed in temperature sensitive mutants include left-handed organ twisting%2C isotropic cell expansion and impairment of root hair polarity.	Ahg925001	1.04022	0.744175	3.88e-16	1	5.11292	0.503586	-0.0964075	1	5.33917	0.0756402	0.86544	1	-0.187117	1	0.0756402	0.885216	1.31825	3.05561	1.75303	0.285507	1.03383	2.21751	1.17895	0	0	0	0	0	0	0	0	1.91912	0	0	0.639707	0	2.81546	0.675256	1.16357	2.77403	1.0037	0.524948	1.43422
g07988.t1	AT4G18040.1	EIF4E,AT.EIF4E1,ARABIDOPSIS THALIANA EUKARYOTIC TRANSLATION INITATION FACTOR 4E1,CUM1,CUCUMOVIRUS MULTIPLICATION 1,eIF4E1,eukaryotic translation Initiation Factor 4E1	protein_coding	eukaryotic translation initiation factor 4E	eIF4E protein. The cum1 mutation affects the local spreading of CMV within the inoculated leaf%2C delaying accumulation of cucumber mosaic virus coat protein.	Ahg493066	2.95321	0.75017	-0.27178	0.999982	3.76832	0.66094	-2.13e-16	1	-0.112977	1	-4.34397	0.075798	-0.772203	1	0.075798	0.242867	0.457272	0	0.23338	0	0	0	0	0.911342	0	0	0.303781	0.524637	0.384646	0	0.303094	3.89817	0	0	1.29939	0	0.829749	1.3394	0.72305	0	0	1.06847	0.356156
g03070.t1	AT4G36530.2		protein_coding	alpha/beta-Hydrolases superfamily protein		Ahg490984	-1.26742	0.894961	-0.321704	0.999982	7.6613	0.381859	0.686675	1	-2.90534	0.0759143	-0.536545	1	0.22214	1	0.0759143	2.77967	3.444	0.22186	2.14851	0	5.3506	2.97185	2.77415	4.6566	3.01809	5.29703	4.32391	4.91137	2.39987	5.76565	4.35897	1.91912	0	0	0.639707	6.05362	0	0	2.01787	5.03461	5.78861	0.524948	3.78272
g06771.t1	AT3G14780.1		protein_coding	callose synthase		Ahg929257	0.702426	0.873433	-0.00738902	0.999982	4.17321	0.613411	-2.96743	1	4.89643	0.0759143	-2.15812	1	-0.390101	1	0.0759143	1.50255	1.51839	1.9972	1.67271	1.20978	0.764089	1.71449	1.22945	2.02955	1.47261	2.08856	1.86357	2.08974	1.78422	0	1.29132	2.71454	0	0	0.904847	0	0.823488	1.78607	0.869852	0.749262	2.63068	1.06847	1.4828
g18003.t1	AT5G21020.2		protein_coding	transmembrane protein		Ahg902344	0.0887634	0.987651	-0.590895	0.999982	6.73512	0.365701	0.948639	1	3.01101	0.0759143	-0.267631	1	0.628253	0.976512	0.0759143	2.89083	2.40295	1.93584	2.40988	2.83339	2.05045	2.21751	2.36711	3.87306	0	2.90813	2.2604	1.56268	3.00494	0	1.52254	1.91912	0	0	0.639707	0	4.33928	2.31591	2.2184	2.78689	3.27964	3.5	3.18885
g32203.t1	AT5G51250.1		protein_coding	Galactose oxidase/kelch repeat superfamily protein		Ahg921494	0.734134	0.443473	-0.72765	0.999982	1.44013	0.40179	-1.04121	1	1.73054	0.0759143	-0.0077235	1	-0.0846074	1	0.0759143	6.06244	6.22126	6.87701	6.3869	5.66759	4.77311	6.59461	5.67844	5.58401	6.73727	6.02353	6.11494	5.3646	4.98533	7.07158	5.80717	6.44046	5.78953	5.40928	5.87976	6.91662	4.73277	6.97492	6.2081	6.21719	5.97494	4.68802	5.62671
g02091.t1	AT1G04600.1	XIA,ATXIA	protein_coding	myosin XI A	member of Myosin-like proteins	Ahg919144	-7.08708	7.4e-05	2.04082	0.999982	4.8405	0.543593	4.37864	1	6.80954	0.0764807	-0.645224	1	6.52e-18	1	0.0764807	0	0	0	0	0	3.33312	2.21751	1.85021	3.95727	0	0	1.31909	3.30768	3.38843	0	2.23203	0	0	0	0	4.20525	0	0	1.40175	0	0	0	0
g02356.t1	AT1G07020.1		protein_coding	hypothetical protein		Ahg910388	1.35457	0.918151	3.88e-16	1	-2.32602	0.341299	-3.05656	1	6.46055	0.0764807	-1.72749	1	0.393601	1	0.0764807	1.95276	1.65792	0	1.20356	0	2.50642	0	0.835473	0	0	0	0	0	0	0	0	0	4.28504	5.40928	3.23144	0	2.08156	2.40198	1.49451	1.71718	0	0	0.572394
g00301.t1	AT5G50665.2		protein_coding	hypothetical protein		Ahg483782	6.65392	0.00753641	-0.202563	0.999982	-7.39334	0.0773089	7.42459	0.244445	0.867688	1	1.59783	1	0.0874581	1	0.0773089	2.65922	1.31717	0.22186	1.39942	0	0	0	0	2.74957	0	0	0.916523	2.47493	0	0	0.824977	1.91912	5.21288	0	2.37733	0	0	0	0	0	0	2.88045	0.960149
g03499.t1	AT2G35980.1	YLS9,ATNHL10,ARABIDOPSIS NDR1/HIN1-LIKE 10,NHL10,NDR1/HIN1-LIKE	protein_coding	Late embryogenesis abundant (LEA) hydroxyproline-rich glycoprotein family	Encodes a protein whose sequence is similar to tobacco hairpin-induced gene (HIN1) and Arabidopsis non-race specific disease resistance gene (NDR1). Expression of this gene is induced by cucumber mosaic virus%2C spermine and during senescence. The gene product is localized to the chloroplast.	Ahg482568	-1.11739	0.878148	1.34235	0.999982	-6.77082	0.0773089	1.10452	1	-0.246993	1	-1.59123	1	-1.44729	0.355827	0.0773089	0.45068	0.457272	0.22186	0.376604	0.523739	1.26099	0.542369	0.775698	2.31138	0	2.97598	1.76245	1.665	1.33782	6.34175	3.11486	0	6.64734	5.98288	4.21007	0	0.823488	0	0.274496	1.49356	0	0.729725	0.741094
g13971.t1	AT1G18740.1		protein_coding	ROH1%2C putative (DUF793)		Ahg472100	0.553034	0.6099	-0.836138	0.999982	10.797	0.0773089	-2.60134	0.120184	0.900002	1	-1.29161	1	1.20415	0.515054	0.0773089	5.88153	5.82668	5.06247	5.59023	5.47021	4.8376	4.93845	5.08209	7.88638	3.74703	7.05451	6.22931	6.61225	6.42012	0	4.34412	5.50814	0	0	1.83605	6.23163	6.11241	8.2811	6.87505	6.64658	4.91371	4.72548	5.42859
g19997.t1	AT4G13395.1	RTFL12,DVL10,DEVIL 10	protein_coding	ROTUNDIFOLIA like 12		Ahg332982	1.0735	0.0418072	-0.725562	0.999982	10.698	0.0773089	-2.60063	0.308238	0.853273	1	-2.18995	1	0.844533	0.928759	0.0773089	5.53819	5.5449	4.88717	5.32342	4.04767	5.06483	3.83132	4.31461	7.24846	4.53546	6.15228	5.97874	5.5621	6.15531	4.79193	5.50311	5.9589	0	0	1.9863	6.14537	6.49638	8.03564	6.89246	5.01449	4.8568	2.64768	4.17299
g20664.t1	AT4G11280.1	ACS6,ATACS6	protein_coding	1-aminocyclopropane-1-carboxylic acid (acc) synthase 6	encodes a a member of the 1-aminocyclopropane-1-carboxylate (ACC) synthase (S-adenosyl-L-methionine methylthioadenosine-lyase%2C EC 4.4.1.14) gene family	Ahg327275	1.25406	0.0150446	-0.677246	0.999982	10.4915	0.0773089	-3.34043	0.483658	-0.0722572	1	-1.46111	1	0.337199	1	0.0773089	4.61281	4.87498	4.34223	4.61001	3.52409	3.9694	2.79342	3.42897	5.62771	5.61269	3.88126	5.04055	5.04071	5.49178	0	3.51083	4.70251	0	0	1.5675	6.59923	6.12958	7.70623	6.81168	3.86974	3.76173	2.0258	3.21909
g21224.t1	AT3G56400.1	WRKY70,ATWRKY70,ARABIDOPSIS THALIANA WRKY DNA-BINDING PROTEIN 70	protein_coding	WRKY DNA-binding protein 70	member of WRKY Transcription Factor%3B Group III. Function as activator of SA-dependent defense genes and a repressor of JA-regulated genes. WRKY70-controlled suppression of JA-signaling is partly executed by NPR1.	Ahg486080	0.129988	0.958989	0.743158	0.999982	10.5739	0.0773089	0.561637	1	-0.355737	1	-1.93634	0.70209	-0.708466	0.976037	0.0773089	5.41961	4.94652	4.63063	4.99892	5.34375	5.12381	4.19706	4.88821	4.18392	5.32392	4.07935	4.52906	4.3139	6.01921	6.75233	5.69515	4.98191	0	0	1.66064	6.46322	6.47573	7.75611	6.89835	4.37484	6.00351	5.03646	5.13827
g23078.t1	AT5G28380.1		protein_coding	Tetratricopeptide repeat (TPR)-like superfamily protein		Ahg946602	9.96319	2.27e-25	1.27628	0.999982	-5.82923	0.0773089	4.84278	1	6.0375	0.564724	-1.99336	1	0.228073	1	0.0773089	5.33734	5.09425	0	3.4772	0	0	0	0	5.94369	5.45727	0	3.80032	5.59734	6.76404	5.09216	5.81784	4.43761	5.05348	7.45186	5.64765	0	0.648003	1.23633	0.628112	1.31949	0	0	0.439831
g24255.t1	AT2G30060.1		protein_coding	Pleckstrin homology (PH) domain superfamily protein		Ahg933494	0.326985	0.855901	0.214471	0.999982	10.5049	0.0773089	-1.00811	1	0.203927	1	0.00937746	1	-0.549873	0.9901	0.0773089	7.31395	7.3317	7.13585	7.2605	7.38644	6.65111	6.85802	6.96519	6.84075	5.50402	6.88847	6.41108	7.44508	6.4806	6.75233	6.89267	7.4153	0	0	2.47177	6.66272	6.62944	7.47509	6.92242	7.80373	6.15703	7.44597	7.13558
g31812.t1	AT1G12775.1		protein_coding	Pentatricopeptide repeat (PPR) superfamily protein		Ahg471430	-0.385946	0.931403	2.46497	0.999982	-5.67342	0.0773089	-2.37707	0.978207	-0.807485	1	1.60719	1	-1.41606	0.969866	0.0773089	2.88511	2.27762	1.31102	2.15792	2.12043	3.01324	2.44008	2.52458	2.94622	0	2.29498	1.74707	2.26419	2.44752	7.07158	3.92776	3.55314	6.00346	6.3922	5.31627	0	0.796038	0.925932	0.57399	3.87734	4.4803	2.44458	3.60074
g16375.t1	AT2G05320.1		protein_coding	beta-1%2C2-N-acetylglucosaminyltransferase II		Ahg480143	-0.268146	0.877542	-1.34	0.999982	1.31796	0.449568	-2.63678	0.0774669	1.31388	0.754881	-0.250612	1	-0.504013	0.9901	0.0774669	5.21406	4.98949	5.15288	5.11881	5.41208	5.3382	5.48577	5.41202	5.34468	6.33782	6.0924	5.92497	6.20849	4.54253	0	3.58367	4.70251	5.78482	0	3.49577	6.31303	5.45436	5.67805	5.81514	6.76573	5.30488	5.44531	5.83864
g00106.t1	AT1G73290.1	scpl5	protein_coding	serine carboxypeptidase-like 5		Ahg478377	-0.570214	0.522601	-1.06644	0.999982	1.71885	0.363219	0.887009	1	-2.00162	0.0778657	0.41137	1	-0.452148	1	0.0778657	7.54019	7.55398	8.0212	7.70513	8.19665	8.19979	8.51864	8.30503	8.54764	8.66762	8.0007	8.40532	7.73914	7.65083	7.74563	7.71187	7.48416	6.36103	0	4.61506	7.34321	6.89835	5.73263	6.65807	5.6578	5.85204	7.03346	6.1811
g04471.t1						Ahg485271	1.04896	0.829239	-0.650731	0.999982	-1.22553	0.701261	2.64717	0.91445	-6.50287	0.0781875	1.8659	1	1.63635	0.868646	0.0781875	3.86466	4.18233	3.71537	3.92079	0	4.68872	3.87685	2.85519	3.35732	3.92618	2.76203	3.34851	3.45776	3.11078	0	2.18951	3.60023	4.81075	4.44283	4.28461	0	0	4.22908	1.40969	0	3.0654	3.35283	2.13941
g08644.t1	AT4G05665.1		long_noncoding_rna			Ahg925192	2.06861	0.0579367	0.395291	0.999982	-0.31287	0.920187	3.89486	0.0794309	1.28264	1	-2.88151	0.181564	0.436455	1	0.0794309	3.62845	3.69312	0.414106	2.57856	2.30424	1.03383	0.542369	1.29348	3.00834	0	4.3841	2.46415	4.24948	0.688028	0	1.64584	3.60023	0	5.40928	3.00317	2.42265	4.05746	1.3394	2.6065	0	2.55044	2.69733	1.74926
g24063.t1	AT4G15096.1		protein_coding	hypothetical protein		Ahg932811	-1.38049	0.687721	-1.50701	0.999982	5.89942	0.401144	0.26794	1	0.26497	1	-3.96908	0.0809995	1.09263	1	0.0809995	0.358787	0.246678	1.80469	0.803386	1.00479	0.937171	2.57437	1.50544	2.35426	0	3.3194	1.89122	1.45255	0	0	0.484184	0	0	0	0	3.81605	2.60891	1.33765	2.58754	1.02343	1.1239	2.14368	1.43034
g02663.t1	AT3G01840.1	LYK2	protein_coding	Protein kinase superfamily protein	Encodes a LysM-containing receptor-like kinase. Induction of chitin-responsive genes by chitin treatment is not blocked in the mutant.	Ahg477331	0.325342	0.955674	-1.0905	0.999982	1.73958	0.455059	-3.19317	0.379978	0.292151	1	-2.79185	0.0823606	-1.56511	0.826433	0.0823606	2.5278	2.18363	0.414106	1.70851	2.42674	1.62989	0.542369	1.533	5.50716	5.58628	4.71715	5.2702	4.36039	5.4112	0	3.2572	0	0	5.98288	1.99429	4.51145	3.91751	6.7729	5.06729	4.05844	4.47737	3.5	4.01194
g18646.t1	AT5G02830.1		protein_coding	Tetratricopeptide repeat (TPR)-like superfamily protein		Ahg932895	0.800169	0.913716	-0.711262	0.999982	-1.29657	0.554028	3.54939	0.0825906	0.29108	1	0.481658	1	-1.79825	0.902334	0.0825906	2.2105	1.92347	0.252382	1.46212	1.25016	0.457951	1.29082	0.999643	3.21883	0	3.60818	2.27567	1.47976	2.01984	0	1.16653	0	5.78482	0	1.92827	4.20525	1.85476	3.41831	3.15944	2.12559	0.813279	3.37375	2.10421
g00996.t1	AT1G74560.3	NRP1	protein_coding	NAP1-related protein 1	Double nrp1-1 nrp2-1 mutants show arrest of cell cycle progression at G2/M and disordered cellular organization occurred in root tips. Localize in the nucleus and can form homomeric and heteromeric protein complexes with NRP2. Bind histones Histone2A and Histone2B and associate with chromatin in vivo.	Ahg476596	0.17482	0.938046	-0.33545	0.999982	4.53938	0.0839942	-0.12086	1	0.0692251	1	-0.116383	1	0.277724	1	0.0839942	7.66304	7.54189	7.76888	7.65794	7.35014	7.71041	7.48734	7.51596	7.26094	5.47552	6.06929	6.26858	6.87496	6.39415	4.79193	6.02035	7.73082	3.3251	4.44283	5.16625	7.80374	7.28268	7.80036	7.62893	7.55133	6.92619	7.09165	7.18972
g03071.t1	AT4G36520.1		protein_coding	Chaperone DnaJ-domain superfamily protein		Ahg328116	0.393271	0.769187	0.0677903	0.999982	10.1704	0.0839942	-0.77166	1	0.464566	1	-0.285025	1	0.318657	1	0.0839942	7.45868	7.27463	7.09784	7.27705	7.27874	6.80773	6.66391	6.91679	6.23701	4.15905	6.75482	5.71696	6.33416	6.25679	4.79193	5.79429	7.07181	0	0	2.35727	5.73711	6.57613	7.1663	6.49318	6.6725	5.5972	6.15423	6.14131
g05947.t1	AT3G10970.1		protein_coding	Haloacid dehalogenase-like hydrolase (HAD) superfamily protein		Ahg903984	-0.196749	0.938046	0.463341	0.999982	10.126	0.0839942	0.337728	1	-0.152997	1	0.367258	1	0.257264	1	0.0839942	6.04228	5.79311	5.86258	5.89932	5.64443	6.68092	6.05006	6.12514	5.21384	4.87793	5.76812	5.28663	5.06898	5.78347	7.55394	6.13546	5.75105	0	0	1.91702	7.17923	6.56053	6.09466	6.61147	5.72732	6.59227	5.96954	6.09638
g06002.t1	AT3G10410.1	SCPL49,CPY,CARBOXYPEPTIDASE Y	protein_coding	SERINE CARBOXYPEPTIDASE-LIKE 49		Ahg903921	-0.406205	0.75017	-0.124828	0.999982	10.0513	0.0839942	0.596312	1	0.142232	1	-0.522541	1	0.148282	1	0.0839942	6.25781	6.37778	6.24437	6.29332	6.66635	6.62909	6.8854	6.72695	6.99141	5.67618	7.53767	6.73509	6.79336	7.3983	6.34175	6.84447	6.05136	0	0	2.01712	6.14537	6.84062	6.4531	6.4797	6.79972	7.79704	6.96337	7.18671
g07741.t1	AT5G46760.1	MYC3	protein_coding	Basic helix-loop-helix (bHLH) DNA-binding family protein	MYC3 is a JAZ-interacting transcription factor that act together with MYC2 and MYC4 to activate JA-responses.	Ahg948265	-0.0982973	0.970255	-0.272316	0.999982	10.2631	0.0839942	-1.153	1	-0.000766451	1	0.696024	1	0.814947	0.895604	0.0839942	6.43052	6.45466	6.30617	6.39712	6.55468	6.33281	6.68965	6.52572	7.00309	5.98033	6.76923	6.58422	6.42445	7.03854	6.34175	6.60158	6.25005	0	0	2.08335	5.73711	7.00286	6.99686	6.57894	5.88524	6.68445	5.37076	5.98015
g09892.t1	AT1G17020.1	SRG1,ATSRG1,SENESCENCE-RELATED GENE 1	protein_coding	senescence-related gene 1	Encodes a novel member of the Fe(II)/ascorbate oxidase gene family%3B senescence-related gene.	Ahg920607	-2.48223	0.770515	1.28445	0.999982	-5.87057	0.0839942	1.496	1	0.622463	1	-2.16753	1	-1.1688	0.899875	0.0839942	0	0	0	0	0.523739	0	0	0.17458	0.911342	0	0.784871	0.565404	1.33331	1.15196	0	0.828424	1.91912	6.00346	4.44283	4.12181	0	0.329479	0.689017	0.339499	0.749262	1.0037	0.28622	0.679727
g11003.t1	AT5G59550.2	RDUF2,AtRDUF2,Arabidopsis thaliana RING and Domain of Unknown Function 1117 2	protein_coding	zinc finger (C3HC4-type RING finger) family protein	Encodes an ABA- and drought-induced RING-DUF1117 gene whose mutation results in hyposensitive phenotypes toward ABA in terms of germination rate and stomatal closure and markedly reduced tolerance to drought stress relative to wild-type plants.	Ahg496089	0.414205	0.81239	-0.85792	0.999982	10.7919	0.0839942	-2.50084	0.348002	1.05936	0.963555	-0.777476	1	0.861215	0.877402	0.0839942	5.40719	5.36077	4.42271	5.06356	5.1617	4.28576	4.62824	4.6919	7.80633	5.29159	6.4613	6.51974	6.24198	6.51475	4.79193	5.84955	6.14053	0	0	2.04684	5.85051	6.25119	8.30224	6.80131	5.66415	5.08754	4.43479	5.06216
g11995.t1	AT5G21430.1	NdhU,CRRL,CHLORORESPIRATORY REDUCTION L	protein_coding	Chaperone DnaJ-domain superfamily protein		Ahg941682	-0.330396	0.859833	0.173689	0.999982	10.5147	0.0839942	0.853472	1	-1.27134	0.71783	0.224839	1	1.47923	0.348814	0.0839942	6.17266	6.43303	6.58127	6.39565	6.15476	7.41815	6.68965	6.75419	5.39084	7.50839	6.79294	6.56405	6.27066	7.30978	7.74563	7.10869	6.84623	0	0	2.28208	7.96352	7.06222	4.98227	6.66934	5.89077	7.43919	6.00448	6.44481
g21351.t1	AT4G13830.2	J20,DJC26,DNA J protein C26	protein_coding	DNAJ-like 20	DnaJ-like protein (J20)%3B nuclear gene	Ahg493532	0.00560585	0.999471	0.0401067	0.999982	10.0338	0.0839942	-0.106639	1	0.216627	1	0.896461	1	0.825898	0.915194	0.0839942	5.01576	5.1344	5.23159	5.12725	4.91195	5.38717	5.15719	5.1521	4.73026	5.91816	5.31024	5.31955	5.63325	6.03945	4.79193	5.48821	5.21587	0	0	1.73862	6.53283	6.62195	6.41754	6.5241	6.43202	5.90612	6.68706	6.34173
g23000.t1	AT5G53020.6		protein_coding	Ribonuclease P protein subunit P38-like protein		Ahg495366	0.275036	0.904577	0.639266	0.999982	10.0891	0.0839942	0.215174	1	-0.0656362	1	0.959589	1	0.892429	0.822445	0.0839942	6.90013	6.83291	6.65927	6.79744	6.90747	5.92373	6.81773	6.54964	5.57538	1.87297	5.50655	4.3183	6.13016	5.1003	0	3.74348	6.77472	0	0	2.25824	5.95563	6.90433	6.57867	6.47955	5.51458	5.35888	6.34156	5.73834
g25839.t1	AT2G20490.1	NOP10	protein_coding	nucleolar RNA-binding Nop10p family protein		Ahg480876	-0.482636	0.729232	0.0256476	0.999982	10.0857	0.0839942	0.481821	1	-0.431553	1	0.227906	1	0.082544	1	0.0839942	5.33039	5.4861	5.88305	5.56651	5.53973	6.69557	5.97877	6.07136	5.17918	5.47552	4.84965	5.16812	4.8256	6.04614	5.76565	5.5458	6.08249	0	0	2.0275	6.59923	6.13486	6.926	6.55337	5.88524	6.75327	5.43803	6.02551
g04165.t1	AT4G30600.1		protein_coding	signal recognition particle receptor alpha subunit family protein		Ahg491691	0.380169	0.792072	-0.0910231	0.999982	9.91001	0.08433	-0.0849266	1	0.47096	1	-0.255277	1	0.308737	1	0.08433	5.67391	5.6234	5.73781	5.67837	5.56662	5.01896	5.41037	5.33199	6.17681	3.01809	6.56958	5.25483	5.87658	6.11135	0	3.99598	5.89289	0	0	1.9643	6.78187	6.04802	6.42783	6.41924	6.00225	6.29577	5.60344	5.96715
g04258.t1	AT1G18020.1		protein_coding	FMN-linked oxidoreductases superfamily protein		Ahg476828	-0.999477	0.460586	-1.57675	0.999982	10.0542	0.08433	-0.494602	1	-0.707182	1	0.941533	1	1.12398	1	0.08433	5.92962	6.34972	6.96208	6.41381	8.18901	6.05074	8.04615	7.42863	9.06868	7.62973	7.79584	8.16475	7.52548	7.12002	5.76565	6.80372	5.32001	0	0	1.77334	5.73711	6.89192	6.59704	6.40869	6.12931	4.6413	4.35968	5.04343
g04538.t1	AT4G27280.1		protein_coding	Calcium-binding EF-hand family protein		Ahg492070	0.519148	0.617785	-0.568439	0.999982	5.3413	0.08433	-1.27165	1	1.07579	0.831069	-0.466576	1	0.13842	1	0.08433	5.95116	6.009	5.79075	5.91697	5.65699	5.28752	5.36317	5.43589	6.99813	5.50402	5.61693	6.03969	6.05677	5.23514	6.34175	5.87789	6.53611	4.25126	4.44283	5.07673	7.45502	6.69878	10.2058	8.11986	5.82875	5.56693	4.66437	5.35335
g10503.t1	AT5G10360.1	EMB3010,RPS6B,Ribosomal protein small subunit 6b	protein_coding	Ribosomal protein S6e	RPS6A and RPS6B are fully redundant and essential during gametogenesis.	Ahg487866	0.18479	0.936929	-0.538454	0.999982	10.6114	0.08433	0.23633	1	-0.415494	1	0.0836621	1	-0.778628	0.902607	0.08433	7.78079	7.87087	8.24406	7.96524	7.39804	8.1799	7.86258	7.8135	7.81795	7.27201	6.66887	7.25294	7.14766	7.03955	7.0773	7.08817	7.90636	0	0	2.63545	4.20525	7.15246	7.80917	6.38896	7.69657	6.16914	6.88467	6.91679
g12662.t1	AT2G40760.1		protein_coding	Rhodanese/Cell cycle control phosphatase superfamily protein		Ahg483133	-0.354425	0.811717	-0.0648796	0.999982	9.96116	0.08433	-0.871382	1	0.329683	1	0.261741	1	-0.34722	1	0.08433	6.51682	6.66545	6.57374	6.58534	6.70145	7.21616	6.98818	6.9686	6.61953	5.80819	6.47895	6.30222	6.50942	6.69573	6.34175	6.51563	6.40016	0	0	2.13339	6.46322	6.12958	6.73194	6.44158	7.09042	6.4938	6.21941	6.60121
g15280.t1	AT1G49900.1		protein_coding	C2H2 type zinc finger transcription factor family		Ahg314403	-1.81283	0.862481	0.220101	0.999982	-8.24587	0.08433	-1.13481	1	3.00777	0.304004	-2.67636	1	-0.0565537	1	0.08433	0	0	0	0	0.285507	0	0	0.0951688	0	0	2.4162	0.8054	0	0.688028	0	0.229343	0	0	6.71069	2.2369	0	0	0	0	1.37231	1.74214	0	1.03815
g17619.t1						Ahg336372	0.537975	0.711155	-1.65762	0.999982	3.45247	0.08433	-0.0109853	1	0.753987	1	-1.59612	1	-1.27217	0.969866	0.08433	3.98648	4.25458	3.85451	4.03185	3.70444	3.38225	3.57926	3.55532	8.99214	8.49024	10.234	9.2388	7.33492	8.5958	7.74563	7.89212	5.89289	7.09096	6.97143	6.65176	8.74292	10.139	10.0772	9.65303	10.0137	5.94194	11.2206	9.05873
g18569.t1	AT4G09650.1	ATPD,PDE332,PIGMENT DEFECTIVE 332	protein_coding	F-type H+-transporting ATPase subunit delta	Encodes the chloroplast ATPase delta-subunit.	Ahg489817	0.164825	0.940895	0.996017	0.999982	5.28304	0.08433	-0.712106	1	-0.314083	1	1.20373	1	0.663506	0.969866	0.08433	8.60277	8.64134	8.78907	8.67773	8.36019	8.77753	8.49796	8.54522	6.92158	5.68914	7.42302	6.67791	8.13259	7.7738	8.06621	7.99087	8.39923	3.3251	0	3.90811	6.59923	7.88583	6.96894	7.15133	6.87856	7.05536	6.87949	6.93781
g20169.t1	AT4G15150.1		protein_coding	glycine-rich protein		Ahg946820	-1.48393	0.865001	-1.09901	0.999982	-5.75214	0.08433	0.723477	1	-2.04572	1	-0.980945	1	-0.827675	0.965406	0.08433	0.45068	0.641005	0	0.363895	0	1.4572	1.49848	0.985226	0.911342	0	3.1028	1.33805	0	1.33782	0	0.445942	1.91912	5.21288	4.44283	3.85828	0	0.597526	0	0.199175	2.92265	0.739925	2.0258	1.89612
g22713.t1	AT2G19170.1	SLP3	protein_coding	subtilisin-like serine protease 3	Encodes a novel subtilisin-like serine protease.	Ahg480817	0.0353541	0.995818	-0.233429	0.999982	6.32437	0.376848	0.144529	1	-0.466793	1	0.9271	1	3.30872	0.08445	0.08445	4.47688	4.51205	4.84607	4.61167	5.07068	4.52333	4.16071	4.58491	4.52481	3.30396	2.20623	3.345	4.09309	3.69109	0	2.59473	4.35568	0	0	1.45189	0	3.64906	2.6331	2.09405	3.48723	1.74214	2.96397	2.73111
g23967.t1	AT2G21590.1	APL4	protein_coding	Glucose-1-phosphate adenylyltransferase family protein	Encodes the large subunit of ADP-glucose pyrophosphorylase%2C the enzyme which catalyzes the first and limiting step in starch biosynthesis. The large subunit plays a regulatory role whereas the small subunit (ApS) is the catalytic isoform. Four isoforms of the large subunit (ApL1-4) have been described.	Ahg899427	-1.03492	0.443362	0.0784893	0.999982	6.42304	0.367545	0.938628	1	0.62667	1	0.532155	1	3.30155	0.084582	0.084582	2.99404	2.45294	1.87176	2.43958	3.43932	2.93241	3.78431	3.38534	3.87306	0	3.52138	2.46481	2.86717	2.83001	0	1.89906	3.89817	0	0	1.29939	0	3.3556	3.30402	2.21988	2.34642	5.58214	2.69733	3.54196
g30781.t1	AT1G53560.1		protein_coding	Ribosomal protein L18ae family		Ahg474484	-0.0820196	0.990077	1.59442	0.999982	6.62569	0.363219	1.86605	1	-0.248797	1	-0.0143311	1	-2.14665	0.084582	0.084582	2.04153	2.45294	2.69728	2.39725	2.64434	2.64091	2.06851	2.45125	2.02955	0	2.4162	1.48192	2.95057	2.83001	0	1.92686	3.22431	0	0	1.07477	0	3.67827	3.39079	2.35635	1.70919	3.50924	4.42008	3.21284
g10246.t1	AT4G25730.1		protein_coding	FtsJ-like methyltransferase family protein		Ahg492249	0.570666	0.544568	-0.138957	0.999982	9.84892	0.086067	-0.31187	1	0.341158	1	-0.509403	1	-0.125622	1	0.086067	6.70564	6.65374	6.53288	6.63076	6.08671	5.94841	6.26221	6.09911	5.90721	3.74703	5.48342	5.04589	6.06147	4.95154	0	3.671	6.61766	0	0	2.20589	6.39008	5.97928	6.62415	6.33117	6.24608	4.98382	5.58377	5.60456
g12882.t1	AT3G48030.1		protein_coding	hypoxia-responsive family protein / zinc finger (C3HC4-type RING finger) family protein		Ahg937551	-0.0401159	0.991791	-0.164615	0.999982	9.86203	0.086067	-0.180173	1	0.109293	1	0.170954	1	-0.332174	1	0.086067	6.85743	6.77514	6.34504	6.6592	6.87017	6.54188	6.78228	6.73144	6.55342	5.61269	5.96462	6.04358	6.85074	6.16762	4.79193	5.93676	6.69948	0	0	2.23316	6.59923	5.88848	6.57405	6.35392	6.47683	5.84015	6.70234	6.33977
g22861.t1	AT3G59400.1	GUN4	protein_coding	protein GENOMES UNCOUPLED 4	GUN%2C genomes uncoupled%2C is necessary for coupling the expression of some nuclear genes to the functional state of the chloroplast. Binds to the magnesium chelatase complex and promotes formation of the substrate%2Ca tetrapyrrole signaling molecule. Porphyrin-binding protein that enhances the activity of Mg-chelatase. Although required for chlorophyll accumulation under normal growth condition…	Ahg486407	0.268762	0.89639	-0.147838	0.999982	9.91418	0.086067	0.284773	1	-0.138734	1	1.11116	1	-0.366885	1	0.086067	7.38938	7.42309	7.90318	7.57188	7.50936	6.82116	7.673	7.33451	6.0862	5.78515	4.3841	5.41849	6.8856	5.69264	0	4.19275	7.34298	0	0	2.44766	6.39008	6.82167	5.80984	6.34053	4.71119	6.36778	5.65461	5.57786
g21076.t1	AT1G67590.1		protein_coding	Remorin family protein		Ahg475861	0.0554401	0.986615	0.920119	0.999982	1.33952	0.466546	-0.56706	1	0.208464	1	2.09134	0.575744	2.0197	0.0867552	0.0867552	4.93159	5.18704	5.1049	5.07451	5.11691	5.06483	4.95977	5.04717	3.29395	3.30396	3.88126	3.49305	4.6496	3.72482	5.76565	4.71336	5.32001	5.52701	0	3.61567	5.16561	5.31254	5.99433	5.49083	4.93107	4.94575	5.12076	4.99919
g05528.t1	AT3G60900.1	FLA10	protein_coding	FASCICLIN-like arabinogalactan-protein 10		Ahg486566	-0.0455515	0.990747	-1.6602	0.999982	5.65453	0.418717	0.252627	1	1.12057	1	-3.90639	0.086814	1.87539	0.9901	0.086814	5.43191	5.61245	6.06958	5.70465	5.79417	5.10929	6.40889	5.77078	5.12559	5.44645	5.70953	5.42719	3.97854	4.36139	0	2.77998	4.84896	0	0	1.61632	0	2.93933	2.02181	1.65371	1.23993	1.58989	1.7714	1.53374
g18671.t1	AT1G36920.1		protein_coding	hypothetical protein		Ahg352148	0.828395	0.940895	-1.05426	0.999982	7.73368	0.332712	1.9027	1	0.15546	1	-0.780808	1	6.37443	0.0878897	0.0878897	3.39796	3.24698	0	2.21498	2.46841	0	2.06537	1.51126	1.67897	0	2.20623	1.29507	0	3.65655	0	1.21885	0	0	0	0	6.05362	1.482	1.90875	3.14812	0	2.59992	1.86128	1.48706
g06401.t1	AT3G06070.1		protein_coding	hypothetical protein		Ahg903471	-0.20748	0.95951	2.86738	0.999982	5.24364	0.465022	-0.814676	1	1.50699	1	-3.1398	1	2.99678	0.0884834	0.0884834	3.15116	3.31479	2.90366	3.1232	2.30424	4.45608	3.20391	3.32141	0	0	1.96042	0.653473	2.01421	1.6502	0	1.22147	0	0	0	0	0	1.72641	2.5601	1.42884	1.23993	1.11946	0.28622	0.881869
g22825.t1	AT3G06095.1		long_noncoding_rna			Ahg895867	-0.273957	0.962963	1.44207	0.999982	5.43792	0.437094	-1.94591	1	1.20649	1	1.44581	1	-3.27563	0.0884834	0.0884834	1.6806	2.29746	1.66117	1.87974	2.23886	1.26099	2.69823	2.06602	1.68491	0	0	0.561636	1.665	2.02093	0	1.22864	0	0	0	0	0	2.11612	2.56085	1.55899	2.41249	1.81401	2.36999	2.19883
g00984.t1	AT1G74450.1		protein_coding	BPS1-like protein (DUF793)		Ahg476579	0.467432	0.696395	0.115619	0.999982	5.49326	0.0888191	-1.48782	1	1.11665	0.834763	-1.51728	1	1.60127	0.190986	0.0888191	6.02207	5.81717	5.4114	5.75021	5.23059	5.44613	5.31436	5.33036	7.19309	2.85067	5.86077	5.30151	6.65639	6.99773	0	4.55137	6.62011	0	4.44283	3.68765	6.46322	6.74092	8.62549	7.27654	5.70238	5.7169	4.88398	5.43442
g02069.t1	AT1G04400.1	CRY2,AT-PHH1,ATCRY2,FHA,PHH1	protein_coding	cryptochrome 2	Blue light receptor mediating blue-light regulated cotyledon expansion and flowering time. Positive regulator of the flowering-time gene CONSTANS. This gene possesses a light-induced CNT2 N-terminal homodimerisation domain.Involved in blue-light induced stomatal opening. Involved in triggering chromatin decondensation. An 80-residue motif (NC80) is sufficient to confer CRY2's physiological functi…	Ahg470417	-0.0907432	0.972293	-0.478162	0.999982	9.77525	0.0888191	0.161289	1	-0.0214719	1	-0.354418	1	0.584058	0.974273	0.0888191	5.19974	5.5158	5.28792	5.33449	5.41208	5.81161	5.1198	5.44783	4.52481	5.41678	5.28371	5.0751	4.75776	5.56809	0	3.44195	4.70251	0	0	1.5675	6.31303	6.09209	6.41236	6.2725	5.23049	5.62685	4.74921	5.20218
g04766.t1	AT1G13060.2	PBE1	protein_coding	20S proteasome beta subunit E1	Encodes 20S proteasome beta subunit PBE1 (PBE1).	Ahg471459	-0.0363945	0.992335	-0.189656	0.999982	9.76043	0.0888191	-0.279229	1	-0.233794	1	-0.142828	1	-0.585695	0.971643	0.0888191	6.25116	6.36937	6.45027	6.35693	6.35317	6.56345	6.35361	6.42341	5.67822	5.38649	5.61693	5.56054	5.54878	6.12405	4.79193	5.48825	6.40016	0	0	2.13339	6.66272	5.96163	6.20065	6.275	6.18005	6.3707	6.14084	6.23053
g10628.t1	AT3G59990.1	MAP2B	protein_coding	methionine aminopeptidase 2B	Encodes a MAP2 like methionine aminopeptidase	Ahg486467	0.439799	0.758208	-1.83268	0.999982	9.78619	0.0888191	0.0903518	1	0.073833	1	-0.248115	1	-0.159531	1	0.0888191	6.66636	6.51468	6.24709	6.47604	6.30917	5.58262	6.31807	6.06995	6.58751	6.63455	6.21597	6.47934	6.05375	4.7102	0	3.58798	6.04408	0	0	2.01469	6.24331	6.37716	6.20401	6.27483	6.16009	5.6885	6.54033	6.12964
g11638.t1	AT3G56010.1		protein_coding	transmembrane protein		Ahg938548	0.23117	0.912318	0.736662	0.999982	9.79739	0.0888191	-0.165273	1	-0.223311	1	1.17415	1	0.249883	1	0.0888191	6.57068	6.36611	6.47744	6.47141	6.22819	6.18141	6.41662	6.27541	5.17918	4.08552	5.45992	4.90821	5.93918	6.32985	4.79193	5.68698	6.88069	0	0	2.29356	6.31303	6.19672	6.37561	6.29512	5.84593	6.93016	6.02893	6.26834
g15852.t1	AT5G03480.1		protein_coding	RNA-binding (RRM/RBD/RNP motifs) family protein		Ahg892258	0.143623	0.958496	0.509312	0.999982	10.1718	0.0888191	-0.476366	1	0.319198	1	-0.0337046	1	0.334087	1	0.0888191	6.64646	6.53501	6.50371	6.56173	5.81687	6.87042	6.66098	6.44942	6.0074	4.42892	6.29765	5.57799	6.02648	6.97979	6.11598	6.37408	6.42326	0	0	2.14109	5.03735	7.30434	6.54672	6.29614	6.21886	6.78553	5.98946	6.33128
g21696.t1	AT2G22500.1	UCP5,ATPUMP5,PLANT UNCOUPLING MITOCHONDRIAL PROTEIN 5,DIC1,DICARBOXYLATE CARRIER 1	protein_coding	uncoupling protein 5	Encodes one of the mitochondrial dicarboxylate carriers (DIC): DIC1 (AT2G22500)%2C DIC2 (AT4G24570)%2C DIC3 (AT5G09470).	Ahg481111	-0.161326	0.955058	-1.39836	0.999982	3.30369	0.175254	-3.36742	0.0901359	0.915931	1	-1.38772	1	0.106208	1	0.0901359	6.26842	6.03385	4.59137	5.63121	5.88779	6.12479	5.50039	5.83766	9.73296	5.55938	8.69907	7.99714	7.92014	7.68448	4.79193	6.79885	5.50814	6.00346	6.3922	5.96794	6.39008	8.82926	9.51137	8.24357	8.05588	6.28031	6.07662	6.80427
g14331.t1	AT4G23320.3	CRK24	protein_coding	cysteine-rich RLK (RECEPTOR-like protein kinase) 24	Encodes a cysteine-rich receptor-like protein kinase.	Ahg889845	-0.0967814	0.98568	-1.38745	0.999982	7.59019	0.322764	-2.63639	0.0910683	-0.342519	1	2.65036	1	0.557145	0.9901	0.0910683	3.26477	3.08744	3.44925	3.26716	4.38324	3.00071	2.58976	3.32457	5.52107	4.69228	5.43204	5.21513	4.57271	2.6302	5.76565	4.32285	1.90847	0	0	0.636156	0	3.9202	4.98227	2.96749	7.01884	5.56182	3.39978	5.32681
g32175.t1						Ahg931581	3.75101	0.00807909	1.48134	0.999982	0.403864	0.889785	-1.11314	1	2.58854	0.0911601	-0.183732	1	-0.853276	0.911423	0.0911601	4.59814	4.88357	2.94099	4.1409	3.63498	0	0	1.21166	2.4127	4.42296	2.18116	3.0056	2.50283	5.80421	6.34175	4.88293	4.53949	0	5.97814	3.50588	0	4.40662	5.13485	3.18049	4.47556	3.79693	3.65305	3.97518
g18410.t1	AT2G38530.1	LTP2,LP2,cdf3,cell growth defect factor-3	protein_coding	lipid transfer protein 2	Involved in lipid transfer between membranes. Belongs to a family of Lipid transfer proteins. Sequence similarity to other plant/Arabidopsis LPT genes but highest similarity to LPT1. Stress and pathogen-inducible motifs found in the upstream region. Expressed in flower%2C leaves and siliques but absent in roots. Predicted to be a member of PR-14 pathogenesis-related protein family with the follow…	Ahg482863	0.460967	0.929194	-2.87822	0.999982	0.636551	0.859155	3.57338	1	-0.483884	1	-6.09854	0.0924344	-1.81215	0.981739	0.0924344	2.65964	2.54801	1.41361	2.20709	1.20978	2.16719	2.35255	1.90984	4.67736	0.916569	4.9854	3.52644	0.520275	2.94895	0	1.15641	1.91912	0	5.98288	2.634	0	0.329479	6.12529	2.15159	3.12387	0	2.42879	1.85089
g08631.t1	AT3G28920.1	HB34,AtHB34,homeobox protein 34,ZHD9,ZINC FINGER HOMEODOMAIN 9	protein_coding	homeobox protein 34		Ahg484662	0.314231	0.8584	0.242885	0.999982	10.045	0.0924644	-0.710982	1	0.388496	1	0.393715	1	0.0676455	1	0.0924644	6.05824	6.02148	5.63538	5.90503	6.01529	5.44613	5.41037	5.62393	4.68158	2.18602	4.75626	3.87462	4.6496	4.57987	0	3.07649	6.02202	0	0	2.00734	7.55878	5.00197	6.43806	6.33294	4.84254	4.81448	4.47805	4.71169
g03041.t1	AT4G36820.1		protein_coding	calcium uniporter (DUF607)		Ahg353160	-2.48866	0.581927	-0.453664	0.999982	2.81215	0.766037	-5.57672	1	2.15033	0.754881	-3.17672	0.0940625	-0.753967	1	0.0940625	0	0	0.735475	0.245158	0.907162	0.432049	1.49848	0.945897	3.22767	0	6.77401	3.33389	2.5302	3.38843	0	1.97288	0	0	0	0	0	1.0188	0	0.339601	0.931994	1.41966	1.06847	1.14004
g13066.t1	AT1G29060.1	AtSFT12	protein_coding	Target SNARE coiled-coil domain protein		Ahg921939	0.307467	0.966453	1.5408	0.999982	5.51959	0.425997	-5.64781	1	0.170928	1	0.971275	1	-6.17963	0.0941696	0.0941696	1.83389	2.05812	1.79919	1.89706	2.53964	0	2.21751	1.58572	1.21487	0	0.445164	0.553343	1.66204	1.64316	0	1.10173	0	0	0	0	0	2.27062	2.5601	1.61024	2.05721	1.22662	3.07858	2.1208
g27761.t1	AT5G28823.1		protein_coding	hypothetical protein		Ahg942497	0.590136	0.681141	-2.26807	0.999982	7.2972	0.318095	-2.0761	1	0.302184	1	1.68859	1	4.00904	0.0941696	0.0941696	4.01947	3.99256	3.80389	3.93864	3.70444	3.05868	3.46466	3.40926	4.07504	4.29573	5.03603	4.46893	3.56751	0.384646	4.79193	2.9147	4.35568	0	0	1.45189	2.42265	4.32088	3.82364	3.52239	3.70375	1.11946	3.88994	2.90438
g07214.t1	AT5G66400.1	RAB18,ATDI8,ARABIDOPSIS THALIANA DROUGHT-INDUCED 8	protein_coding	Dehydrin family protein	Belongs to the dehydrin protein family%2C which contains highly conserved stretches of 7-17 residues that are repetitively scattered in their sequences%2C the K-%2C S-%2C Y- and lysine rich segments. ABA- and drought-induced glycine-rice dehydrin protein. The ABA-induced expression of RAB18 was reduced following ACC application%2C indicating that ethylene inhibits the ABA signaling pathway. RAB18…	Ahg496967	-0.108333	0.977613	-1.17763	0.999982	0.588758	0.687576	3.31031	0.0942226	0.332267	1	-0.217161	1	-1.84029	0.186093	0.0942226	4.76649	4.56983	4.65938	4.66523	5.69406	3.60558	4.98077	4.76014	8.30526	4.53546	8.38333	7.07468	5.1149	5.66684	8.20322	6.32832	6.44691	7.70394	6.3922	6.84769	8.19586	6.00832	7.08081	7.095	5.72112	5.02211	9.06608	6.6031
g10330.t1	AT4G24930.1		protein_coding	thylakoid lumenal 17.9 kDa protein%2C chloroplast		Ahg945606	-0.0640787	0.986615	1.36152	0.999982	-2.39463	0.353436	4.35716	0.0942226	0.60002	1	0.891966	1	0.439436	1	0.0942226	4.14438	4.45186	4.90329	4.49984	3.86516	5.28777	4.60137	4.58477	1.21487	1.47261	2.4162	1.70123	2.95057	2.83001	0	1.92686	4.53949	5.21288	0	3.25079	0	2.27751	1.65198	1.30983	1.23993	0.22345	1.86128	1.10822
g14653.t1	AT2G02540.1	HB21,ATHB21,homeobox protein 21,ZFHD4,ZINC FINGER HOMEODOMAIN 4,ZHD3,ZINC FINGER HOMEODOMAIN 3	protein_coding	homeobox protein 21	Zinc finger homeobox protein. Expressed in vascular tissue. In a yeast one hybrid system was not able to transactivate a reporter gene.	Ahg484166	0.628917	0.938046	-1.56331	0.999982	4.03637	0.635919	7.5435	0.0942226	-0.896704	1	-1.82904	1	0.0525964	1	0.0942226	1.07043	1.51839	2.54123	1.71002	0.908844	2.64091	0	1.18325	1.4655	2.66123	1.48921	1.87198	1.39535	0.688028	0	0.69446	0	0	0	0	0	0.329479	1.90875	0.746075	0	0	0.729725	0.243242
g31858.t1	AT2G30140.1	UGT87A2	protein_coding	UDP-Glycosyltransferase superfamily protein	Encodes a putative glycosyltransferase. Regulates flowering time via FLOWERING LOCUS C.	Ahg481925	0.820539	0.74712	0.83669	0.999982	-0.708827	0.808249	-3.58567	0.0942226	0.963216	0.912376	-0.22446	1	-0.37077	1	0.0942226	2.96045	2.45294	1.66041	2.35794	2.48429	1.26099	1.49848	1.74792	5.54848	0	5.49503	3.68117	3.85215	3.65655	7.33283	4.94718	2.71454	0	6.3922	3.03558	0	2.49008	4.95406	2.48138	6.39748	4.72592	5.30822	5.47721
g31947.t2	AT1G54580.1	ACP2	protein_coding	acyl carrier protein 2	encodes an acyl carrier protein expressed in leaves%2C roots%2C and dry seeds. Gene expression is not regulated by light but downregulated by starvation and upregulated by increased level of exogenous sucrose.	Ahg474734	-2.79898	0.37236	-2.09051	0.999982	-0.993447	0.68123	-0.370585	1	-0.903863	1	-6.28612	0.0945326	-2.46567	0.565569	0.0945326	0.242867	0.246678	0.735475	0.40834	0	3.98603	1.50313	1.82972	0	5.32392	3.4934	2.93911	0	3.55408	0	1.18469	0	5.52701	0	1.84234	0	3.83717	3.33586	2.39101	0	3.90687	0	1.30229
g14722.t1	AT1G68670.1		protein_coding	myb-like transcription factor family protein		Ahg475994	0.197956	0.942986	-0.707598	0.999982	0.673266	0.798323	-1.57369	1	1.43847	0.580715	-0.646685	1	1.7298	0.0953651	0.0953651	3.6069	3.94095	3.29433	3.61406	3.25319	4.12184	2.97185	3.44896	4.3489	6.97905	5.48342	5.60379	5.75424	5.08739	4.79193	5.21119	3.89817	5.21288	0	3.03702	0	4.33928	5.44449	3.26126	4.52462	5.02211	4.07037	4.53903
g23456.t1	AT5G62350.1		protein_coding	Plant invertase/pectin methylesterase inhibitor superfamily protein		Ahg496412	-0.198374	0.960429	-5.60396	0.999982	8.19571	0.251991	-4.05649	0.0961703	0.367286	1	-1.92855	1	2.3242	0.300122	0.0961703	4.05173	4.36314	2.41201	3.60896	4.59675	3.33312	3.5231	3.81766	0	6.61103	5.33629	3.98244	0.283465	0	0	0.0944883	5.32001	0	0	1.77334	2.42265	4.81738	5.28375	4.1746	5.29029	3.81421	3.73213	4.27888
g21410.t1	AT4G04490.1	CRK36	protein_coding	cysteine-rich RLK (RECEPTOR-like protein kinase) 36	Encodes a cysteine-rich receptor-like protein kinase.	Ahg895520	-0.966342	0.842276	-0.0378352	0.999982	-0.708782	0.827189	-2.45696	0.72997	0.75823	1	-1.37617	1	-1.96964	0.0962495	0.0962495	0.793579	0.457272	1.58248	0.944443	1.20978	1.7841	1.49848	1.49746	1.67897	0	3.84543	1.84146	0.901848	3.00494	0	1.30226	0	3.3251	0	1.10837	0	0.823488	2.4832	1.10223	5.14052	2.81369	1.46233	3.13885
g30362.t1	AT5G43300.1	GDPD3,AtGDPD3	protein_coding	PLC-like phosphodiesterases superfamily protein	Encodes a member of the glycerophosphodiester phosphodiesterase (GDPD) family.	Ahg948842	-0.838948	0.829143	-0.576205	0.999982	6.00982	0.393744	-1.52306	1	1.33379	0.643186	-1.37323	1	2.0832	0.0962495	0.0962495	0.938633	1.08327	1.58248	1.20146	0.907162	1.7841	2.58976	1.76034	2.31138	5.19002	7.47377	4.99172	7.23242	4.38267	0	3.8717	0	0	0	0	0	3.28141	2.40198	1.89446	5.75183	4.6218	7.93804	6.10389
g10276.t1	AT4G22200.1	KT2/3,AKT2,AKT2/3,potassium transport 2/3,AKT3	protein_coding	potassium transport 2/3	Encodes AKT2%2C a photosynthate- and light-dependent inward rectifying potassium channel with unique gating properties that are regulated by phosphorylation. Expressed in guard cell protoplasts and in the phloem and xylem of aerial portions of the plant. The channel can coassemble with another K+ channel%2C KAT1%2C in vitro. In guard cells%2C AKT2/3 is responsible for the Ca2+ sensitivity of the …	Ahg492645	0.152326	0.958496	-0.0647946	0.999982	4.87983	0.0974184	0.903435	1	-0.670732	1	0.787229	1	0.639603	0.981739	0.0974184	6.51728	6.47295	5.95401	6.31475	6.86086	5.67109	6.03237	6.1881	5.56306	5.55938	5.20757	5.44334	6.49157	5.94301	0	4.14486	6.53611	0	4.44283	3.65965	7.17923	6.68629	7.23123	7.03225	6.01931	5.69799	7.30905	6.34212
g18018.t1	AT2G43510.1	TI1,ATTI1,trypsin inhibitor protein 1	protein_coding	trypsin inhibitor protein 1	Member of the defensin-like (DEFL) family. Encodes putative trypsin inhibitor protein which may function in defense against herbivory.	Ahg483463	-2.07028	0.618717	-1.30209	0.999982	-2.48756	0.357352	-2.59501	1	-2.40456	0.297458	-3.77732	0.0976382	-0.656477	1	0.0976382	0.45068	0.457272	0.735475	0.547809	0	3.76228	1.49848	1.75359	1.21487	2.85067	1.29035	1.7853	0.520275	2.01984	0	0.846706	0	0	6.97143	2.32381	2.42265	2.11612	3.21171	2.5835	0.749262	4.13625	0	1.6285
g25358.t1	AT4G10290.1		protein_coding	RmlC-like cupins superfamily protein		Ahg942835	-0.100305	0.986615	-1.86784	0.999982	7.47361	0.338813	-0.465457	1	-2.23581	0.875584	3.30954	0.0980607	6.52e-18	1	0.0980607	4.74692	4.981	1.41271	3.71354	4.66055	3.76228	3.27365	3.89883	6.14124	6.23955	6.88406	6.42162	4.11133	6.14288	0	3.41807	4.98191	0	0	1.66064	0	5.09154	3.00722	2.69959	2.8788	4.32895	2.24199	3.14991
g15245.t1	AT1G49580.1		protein_coding	Calcium-dependent protein kinase (CDPK) family protein		Ahg474093	0.537297	0.73526	-0.596964	0.999982	6.71826	0.351897	-0.468766	1	-4.24755	0.0982845	1.67174	1	1.32328	0.995083	0.0982845	4.37858	4.30988	3.87099	4.18648	3.18539	4.15049	3.83132	3.7224	2.02955	4.58965	1.81978	2.813	3.10417	2.76665	0	1.95694	3.89817	0	0	1.29939	4.20525	3.39132	2.31591	3.30416	2.34642	2.50859	0.909016	1.92134
g10084.t1	AT1G15010.1		protein_coding	mediator of RNA polymerase II transcription subunit		Ahg471689	1.19226	0.804713	0.259907	0.999982	5.83218	0.427868	-0.054311	1	-2.07644	1	-3.38702	0.0994012	-0.987649	0.981739	0.0994012	1.3026	1.77574	0.583721	1.22069	0.728151	0.764089	0.542369	0.678203	2.84108	0	3.84543	2.22883	2.16151	3.42992	0	1.86381	0	0	0	0	0	0.823488	3.65895	1.49415	1.37231	0	0	0.457436
g00764.t1	AT3G06755.1		long_noncoding_rna			Ahg936607	-0.758965	0.75017	2.65272	0.999982	7.05179	0.363219	-0.536246	1	1.19274	1	-3.38539	0.0998479	-1.02981	0.9901	0.0998479	2.61587	2.24167	1.58248	2.14667	3.74551	1.7841	2.69518	2.7416	0.526467	0	0.784871	0.437113	1.45255	2.76665	0	1.4064	1.91912	0	0	0.639707	0	1.48993	4.92193	2.13729	1.09416	1.42687	2.93031	1.81711
g03512.t1	AT2G36120.1	DOT1	protein_coding	Glycine-rich protein family	Encodes a glycine rich protein that is involved in leaf vascular patterning. dot1 mutants have an aberrant open-class venation pattern in leaves and cotyledons%2C as well as several other leaf development defects.	Ahg482587	0.567192	0.886638	0.0814804	0.999982	-4.23997	0.183095	-0.0798296	1	-0.868141	1	3.3974	0.0998479	-0.368335	1	0.0998479	5.20692	4.59231	3.697	4.49874	4.54359	2.2752	5.06185	3.96021	2.54705	3.54244	5.78713	3.95887	6.50598	3.20939	0	3.23845	5.9589	0	8.37926	4.77939	3.28142	2.42264	1.78607	2.49671	2.06271	2.12116	4.44936	2.87774
g04975.t1	AT1G11210.1		protein_coding	cotton fiber protein%2C putative (DUF761)		Ahg910871	-0.0407618	0.996406	-0.682488	0.999982	2.5288	0.261585	-1.20254	1	0.368908	1	-2.86635	0.0998479	-0.176367	1	0.0998479	6.05028	6.02973	3.83783	5.30595	5.12598	5.66047	5.471	5.41915	5.93863	5.11809	7.25907	6.10526	5.79994	6.17984	0	3.99326	5.82371	4.25126	6.3922	5.48906	6.46322	6.39886	8.17356	7.01188	4.76035	6.02964	4.42008	5.07002
g07999.t1	AT4G19500.1		protein_coding	nucleoside-triphosphatase/transmembrane receptor/nucleotide binding/ATP binding protein		Ahg890226	0.418135	0.942031	-0.208127	0.999982	-2.31427	0.491757	-1.26169	1	0.733264	1	-6.09172	0.0998479	0.206994	1	0.0998479	2.5278	2.06005	0.22186	1.60324	2.53964	1.03383	0.542369	1.37194	2.43402	0	2.31503	1.58302	1.33331	1.50245	0	0.945254	1.91912	0	5.40928	2.4428	0	0	2.5601	0.853366	1.89675	3.14951	1.86128	2.30251
g02765.t2	AT4G38930.2		protein_coding	Ubiquitin fusion degradation UFD1 family protein		Ahg490659	0.552637	0.913934	1.19111	0.999982	-0.617383	0.807433	-1.99789	1	-3.63507	0.100625	-0.737333	1	-1.31058	0.969866	0.100625	3.08973	2.83829	3.73352	3.22051	4.44557	0.432049	3.13063	2.66942	0.526467	0	1.29035	0.605606	0.72364	1.33782	0	0.687155	1.91912	5.52701	0	2.48204	0	3.84208	4.13167	2.65792	4.46656	5.05156	3.35283	4.29032
g03450.t1	AT1G32050.1	SCAMP5,AtSCAMP5	protein_coding	SCAMP family protein		Ahg951850	1.51478	0.512416	0.602564	0.999982	5.28698	0.491757	-1.7614	1	0.544661	1	1.12085	1	-1.78914	0.101554	0.101554	2.81768	2.6798	1.31969	2.27239	1.06639	1.03383	1.71449	1.27157	1.67897	0	3.37826	1.68574	1.93451	1.78422	0	1.23958	0	0	0	0	0	3.07728	0.385257	1.15418	2.13903	3.68864	1.06847	2.29871
g20257.t1	AT4G15620.1	CASPL1E2,CASP-like protein 1E2	protein_coding	Uncharacterized protein family (UPF0497)		Ahg493323	-0.248038	0.947478	-0.334808	0.999982	7.94301	0.343229	0.865276	1	1.75279	0.940221	-0.24512	1	-1.72549	0.101554	0.101554	2.10439	2.80056	3.67839	2.86111	1.8584	4.00121	3.40376	3.08779	2.54705	3.01809	1.66394	2.40969	2.16151	1.50245	4.79193	2.81863	3.22431	0	0	1.07477	6.14537	3.12048	0	3.08862	2.73865	1.0037	0.909016	1.55045
g23847.t1	AT5G07990.1	TT7,CYP75B1,CYTOCHROME P450 75B1,D501	protein_coding	Cytochrome P450 superfamily protein	Required for flavonoid 3' hydroxylase activity. Enzyme abundance relative to CHS determines Quercetin/Kaempferol metabolite ratio.	Ahg487632	-0.654473	0.900882	-1.17744	0.999982	-1.40092	0.545416	-0.18711	1	0.829867	1	-0.312417	1	-2.64217	0.101554	0.101554	3.42185	2.35117	1.50009	2.42437	2.17038	2.79401	4.16071	3.0417	4.95173	0.916569	3.65157	3.17329	4.43469	0.384646	0	1.60644	3.60023	3.3251	5.98288	4.30274	4.51145	2.42264	1.50414	2.81274	2.5277	3.96111	1.21204	2.56695
g25921.t1	AT1G17710.1	PEPC1,AtPEPC1,Arabidopsis thaliana phosphoethanolamine/phosphocholine phosphatase 1	protein_coding	Pyridoxal phosphate phosphatase-related protein	Encodes a phosphoethanolamine/phosphocholine phosphatase. It is likely to be involved in the liberation of inorganic phosphate from intracellular sources. Expression is upregulated in the shoot of cax1/cax3 mutant.	Ahg920694	0.224406	0.977221	-1.1773	0.999982	-1.57338	0.366597	-2.98251	0.524004	1.87513	1	-2.87572	0.33081	2.76737	0.101554	0.101554	2.65922	2.87579	3.02648	2.85383	1.20978	1.7841	5.57134	2.85508	2.92713	8.1278	8.09755	6.38416	8.21818	3.20939	7.74563	6.39106	1.91912	6.77167	7.19218	5.29432	6.05362	4.12266	3.58728	4.58785	3.54448	6.98461	5.88635	5.47181
g26157.t1	AT1G36370.1	SHM7	protein_coding	serine hydroxymethyltransferase 7	Encodes a putative serine hydroxymethyltransferase.	Ahg922779	0.0563164	0.993562	-0.387674	0.999982	6.05245	0.385494	-0.776026	1	-0.363008	1	-0.0896629	1	2.53837	0.101554	0.101554	3.37162	2.76142	2.05606	2.7297	2.7884	2.37567	3.05342	2.73917	3.08521	2.4431	4.16905	3.23245	2.16151	2.83001	4.79193	3.26115	2.71454	0	0	0.904847	0	2.93933	2.95122	1.96352	2.28055	3.66977	1.3426	2.43097
g02689.t1	AT4G38130.1	HD1,ATHD1,ARABIDOPSIS HISTONE DEACETYLASE 1,ATHDA19,ARABIDOPSIS HISTONE DEACETYLASE 19,HDA1,HDA19,HISTONE DEACETYLASE 19,RPD3A	protein_coding	histone deacetylase 1	Encodes a histone deacetylase that enhances AtERF7-mediated transcriptional repression. Binds SIM3 and ERF7. Expressed in the nucleus in most tissues examined and throughout the life of the plant. Involved in jasmonic acid and ethylene dependent pathogen resistance. The sequence in GenBank has 17 AG dinucleotide repeats missing%2C which is also missing in Ler shotgun sequence from Cereon. Althoug…	Ahg327775	0.0980532	0.968517	0.443872	0.999982	9.73626	0.102129	-0.853415	1	-0.0293657	1	0.0768463	1	0.139644	1	0.102129	6.11659	6.25074	6.294	6.22044	6.10517	5.99654	6.36164	6.15445	5.81992	3.42812	5.17243	4.80682	5.87124	5.51124	4.79193	5.39147	6.25005	0	0	2.08335	6.83795	5.68768	6.17019	6.23194	5.79965	5.77544	5.60994	5.72834
g25038.t1	AT5G38660.2	APE1	protein_coding	acclimation of photosynthesis to environment	mutant has Altered acclimation responses%3B	Ahg494103	-0.36253	0.813315	-0.041936	0.999982	9.84309	0.102129	-0.0970248	1	-0.5883	1	0.558228	1	0.612185	0.976037	0.102129	6.28886	6.02561	6.27244	6.19564	6.42474	6.78507	6.54908	6.5863	5.83113	6.27306	6.25145	6.11854	5.78297	6.97689	6.34175	6.3672	6.62011	0	0	2.2067	6.72352	6.66635	5.361	6.25029	5.89628	7.1176	6.11823	6.37737
g17426.t1	AT1G48430.1		protein_coding	Dihydroxyacetone kinase		Ahg336963	0.821932	0.882708	0.208607	0.999982	6.70113	0.362972	-1.12438	1	5.79503	0.256472	6.67139	0.103139	0.588628	1	0.103139	1.83463	2.35117	3.16661	2.4508	3.15026	0	2.21751	1.78926	2.17734	3.64836	3.52138	3.11569	2.3576	3.85237	4.79193	3.6673	2.71454	0	0	0.904847	0	3.16243	3.99987	2.38743	3.42761	3.63128	0	2.35296
g16425.t1	AT2G04650.1		protein_coding	ADP-glucose pyrophosphorylase family protein		Ahg480099	-0.299007	0.940895	-1.09741	0.999982	4.81333	0.521422	-3.84214	0.68876	0.281769	1	-0.635432	1	1.99646	0.1058	0.1058	2.7005	2.6798	2.16703	2.51578	2.02281	3.05868	3.34017	2.80722	2.84108	4.92084	4.50387	4.0886	4.23292	2.89071	0	2.37454	0	0	0	0	0	1.72641	1.90875	1.21172	2.21152	3.94551	2.48755	2.88153
g32551.t1						Ahg931109	-0.285637	0.873433	-0.69598	0.999982	10.0817	0.106577	0.0516127	1	-0.180946	1	0.149802	1	-0.0154324	1	0.106577	6.20887	6.04195	6.15955	6.13679	6.49293	6.62588	6.22748	6.44876	5.83113	5.93918	6.63401	6.13477	5.52176	6.77949	0	4.10042	5.75105	0	0	1.91702	4.76391	6.5026	7.24692	6.17114	6.3577	6.43954	6.7793	6.52551
g01148.t1	AT1G75960.1		protein_coding	AMP-dependent synthetase and ligase family protein		Ahg339769	-0.295892	0.871728	-0.611902	0.999982	7.43124	0.338043	-0.649184	1	0.813004	1	3.49222	0.107153	2.79714	0.823878	0.107153	5.35645	5.64507	4.95059	5.31737	5.98071	5.6098	5.31436	5.63496	6.28669	5.08074	3.32722	4.89822	4.75776	6.0124	0	3.59005	3.89817	0	0	1.29939	0	4.94303	3.34806	2.76369	4.83108	0.416888	1.67555	2.30784
g18866.t1	AT1G31070.2	GlcNAc1pUT1,GLCNA.UT1,N-acetylglucosamine-1-phosphate uridylyltransferase 1	protein_coding	N-acetylglucosamine-1-phosphate uridylyltransferase 1	Encodes a protein that functions as an N-acetylglucosamine-1-phosphate uridylyltransferase that catalyzes the formation of UDP-N-acetylglucosamine (UDP-GlcNAc). This is an essential precursor for glycolipid and glycoprotein synthesis and is also used for regulatory protein modification in signaling pathways. The enzyme can also catalyze the reverse reaction using both UDP-GlcNAc and the less comm…	Ahg473349	-0.135714	0.977221	-0.984834	0.999982	5.15519	0.477207	-0.623588	1	0.281869	1	0.667813	1	5.84716	0.108353	0.108353	2.48118	2.91198	2.45638	2.61652	2.53964	2.37567	3.34017	2.75183	1.67897	3.16809	1.48921	2.11209	1.93451	1.50245	0	1.14565	2.71454	0	0	0.904847	0	2.3519	1.78607	1.37932	1.70919	1.0037	1.06847	1.26045
g25191.t1	AT1G69570.1		protein_coding	Dof-type zinc finger DNA-binding family protein		Ahg476091	0.47704	0.933365	-0.156776	0.999982	-0.321842	0.907782	-0.934879	1	-0.899343	1	-0.672581	1	2.11227	0.108353	0.108353	2.04153	1.31717	1.50009	1.6196	1.67282	1.62989	0.542369	1.28169	2.84108	0	4.13976	2.32695	2.01421	2.31383	0	1.44268	2.71454	4.25126	0	2.32193	0	3.03275	3.06112	2.03129	2.68873	3.14951	3.04292	2.96039
g15601.t1	AT5G06690.2	WCRKC1	protein_coding	WCRKC thioredoxin 1	Encodes a thioredoxin (WCRKC1) localized in chloroplast stroma. Contains a WCRKC motif.	Ahg487479	0.0874795	0.977221	0.604253	0.999982	-0.6667	0.693083	-0.0646102	1	-0.0508975	1	2.76647	0.113033	0.189996	1	0.113033	5.5775	5.53913	4.98128	5.36597	5.08005	5.42283	5.45608	5.31966	3.08521	4.74098	3.42756	3.75125	3.78762	4.17873	6.34175	4.76937	5.10363	5.21288	7.55256	5.95635	3.81605	5.77814	5.3284	4.9742	4.52462	5.31098	3.55491	4.4635
g22100.t1						Ahg897004	1.12788	0.772989	-0.280746	0.999982	4.453	0.604109	0.594527	1	-0.613434	1	-0.0363138	1	-6.0815	0.11333	0.11333	2.16108	2.46907	1.75866	2.1296	1.79704	0	1.9627	1.25324	2.31649	0	1.3303	1.2156	1.80245	0.384646	0	0.729034	0	0	0	0	0	2.35985	0	0.786617	2.06662	0.617671	2.47394	1.71941
g03427.t1	AT2G41470.1		protein_coding	agamous-like MADS-box protein		Ahg934149	1.67472	0.754682	3.04247	0.999982	-1.31001	0.729589	-2.90866	1	2.21696	1	1.13519	1	3.51691	0.114127	0.114127	1.57091	1.19559	1.79781	1.52144	2.03364	0	0	0.677881	0	0	0.898333	0.299444	0.777625	2.20809	0	0.99524	0	0	4.44283	1.48094	0	2.40667	0	0.802225	0.868844	2.88282	1.67059	1.80742
g28716.t1	AT2G26660.1	SPX2,ATSPX2,ARABIDOPSIS THALIANA SPX DOMAIN GENE 2	protein_coding	SPX domain-containing protein 2 (SPX2)		Ahg932958	0.358114	0.914863	2.51779	0.999982	4.44097	0.575616	-4.67232	0.66961	0.616172	1	-0.669344	1	1.77231	0.114127	0.114127	2.7005	2.6798	2.65983	2.68004	2.36679	2.05045	2.79342	2.40355	1.86488	0	4.33327	2.06605	4.8798	3.42992	0	2.76991	4.14499	0	0	1.38166	0	1.83414	1.1534	0.995847	1.6054	3.68864	2.0258	2.43994
g25722.t1	AT2G30770.1	CYP71A13	protein_coding	cytochrome P450 family 71 polypeptide	putative cytochrome P450	Ahg481994	0.260339	0.941558	0.210081	0.999982	-2.77959	0.199871	-2.85993	0.116865	-0.571274	1	-0.492406	1	0.0841141	1	0.116865	2.81768	2.76142	2.31895	2.63268	2.17038	2.63524	2.58976	2.46513	1.67897	2.66123	6.65935	3.66652	3.02941	4.05159	0	2.36034	5.59373	7.70394	7.70379	7.00049	5.85051	2.78678	3.43228	4.02319	5.70238	4.47737	3.80188	4.66055
g10605.t1	AT5G11410.1		protein_coding	Protein kinase superfamily protein		Ahg487973	0.455739	0.888577	0.797547	0.999982	4.78565	0.534002	1.93436	1	-1.65305	1	-2.47916	0.840618	-6.05556	0.117075	0.117075	2.22245	2.63719	2.7338	2.53115	2.02281	2.05045	2.47602	2.18309	1.21487	0	3.69248	1.63578	1.56268	2.31383	0	1.29217	1.91912	0	0	0.639707	0	2.3519	0.939811	1.09724	2.40941	0.22345	1.46233	1.36506
g06751.t1	AT3G13610.1	F6'H1	protein_coding	2-oxoglutarate (2OG) and Fe(II)-dependent oxygenase superfamily protein	Encodes a Fe(II)- and 2-oxoglutarate-dependent dioxygenase family gene F6'H1. Mutations in this gene compromise iron uptake and the production of fluorescent phenolics involved in Fe uptake.	Ahg478920	-0.40998	0.984518	-0.869666	0.999982	1.63861	0.863804	-0.029679	1	1.17884	1	-1.2565	1	-2.93622	0.117409	0.117409	0.242867	0	0	0.0809558	0	0.432049	0	0.144016	0.911342	0	2.49139	1.13424	0	1.33782	0	0.445942	0	0	0	0	0	0.42906	0	0.14302	1.87012	0	0.729725	0.866616
g13893.t1	AT1G19530.1		protein_coding	DNA polymerase epsilon catalytic subunit A		Ahg920906	0.094908	0.995737	-0.732886	0.999982	7.20305	0.352507	2.39255	0.751901	0.541903	1	-1.55741	1	-1.90638	0.117409	0.117409	1.3026	1.08327	1.58248	1.32278	0.285507	2.5578	1.24433	1.36254	2.65186	0	3.56609	2.07265	1.06044	1.90684	0	0.989093	0	0	0	0	0	2.27751	4.98227	2.41993	2.28055	1.32636	5.0839	2.89694
g25867.t1	AT2G14580.1	PRB1,ATPRB1,basic pathogenesis-related protein 1	protein_coding	basic pathogenesis-related protein 1	pathogenesis related protein%2C encodes a basic PR1-like protein. Expresses in flowers%2C roots%2C and not in leaves and responses to ethylene and methyl jasmonate. Salicylic acid represses gene expression.	Ahg340627	-2.08343	0.428668	-0.519239	0.999982	6.99736	0.358923	-2.77878	1	0.541232	1	0.898582	1	-1.89635	0.117409	0.117409	0.669355	0.627137	0.44262	0.579704	1.35138	1.10581	2.66332	1.70683	4.75823	0	2.8529	2.53704	2.99132	1.6586	0	1.54997	0	0	0	0	2.43434	0.9127	4.7547	2.70058	3.11785	3.04768	2.30933	2.82495
g04182.t1	AT4G30440.1	GAE1	protein_coding	UDP-D-glucuronate 4-epimerase 1	UDP-D-glucuronate 4-epimerase	Ahg491708	0.806524	0.437246	-0.371437	0.999982	4.79919	0.118821	-0.249462	1	-0.319754	1	-0.525598	1	0.495707	0.9901	0.118821	6.3256	6.46688	4.84607	5.87951	4.98356	5.3506	5.10074	5.14497	6.14124	5.44645	7.42302	6.3369	5.79994	6.4806	6.34175	6.20743	5.9589	3.3251	0	3.09466	7.4187	6.27528	6.80485	6.83294	5.87412	5.81461	5.86478	5.85117
g19567.t1	AT3G25840.1		protein_coding	Protein kinase superfamily protein		Ahg484347	0.392985	0.853156	-0.424623	0.999982	9.77811	0.118821	-2.57649	0.978207	1.06934	1	-0.791077	1	0.571739	0.974273	0.118821	6.82637	6.58728	6.09024	6.5013	6.94552	5.30546	6.13692	6.1293	6.56219	2.29441	7.0229	5.29317	6.12208	4.7102	0	3.61076	6.30793	0	0	2.10264	6.14537	5.4536	6.8819	6.16029	6.1694	5.50893	7.29142	6.32325
g21954.t1	AT1G51700.1	DOF1,ADOF1,DOF zinc finger protein 1	protein_coding	DOF zinc finger protein 1	Encodes dof zinc finger protein (adof1).	Ahg474287	0.417936	0.75017	-0.41826	0.999982	9.88096	0.118821	-0.714107	1	0.319352	1	-0.323	1	-0.0408674	1	0.118821	5.28362	5.43104	5.99257	5.56908	5.21367	5.00334	5.34708	5.18803	6.43358	4.83371	5.97295	5.74675	6.46756	5.64057	0	4.03604	5.67453	0	0	1.89151	5.33106	5.95562	7.10025	6.12898	5.86291	4.68892	6.43599	5.66261
g15749.t1	AT5G04340.1	ZAT6,AtZAT6,C2H2,CZF2,COLD INDUCED ZINC FINGER PROTEIN 2	protein_coding	6	putative c2h2 zinc finger transcription factor mRNA%2C	Ahg939830	1.1937	0.131186	-1.60152	0.999982	10.0747	0.119686	-2.61911	0.277537	0.924814	1	-0.405203	1	0.987579	0.751657	0.119686	3.84639	3.86912	2.90366	3.53973	2.83339	2.5578	2.21751	2.53623	6.61305	7.47278	6.66002	6.91529	5.99426	6.30218	0	4.09882	4.84896	0	0	1.61632	5.16561	5.67325	7.5406	6.12649	5.80551	4.63158	2.48755	4.30822
g12902.t1	AT4G30990.3		protein_coding	ARM repeat superfamily protein		Ahg912583	0.683898	0.411703	-1.6737	0.999982	8.01073	0.29149	5.57881	0.393988	4.57435	0.121075	0.393206	1	-0.072541	1	0.121075	6.27731	5.75854	5.41415	5.81667	5.27129	5.02856	5.26231	5.18739	5.25402	2.18602	5.49491	4.31165	5.28345	0.688028	0	1.99049	6.39492	0	0	2.13164	0	4.78633	5.11116	3.29916	0.539983	0	5.44836	1.99612
g19093.t1	AT5G08020.1	RPA70B,ATRPA70B,ARABIDOPSIS THALIANA RPA70-KDA SUBUNIT B,RPA1B,Replication Protein A 1B	protein_coding	RPA70-kDa subunit B	Encodes a homolog of Replication Protein A. rpa70b mutants are hypersensitive to UV-B radiation and MMS treatments suggesting a role for this protein in DNA damage repair.	Ahg350146	0.156535	0.960779	0.178557	0.999982	8.58439	0.24701	-2.46605	1	3.05892	0.121075	-2.33952	0.854714	0.318051	1	0.121075	5.01519	5.33414	3.93825	4.76252	5.65487	5.12424	2.93013	4.56975	6.26074	0	3.71012	3.32362	5.21283	3.25165	0	2.82149	4.7878	0	0	1.59593	0	5.42726	5.63088	3.68605	4.81709	1.9983	4.7045	3.83997
g20213.t1	AT4G15910.1	DI21,ATDI21,drought-induced 21	protein_coding	drought-induced 21	encodes a gene whose transcript level in root and leaves increases to progressive drought stress. The transcript level is also affected by changes of endogenous or exogenous abscisic acid level. It appears to be a member of plant-specific gene family that includes late embryo-abundant and zinc- IAA-induced proteins in other plants.	Ahg493294	-1.35185	0.870758	-1.05161	0.999982	4.94497	0.51159	3.25462	0.121549	-1.68619	0.808368	-0.54775	1	-0.20402	1	0.121549	0	0.641005	0.22186	0.287622	0.523739	0.432049	0.935629	0.630472	1.21487	3.74703	1.29035	2.08408	1.06044	2.39987	0	1.15344	1.91912	0	0	0.639707	0	1.1908	2.4832	1.22467	1.23993	2.32784	3.5816	2.38312
g29263.t2	AT2G28520.1	VHA-A1	protein_coding	vacuolar proton ATPase A1	Vacuolar proton ATPase subunit VHA-a isoform 1. Localized in the trans-Golgi network.	Ahg933310	-1.34904	0.55896	1.02688	0.999982	4.11267	0.639941	-8.34102	0.121549	1.3521	1	-2.7209	1	0.432153	1	0.121549	2.16698	1.56004	0.219802	1.31561	4.09997	1.62989	0.542369	2.09074	3.60403	0.916569	0	1.50687	3.78762	0	6.75233	3.51332	2.71454	0	0	0.904847	0	0	2.12665	0.708882	1.98294	3.70818	2.90009	2.86374
g14055.t1	AT5G25840.1		protein_coding	DUF1677 family protein (DUF1677)		Ahg942164	0.736943	0.642077	-0.378131	0.999982	6.37513	0.36987	-1.39599	1	2.47781	0.122143	0.693356	1	0.262637	1	0.122143	3.49405	3.58518	3.9814	3.68688	3.57796	2.37567	3.05342	3.00235	3.41802	1.87297	2.31503	2.53534	2.86717	2.22233	0	1.6965	1.91912	0	0	0.639707	0	3.07728	3.47262	2.1833	2.9652	2.70669	2.17347	2.61512
g09204.t1	AT4G03895.1		antisense_long_noncoding_rna	Natural antisense transcript overlaps with AT4G01575		Ahg490419	-0.501848	0.878685	-0.932956	0.999982	4.84503	0.539977	-0.428065	1	1.09864	1	-2.2696	0.741372	-5.9876	0.122781	0.122781	2.48118	2.59329	1.22026	2.09825	2.30424	3.17479	2.21751	2.56552	2.84108	4.47916	3.2743	3.53151	2.08974	1.90684	5.76565	3.25408	0	0	0	0	0	2.61617	0.385257	1.00048	1.80602	2.17567	1.94588	1.97586
g20174.t1	AT4G15210.1	BAM5,AT-BETA-AMY,ATBETA-AMY,ARABIDOPSIS THALIANA BETA-AMYLASE,BMY1,RAM1,REDUCED BETA AMYLASE 1	protein_coding	beta-amylase 5	cytosolic beta-amylase expressed in rosette leaves and inducible by sugar. RAM1 mutants have reduced beta amylase in leaves and stems.	Ahg493370	0.0208926	0.997851	-0.446954	0.999982	0.376891	0.726439	-0.586597	1	-1.97101	0.535149	1.56453	1	2.02993	0.12377	0.12377	12.0058	11.8233	11.4905	11.7732	9.98616	12.5114	12.6629	11.7201	14.2954	14.745	13.8283	14.2896	14.7	13.7561	14.2507	14.2356	12.3483	14.8379	13.5248	13.5703	14.8752	14.2239	12.767	13.9554	13.7493	14.4084	13.0282	13.7286
g15353.t1	AT4G18700.1	CIPK12,ATWL4,WPL4-LIKE 4,PKS8,protein kinase 8,SnRK3.9,SNF1-RELATED PROTEIN KINASE 3.9,WL4,WPL4-LIKE 4	protein_coding	CBL-interacting protein kinase 12	Encodes CBL-interacting protein kinase 12 (CIPK12).	Ahg946320	0.315908	0.89557	-0.0122932	0.999982	2.08657	0.434515	-0.0358145	1	1.68738	0.124326	-1.0644	1	0.371552	1	0.124326	5.36289	5.33434	5.60121	5.43281	5.68795	4.20613	5.50039	5.13149	4.3489	4.96251	6.37597	5.22913	6.2948	4.12921	6.34175	5.58859	5.32001	0	4.44283	3.25428	3.28142	4.05746	4.93974	4.09287	4.18985	4.43331	6.28989	4.97102
g09181.t1	AT4G01880.1		protein_coding	methyltransferase		Ahg490389	0.855268	0.580254	-1.35438	0.999982	5.94201	0.3937	0.226229	1	0.109012	1	-1.04929	1	2.38001	0.1246	0.1246	3.02686	2.94729	3.02648	3.00021	2.36679	2.5578	1.90233	2.27564	2.84108	3.54244	2.51073	2.96475	1.76054	2.63091	0	1.46382	4.14499	0	0	1.38166	0	2.89025	2.76887	1.88637	1.80602	1.41966	1.67555	1.63374
g12076.t1	AT5G20410.1	MGD2,ATMGD2,ARABIDOPSIS THALIANA MONOGALACTOSYLDIACYLGLYCEROL SYNTHASE 2	protein_coding	monogalactosyldiacylglycerol synthase 2	Encodes a type B monogalactosyldiacylglycerol (MGDG) synthase. Strongly induced by phosphate deprivation%2C and in non-photosynthetic tissues. Does not contribute to galactolipid synthesis under Pi-sufficient conditions but does under Pi starvation.	Ahg488950	1.37913	0.815128	-0.376895	0.999982	-2.79167	0.313865	-1.08871	1	2.33305	0.127278	-1.17959	1	1.06558	0.869261	0.127278	2.65922	3.23131	2.87125	2.9206	1.20978	0	5.042	2.08393	0.911342	7.75358	5.42393	4.69628	6.42809	3.79001	5.76565	5.32792	3.60023	5.52701	0	3.04241	0	1.72641	2.12665	1.28435	0.295109	5.48295	3.55491	3.11099
g22834.t1	AT3G09275.1		antisense_long_noncoding_rna	Natural antisense transcript overlaps with AT3G59940		Ahg486458	1.22825	0.73775	0.119179	0.999982	5.28296	0.51535	1.50769	1	0.827734	1	-5.962	0.127345	1.10612	0.925396	0.127345	1.50348	1.72293	3.15696	2.12779	0	2.42341	1.69021	1.37121	1.37531	0	3.0955	1.49027	2.21038	0	0	0.736794	2.1716	0	0	0.723866	0	3.17026	0	1.05675	3.3245	0.298078	0	1.20753
g11193.t1	AT3G21000.1		protein_coding	Gag-Pol-related retrotransposon family protein			1.7822	0.174188	0.595971	0.999982	7.15417	0.343842	1.95256	1	3.81794	0.128114	-0.826015	1	0.0192471	1	0.128114	3.59316	3.54749	0.876699	2.67245	1.07241	2.28763	1.24711	1.53572	1.67897	0	2.31503	1.33133	1.45484	1.90684	0	1.12056	2.71454	0	0	0.904847	5.33106	2.24898	2.40282	3.32762	3.4616	0	2.37122	1.94427
g22967.t1	AT1G63930.1	ROH1	protein_coding	from the Czech 'roh' meaning 'corner'		Ahg474967	-0.792335	0.941558	-0.216103	0.999982	1.4106	0.881797	1.53157	1	3.13682	0.128114	-0.870597	1	0.75045	1	0.128114	0	0.246678	1.22026	0.48898	1.20978	0	0.935629	0.715137	0.911342	0	1.66394	0.858428	0.901848	0	0	0.300616	1.91912	0	0	0.639707	0	0	0.385257	0.128419	1.23993	0	0.909016	0.716314
g23884.t1	AT3G56090.1	FER3,ATFER3,ferritin 3	protein_coding	ferritin 3	Encodes FERRITIN 3%2C AtFER3. Ferritins are a class of 24-mer multi-meric proteins found in all kingdoms of life. Function as the main iron store in mammals. Evidence suggests that Arabidopsis ferritins are essential to protect cells against oxidative damage%2C but they do not constitute the major iron pool.	Ahg486048	-0.0529709	0.993023	-0.271196	0.999982	3.20271	0.330171	-1.72204	1	-1.97425	0.128114	-0.639726	1	0.443547	1	0.128114	5.54404	5.50749	6.24279	5.76477	6.87779	5.33771	5.33359	5.8497	5.54698	5.93165	4.71178	5.39681	6.20335	5.17003	4.79193	5.38844	5.19849	0	4.44283	3.21377	4.20525	6.37373	4.24244	4.94047	3.14476	6.56075	6.13544	5.28031
g32027.t1						Ahg338388	-0.351671	0.985751	0.780744	0.999982	8.22492	0.323383	-3.19801	0.164959	2.64635	0.128114	-2.23635	0.752153	-0.457378	1	0.128114	5.34816	5.54571	0.215678	3.70318	0.285507	6.07858	4.16181	3.50863	3.75001	0	4.7219	2.82397	3.5513	3.27825	4.73521	3.85492	5.04891	0	0	1.68297	4.20525	0	5.9306	3.37862	3.617	5.65695	2.45962	3.91119
g03119.t1	AT2G32390.5	GLR3.5,ATGLR3.5,glutamate receptor 3.5,GLR6	protein_coding	glutamate receptor 3.5	Encodes a ionotropic glutamate receptor ortholog%2C a member of a putative ligand-gated ion channel subunit family	Ahg344999	0.302773	0.89557	1.15024	0.999982	1.80193	0.540997	-0.243749	1	0.043953	1	-0.231379	1	1.942	0.128674	0.128674	4.51208	4.32338	4.21886	4.35144	4.4163	3.52035	4.30092	4.07919	2.84108	0	3.04078	1.96062	3.10417	3.54768	0	2.21728	3.60023	3.3251	0	2.30844	0	4.32088	4.13167	2.81752	3.3333	3.97654	2.92281	3.41088
g21305.t1	AT4G11260.1	SGT1B	protein_coding	phosphatase-like protein	Functions in plant disease resistance signaling%2C SCF(TIR1) mediated degradation of Aux/IAA proteins and HSP90 mediated degradation of R resistance proteins. AtSGT1a and AtSGT1b are functionally redundant in the resistance to pathogenes. AtSGT1b was more highly expressed than AtSGT1. The N-terminal TPR domain of AtSGT1a reduces the steady-state level of Arabidopsis SGT1 proteins whereas the same…	Ahg492509	-0.172532	0.972748	-2.73765	0.999982	-2.08135	0.396323	-3.53152	0.389933	2.34925	0.129414	-2.06775	1	0.556161	0.9901	0.129414	2.42713	2.52949	1.86321	2.27328	2.48203	1.93004	2.89339	2.43515	3.7873	4.85997	3.40361	4.01696	3.00894	1.18917	0	1.39937	0	4.6175	0	1.53917	0	2.1918	1.17311	1.12164	3.32024	4.30762	3.16935	3.59907
g31401.t1	AT4G21950.1		protein_coding	hypothetical protein		Ahg354566	-0.219953	0.934674	-1.40648	0.999982	2.06261	0.434447	-0.133727	1	-1.87276	0.131803	-1.22167	1	-0.0344124	1	0.131803	4.03875	4.25218	4.53435	4.27509	3.73108	5.21084	4.58418	4.5087	5.21674	4.75243	5.40017	5.12311	4.86085	3.4474	0	2.76942	4.69633	0	4.44283	3.04639	4.76391	3.21519	4.71691	4.232	4.01373	4.6155	4.51022	4.37982
g19815.t1	AT3G16010.1		protein_coding	Pentatricopeptide repeat (PPR-like) superfamily protein		Ahg943724	-0.281505	0.938046	-2.08388	0.999982	0.345725	0.877461	2.9418	0.133033	0.0360805	1	-0.171677	1	2.4223	0.355827	0.133033	3.29284	3.49262	2.87125	3.2189	4.52999	3.05868	2.79342	3.4607	2.43402	4.87793	2.59945	3.3038	1.56268	2.39987	0	1.32085	4.53949	5.21288	0	3.25079	4.76391	3.49344	4.56382	4.27372	2.40941	1.81263	2.10152	2.10786
g29050.t1	AT3G46080.1		protein_coding	C2H2-type zinc finger family protein		Ahg484989	-1.14439	0.884971	1.5409	0.999982	-1.01503	0.737269	-5.77704	1	5.83542	0.133502	-1.20373	1	-0.362264	1	0.133502	0.632293	0.246678	0.22186	0.366944	0.523739	1.26099	0.542369	0.775698	0	0	1.77934	0.593113	1.06044	0	0	0.353481	4.84896	0	5.98288	3.61061	4.51145	0.329479	2.89296	2.57796	0	1.66802	0	0.556008
g04105.t1	AT1G73540.1	NUDT21,atnudt21,nudix hydrolase homolog 21	protein_coding	nudix hydrolase homolog 21		Ahg908965	1.02741	0.0242662	-0.312077	0.999982	3.13717	0.16573	-2.33987	0.135109	1.19373	0.74355	-1.75674	0.978969	1.67234	0.143579	0.135109	6.88678	6.80672	6.23472	6.64274	5.66324	5.98068	5.34708	5.66366	8.37773	6.74839	6.83466	7.32026	6.99278	7.63655	7.55394	7.39442	7.46157	5.21288	7.38359	6.68601	8.39592	8.19711	9.66722	8.75342	6.36208	6.71007	4.3285	5.80022
g08020.t1	AT1G27030.1		protein_coding	hypothetical protein		Ahg921528	-0.517164	0.903022	1.58925	0.999982	6.12744	0.442965	5.49404	0.135109	5.61228	0.303261	-2.93733	1	-3.5608	0.902507	0.135109	3.82956	3.62236	3.80183	3.75125	6.28634	2.58827	3.92749	4.26737	0	0	0	0	0	0.453863	0	0.151288	4.14499	0	0	1.38166	0	4.02623	0	1.34208	0.564547	0	0	0.188182
g04053.t1	AT1G73010.1	PS2,ATPS2,phosphate starvation-induced gene 2,AtPPsPase1,pyrophosphate-specific phosphatase1,PPsPase1,pyrophosphate-specific phosphatase1	protein_coding	inorganic pyrophosphatase 1	Encodes PPsPase1%2C a pyrophosphate-specific phosphatase catalyzing the specific cleavage of pyrophosphate (Km 38.8 uM) with an alkaline catalytic pH optimum. Expression is upregulated in the shoot of cax1/cax3 mutant.	Ahg476431	-0.119691	0.982071	-0.014844	0.999982	0.7348	0.61545	-2.3521	1	2.06819	0.136005	-1.26999	1	2.13598	0.244454	0.136005	6.0139	6.1857	6.01499	6.07153	5.777	5.01896	7.9429	6.24629	6.18556	9.73359	10.2771	8.73209	11.1351	9.12727	8.82953	9.69729	6.94725	7.09096	7.55256	7.19692	8.33876	7.33175	5.6694	7.1133	6.71052	10.4735	9.2752	8.81973
g06576.t1	AT3G16370.1		protein_coding	GDSL-like Lipase/Acylhydrolase superfamily protein		Ahg479089	0.124869	0.960397	0.209129	0.999982	0.387988	0.776676	0.540882	1	-1.7632	0.136005	0.314687	1	-0.638109	0.976037	0.136005	7.62468	7.76854	7.64973	7.68098	7.72616	7.52867	7.50919	7.588	6.03866	7.92671	6.42535	6.79691	7.13995	7.84646	7.07158	7.35266	7.76812	7.93424	6.97143	7.55793	7.80374	7.35906	6.87047	7.34443	5.86852	6.61217	4.76094	5.74721
g14182.t1	AT5G24780.1	VSP1,ATVSP1	protein_coding	vegetative storage protein 1	encodes an acid phosphatase similar to soybean vegetative storage proteins. Gene expression is induced by wounding and jasmonic acid.	Ahg489339	-1.94801	0.00122131	-1.6849	0.999982	2.58427	0.228449	-1.92595	0.458952	-3.47209	0.136005	0.375082	1	-1.04399	0.876187	0.136005	9.27058	9.54544	8.57184	9.12929	10.2958	11.0619	12.0506	11.1361	14.5208	11.8865	11.8717	12.7597	12.6099	11.8977	9.86724	11.4583	9.5906	11.1048	10.3305	10.342	11.9229	13.8741	9.3834	11.7268	11.3179	13.3583	9.83562	11.504
g18032.t1	AT2G43620.1		protein_coding	Chitinase family protein		Ahg483473	-0.274612	0.912921	-0.0834848	0.999982	0.626041	0.790345	-1.09109	1	-1.87329	0.136005	-0.921531	1	-2.58746	0.166271	0.136005	3.34584	3.71377	4.64028	3.89996	3.65517	4.45608	4.45895	4.19007	5.85328	5.91816	4.19775	5.32306	4.53267	6.28533	6.34175	5.71992	3.89817	3.3251	5.98288	4.40205	2.42265	5.83112	4.18119	4.14499	4.98377	7.11411	2.74534	4.94774
g18192.t1	AT1G09080.1	BIP3	protein_coding	Heat shock protein 70 (Hsp 70) family protein		Ahg311954	4.19023	0.504864	-0.681718	0.999982	2.47874	0.797083	-1.62469	1	2.80614	0.136005	-1.75422	1	-0.893449	1	0.136005	0.793579	0.641005	0	0.478195	0	0	0	0	1.21487	0	1.81978	1.01155	0.901848	0	0	0.300616	0	0	0	0	0	0.823488	0	0.274496	0.539983	1.11946	0.909016	0.856153
g19737.t1	AT4G01080.1	TBL26	protein_coding	TRICHOME BIREFRINGENCE-LIKE 26	Encodes a member of the TBL (TRICHOME BIREFRINGENCE-LIKE) gene family containing a plant-specific DUF231 (domain of unknown function) domain. TBL gene family has 46 members%2C two of which (TBR/AT5G06700 and TBL3/AT5G01360) have been shown to be involved in the synthesis and deposition of secondary wall cellulose%2C presumably by influencing the esterification state of pectic polymers. A nomencla…	Ahg490462	-0.246698	0.913716	0.374744	0.999982	0.415409	0.766222	-0.0460349	1	-2.00658	0.136005	1.21908	1	1.21126	0.656429	0.136005	8.26467	8.32301	8.51592	8.36786	8.96817	8.17691	8.79038	8.64515	7.58926	8.03809	8.38489	8.00408	8.69105	8.90163	8.5501	8.71426	8.39923	8.46294	8.28644	8.38287	7.7753	8.89527	7.03777	7.90278	6.84477	8.527	5.34762	6.90647
g24889.t1	AT1G54095.1		protein_coding	DUF1677 family protein%2C putative (DUF1677)		Ahg314716	0.343506	0.972293	-1.74113	0.999982	0	1	-0.643187	1	2.46817	0.136005	-0.82034	1	1.29279	0.658757	0.136005	0.632293	0.641005	1.11347	0.79559	0.907162	0.432049	0.542369	0.627193	1.4655	4.78809	4.98754	3.74704	2.08974	2.31383	0	1.46786	0	0	0	0	0	0	0	0	2.40941	2.06451	2.30741	2.26044
g25254.t1	AT5G23980.1	FRO4,ATFRO4	protein_coding	ferric reduction oxidase 4	Encodes a ferric chelate reductase that is expressed at low levels in roots%2Cshoots and cotyledons%2C but not flowers. Its transcription is regulated by FIT1.	Ahg894281	0.372167	0.878073	-0.245613	0.999982	-0.875404	0.651244	0.430211	1	-3.90017	0.136005	3.41327	0.47478	0.490177	1	0.136005	3.39695	3.36787	3.4991	3.42131	2.7884	2.93241	3.63332	3.11804	2.43402	3.42812	2.83693	2.89969	3.97854	2.31383	0	2.09746	4.14499	5.21288	5.98288	5.11358	5.33106	3.81604	2.4832	3.87677	2.4393	2.55044	2.10152	2.36376
g00512.t1	AT4G34240.1	ALDH3I1,ALDH3,aldehyde dehydrogenase 3	protein_coding	aldehyde dehydrogenase 3I1	Encodes an aldehyde dehydrogenase induced by ABA and dehydration that can oxidize saturated aliphatic aldehydes. It is also able to oxidize beta-unsaturated aldehydes%2C but not aromatic aldehydes. ALDH3I1 was able to use both NAD+ and NADP+ as cofactors.	Ahg944483	0.287201	0.884786	-0.553029	0.999982	9.84812	0.137554	1.17662	1	-0.288405	1	0.771602	1	0.948664	0.781744	0.137554	5.60493	5.5158	5.93885	5.68653	4.82552	5.71902	5.76538	5.43664	5.37561	5.98033	5.42393	5.59329	5.64581	5.92078	0	3.85553	5.10363	0	0	1.70121	7.45502	6.07023	4.72277	6.08267	5.37163	6.38812	4.9673	5.57568
g01639.t1	AT1G80130.1		protein_coding	Tetratricopeptide repeat (TPR)-like superfamily protein		Ahg477244	-0.61497	0.811717	-2.42279	0.999982	4.62149	0.137554	0.727911	1	0.21845	1	1.88277	1	2.97889	0.311639	0.137554	4.54645	4.59231	3.08417	4.07431	6.04428	3.60558	4.26712	4.639	7.98246	5.38649	7.18574	6.85156	4.58581	6.11135	0	3.56572	4.14499	4.81075	0	2.98525	8.17424	5.87593	9.00565	7.68527	5.9181	6.08765	6.13183	6.04586
g03237.t1	AT2G33380.1	RD20,AtCLO3,Arabidopsis thaliana caleosin 3,AtRD20,CLO-3,caleosin 3,CLO3,caleosin 3,PXG3,peroxygenase 3	protein_coding	Caleosin-related family protein	Encodes a calcium binding protein whose mRNA is induced upon treatment with NaCl%2C ABA and in response to dessication. mRNA expression under drought conditions is apparent particularly in leaves and flowers. Isoform of caleosin with a role as a peroxygenase involved in oxylipin metabolism during biotic and abiotic stress. Involved in the production of 2-hydroxy-octadecatrienoic acid. The peroxyg…	Ahg482279	-0.376659	0.87241	-1.3159	0.999982	3.13581	0.137554	0.283039	1	-1.18082	0.651647	0.835269	1	1.0135	0.915194	0.137554	7.72935	7.93608	7.87791	7.84778	9.14699	7.6837	7.95887	8.26319	9.98195	10.1159	10.3169	10.1382	8.72771	9.69738	9.13378	9.18629	7.15864	6.77167	5.98288	6.63773	8.772	8.90147	9.23695	8.97014	9.35318	7.61097	9.09474	8.6863
g06527.t1	AT3G16770.1	EBP,ATEBP,ethylene-responsive element binding protein,ERF72,ETHYLENE RESPONSE FACTOR 72,RAP2.3,RELATED TO AP2 3	protein_coding	ethylene-responsive element binding protein	Encodes a member of the ERF (ethylene response factor) subfamily B-2 of the plant specific ERF/AP2 transcription factor family (RAP2.3). The protein contains one AP2 domain. There are 5 members in this subfamily including RAP2.2 AND RAP2.12.It is localized to the nucleus and acts as a transcriptional activator through the GCC-box. It has been identified as a suppressor of Bax-induced cell death b…	Ahg929509	-0.295371	0.931403	0.0495093	0.999982	9.90967	0.137554	0.994626	1	-0.0403353	1	-0.404642	1	0.0814156	1	0.137554	4.40379	4.47624	3.76913	4.21639	5.42683	3.38225	4.62824	4.47911	5.36023	3.54244	6.12265	5.00844	5.41569	5.17541	4.79193	5.12768	4.70251	0	0	1.5675	5.33106	5.50414	7.32068	6.05196	4.88749	4.762	5.62284	5.09078
g06696.t1	AT3G15360.1	TRX-M4,ATHM4,ATM4,ARABIDOPSIS THIOREDOXIN M-TYPE 4	protein_coding	thioredoxin M-type 4	encodes a prokaryotic thioredoxin	Ahg929337	-0.219227	0.922267	0.181951	0.999982	9.64384	0.137554	0.600544	1	-1.03326	0.991873	0.793966	1	0.455409	0.995083	0.137554	6.29561	6.05018	6.3092	6.21833	6.31799	6.78507	6.29612	6.46639	4.82297	5.85319	5.33629	5.33748	5.51493	7.13578	0	4.2169	6.19633	0	0	2.06544	5.73711	6.65538	5.67805	6.02351	5.13121	7.19881	5.56383	5.96461
g18441.t1	AT2G38790.1		protein_coding	hypothetical protein		Ahg482891	0.569107	0.913934	-1.57187	0.999982	9.57462	0.137554	-2.9081	0.355739	1.82721	0.726223	1.03527	1	0.790437	0.959816	0.137554	1.75849	1.69495	1.31969	1.59105	1.4598	1.62989	0.542369	1.21069	6.95781	4.08552	6.73047	5.9246	4.54614	5.97083	0	3.50566	1.91912	0	0	0.639707	6.14537	5.61402	6.39673	6.05204	6.40522	4.37626	3.08083	4.62077
g19299.t1	AT5G13980.1		protein_coding	Glycosyl hydrolase family 38 protein		Ahg488225	0.270845	0.884287	-0.11348	0.999982	9.52492	0.137554	-0.150406	1	-0.705153	1	0.956267	1	0.580438	0.979611	0.137554	6.18362	6.38877	6.74673	6.43971	6.08206	6.11028	6.41662	6.20299	5.34468	4.96251	5.12838	5.14519	5.26906	5.54939	4.79193	5.20346	5.67453	0	0	1.89151	5.85051	5.9675	6.18847	6.00216	5.47832	5.41093	5.69795	5.52907
g19748.t1	AT4G00990.1		protein_coding	Transcription factor jumonji (jmjC) domain-containing protein		Ahg490470	1.21956	0.0556583	0.706489	0.999982	9.59625	0.137554	-0.450183	1	0.314493	1	0.163251	1	-0.0371535	1	0.137554	7.47513	7.4168	6.31524	7.06906	6.10058	5.48038	6.11799	5.89965	5.12559	3.74703	5.79654	4.88972	5.78865	4.92276	7.07158	5.92766	6.97941	0	0	2.32647	5.73711	5.78487	6.54123	6.02107	6.58652	5.3411	7.17068	6.3661
g21169.t1	AT3G56860.10	UBA2A	protein_coding	UBP1-associated protein 2A	encodes a nuclear protein that binds to RNA with a specificity for oligouridylates in vitro. Along with UBP1 and UBA1a%2C it may act as a component of a complex recognizing U-rich sequences in plant 3'-UTRs and contributing to the stabilization of mRNAs in the nucleus.	Ahg486125	0.153093	0.945732	-0.039684	0.999982	9.53701	0.137554	-0.978675	1	0.587836	1	0.585202	1	0.18332	1	0.137554	6.15421	6.08626	6.03342	6.0913	5.9504	5.81161	6.15542	5.97248	5.01204	4.53546	5.08294	4.87682	5.54878	5.35846	0	3.63575	6.25005	0	0	2.08335	6.59923	5.65132	5.89393	6.04816	5.49293	5.83168	5.12983	5.48482
g25331.t1	AT2G46800.1	ZAT,ATCDF1,A. THALIANA CATION DIFFUSION FACILITATOR 1,ATMTP1,MTP1,metal tolerance protein 1,OZS1,OVERLY ZINC SENSITIVE 1,ZAT1,ZINC TRANSPORTER OF ARABIDOPSIS THALIANA 1	protein_coding	zinc transporter	Encodes a member of the zinc transporter (ZAT) and cation diffusion facilitator (CDF) families. It is expressed throughout the plant%2C especially in dividing%2C differentiating and expanding cells. The protein is localized to the vacuolar membrane. Mediates Zn ion homeostasis.	Ahg483845	0.172805	0.942806	0.640337	0.999982	4.6391	0.137554	0.315615	1	0.297512	1	0.122699	1	0.194693	1	0.137554	8.1034	8.04914	8.3785	8.17701	8.30043	7.34871	8.45023	8.03312	6.13574	4.5563	6.23914	5.64373	7.28402	7.12005	0	4.80136	7.23149	3.54176	0	3.59108	6.36051	6.68143	7.37402	6.80532	6.06253	5.32274	6.43101	5.93876
g02981.t1	AT4G37430.1	CYP91A2,CYP81F1,CYTOCHROME P450 MONOOXYGENASE 81F1	protein_coding	cytochrome P450%2C family 91%2C subfamily A%2C polypeptide 2	Encodes a member of the CYP81F cytochrome P450 monooxygenase subfamily.	Ahg490876	-0.131228	0.962963	1.3615	0.999982	0.619606	0.754705	-7.94078	0.138282	0.149819	1	-1.70023	1	6.52e-18	1	0.138282	8.1038	8.34634	9.18404	8.54473	8.89179	8.41982	8.81544	8.70902	5.12541	7.44366	3.1028	5.22396	6.74955	6.1859	7.74563	6.89369	7.92497	5.52701	4.44283	5.96494	5.33106	5.83112	3.51186	4.89135	2.68873	3.25454	0.524948	2.15607
g00999.t1	AT1G74590.1	GSTU10,ATGSTU10,GLUTATHIONE S-TRANSFERASE TAU 10	protein_coding	glutathione S-transferase TAU 10	Encodes glutathione transferase belonging to the tau class of GSTs. Naming convention according to Wagner et al. (2002).	Ahg476598	1.47678	0.440985	-2.8443	0.999982	2.78774	0.400253	-0.637999	1	1.3549	0.752124	-0.342344	1	2.6359	0.138506	0.138506	2.43302	3.17285	2.45638	2.68742	1.3402	0.764089	2.47602	1.52677	1.67897	6.27306	5.67932	4.54378	5.54207	1.6502	0	2.39743	5.10363	3.3251	0	2.80957	6.53283	2.73212	1.65198	3.63898	2.63703	6.5151	3.82441	4.32551
g23632.t1	AT5G44575.1		protein_coding	hypothetical protein		Ahg915732	0.216108	0.956333	0.367636	0.999982	-1.49163	0.338668	-0.960212	1	-1.03949	1	0.79528	1	-1.6951	0.138506	0.138506	5.81214	5.73363	4.61113	5.38563	4.08536	6.29482	5.15719	5.17912	3.73673	7.17786	6.56364	5.82608	4.50535	7.27605	7.9148	6.5654	6.53611	8.03693	8.46647	7.67984	5.73711	6.61441	5.5424	5.96464	7.41791	7.27413	4.72548	6.4725
g04311.t1	AT4G29270.1		protein_coding	HAD superfamily%2C subfamily IIIB acid phosphatase		Ahg889207	-0.49177	0.964665	-3.19601	0.844276	7.66577	0.364811	-3.45957	0.138878	-3.00337	1	-0.734769	1	6.52e-18	1	0.138878	2.7005	3.51632	0.414106	2.21031	2.09848	2.16719	5.45608	3.24058	8.59704	4.92084	5.63802	6.3853	5.18546	2.63091	0	2.60546	3.89817	0	0	1.29939	0	5.57573	0	1.85858	5.55693	2.66919	1.94588	3.39067
g20017.t1	AT3G23930.1		protein_coding	troponin T%2C skeletal protein		Ahg479939	-0.460709	0.73683	1.90766	0.999982	9.53552	0.139496	0.806903	1	0.0295729	1	2.11866	0.590413	1.49839	0.402446	0.139496	5.09529	5.09559	4.24439	4.81176	5.44144	5.13818	5.31436	5.29799	3.99761	0.916569	3.69248	2.86889	5.86587	3.69109	4.79193	4.78297	5.32001	0	0	1.77334	6.53283	5.24582	6.23612	6.00492	4.43663	5.03691	5.78665	5.08673
g20636.t1	AT4G11010.1	NDPK3	protein_coding	nucleoside diphosphate kinase 3	nucleoside diphosphate kinase 3 (ndpk3)%2C located to the inter-membrane space in mitochondria	Ahg489940	-0.348869	0.837843	0.0333642	0.999982	9.50044	0.139496	0.641939	1	-0.0472228	1	0.267967	1	-0.744575	0.959594	0.139496	6.30568	6.20771	6.40571	6.30636	6.36853	7.16794	6.51349	6.68332	5.89658	3.83939	5.86077	5.19891	5.69501	6.47566	0	4.05689	6.69948	0	0	2.23316	6.05362	6.21677	5.67805	5.98281	5.5913	6.02964	5.29215	5.6377
g30546.t1	AT3G49530.1	NAC062,ANAC062,NAC domain containing protein 62,NTL6,NTM1 (NAC WITH TRANSMEMBRANE MOTIF 1)-LIKE 6	protein_coding	NAC domain containing protein 62	Transcription factor that serves as a molecular link between cold signals and pathogen resistance responses. Undergoes proteolytic processing triggered by cold-induced changes in membrane fluidity.	Ahg937757	0.935981	0.763113	0.628958	0.999982	-4.15038	0.139496	-0.175688	1	2.05759	0.650475	-1.50378	1	-0.894913	0.981739	0.139496	3.74765	3.86876	0.673671	2.76336	4.18575	1.86238	0	2.01604	2.47916	0	3.2036	1.89425	2.37703	2.51693	0	1.63132	4.07527	5.78482	6.3922	5.41743	0	1.91391	1.63217	1.18203	3.38154	2.84329	3.40607	3.2103
g31004.t1	AT1G51805.1		protein_coding	Leucine-rich repeat protein kinase family protein		Ahg897453	0.985405	0.102724	0.498365	0.999982	4.9635	0.139496	-0.364674	1	-0.587521	1	1.21715	1	0.532125	0.9901	0.139496	8.32448	8.1029	7.93391	8.12043	7.64651	6.51541	7.33664	7.16619	5.31306	6.68757	8.05309	6.68457	7.09024	7.19112	8.32835	7.53657	8.15358	3.3251	0	3.82623	5.85051	7.6315	6.71942	6.73381	5.81136	5.1157	5.73409	5.55371
g12725.t1	AT3G46620.1	RDUF1,AtRDUF1,Arabidopsis thaliana RING and Domain of Unknown Function 1117 1	protein_coding	zinc finger (C3HC4-type RING finger) family protein	Encodes an ABA- and drought-induced RING-DUF1117 gene whose mutation results in hyposensitive phenotypes toward ABA in terms of germination rate and stomatal closure and markedly reduced tolerance to drought stress relative to wild-type plants.	Ahg485035	0.37674	0.815045	-0.604834	0.999982	4.88404	0.139599	-2.35782	0.14555	1.20473	0.699877	-1.11813	1	0.712852	0.960288	0.139599	6.35362	6.40155	5.36676	6.04064	5.53973	6.04312	5.55028	5.71104	7.98998	4.83371	7.11226	6.64532	6.92221	6.84123	4.79193	6.18512	6.02202	4.81075	0	3.61092	5.95563	7.33863	9.52231	7.60552	6.6821	6.35011	5.17435	6.06885
g02480.t1	AT3G02840.1		protein_coding	ARM repeat superfamily protein		Ahg477526	1.34007	0.592224	2.31761	0.999982	8.3482	0.218097	-3.61466	0.978207	1.11428	1	-3.26702	0.141125	0.108423	1	0.141125	2.81768	2.40295	0.583721	1.93479	1.57024	1.03383	0.935629	1.1799	4.03685	0	3.32722	2.45469	3.59369	5.45205	6.34175	5.12917	0	0	0	0	4.20525	4.55932	5.40335	4.72264	4.03865	1.0037	1.06847	2.03694
g13199.t1	AT5G18810.1	SCL28,At-SCL28,SC35-like splicing factor 28	protein_coding	SC35-like splicing factor 28	encodes an SC35-like splicing factor of 28 kD localized to the nuclear specks. Barta et al (2010) have proposed a nomenclature for Serine/Arginine-Rich Protein Splicing Factors (SR proteins): Plant Cell. 2010%2C 22:2926.	Ahg893801	0.165071	0.968051	1.0519	0.999982	6.55858	0.356921	-1.51155	1	0.810669	1	0.587799	1	2.53868	0.141263	0.141263	3.02686	3.41907	3.29555	3.24716	3.79616	2.81563	2.64238	3.08472	3.00834	0	3.32722	2.11185	3.52079	2.86128	0	2.12736	1.91912	0	0	0.639707	2.42265	2.84151	3.65895	2.97437	3.36543	3.75333	3.91114	3.67663
g11459.t1	AT3G54400.1		protein_coding	Eukaryotic aspartyl protease family protein		Ahg938360	0.582474	0.521768	-0.462664	0.999982	1.97932	0.411262	0.364521	1	-0.576697	1	0.9722	1	-3.1301	0.142223	0.142223	6.96931	7.21068	7.74224	7.30741	6.57138	6.54188	7.16833	6.76053	3.41802	6.03993	1.29035	3.58277	4.40542	4.33978	0	2.91507	6.84623	4.25126	0	3.69916	6.14537	4.62079	3.39079	4.71898	2.34642	3.96111	3.08083	3.12945
g12040.t1	AT5G20790.1		protein_coding	transmembrane protein		Ahg488984	0.480429	0.89869	0.192236	0.999982	-0.237814	0.920187	-3.69536	0.272326	1.67694	0.142773	-0.302822	1	1.87969	0.348068	0.142773	5.09529	5.3542	5.64979	5.36643	3.75208	4.03233	7.15454	4.97965	1.67897	8.51846	6.80698	5.66813	9.51789	5.04796	7.74563	7.43716	4.53949	6.99218	0	3.84389	6.89193	4.26422	3.00722	4.72112	3.54448	7.44475	6.18936	5.7262
g08608.t1	AT3G29030.1	EXPA5,ATEXP5,ARABIDOPSIS THALIANA EXPANSIN 5,ATEXPA5,ARABIDOPSIS THALIANA EXPANSIN A5,ATHEXP ALPHA 1.4,EXP5,EXPANSIN 5	protein_coding	expansin A5	Encodes an expansin. Naming convention from the Expansin Working Group (Kende et al%2C 2004. Plant Mol Bio)	Ahg484671	0.232003	0.916936	1.54114	0.999982	9.53324	0.143611	-0.150538	1	-1.89413	0.800254	0.623071	1	-0.552248	1	0.143611	8.09994	7.95355	7.60485	7.88611	8.16501	7.28561	7.60361	7.68474	6.05787	5.47552	5.34914	5.62751	7.28959	6.71684	8.64938	7.55194	7.92497	0	0	2.64166	5.47948	6.14536	6.22435	5.94973	6.22434	4.88978	3.82441	4.97951
g30980.t2						Ahg912172	-0.0226878	0.997182	-1.05375	0.999982	0.988043	0.715667	0.514239	1	-2.12696	0.144509	-1.16525	1	-0.635913	0.969866	0.144509	5.064	4.95522	4.95832	4.99251	5.08005	5.26149	4.77973	5.04042	4.46852	4.74098	4.98754	4.73235	4.3139	3.91215	0	2.74202	4.14499	4.81075	0	2.98525	0	3.7625	5.56132	3.10794	5.65767	3.44411	5.30822	4.80333
g25293.t1	AT5G24260.1		protein_coding	prolyl oligopeptidase family protein		Ahg941965	0.401462	0.873433	-1.24415	0.999982	5.16686	0.473861	1.4206	1	-0.29832	1	-0.402247	1	-5.90828	0.144546	0.144546	3.09035	3.25968	3.21906	3.1897	2.87702	2.5578	3.13063	2.85515	2.17734	3.74703	1.48921	2.47119	2.5302	1.50245	0	1.34422	2.71454	0	0	0.904847	0	2.27751	1.90875	1.39542	1.98211	1.58989	1.67555	1.74918
g11282.t1	AT3G21750.1	UGT71B1	protein_coding	UDP-glucosyl transferase 71B1	Encodes a glucosyltransferase that can attach glucose to a number of hydroxylated phenolic compounds as well as quercetins in vitro	Ahg930138	-0.482647	0.763113	0.0932506	0.999982	7.54694	0.287682	1.0603	1	-0.369613	1	-0.0281293	1	2.38195	0.144549	0.144549	3.82788	3.774	3.21906	3.60698	4.24372	3.83468	4.19706	4.09182	3.58616	3.54244	4.593	3.9072	4.75776	3.99742	0	2.91839	0	0	0	0	3.81605	4.46191	3.7602	4.01272	3.67839	5.76214	4.94692	4.79582
g11326.t1	AT5G06715.1		long_noncoding_rna			Ahg933638	1.76731	0.247036	0.766665	0.999982	1.48066	0.662728	1.99031	1	-3.38859	0.896296	1.70471	1	2.87622	0.144549	0.144549	5.16875	5.26439	3.51911	4.65075	1.20978	4.15926	3.5231	2.96405	4.45468	0	5.09474	3.18314	4.55416	5.63287	0	3.39568	3.89817	3.3251	0	2.40776	0	4.74869	1.3394	2.02936	0	2.7789	2.97206	1.91699
g13135.t1	AT5G19340.1		protein_coding	hypothetical protein		Ahg488819	1.03272	0.668354	0.847896	0.999982	0.762522	0.750303	3.69865	0.994428	-2.13598	1	0.498974	1	2.41618	0.144549	0.144549	3.84639	4.29625	4.79515	4.3126	4.10384	1.03383	4.45895	3.19887	4.99222	3.74703	0	2.91308	5.46616	4.93722	0	3.46779	3.89817	0	5.40928	3.10248	4.76391	3.61925	3.94358	4.10891	4.25989	0	4.28986	2.84992
g27046.t1	AT1G57860.1		protein_coding	Translation protein SH3-like family protein		Ahg474849	-0.732426	0.564256	1.36676	0.999982	-0.552181	0.769914	-0.729703	1	-0.151157	1	-0.489909	1	-2.09871	0.144549	0.144549	4.33809	4.38789	5.76593	4.83064	4.54196	6.26054	5.94775	5.58342	4.43308	0.916569	3.98896	3.11287	4.37571	5.46149	4.79193	4.87637	4.5291	5.78482	6.10967	5.47453	2.42265	4.56324	5.46193	4.14928	1.76614	5.31602	0	2.36072
g03230.t2	AT2G33310.2	IAA13	protein_coding	auxin-induced protein 13	Auxin induced gene%2C IAA13 (IAA13).	Ahg482270	0.0413678	0.991725	-1.38399	0.999982	4.03284	0.146174	0.0316136	1	0.732998	1	0.256555	1	-0.270224	1	0.146174	6.75829	6.84232	6.60856	6.73639	6.72552	6.53646	6.91914	6.72704	6.94755	7.25534	6.53063	6.91117	7.01716	5.97784	0	4.33167	6.62011	4.25126	0	3.62379	7.45502	6.71296	6.9512	7.03973	7.09282	6.43077	7.18815	6.90391
g04793.t1	AT1G12770.1	EMB1586,ISE1,INCREASED SIZE EXCLUSION LIMIT 1	protein_coding	P-loop containing nucleoside triphosphate hydrolases superfamily protein	Encodes a DEAD-box RNA helicase that localizes to mitochondria and is essential for regulating cell-to-cell transport via plasmodesmata.	Ahg471430	0.718499	0.30079	-0.53941	0.999982	9.59755	0.146174	-0.0999575	1	0.53415	1	0.764105	1	0.503403	0.9901	0.146174	6.1846	6.30649	6.51453	6.33521	5.24639	5.79102	5.94326	5.66022	5.15228	5.1545	4.59018	4.96566	5.37521	4.85705	0	3.41075	5.76145	0	0	1.92048	7.13514	5.46529	5.38297	5.99447	5.05218	4.72638	4.51674	4.7651
g09071.t1	AT4G02720.1		protein_coding	Ras-induced vulval development antagonist protein		Ahg490285	0.258649	0.90183	0.834612	0.999982	4.99932	0.146174	-0.758057	1	0.578332	1	-0.215411	1	0.111685	1	0.146174	6.88006	6.73529	6.43649	6.68395	6.54457	6.14628	6.68965	6.46017	6.71938	3.54244	6.91031	5.72404	6.59291	6.26254	8.06621	6.97389	6.69948	0	4.44283	3.71411	5.73711	6.88567	7.91641	6.8464	7.0735	6.43636	6.7793	6.76305
g15666.t1	AT5G07280.1	EMS1,EXS,EXTRA SPOROGENOUS CELLS	protein_coding	Leucine-rich repeat transmembrane protein kinase	Encodes EMS1 (EXCESS MICROSPOROCYTES1)%2C a putative leucine-rich repeat receptor protein kinase that controls somatic and reproductive cell fates in Arabidopsis anther.	Ahg487553	-0.457223	0.920373	-0.313438	0.999982	-5.37247	0.146174	-0.996676	1	-0.0160881	1	0.881827	1	-0.0489061	1	0.146174	1.9758	1.60937	2.05606	1.88041	1.3402	2.46961	2.97185	2.26055	3.53226	2.4431	3.73226	3.23588	2.86717	3.62117	0	2.16278	3.22431	5.52701	7.96567	5.57233	0	2.3519	0	0.783966	3.45773	3.12201	0.909016	2.49625
g16215.t1	AT3G17090.1		protein_coding	Protein phosphatase 2C family protein		Ahg479178	-0.0107162	0.997964	-0.310177	0.999982	9.40646	0.146174	0.311447	1	0.103018	1	-0.211514	1	-0.162458	1	0.146174	5.22117	5.48008	5.46124	5.3875	5.23059	5.76606	5.28088	5.42584	5.45017	5.0424	5.18682	5.22646	4.92174	5.64057	4.79193	5.11808	5.67453	0	0	1.89151	5.95563	5.62156	6.12662	5.90127	5.23918	5.15693	4.65183	5.01598
g18786.t1	AT1G30530.1	UGT78D1	protein_coding	UDP-glucosyl transferase 78D1	The At1g30530 gene encodes a UDP-rhamnose:flavonol-3-O-rhamnosyltransferase (UGT78D1) attaching a rhamnosyl residue to the 3-O-position of the flavonols kaempferol and quercetin	Ahg313693	-0.158746	0.949365	-1.43203	0.999982	9.80456	0.146174	-0.750029	1	-0.774545	1	1.08899	1	-0.604538	1	0.146174	7.27107	7.17389	7.49879	7.31458	7.92372	7.00886	7.5763	7.50296	7.86474	6.79526	6.26507	6.97502	6.96797	5.47186	4.79193	5.74392	7.31804	0	0	2.43935	7.52501	5.83112	4.58237	5.9795	5.20408	6.03702	5.07454	5.43855
g27520.t1	AT2G25250.1		protein_coding	serine/arginine repetitive matrix-like protein		Ahg932662	-0.638752	0.503603	0.0456807	0.999982	9.83166	0.146174	1.54937	1	0.21833	1	-1.13516	1	0.94897	0.826433	0.146174	4.24546	4.33675	3.36587	3.98269	4.90143	5.12381	3.78431	4.60318	2.43402	5.50402	2.08856	3.3422	2.68434	4.44471	4.79193	3.97366	3.22431	0	0	1.07477	6.83795	4.16454	6.92237	5.97495	3.72866	2.37519	3.32151	3.14179
g27871.t1	AT5G28300.1	AtGT2L,GT2L,GT-2Like protein	protein_coding	Duplicated homeodomain-like superfamily protein	Encodes a Ca(2+)-dependent CaM-binding protein. AtGT2L specifically targets the nucleus and possesses both transcriptional activation and DNA-binding abilities%2C implicating its function as a nuclear transcription factor.	Ahg489647	0.249356	0.913934	0.323436	0.999982	4.67361	0.146174	-1.34941	1	-0.325985	1	-1.21005	1	-0.723315	0.96322	0.146174	7.42983	7.48747	7.25525	7.39085	7.34626	6.69557	7.47259	7.17147	6.58023	3.92618	6.15228	5.5529	6.36868	5.86136	6.34175	6.1906	6.97941	0	4.44283	3.80742	6.59923	6.29898	7.36153	6.75325	5.1124	5.12957	3.82441	4.68879
g30231.t1	AT2G25470.3	RLP21,AtRLP21,receptor like protein 21	protein_coding	receptor like protein 21		Ahg481398	3.74628	0.0134287	0.728826	0.999982	2.93276	0.146174	0.24676	1	0.571782	1	-0.951981	1	0.095987	1	0.146174	9.08399	9.20882	9.55968	9.28416	4.21256	4.01747	9.71816	5.98273	9.60384	6.61103	10.2152	8.81002	9.83287	11.2835	9.3261	10.1475	9.00995	7.50335	8.96278	8.49203	9.40264	10.6795	10.9864	10.3562	9.83686	10.2847	9.23068	9.78409
g28038.t1	AT2G44820.1		protein_coding	axoneme-associated protein MST101(2) protein		Ahg483610	0.211616	0.920373	0.071936	0.999982	9.41054	0.146749	-0.0366278	1	-0.399183	1	0.423397	1	-0.122148	1	0.146749	6.67273	6.65748	6.65927	6.66316	6.28598	6.73866	6.43195	6.48553	5.58864	5.68914	5.06748	5.44842	5.30119	5.50154	7.07158	5.95811	5.89289	0	0	1.9643	5.73711	5.99097	5.93782	5.88863	5.97127	5.7123	5.18309	5.62222
g01268.t1	AT1G77120.1	ADH1,ADH,ALCOHOL DEHYDROGENASE,ATADH1,ATADH,ARABIDOPSIS THALIANA ALCOHOL DEHYDROGENASE	protein_coding	alcohol dehydrogenase 1	Catalyzes the reduction of acetaldehyde using NADH as reductant. Requires zinc for activity. Dimer. Anaerobic response polypeptide (ANP). Fermentation. The protein undergoes thiolation following treatment with the oxidant tert-butylhydroperoxide.	Ahg927111	-0.537899	0.855775	-0.227228	0.999982	6.79615	0.352185	0.239377	1	-1.01689	1	-0.0425844	1	-2.07729	0.147774	0.147774	2.43302	2.63719	1.50009	2.1901	2.23886	3.33312	2.47602	2.68267	3.82903	0	4.61444	2.81449	2.82359	2.83001	0	1.88453	2.71454	0	0	0.904847	2.42265	4.10125	2.6331	3.05233	3.19711	4.22938	1.21204	2.87951
g24519.t1	AT2G41010.1	CAMBP25,ATCAMBP25,calmodulin (CAM)-binding protein of 25 kDa	protein_coding	calmodulin (CAM)-binding protein of 25 kDa	Encodes a novel calmodulin binding protein whose gene expression is induced by dehydration and ionic (salt) and non-ionic (mannitol) osmotic stress. Lines over-expressing this gene are more sensitive and anti-sense lines are more tolerant to osmotic stress%2C suggesting this gene may be a negative regulator of response to osmotic stress.	Ahg483168	-0.0708462	0.984399	-1.20763	0.999982	3.85796	0.14834	-0.143471	1	0.378288	1	-1.87728	0.721915	-0.230161	1	0.14834	5.93396	6.05018	4.80376	5.59596	5.59303	5.87306	5.66515	5.71041	6.41136	7.42887	5.09825	6.31282	6.4024	5.96379	0	4.12206	5.67453	4.81075	0	3.49509	7.80374	6.59156	7.67848	7.35793	5.23049	6.17721	5.85388	5.75386
g05064.t2	AT5G39390.1		protein_coding	Leucine-rich repeat protein kinase family protein		Ahg915661	5.3608	0.150789	2.47673	0.999982	-6.53349	0.148694	1.11053	1	-1.77132	1	2.47396	1	-0.032336	1	0.148694	1.19118	1.51839	0	0.903191	0	0	0	0	0	0	0	0	0	0.938564	0	0.312855	1.91912	0	6.3922	2.77044	0	0.329479	0	0.109826	1.09416	0	2.54997	1.21471
g10744.t1	AT5G13080.1	WRKY75,ATWRKY75,ARABIDOPSIS THALIANA WRKY DNA-BINDING PROTEIN 75	protein_coding	WRKY DNA-binding protein 75	WRKY75 is one of several transcription factors induced during Pi deprivation. It is nuclear localized and regulated differentially during Pi starvation. RNAi mediated suppression of WRKY75 made the plants more susceptible to Pi stress as indicated by the higher accumulation of anthocyanin during Pi starvation.	Ahg488124	0.0258733	0.999878	-1.42185	0.999982	-6.53356	0.148694	1.18984	1	0.329894	1	-2.168	0.475173	-0.868574	0.967222	0.148694	0	0.457272	0.872775	0.443349	0	0.764089	0.542369	0.435486	1.67897	0	2.51073	1.39657	0	1.78422	0	0.594739	0	0	6.3922	2.13073	0	0.329479	0	0.109826	2.06271	0	0.524948	0.862551
g10406.t1	AT4G24190.1	SHD,AtHsp90-7,HEAT SHOCK PROTEIN 90-7,AtHsp90.7,HEAT SHOCK PROTEIN 90.7,HSP90.7,HEAT SHOCK PROTEIN 90.7	protein_coding	Chaperone protein htpG family protein	encodes an ortholog of GRP94%2C an ER-resident HSP90-like protein and is involved in regulation of meristem size and organization. Single and double mutant analyses suggest that SHD may be required for the correct folding and/or complex formation of CLV proteins. Lines carrying recessive mutations in this locus exhibits expanded shoot meristems%2C disorganized root meristems%2C and defective poll…	Ahg492441	-0.291075	0.869562	0.0209631	0.999982	2.9897	0.149125	-0.978222	1	-0.237667	1	-0.0456325	1	-0.813944	0.948331	0.149125	7.31492	7.32583	7.34355	7.3281	7.61621	7.92872	7.40038	7.64843	8.55035	9.15023	7.75055	8.48371	7.97843	9.94195	8.74226	8.88755	7.4153	6.77167	6.3922	6.85972	8.62037	9.25829	8.87349	8.91738	10.0269	7.92423	8.46166	8.80427
g10613.t1	AT5G11480.1	EngB-2	protein_coding	P-loop containing nucleoside triphosphate hydrolases superfamily protein		Ahg940624	0.304646	0.877225	0.614101	0.999982	9.34667	0.149915	-0.427451	1	-0.220272	1	0.736267	1	-0.139836	1	0.149915	5.63718	5.56726	5.93077	5.71174	5.15285	5.90679	5.26385	5.44116	4.49694	3.64836	4.35891	4.16807	4.83661	5.26938	4.79193	4.96597	5.41432	0	0	1.80477	6.05362	5.5272	5.98738	5.85607	5.27345	5.91415	5.2677	5.4851
g18533.t1	AT4G09150.2		protein_coding	T-complex protein 11		Ahg489787	0.0250943	0.996406	-0.696518	0.999982	9.71864	0.149915	0.177722	1	0.496151	1	-1.03718	1	0.415962	1	0.149915	5.53249	5.49805	4.92713	5.31922	5.53973	5.28752	5.15719	5.32814	6.84075	5.83087	7.42605	6.69922	6.11216	6.3516	6.34175	6.2685	5.21587	0	0	1.73862	4.51145	6.08666	6.90036	5.83282	6.44711	5.34705	7.88143	6.55853
g19312.t1	AT5G13850.1	NACA3	protein_coding	nascent polypeptide-associated complex subunit alpha-like protein 3		Ahg940852	0.134212	0.958102	-1.15649	0.999982	4.59848	0.149915	0.152884	1	0.101438	1	0.394231	1	-0.230462	1	0.149915	6.78012	6.90427	7.02789	6.90409	6.7897	6.86926	6.74594	6.80163	6.55349	7.14205	5.85176	6.51577	6.39125	6.22178	0	4.20434	7.07181	3.3251	0	3.46563	6.83795	6.05917	6.94763	6.61492	6.27597	6.25205	6.07662	6.20154
g28340.t1	AT3G52140.4	NOXY38,FMT,FRIENDLY MITOCHONDRIA,FRIENDLY	protein_coding	tetratricopeptide repeat (TPR)-containing protein	Involved in regulating mitochondrial quality control. Regulates mitochondrial association time and thereby is involved in mitochondrial fusion. Mutants show unregulated autophagy and display transcriptomic markers of mitochondrial stress.	Ahg938089	0.238937	0.912318	-0.392524	0.999982	9.59477	0.149915	0.45822	1	-0.419197	1	0.273601	1	-0.31246	1	0.149915	6.68049	6.51767	6.76007	6.65274	6.13692	6.72444	6.48437	6.44858	5.91776	4.83371	5.86077	5.53741	5.84423	5.79939	0	3.88121	6.44691	0	0	2.14897	4.76391	6.33611	6.41236	5.83746	6.09139	6.12276	6.41017	6.20811
g27990.t1	AT3G45780.1	PHOT1,JK224,NPH1,NONPHOTOTROPIC HYPOCOTYL 1,RPT1,ROOT PHOTOTROPISM 1	protein_coding	phototropin 1	Blue-light photoreceptor. Contains a light activated serine-threonine kinase domain and LOV1 and LOV2 repeats. Mutants are defective in blue-light response. Mediates blue light-induced growth enhancements. PHOT1 and PHOT2 mediate blue light-dependent activation of the plasma membrane H+-ATPase in guard cell protoplasts. PHOT1 undergoes blue-light-dependent autophosphorylation. At least eight phos…	Ahg484960	0.230377	0.912921	0.410856	0.999982	2.9846	0.150524	0.708831	1	-0.303521	1	1.06431	1	0.0605255	1	0.150524	7.72436	7.73988	7.78201	7.74875	7.58201	7.71999	7.3488	7.55027	6.06737	6.33782	5.97295	6.12605	6.93251	6.88291	6.75233	6.85592	7.73082	6.51128	5.98288	6.74166	8.8694	8.2828	8.82952	8.66057	7.34122	7.54521	7.30887	7.39844
g30254.t1	AT5G42070.1		protein_coding	hypothetical protein		Ahg330331	-0.176914	0.938046	1.90146	0.999982	8.05684	0.24701	-1.62207	1	0.823904	1	1.19094	1	2.01107	0.152132	0.152132	5.39467	5.20173	5.46667	5.35436	5.29634	5.78445	5.59877	5.55985	3.22767	0	4.25349	2.49372	4.8256	4.78565	0	3.20375	4.35568	0	0	1.45189	4.97869	4.99037	3.43228	4.46712	3.62631	4.6413	3.28949	3.85236
g03449.t1	AT2G35550.1	BPC7,ATBPC7,BASIC PENTACYSTEINE 7,BBR	protein_coding	basic pentacysteine 7		Ahg482514	4.12886	0.516509	1.0628	0.999982	4.63944	0.543593	-1.76425	1	2.97201	0.152376	-0.56084	1	0.823022	0.9901	0.152376	0.632293	0.80396	0	0.478751	0	0	0	0	0.526467	0	1.66394	0.730137	1.06044	0.688028	0	0.582824	0	0	0	0	0	1.83414	1.50414	1.11276	3.26681	2.50859	1.3426	2.37267
g32073.t1	AT5G45570.1		protein_coding	Ulp1 protease family protein		Ahg942545	1.13411	0.831646	-0.541953	0.999982	6.09974	0.419207	0.851915	1	-2.77502	0.152376	-0.933963	1	-0.933967	0.976037	0.152376	4.18828	3.82956	3.67294	3.89693	0	4.41771	3.73076	2.71616	0	2.31771	3.49664	1.93812	0	2.76211	0	0.920703	0	0	0	0	3.81605	3.04536	0	2.28714	3.26033	5.73035	5.18848	4.72639
g11491.t1	AT3G54700.1	PHT1%3B7	protein_coding	phosphate transporter 1%3B7	Encodes Pht1%3B7%2C a member of the Pht1 family of phosphate transporters which include: Pht1%3B1/At5g43350%2C Pht1%3B2/At5g43370%2C Pht1%3B3/At5g43360%2C Pht1%3B4/At2g38940%2C Pht1%3B5/At2g32830%2C Pht1%3B6/At5g43340%2C Pht1%3B7/At3g54700%2C Pht1%3B8/At1g20860%2C Pht1%3B9/At1g76430 (Plant Journal 2002%2C 31:341).	Ahg485875	-4.08035	0.481145	-2.11418	0.999982	1.36563	0.883927	-8.5986	0.154836	3.38641	0.580715	-1.90951	1	0.109438	1	0.154836	0	0	0	0	0	0	1.49848	0.499493	0	5.55938	3.52138	3.02692	3.59369	1.15196	0	1.58188	0	0	0	0	0	0.329479	0	0.109826	0	4.00693	0	1.33564
g26684.t1	AT4G08850.1		protein_coding	Leucine-rich repeat receptor-like protein kinase family protein		Ahg493647	-0.993612	0.322994	0.63344	0.999982	-0.934157	0.77163	-2.58993	0.722938	-3.49083	0.643186	2.21215	1	2.36073	0.156169	0.156169	2.81768	3.04831	3.08417	2.98339	3.18539	4.78321	3.73571	3.90144	4.14854	0.916569	0.445164	1.83676	4.24899	1.90684	0	2.05194	3.60023	5.52701	0	3.04241	2.42265	0	4.48713	2.30326	4.15351	4.83155	3.75576	4.24694
g00079.t1	AT5G16910.1	CSLD2,ATCSLD2	protein_coding	cellulose-synthase like D2	encodes a gene similar to cellulose synthase. Located in Golgi membranes.	Ahg488554	-0.01778	0.99744	-0.905472	0.999982	9.33402	0.156339	-0.0830018	1	0.318549	1	-1.70088	1	0.65534	0.962133	0.156339	4.50044	4.68934	4.02625	4.40534	4.45999	4.43294	4.48858	4.4605	5.43557	4.15905	6.31832	5.30431	4.23292	5.68409	0	3.30567	4.98191	0	0	1.66064	6.46322	5.11309	5.879	5.81844	5.68975	4.99962	5.30822	5.33253
g00646.t1	AT4G33090.1	APM1,ATAPM1,AMINOPEPTIDASE M1	protein_coding	aminopeptidase M1	encodes an aminopeptidase%2C a ortholog of mouse microsomal AP (EC 3.4.11.2).	Ahg491378	-0.429225	0.721615	-0.33201	0.999982	9.29305	0.156339	-0.703275	1	0.041789	1	0.0881032	1	-0.45351	0.995083	0.156339	4.75674	4.87498	4.86265	4.83145	5.17923	5.54654	5.10074	5.2755	5.05089	4.47916	4.92025	4.81677	4.4775	5.79939	0	3.42563	4.14499	0	0	1.38166	6.14537	5.51227	5.78603	5.81456	4.85391	6.27095	5.02678	5.38388
g05658.t1	AT3G13480.1		protein_coding	nuclear polyadenylated RNA-binding protein		Ahg314765	-0.0610831	0.984399	0.158928	0.999982	9.31	0.156339	-0.381843	1	-0.589674	1	0.738792	1	0.319265	1	0.156339	5.1559	4.92011	5.15961	5.07854	5.37452	4.83707	5.28088	5.16416	5.2643	3.42812	5.32332	4.67191	5.52176	5.32586	0	3.61587	3.22431	0	0	1.07477	5.61404	5.71613	6.02177	5.78398	5.33153	4.80586	5.40105	5.17948
g08009.t1	AT1G27100.1		protein_coding	Actin cross-linking protein		Ahg472692	0.738744	0.394857	-0.817485	0.999982	4.32115	0.156339	-0.890009	1	0.847668	1	-1.84256	0.751847	0.0348613	1	0.156339	5.73974	5.62885	4.56121	5.30993	4.90143	4.50126	4.51761	4.6401	6.33471	5.68914	5.61693	5.88026	5.70706	5.96379	0	3.89028	6.25005	3.3251	4.44283	4.67266	6.72352	6.18659	8.34497	7.08503	5.63149	5.04425	6.1719	5.61588
g10388.t1	AT4G24330.1		protein_coding	hypothetical protein (DUF1682)		Ahg945666	-0.0652369	0.982011	-0.489246	0.999982	9.30779	0.156339	-0.465455	1	-0.00994853	1	-0.227108	1	0.118225	1	0.156339	5.69958	5.50399	5.76011	5.65456	5.69406	5.80262	5.75323	5.74997	5.71497	5.38649	6.14493	5.7488	5.7943	6.05942	0	3.95124	4.84896	0	0	1.61632	5.85051	5.94364	5.61637	5.80351	6.16169	5.58718	5.59691	5.78193
g15816.t1	AT5G03760.1	ATCSLA09	protein_coding	Nucleotide-diphospho-sugar transferases superfamily protein	encodes a beta-mannan synthase that is required for agrobacterium-mediated plant genetic transformation involves a complex interaction between the bacterium and the host plant. 3' UTR is involved in transcriptional regulation and the gene is expressed in the elongation zone of the root.	Ahg487155	0.00956034	0.998544	-0.477429	0.999982	9.36012	0.156339	1.37631	1	-0.146814	1	3.11609	0.162427	-2.07403	0.9901	0.156339	7.59352	7.53175	7.1976	7.44096	7.41447	7.21616	7.76365	7.46476	7.22317	4.83371	5.17243	5.7431	6.78125	4.86343	4.79193	5.47887	7.4153	0	0	2.47177	5.47948	6.18659	5.70369	5.78992	4.01859	2.74325	4.99735	3.91973
g19322.t1	AT5G13770.1		protein_coding	Pentatricopeptide repeat (PPR-like) superfamily protein		Ahg940842	0.515793	0.6651	1.32808	0.999982	9.64706	0.156339	-0.543878	1	0.0257495	1	-0.142673	1	0.514981	0.9901	0.156339	6.35821	6.33646	6.36846	6.35437	6.24077	5.3382	6.03005	5.86967	5.60178	2.4431	6.49059	4.84516	7.00746	5.7511	6.34175	6.36677	6.44691	0	0	2.14897	4.51145	6.77173	6.0353	5.77283	6.03757	6.21999	6.98572	6.41443
g20378.t1	AT3G53400.1		protein_coding	peptide upstream protein		Ahg938240	0.374184	0.81602	-0.108147	0.999982	3.57489	0.156339	-0.357361	1	0.0220447	1	0.252213	1	-0.00684551	1	0.156339	6.28886	6.62241	7.50409	6.80512	6.37995	6.16044	6.85802	6.46614	7.9024	6.48803	7.88237	7.42427	7.15101	8.64178	7.33283	7.70854	6.66034	5.21288	0	3.95774	7.59177	7.69182	7.22356	7.50239	5.90177	7.57973	7.88946	7.12365
g20658.t1	AT4G11220.1	BTI2,RTNLB2,Reticulan like protein B2	protein_coding	VIRB2-interacting protein 2		Ahg942960	-0.249037	0.905314	-0.736812	0.999982	4.07314	0.156339	-0.319468	1	0.276492	1	-0.335843	1	0.739375	0.92459	0.156339	6.00569	5.94056	5.90723	5.95116	6.6042	5.932	6.13683	6.22434	7.91299	5.61269	7.88237	7.13602	7.39942	7.47498	0	4.95814	5.89289	4.25126	0	3.38138	7.13514	6.26569	7.55711	6.98598	7.59602	5.43906	7.92116	6.98541
g21011.t1	AT2G23200.1		protein_coding	Protein kinase superfamily protein		Ahg481192	0.521495	0.618717	1.39476	0.999982	9.31067	0.156339	-1.16968	1	-0.975108	1	0.165646	1	0.867639	0.902607	0.156339	5.61036	5.55638	5.80369	5.65681	4.93278	5.51384	5.08143	5.17601	4.40995	2.4431	5.22914	4.0274	5.29323	5.1508	6.75233	5.73212	5.10363	0	0	1.70121	5.85051	5.94364	5.62535	5.8065	4.84254	4.88978	4.76094	4.83109
g22091.t1	AT1G66180.1		protein_coding	Eukaryotic aspartyl protease family protein	The gene encodes a putative aspartyl protease (ASP). Its expression is induced in response to light and ascorbate.	Ahg908102	0.472817	0.715635	1.05292	0.999982	9.81358	0.156339	-0.224954	1	-0.464882	1	-1.55625	1	0.786686	0.960288	0.156339	5.84011	5.68222	4.19287	5.2384	4.94308	5.30036	4.26712	4.83685	4.43953	4.42057	4.3841	4.41474	5.16814	5.57736	6.75233	5.83261	5.21587	0	0	1.73862	3.81605	6.54079	6.83223	5.72969	4.94177	4.84843	7.01786	5.60269
g21465.t1	AT4G04830.1	MSRB5,ATMSRB5,methionine sulfoxide reductase B5	protein_coding	methionine sulfoxide reductase B5		Ahg490118	-0.211453	0.916936	-0.355719	0.999982	0.749709	0.61168	0.175666	1	-1.53582	0.942803	2.44074	0.158175	1.24496	0.557991	0.158175	8.71222	8.77923	9.3298	8.94042	8.97634	9.14531	9.42876	9.18347	10.0401	11.4778	3.32774	8.28189	9.43185	7.82524	8.20322	8.48677	8.55673	8.73143	8.46647	8.58488	9.36544	9.16653	6.15044	8.22747	7.38496	9.4213	8.1564	8.32088
g12589.t1	AT2G40130.2	SMXL8,SMAX1-like 8	protein_coding	Double Clp-N motif-containing P-loop nucleoside triphosphate hydrolases superfamily protein	Encodes a member of an eight-gene family (SMAX1 and SMAX1-like) that has weak similarity to AtHSP101%2C a ClpB chaperonin required for thermotolerance.	Ahg483058	-0.473028	0.836029	-0.491142	0.999982	0.946347	0.522891	0.148072	1	-0.729887	1	0.927195	1	2.22326	0.159131	0.159131	5.8539	5.3738	3.96614	5.06461	5.91421	5.0497	5.77744	5.58045	6.09552	7.83995	6.54186	6.82578	7.6968	5.80728	6.75233	6.75214	5.59373	6.99218	6.3922	6.32604	7.93809	7.12456	5.5425	6.86838	6.64658	6.53087	7.39791	6.85846
g13197.t1	AT2G15292.1		other_rna	other_RNA	Unknown gene	Ahg952280	-1.02475	0.614154	-0.582107	0.999982	4.21658	0.627083	-0.542281	1	0.929127	1	-0.816704	1	-3.49924	0.160781	0.160781	1.6268	2.75027	3.79683	2.72463	0.530312	5.01227	4.98701	3.50986	4.18985	0	3.69812	2.62932	3.81101	0.384646	0	1.39855	0	0	0	0	2.95613	1.1908	0	1.38231	0.295109	0.587429	0.529342	0.470627
g03356.t1	AT2G34600.1	JAZ7,TIFY5B	protein_coding	jasmonate-zim-domain protein 7		Ahg482423	-1.86575	0.842276	-1.95866	0.999982	6.73967	0.375348	-7.27689	0.161879	2.25e-17	1	-0.40478	1	-2.87608	0.960288	0.161879	0.45068	0	0	0.150227	1.4598	0	0	0.4866	6.20292	3.01809	5.12838	4.78313	2.95057	3.88257	0	2.27771	0	0	0	0	4.97869	0.329479	2.5601	2.62276	3.51614	2.37519	0	1.96378
g23630.t1						Ahg936460	0.679683	0.920373	0.35914	0.999982	-2.2828	0.39782	1.81432	1	1.01355	1	-1.22915	1	2.5987	0.162467	0.162467	1.40604	1.85224	1.73436	1.66421	0	2.79401	1.24433	1.34611	3.08521	0	0	1.0284	2.01421	1.50245	0	1.17222	0	4.25126	0	1.41709	0	0.597526	1.90875	0.835424	0.931994	2.63068	2.36999	1.97756
g19537.t1	AT3G26085.2		protein_coding	CAAX amino terminal protease family protein		Ahg936303	-0.253989	0.89557	0.35486	0.999982	4.48412	0.163318	0.23189	1	-0.59927	1	0.647606	1	-0.363696	1	0.163318	5.90335	5.89608	5.46667	5.75537	6.0104	6.13915	5.9683	6.03928	6.49122	6.03993	6.60215	6.37777	6.46756	6.68292	8.20322	7.1179	6.40016	3.3251	0	3.24175	6.66272	6.51673	6.4227	6.53405	6.83906	7.1889	6.67472	6.90089
g20915.t1	AT2G19800.1	MIOX2	protein_coding	myo-inositol oxygenase 2	Encodes a myo-inositol oxygenase family gene.	Ahg931409	1.06692	0.544568	-0.504828	0.999982	4.36448	0.613028	-1.79779	1	2.85578	0.636986	0.0998251	1	-1.97554	0.163619	0.163619	3.39695	3.58518	3.54091	3.50768	1.06639	3.64638	2.97185	2.56154	4.80034	0	5.74885	3.5164	3.78762	2.70038	0	2.16266	3.22431	0	0	1.07477	0	2.27751	0	0.759169	2.68873	1.32636	1.21204	1.74238
g12275.t1	AT5G62770.1		protein_coding	membrane-associated kinase regulator%2C putative (DUF1645)		Ahg496460	-0.549272	0.863721	0.254369	0.999982	0.0657109	0.985154	1.22123	1	1.11048	1	-0.300056	1	-1.62884	0.16368	0.16368	2.33157	2.50126	1.11347	1.9821	2.30424	3.05868	2.06851	2.47715	2.92713	0	1.48921	1.47211	1.56268	2.39987	0	1.32085	2.71454	4.25126	0	2.32193	0	2.42264	4.05404	2.15889	2.5277	1.11946	1.67555	1.77424
g23631.t1	AT5G44575.1		protein_coding	hypothetical protein		Ahg915732	-0.7707	0.70967	-1.18445	0.999982	1.34353	0.57114	-3.59699	0.30755	-0.0129996	1	-1.97734	0.557005	-2.88063	0.16394	0.16394	4.67626	4.74898	1.41271	3.61265	4.17547	5.42283	3.68543	4.42791	0.911342	3.83939	5.00519	3.25197	0.528985	3.75778	0	1.42892	4.53949	3.3251	5.40928	4.42462	5.33106	5.94364	2.02289	4.43253	7.19692	4.6413	4.43479	5.42434
g31840.t1	AT2G43100.1	IPMI2,ATLEUD1	protein_coding	isopropylmalate isomerase 2		Ahg483411	0.660016	0.651184	0.290244	0.999982	0.00423388	1	0.536735	1	0.664095	1	0.531182	1	1.8687	0.16394	0.16394	6.90455	6.59763	6.49881	6.667	7.09234	4.93912	6.05006	6.02717	4.49694	7.7236	6.62347	6.28134	7.52207	7.49222	5.76565	6.92665	6.91436	6.99218	7.38359	7.09671	7.55878	6.51673	4.27542	6.11698	5.82297	6.45576	5.40105	5.89326
g12458.t1	AT2G39020.1	NATA2	protein_coding	Acyl-CoA N-acyltransferases (NAT) superfamily protein	Although this locus shares considerable sequence similarity with the adjacent NATA1 gene (At2g39030)%2C they appear to encode genes with different functions. NATA1 is involved in the production of N-delta-acetylornithine%2C but%2C overexpression of At2g39020 in tobacco does not lead to the formation of this defense compound.	Ahg482921	0.26712	0.884779	-1.02793	0.999982	9.26047	0.164305	0.11832	1	0.0138736	1	-0.467055	1	0.123796	1	0.164305	5.76428	5.7637	5.78642	5.77146	5.58647	5.50277	5.52919	5.53948	6.46987	6.36914	6.0615	6.30017	5.84423	6.30776	0	4.05066	5.50814	0	0	1.83605	6.05362	5.51227	5.778	5.7813	6.32172	4.81448	5.70403	5.61341
g00069.t1	AT5G17020.1	XPO1A,ATCRM1,ATXPO1,ARABIDOPSIS THALIANA EXPORTIN 1,HIT2,HEAT-INTOLERANT 2,XPO1,EXPORTIN 1	protein_coding	exportin 1A	Encodes a member of the exportin protein family (XPO1A) which functions as receptors for nuclear export. Binds to a variety of proteins having leucine rich export signals.Along with XPO1B involved with development of the male and female gametophytes.	Ahg941202	-0.27305	0.875498	-0.183556	0.999982	9.39678	0.165079	0.106292	1	0.295518	1	-0.272706	1	-0.0935715	1	0.165079	5.54693	5.27728	5.4028	5.40901	5.88454	5.61628	5.61686	5.70589	6.11398	3.92618	6.20045	5.41354	5.83075	5.3275	4.79193	5.31673	6.08012	0	0	2.02671	6.89193	5.17843	5.39288	5.82108	6.09724	5.30188	6.32956	5.90956
g06847.t1	AT3G14050.1	RSH2,AT-RSH2,RELA-SPOT HOMOLOG 2,ATRSH2,RELA/SPOT HOMOLOG 2	protein_coding	RELA/SPOT homolog 2		Ahg929176	-0.712818	0.448879	-0.878816	0.999982	4.61745	0.165185	-1.33171	1	0.890151	0.991873	-0.559541	1	0.553198	0.982963	0.165185	4.78579	4.86578	4.63063	4.76073	4.94308	6.28839	5.2115	5.48099	7.3991	5.80819	8.13514	7.11414	5.26092	6.78638	7.9148	6.65403	5.41714	3.3251	0	2.91408	6.39008	5.9734	7.25859	6.54069	6.18887	5.70768	5.10245	5.66634
g17166.t1	AT4G17030.1	EXLB1,AT-EXPR,ATEXLB1,expansin-like B1,ATEXPR1,ATHEXP BETA 3.1,EXPR	protein_coding	expansin-like B1	Encodes EXLB1 (expansin-like B1)%2C a member of the expansin family.	Ahg946531	-0.34363	0.958989	-2.69028	0.999982	10.2384	0.165185	0.894958	1	-0.462311	1	-0.688295	1	-0.206396	1	0.165185	2.10439	2.54801	3.67839	2.77693	4.17547	0.432049	4.26712	2.95822	5.16154	5.47552	0.445164	3.69407	3.30768	2.31383	0	1.87384	0	0	0	0	8.29935	5.58347	3.00722	5.63001	3.97761	5.12265	6.07662	5.05896
g02734.t1	AT4G38600.1	KAK,UPL3,UBIQUITIN-PROTEIN LIGASE 3	protein_coding	HECT ubiquitin protein ligase family protein KAK	encodes a member of HECT ubiquitin protein ligase family that is involved in trichome cell morphogenesis. Mutants in this gene exhibit supernumerary trichome branches and increased DNA content.	Ahg943823	0.103909	0.968051	-0.48077	0.999982	9.27306	0.165214	-0.377706	1	0.369691	1	0.078759	1	0.0117429	1	0.165214	5.46223	5.44963	5.90723	5.60636	5.66945	5.30036	5.62569	5.53183	6.02897	4.229	5.91363	5.39053	5.67062	5.37979	0	3.68347	5.67453	0	0	1.89151	5.61404	5.62906	6.00812	5.7504	5.79965	5.19041	5.89169	5.62725
g13978.t1	AT1G18700.5		protein_coding	DNAJ heat shock N-terminal domain-containing protein		Ahg472093	-0.618054	0.516551	0.22468	0.999982	9.24039	0.165649	1.13294	1	-0.50564	1	0.250143	1	-0.282836	1	0.165649	5.13347	4.76054	4.85438	4.91613	5.42683	5.94023	5.28088	5.54932	5.21384	3.42812	5.76812	4.80336	4.93204	5.86136	4.79193	5.19511	3.60023	0	0	1.20008	5.85051	5.79157	5.60326	5.74845	5.43356	4.46648	5.53681	5.14562
g14842.t1	AT3G51860.2	CAX3,ATCAX3,ATHCX1,CAX1-LIKE	protein_coding	cation exchanger 3		Ahg485541	0.289512	0.977221	0.744011	0.999982	-4.08537	0.165649	1.20828	1	2.24989	0.998494	1.8221	1	0.651484	0.961981	0.165649	1.07043	0.641005	0.735475	0.815635	0.523739	0.432049	1.24433	0.733373	1.4655	0	1.05964	0.841712	2.16151	0	0	0.720504	0	5.52701	5.98288	3.83663	0	1.1908	1.90875	1.03318	0.539983	5.6121	1.57287	2.57498
g21385.t1	AT4G14100.1		protein_coding	transferases%2C transferring glycosyl groups		Ahg493502	-0.123702	0.960429	0.473478	0.999982	9.34084	0.165649	-0.413442	1	0.103789	1	0.57317	1	0.432104	1	0.165649	5.84932	5.86872	5.98501	5.90102	5.94015	6.28193	5.9364	6.05283	5.4059	3.30396	5.75851	4.82279	5.69501	5.65814	4.79193	5.38169	6.08249	0	0	2.0275	5.16561	6.15578	5.85632	5.7259	5.76995	6.02222	6.49334	6.09517
g28782.t1	AT5G20620.1	UBQ4	protein_coding	ubiquitin 4	encodes a ubiquitin polyprotein.	Ahg925527	3.8908	4.54e-10	-2.26825	0.999982	-5.12019	0.165649	-0.838551	1	0.398347	1	-0.135228	1	1.60873	0.826433	0.165649	4.44262	3.93498	2.13953	3.50571	1.31123	1.03136	0	0.780865	6.34459	3.91519	6.9464	5.7354	4.9444	0	7.33283	4.09241	0	5.21288	4.44283	3.21857	0	0	1.00507	0.335024	5.91094	0	2.23124	2.71406
g00065.t1	AT5G17050.1	UGT78D2	protein_coding	UDP-glucosyl transferase 78D2	The At5g17050 encodes a anthocyanidin 3-O-glucosyltransferase which specifically glucosylates the 3-position of the flavonoid C-ring. Anthocyanidins such as cyanidin and pelargonidin as well as flavonols such as kaempferol and quercetin are accepted substrates.	Ahg326139	0.115195	0.969163	-1.10741	0.999982	9.0088	0.16573	-0.553213	1	0.434873	1	-0.218525	1	-0.443841	1	0.16573	6.99137	6.66545	6.79505	6.81729	6.69841	6.03546	7.46884	6.73424	7.58132	6.544	6.55302	6.89278	7.19588	5.29397	5.76565	6.08517	6.57872	0	0	2.19291	5.73711	5.3032	5.55382	5.53138	5.19517	6.43357	5.87021	5.83298
g00393.t1						Ahg923469	-0.822975	0.409825	-0.119179	0.999982	3.60786	0.16573	-0.16177	1	0.287445	1	0.352557	1	-0.678459	0.960288	0.16573	6.35498	6.636	5.77332	6.25477	6.18978	8.13988	6.95142	7.09369	6.4188	6.3219	6.86629	6.53566	6.19999	7.21208	6.75233	6.72147	6.14053	4.81075	0	3.65043	7.96352	6.72701	6.63752	7.10935	7.70361	7.5734	6.4863	7.25444
g00728.t1	AT4G32410.1	CESA1,ANY1,anisotropy1,AtCESA1,CELLULOSE SYNTHASE 1,RSW1,RADIALLY SWOLLEN 1	protein_coding	cellulose synthase 1	Encodes a cellulose synthase isomer. CESA1 mutants have cellulose defect in the primary cell wall. Multiple lines of evidence suggest that CESA1%2C along with CESA3 and CESA6 are present in the same plasma membrane complex for cellulose biosynthesis. lasma membrane complex for cellulose biosynthesis. As inferred from the null role of secondary wall-type CesAs%2C included in a set of five primary …	Ahg491486	0.0920333	0.973269	-0.24835	0.999982	3.5278	0.16573	-0.201617	1	-0.022361	1	0.65744	1	0.419667	1	0.16573	7.31159	7.31066	7.04977	7.22401	7.13789	6.94488	7.41202	7.16493	7.15348	5.0424	6.92755	6.37447	6.96547	6.63937	4.79193	6.13225	7.01087	4.81075	0	3.94054	7.17923	7.03426	7.03777	7.08375	6.32172	6.00727	6.40271	6.2439
g01060.t1	AT1G75220.1	ERDL6,AtERDL6	protein_coding	Major facilitator superfamily protein	Encodes a vacuolar glucose exporter that is induced in response to factors that activate vacuolar glucose pools like darkness%2C heat stress and wounding and repressed during conditions that trigger glucose accumulation in the vacuole like cold stress and external sugar supply.	Ahg926902	-0.00353386	1	-0.485631	0.999982	-3.3231	0.16573	-0.594658	1	-0.74363	1	1.23482	1	0.348314	1	0.16573	3.23783	3.11192	3.45604	3.2686	3.43932	3.72467	2.58976	3.25125	4.49694	3.83939	3.47523	3.93719	2.22988	3.96956	5.76565	3.98836	4.84896	6.51128	7.19218	6.18414	0	3.28141	3.16324	2.14822	4.2427	4.02188	2.24199	3.50219
g01072.t1	AT1G75310.2	AUL1	protein_coding	auxin-like 1 protein		Ahg316462	0.38504	0.829143	-0.285228	0.999982	9.42386	0.16573	-0.339902	1	0.493923	1	0.148149	1	0.34415	1	0.16573	6.84368	6.70982	6.29705	6.61685	6.49643	5.75677	6.54203	6.26508	6.11398	3.92618	6.01388	5.35135	5.92378	5.51124	0	3.81167	6.4922	0	0	2.16407	4.20525	6.15578	6.33242	5.56448	5.78784	5.17711	6.15867	5.70787
g01157.t1	AT1G76065.1		protein_coding	LYR family of Fe/S cluster biogenesis protein		Ahg316527	0.150181	0.951367	-0.706499	0.999982	9.10015	0.16573	-0.325276	1	-0.0549013	1	-1.18299	1	-0.297796	1	0.16573	6.15421	5.73873	6.25998	6.05097	5.73613	6.07335	5.9995	5.93633	5.0316	4.08552	4.19775	4.43829	4.28205	4.33978	0	2.87394	5.82371	0	0	1.94124	5.61404	5.57573	5.62535	5.60504	5.25642	5.52555	5.32411	5.36869
g01518.t1	AT1G79510.1		protein_coding	hypothetical protein (DUF2358)		Ahg477119	0.0223391	0.997182	-0.339679	0.999982	9.01254	0.16573	0.650582	1	-0.289658	1	0.197771	1	0.172471	1	0.16573	5.71477	5.55638	5.04805	5.43973	5.35906	5.66047	5.34708	5.45554	4.60532	5.41678	5.31024	5.11078	5.45906	5.35846	0	3.60584	5.21587	0	0	1.73862	5.85051	5.34932	5.42407	5.5413	4.73598	6.49112	6.10449	5.7772
g01728.t1	AT1G01800.1		protein_coding	NAD(P)-binding Rossmann-fold superfamily protein		Ahg918775	0.149666	0.96123	0.141582	0.999982	9.68504	0.16573	0.248203	1	0.190411	1	0.0187923	1	0.0693345	1	0.16573	4.00307	3.99256	3.41166	3.80243	3.40992	3.93688	3.78431	3.71037	4.49694	4.29573	4.98754	4.5934	3.97854	5.04796	6.34175	5.12275	1.91912	0	0	0.639707	7.74629	4.28335	4.48713	5.50559	5.01449	4.96134	4.84044	4.93876
g01756.t1	AT1G01620.1	PIP1C,PIP1%3B3,PLASMA MEMBRANE INTRINSIC PROTEIN 1%3B3,TMP-B	protein_coding	plasma membrane intrinsic protein 1C	a member of the plasma membrane intrinsic protein subfamily PIP1. localizes to the plasma membrane and exhibits water transport activity in Xenopus oocyte. expressed ubiquitously and protein level decreases slightly during leaf development.	Ahg470115	0.782674	0.527513	-0.166434	0.999982	-2.7903	0.16573	-0.13928	1	-0.491575	1	0.118249	1	0.608953	1	0.16573	8.59527	8.52274	8.12814	8.41538	8.73317	6.78507	7.46515	7.66113	6.05787	4.69228	4.57122	5.10712	6.29081	5.1996	0	3.83014	8.5244	7.50335	8.18724	8.07166	3.28142	4.22517	4.93974	4.14878	4.94177	3.00647	4.34418	4.09747
g01806.t1	AT1G01220.1	FKGP,AtFKGP,Arabidopsis thaliana L-fucokinase/GDP-L-fucose pyrophosphorylase	protein_coding	L-fucokinase/GDP-L-fucose pyrophosphorylase	Encodes a bifunctional enzyme that has both L-fucokinase and GDP-L-fucose pyrophosphorylase activities. It catalyzes the two steps of the L-fucose salvage pathway for the generation of activated GDP-L-fucose. This pathway seems to be of minor importance for cell wall polysaccharide biosynthesis compared to the de novo GDP-L-fucose biosynthesis pathway in Arabidopsis.	Ahg470155	-0.52439	0.858699	1.5704	0.999982	-3.66756	0.16573	-0.169256	1	-0.179398	1	0.0181311	1	0.0907604	1	0.16573	2.43302	2.72119	2.16703	2.44041	3.18539	2.2752	3.20391	2.88817	1.4655	0	2.20623	1.22391	2.29515	2.48107	0	1.59207	3.60023	5.78482	5.98288	5.12264	0	2.02812	2.02181	1.34997	1.6054	2.7789	0.909016	1.76444
g02180.t1	AT1G05385.1	LPA19,Psb27-H1	protein_coding	photosystem II 11 kDa protein-like protein	Encodes a Psb27 homolog involved in photosystem II biogenesis.	Ahg470540	0.0553247	0.986615	0.11399	0.999982	9.12561	0.16573	0.631668	1	-0.282226	1	0.188597	1	0.677438	0.969866	0.16573	6.13175	6.21858	6.54063	6.29699	6.31799	6.15338	6.34553	6.2723	5.2643	5.22468	5.36188	5.28362	5.68895	6.01921	4.79193	5.50003	7.01087	0	0	2.33696	5.85051	5.65132	5.42407	5.64197	5.40293	5.56693	5.9076	5.62582
g02303.t1	AT1G06580.1	PPR1,pentatricopeptide repeat 1	protein_coding	Pentatricopeptide repeat (PPR) superfamily protein		Ahg470679	0.298162	0.857814	0.625896	0.999982	9.24094	0.16573	-0.487618	1	0.3715	1	-0.0765245	1	0.521856	0.9901	0.16573	5.22117	5.29376	5.53551	5.35015	5.00338	5.01896	5.24661	5.08965	4.40995	2.85067	5.69953	4.32005	5.24449	4.8934	4.79193	4.9766	5.10363	0	0	1.70121	6.23163	5.81148	5.15334	5.73215	5.40293	6.33522	6.52463	6.08759
g02505.t1	AT3G02630.1		protein_coding	Plant stearoyl-acyl-carrier-protein desaturase family protein		Ahg477504	0.15412	0.955109	-0.116877	0.999982	9.08164	0.16573	0.109154	1	0.104945	1	0.443459	1	0.361702	1	0.16573	5.1633	5.46798	5.13933	5.25687	5.32812	4.78321	5.28088	5.13074	5.08873	5.83087	4.86763	5.26241	5.17682	5.18755	6.34175	5.56871	4.98191	0	0	1.66064	6.14537	5.49596	5.14087	5.59407	5.28189	6.3412	5.05562	5.55957
g02662.t1	AT3G01820.1		protein_coding	P-loop containing nucleoside triphosphate hydrolases superfamily protein		Ahg477332	0.0762391	0.980935	0.374568	0.999982	9.05796	0.16573	0.468868	1	-0.275999	1	-1.01728	1	0.149855	1	0.16573	5.33039	5.30061	5.04078	5.22392	4.75712	5.09462	5.70356	5.1851	5.61481	5.58628	5.47172	5.5576	5.54207	6.11771	7.33283	6.33087	5.50814	0	0	1.83605	4.97869	5.59883	5.83327	5.47026	5.39516	5.21664	5.88099	5.4976
g02812.t1	AT4G39330.1	CAD9,ATCAD9	protein_coding	cinnamyl alcohol dehydrogenase 9		Ahg943905	0.511857	0.662078	-0.192287	0.999982	4.10369	0.16573	0.454925	1	-0.161719	1	-0.128088	1	-0.540149	0.98976	0.16573	7.2813	7.53756	7.69557	7.50481	7.23958	6.91598	6.92457	7.02671	7.17562	5.73795	5.60626	6.17328	6.4061	6.29659	6.34175	6.34814	7.61276	0	5.40928	4.34068	6.39008	6.73745	8.10625	7.07792	6.27173	5.02953	5.83181	5.71102
g02990.t1	AT4G37260.1	MYB73,ATMYB73	protein_coding	myb domain protein 73	Member of the R2R3 factor gene family.	Ahg490893	0.221601	0.926425	-2.0001	0.999982	4.64834	0.16573	-0.640611	1	0.363064	1	-0.620625	1	0.639746	0.965406	0.16573	5.43191	5.58469	4.02625	5.01428	4.64802	5.51384	4.3978	4.85322	7.32178	6.18779	7.57022	7.0266	5.44475	5.86136	0	3.7687	4.14499	0	4.44283	2.86261	6.46322	5.22618	7.74174	6.47704	5.39516	5.81461	4.07037	5.09338
g03159.t1	AT2G32690.1	GRP23,ATGRP23,GLYCINE-RICH PROTEIN 23	protein_coding	glycine-rich protein 23	Glycine-rich protein similar in structure to GRP5. The expression of GRP23 is induced by HPA (cutin monomer%2C salicylic acid%2C and abscisic acid.	Ahg482197	0.0641507	0.988309	0.577058	0.999982	2.70203	0.16573	-0.204113	1	-0.888753	1	2.0073	0.594004	0.626035	0.969866	0.16573	9.57479	9.7218	10.1356	9.81073	10.3453	8.88797	10.102	9.77842	8.61498	7.47998	7.37041	7.82179	9.3066	8.43953	8.5501	8.76541	9.46681	6.99218	6.3922	7.61706	9.01029	8.78631	8.73629	8.8443	8.03605	6.65357	8.2606	7.65007
g03419.t1	AT2G35260.1		protein_coding	CAAX protease self-immunity protein		Ahg497524	0.726271	0.476805	0.157772	0.999982	4.12982	0.16573	0.485997	1	-1.13447	0.695955	1.36076	1	0.158076	1	0.16573	8.22101	8.35211	7.66989	8.08101	7.6049	6.92429	7.63044	7.38654	6.39635	5.68914	5.75851	5.948	7.28358	6.92705	0	4.73687	7.78641	4.81075	0	4.19905	5.73711	8.56865	6.96187	7.08921	7.21025	6.6391	7.03725	6.9622
g03425.t1	AT2G35330.1		protein_coding	RING/U-box superfamily protein		Ahg913068	0.0614406	0.984518	0.153525	0.999982	9.01676	0.16573	-1.05399	1	0.208609	1	0.123267	1	-0.218844	1	0.16573	5.3238	5.23783	5.11877	5.2268	5.41208	4.85459	5.31436	5.19368	5.47895	3.54244	5.49503	4.83881	5.29323	5.32586	4.79193	5.13701	4.84896	0	0	1.61632	5.47948	5.59883	5.46464	5.51431	5.7579	4.94575	5.76352	5.48906
g03488.t1	AT2G35880.1		protein_coding	TPX2 (targeting protein for Xklp2) protein family		Ahg482558	0.414603	0.74712	0.0219758	0.999982	9.01453	0.16573	-0.0485633	1	0.262087	1	0.609862	1	0.323896	1	0.16573	6.51971	6.44234	6.11527	6.3591	6.01529	5.85577	6.07957	5.98354	5.69058	3.01809	4.61444	4.44104	4.94226	4.46481	4.79193	4.733	6.40016	0	0	2.13339	5.47948	5.1656	5.84099	5.49535	3.97761	5.2926	4.21376	4.49465
g03501.t1	AT2G36000.1	EMB3114	protein_coding	Mitochondrial transcription termination factor family protein		Ahg497554	0.203128	0.926425	0.491727	0.999982	9.29435	0.16573	-0.00241371	1	-1.24176	0.834763	-0.189987	1	-0.424153	1	0.16573	5.08753	5.39313	5.66405	5.38157	4.94308	5.51384	5.17552	5.21081	3.99761	3.16809	3.73226	3.63266	4.54614	4.76958	0	3.10524	4.84896	0	0	1.61632	6.89193	5.21626	4.89592	5.66803	4.59405	5.24878	4.12582	4.65622
g03608.t1	AT2G36980.1		protein_coding	Tetratricopeptide repeat (TPR)-like superfamily protein		Ahg482680	-0.00365199	1	0.701082	0.999982	9.17188	0.16573	-0.663003	1	-0.389352	1	0.20734	1	0.802691	0.898121	0.16573	5.1633	5.11124	4.8377	5.03741	4.59675	5.52482	5.10074	5.0741	3.78362	3.74703	3.91622	3.81562	5.58838	4.63413	0	3.4075	5.82371	0	0	1.94124	6.14537	5.55226	5.38233	5.69332	2.83358	6.50183	3.84658	4.394
g03648.t1	AT2G37240.1		protein_coding	Thioredoxin superfamily protein		Ahg482716	-0.427246	0.753658	-0.0574032	0.999982	4.56676	0.16573	0.144009	1	-0.264636	1	0.0628022	1	0.847579	0.87751	0.16573	6.66232	6.46688	6.40571	6.51163	6.71654	7.42696	6.75816	6.96722	6.11398	5.41678	7.07407	6.20161	6.09393	7.51891	4.79193	6.13492	6.88069	0	4.44283	3.77451	6.05362	7.37699	6.20652	6.54571	6.49146	7.93711	6.43599	6.95485
g04020.t1	AT1G72630.1	ELF4-L2	protein_coding	ELF4-like 2		Ahg339481	-0.01524	0.997851	0.487245	0.999982	9.24213	0.16573	-0.0533788	1	0.399394	1	-0.155921	1	0.0619194	1	0.16573	6.45485	6.42991	6.45847	6.44774	6.82911	6.33281	6.31278	6.49157	4.91007	5.11809	4.67694	4.9017	5.63954	5.67549	5.76565	5.69356	6.44691	0	0	2.14897	4.51145	5.99097	6.02855	5.51033	5.68339	5.81461	5.56383	5.68728
g04075.t1	AT1G73230.1		protein_coding	Nascent polypeptide-associated complex NAC		Ahg339529	0.116715	0.964665	0.254157	0.999982	9.46533	0.16573	0.213093	1	0.139912	1	0.302927	1	-1.04644	0.7053	0.16573	6.95742	6.98698	7.12788	7.02409	6.45988	7.3884	6.97244	6.94024	5.99928	4.47916	5.63802	5.37215	5.97447	6.41502	4.79193	5.72714	6.97941	0	0	2.32647	4.20525	6.35883	6.21249	5.59219	5.44721	6.67431	5.44531	5.85561
g04181.t1	AT4G30450.1		protein_coding	glycine-rich protein		Ahg491707	0.287913	0.877244	-1.23293	0.999982	9.35784	0.16573	-1.24815	1	-0.397188	1	-0.255838	1	-0.71608	0.993237	0.16573	5.11068	5.5158	5.82923	5.48524	5.22215	4.95544	5.51486	5.23082	6.94755	5.63863	5.88744	6.15787	5.56872	5.84611	0	3.80494	4.35568	0	0	1.45189	4.76391	6.31302	5.84867	5.64187	6.21556	5.26143	6.90877	6.12859
g05211.t1	AT4G20850.1	TPP2	protein_coding	tripeptidyl peptidase ii	Tripeptidyl Peptidase II. Ser protease that assembles into a large oligomeric complex containing two proteins of 153 and 142 kD that are derived from a single TPP2 gene%2C with the smaller version missing part of the C-terminal end. Not essential%2C based on the lack of phenotype of a T-DNA disruption mutant.	Ahg492801	-0.407178	0.760577	-0.142624	0.999982	4.33965	0.16573	-0.285009	1	0.0721331	1	0.321735	1	0.223437	1	0.16573	5.7594	5.68222	5.1663	5.53597	5.82234	6.18833	5.90378	5.97149	5.92823	5.1545	6.34423	5.80899	5.68287	6.71264	4.79193	5.72915	5.67453	3.3251	0	2.99988	5.95563	6.60683	6.38092	6.31446	6.63015	7.14859	6.0672	6.61531
g05245.t1	AT4G21180.1	ATERDJ2B	protein_coding	DnaJ / Sec63 Brl domains-containing protein	J domain protein localized in ER membrane.	Ahg492766	0.162522	0.945382	0.307525	0.999982	9.13594	0.16573	-0.609041	1	-0.0446286	1	-0.424578	1	-0.493218	0.995083	0.16573	5.89448	5.83613	5.645	5.79187	6.10517	5.3382	5.52919	5.65752	5.89658	2.18602	4.93737	4.33999	5.79994	4.93722	0	3.57905	5.10363	0	0	1.70121	5.16561	5.63652	5.90134	5.56782	6.19782	4.92203	6.32191	5.81392
g05842.t1	AT3G11964.2	RRP5,Ribosomal RNA Processing 5	protein_coding	RIBOSOMAL RNA PROCESSING 5	Encodes a nucleolar protein that is a ribosome biogenesis co-factor. Mutants display aberrant RNA processing and female gametophyte development.	Ahg478548	0.427209	0.721615	0.621	0.999982	9.33786	0.16573	-0.706853	1	0.127184	1	-0.115469	1	-0.016222	1	0.16573	6.25116	6.28219	6.40853	6.31396	5.73613	6.11028	5.92561	5.924	5.65319	1.47261	5.69953	4.27511	5.48027	5.42152	4.79193	5.23124	6.14053	0	0	2.04684	4.51145	6.16612	6.06199	5.57986	6.08175	5.22313	5.52997	5.61162
g06234.t1	AT3G04780.1		protein_coding	PITH domain protein (DUF1000)	Encodes a protein with little sequence identity with any other protein of known structure or function. Part of this protein shows a 42%25 sequence identity with the C-terminal domain of the 32-kD human thioredoxin-like protein.	Ahg477747	-0.393135	0.782535	-0.143749	0.999982	9.38459	0.16573	-0.0668635	1	-0.336815	1	-0.226604	1	-0.301029	1	0.16573	4.96585	4.95522	4.53041	4.81716	4.97354	5.50277	5.22916	5.23516	4.97211	3.83939	4.83145	4.54765	4.50535	5.58656	0	3.36397	5.10363	0	0	1.70121	7.17923	5.06966	4.56382	5.60424	4.93107	4.55139	4.19659	4.55969
g06986.t1	AT2G29290.2		protein_coding	NAD(P)-binding Rossmann-fold superfamily protein		Ahg481843	-0.302291	0.865061	0.756073	0.999982	3.45794	0.16573	0.588636	1	-0.730101	1	-0.48069	1	0.144152	1	0.16573	6.52942	6.50913	6.45076	6.49644	6.73227	7.21005	6.53615	6.82616	5.24768	6.36898	5.77879	5.79848	6.28242	6.60997	7.9148	6.93573	6.73759	4.25126	4.44283	5.1439	7.13514	7.34098	6.73617	7.07077	5.78244	7.15718	5.89872	6.27945
g07241.t1	AT5G66650.1		protein_coding	calcium uniporter (DUF607)		Ahg496938	0.454429	0.906228	-1.08357	0.999982	9.33561	0.16573	-3.85237	0.201047	-0.598939	1	-0.111006	1	0.173312	1	0.16573	2.65922	2.80056	2.27006	2.57661	2.74196	1.4572	2.35255	2.1839	5.86423	0	5.95625	3.94016	3.76475	3.75778	0	2.50751	0	0	0	0	6.14537	4.69412	6.33242	5.72397	3.54448	4.37626	3.04292	3.65455
g07310.t1	AT5G67250.1	SKIP2,VFB4,VIER F-BOX PROTEINE 4	protein_coding	SKP1/ASK1-interacting protein 2	Encodes an SKP1 interacting partner (SKIP2).Encodes an F-box protein. Based on genetic analysis appears to be functionally redundant with VFB1%2C2%2C and 3. When expression of all 4 genes is reduced plants show defects in growth and reduced expression of auxin response genes.	Ahg951497	0.0610839	0.98478	-0.19103	0.999982	9.23089	0.16573	-0.498311	1	0.724519	1	-0.209448	1	1.26752	0.506142	0.16573	5.39467	5.43726	5.19277	5.34157	5.34375	5.0798	5.51486	5.31281	5.88588	3.74703	6.12265	5.25185	5.68895	5.76738	0	3.81878	4.84896	0	0	1.61632	4.76391	5.51227	6.32142	5.53253	5.54996	5.28021	5.00722	5.27913
g07690.t1	AT5G46350.1	WRKY8,ATWRKY8,ARABIDOPSIS THALIANA WRKY DNA-BINDING PROTEIN 8	protein_coding	WRKY DNA-binding protein 8	member of WRKY Transcription Factor%3B Group II-c	Ahg494337	0.335241	0.968051	-0.568732	0.999982	-5.70326	0.16573	1.85181	1	-0.377541	1	-0.76071	1	-1.15164	0.792343	0.16573	1.83463	1.60937	0	1.148	0.907162	1.62989	0.542369	1.02647	1.67897	2.66123	4.16905	2.83641	2.3576	2.12464	0	1.49408	0	0	6.71069	2.2369	0	0.329479	0.689017	0.339499	1.70919	0	0.729725	0.812973
g07945.t1	AT2G31890.1	RAP	protein_coding	RAP	Protein contains putative RNA binding domain. Expressed in response to Pseudomonas syringae infection. Resistance requires silencing of AtRAP suggesting it functions as a negative regulator of plant disease resistance. Alpha helical repeat protein%3B only member of the OPR (octotricopeptide repeat) protein family in land plants.	Ahg933740	0.534851	0.581236	-0.74879	0.999982	3.76586	0.16573	0.0360599	1	0.828797	1	-0.300815	1	0.428717	0.995083	0.16573	7.40195	7.46784	6.9963	7.2887	6.7075	7.10713	6.55609	6.79024	5.79725	6.35356	6.36968	6.1735	6.56009	5.90615	0	4.15541	7.26684	4.25126	0	3.83937	6.72352	6.72	6.82446	6.75599	6.80433	6.61957	6.64022	6.68804
g08315.t1	AT5G52030.2		protein_coding	TraB family protein		Ahg495273	-0.0157615	0.997851	0.267048	0.999982	9.37138	0.16573	-0.0651778	1	-0.73354	1	0.754964	1	0.120828	1	0.16573	5.19974	4.98117	5.07675	5.08589	5.47731	4.60839	5.28088	5.1222	3.99761	4.229	3.91622	4.04761	5.01187	4.83282	0	3.28156	5.41714	0	0	1.80571	6.83795	5.56795	4.92528	5.77706	4.81953	5.02211	5.19178	5.01114
g09006.t1	AT3G14735.1	U6-1,U6.1*	small_nuclear_rna	U6		Ahg490225	-0.178443	0.938644	-0.536809	0.999982	9.33203	0.16573	0.493715	1	-0.00904643	1	-0.650901	1	-0.485683	0.990211	0.16573	4.87863	4.80933	4.8377	4.84189	4.64802	5.41104	5.08143	5.04683	4.754	3.74703	4.30717	4.2694	4.24948	4.22661	0	2.82536	4.98191	0	0	1.66064	6.83795	5.13432	5.29504	5.75577	4.84254	5.18377	4.8069	4.94441
g09102.t1	AT4G02440.1	EID1	protein_coding	F-box family protein	EID1 is an F-box protein that functions as a negative regulator in phytochrome A (phyA)-specific light signalling. Expressed at all stages of plant development independently of light conditions%2C localizes to the nucleus%2C and forms nuclear speckles under continuous far-red light. Forms stable dimeric and trimeric complexes with several ASK proteins and Cullin1 in yeast and in planta.	Ahg490321	0.179013	0.936895	0.600498	0.999982	9.06402	0.16573	-0.0628548	1	0.741586	1	-0.474522	1	0.143997	1	0.16573	5.48603	5.67697	5.46124	5.54141	5.58647	5.31308	5.28088	5.39348	5.17918	4.08552	4.33327	4.53266	5.21948	4.66921	6.75233	5.54701	5.75105	0	0	1.91702	6.05362	5.09154	5.59825	5.58114	4.48129	4.36458	4.42008	4.42198
g09386.t1	AT5G54540.1		protein_coding	Uncharacterized conserved protein (UCP012943)		Ahg495534	0.120026	0.960779	1.1941	0.999982	3.47036	0.16573	-0.914355	1	0.468357	1	0.231035	1	-0.211305	1	0.16573	6.92646	7.07361	6.92309	6.97439	6.76669	7.17144	6.72119	6.88644	6.84075	1.47261	6.62875	4.9807	6.61225	6.45068	7.55394	6.87229	6.44691	4.25126	4.44283	5.047	7.45502	6.5566	7.28432	7.09864	6.70738	6.16041	6.58193	6.48324
g09994.t1	AT1G15980.1	PnsB1,NDF1,NDH-dependent cyclic electron flow 1,NDH48,NAD(P)H DEHYDROGENASE SUBUNIT 48	protein_coding	NDH-dependent cyclic electron flow 1	encodes a novel subunit of the chloroplast NAD(P)H dehydrogenase complex%2C involved in cyclic electron flow around photosystem I to produce ATP.	Ahg471797	0.225513	0.913934	0.00669802	0.999982	4.36352	0.16573	0.440553	1	-1.31548	0.895685	0.926287	1	0.824396	0.920432	0.16573	6.19811	6.2648	6.36264	6.27518	5.68795	6.33905	6.22748	6.08483	4.40995	5.32392	5.00389	4.91259	4.91137	6.23355	0	3.71497	5.89289	3.3251	0	3.07266	7.13514	6.35432	5.53299	6.34082	4.84254	5.69374	5.17435	5.23688
g10114.t1	AT1G14730.1		protein_coding	Cytochrome b561/ferric reductase transmembrane protein family		Ahg471660	0.552919	0.90234	-0.413252	0.999982	-4.36295	0.16573	-2.35841	1	1.0053	1	3.68614	1	0.3002	1	0.16573	2.16463	1.92489	2.41201	2.16717	2.59294	1.03383	1.49848	1.70842	1.21487	0	0.784871	0.666579	0.72364	0.384646	0	0.369429	0	4.81075	5.40928	3.40668	0	1.34446	0.385257	0.576574	1.70919	0.739925	0	0.816372
g10164.t1	AT1G14360.1	UTR3,ATUTR3	protein_coding	UDP-galactose transporter 3		Ahg920325	-0.00703699	0.999402	-0.29156	0.999982	9.22309	0.16573	-2.03194	0.535784	-0.141451	1	-0.312567	1	0.0382004	1	0.16573	4.80484	4.8932	4.5095	4.73585	5.12598	4.36123	4.8035	4.76357	6.93722	7.14205	5.85176	6.64368	6.01863	7.20014	7.07158	6.76345	4.98191	0	0	1.66064	5.61404	5.37631	6.08168	5.69067	7.41407	5.15014	6.30198	6.28873
g10315.t1	AT4G25030.1		protein_coding	Serine/Threonine-kinase		Ahg492335	0.61772	0.814007	-1.06613	0.999982	9.20954	0.16573	-0.225911	1	-0.220512	1	-0.307898	1	-0.130061	1	0.16573	5.95116	5.65578	4.59137	5.39944	5.30435	3.60558	5.52919	4.81304	6.18556	5.58628	5.45992	5.74392	5.5753	5.16316	0	3.57949	5.32001	0	0	1.77334	5.85051	5.0586	6.10753	5.67221	4.53878	5.30488	4.56086	4.80151
g10357.t1	AT4G24660.2	HB22,ATHB22,HOMEOBOX PROTEIN 22,MEE68,MATERNAL EFFECT EMBRYO ARREST 68,ZHD2,ZINC FINGER HOMEODOMAIN 2	protein_coding	homeobox protein 22		Ahg492376	0.0929194	0.972293	0.406772	0.999982	9.1584	0.16573	0.389668	1	-0.0169565	1	0.576765	1	0.0653023	1	0.16573	5.65303	5.44963	5.39439	5.49902	5.17923	5.52482	5.62569	5.44325	4.31738	3.92618	4.3841	4.20922	5.68287	4.73689	0	3.47325	5.67453	0	0	1.89151	5.47948	5.58347	5.84867	5.63721	4.62092	5.64628	5.39354	5.22024
g10360.t1	AT4G24630.1		protein_coding	DHHC-type zinc finger family protein		Ahg945637	0.0171761	0.997182	-0.523282	0.999982	9.1064	0.16573	-0.782056	1	0.517552	1	0.164486	1	0.0270359	1	0.16573	5.46223	5.38027	4.99639	5.27963	5.61895	4.97159	5.28088	5.29048	4.91007	4.92084	4.92025	4.91705	5.26906	4.70345	0	3.32417	5.32001	0	0	1.77334	5.47948	5.35837	5.90871	5.58219	5.15897	5.35888	5.35538	5.29108
g10366.t1	AT4G24560.1	UBP16	protein_coding	ubiquitin-specific protease 16	Encodes a ubiquitin-specific protease. There is no evidence for a phenotype in ubp16-1 mutants%2C however%2C double mutant analysis with ubp15 mutants reveals a role for UBP16 in plant development and cell proliferation.	Ahg492386	0.00571274	0.999471	-0.424998	0.999982	9.07233	0.16573	-1.27484	1	0.378617	1	-0.38584	1	-0.485375	0.990211	0.16573	5.09529	5.17219	5.12566	5.13105	5.44144	4.9059	5.10074	5.14936	5.91776	4.3595	5.6691	5.31545	5.85509	5.13834	0	3.66448	5.50814	0	0	1.83605	6.39008	4.94303	5.33935	5.55748	6.26749	5.01465	6.02407	5.76874
g11788.t1	AT3G07770.1	Hsp89.1,AtHsp90-6,HEAT SHOCK PROTEIN 90-6,AtHsp90.6,HEAT SHOCK PROTEIN 90.6	protein_coding	HEAT SHOCK PROTEIN 89.1		Ahg928461	0.104364	0.969716	-0.762847	0.999982	9.4203	0.16573	-0.433864	1	-0.0180493	1	-0.582427	1	-0.103751	1	0.16573	5.63148	5.15024	5.29917	5.3603	5.05814	5.56751	5.25353	5.29306	5.80477	5.76174	5.81537	5.79396	5.43044	6.02768	0	3.81937	5.54814	0	0	1.84938	3.62017	6.4176	6.12977	5.38918	6.15922	5.60962	5.78309	5.85064
g11803.t1	AT3G07610.3	IBM1	protein_coding	Transcription factor jumonji (jmjC) domain-containing protein	IBM1 likely encodes a protein with histone H3mK9 demethylation activity. It may preferentially demethylate H3mK9 at low-copy loci to protect them from silencing by nearby heterochromatin by preventing the spread of cytosine methylation. BONSAI (At1g73177) is hypermethylated in ibm1 mutants. ibm1 mutants have morphological defects that become apparent at the F3 generation%2C including small narrow…	Ahg478089	0.562922	0.590624	-0.249506	0.999982	9.16346	0.16573	-0.145678	1	0.235365	1	0.480607	1	0.249496	1	0.16573	5.88556	5.84542	5.95053	5.89384	5.64443	4.93912	5.51486	5.36613	5.12559	4.47916	4.92025	4.84167	4.90093	4.76958	4.79193	4.82081	4.98191	0	0	1.66064	4.97869	5.56013	6.09466	5.54449	5.37952	4.41076	5.44531	5.07853
g12001.t1	AT5G21160.3	LARP1a,AtLARP1a,La related protein 1a	protein_coding	LA RNA-binding protein	Encodes a protein with sequence similarity to mRNA binding proteins from humans. LARP1a is involved in mRNA degradation in response to heat stress. Upon heat stress LARP1a interacts with XRN4 and appears to be responsible for addressing XRN4 to the polysome. LARP1/XRN4 double mutants are impaired in thermotolerance and lower levels of heat induced RNA turnover.	Ahg489026	0.776501	0.228388	0.323319	0.999982	9.22164	0.16573	0.416461	1	0.444647	1	0.27667	1	-0.0389427	1	0.16573	6.15792	6.16335	6.48549	6.26892	5.55324	5.15242	5.89274	5.5328	5.24768	3.30396	4.07935	4.21033	5.59488	4.78565	0	3.46018	5.75105	0	0	1.91702	6.05362	4.86896	6.09466	5.67241	5.50019	4.55139	5.53681	5.19613
g12345.t1	AT5G63410.1		protein_coding	Leucine-rich repeat protein kinase family protein		Ahg496527	-0.260981	0.895932	-0.302974	0.999982	9.00288	0.16573	0.365434	1	-0.217302	1	1.16812	1	0.553532	1	0.16573	4.82365	4.55846	4.28186	4.55466	4.97354	4.74615	4.8035	4.84107	5.69058	2.66123	4.97101	4.44094	4.37555	5.82294	0	3.3995	2.71454	0	0	0.904847	5.95563	5.54435	5.0371	5.51236	3.80092	4.6218	3.95262	4.12511
g12426.t1	AT3G06095.1		long_noncoding_rna			Ahg352245	0.211863	0.949365	-0.358797	0.999982	3.72246	0.16573	2.15557	0.872767	0.648958	1	0.73284	1	1.61481	0.474233	0.16573	8.73777	8.7946	6.97167	8.16801	7.46895	8.55051	7.96942	7.99629	7.6788	7.54313	9.93056	8.38417	7.45225	9.72368	7.55394	8.24329	8.39923	6.64734	7.19218	7.41292	6.59923	9.14844	11.0712	8.93962	8.00197	5.26772	7.88679	7.05216
g12552.t1	AT2G39840.1	TOPP4	protein_coding	type one serine/threonine protein phosphatase 4	Encodes the catalytic subunit of a Type 1 phosphoprotein Ser/Thr phosphatase%2C expressed in roots%2C shoots and flowers.	Ahg483018	-0.283845	0.894961	0.0759966	0.999982	9.12736	0.16573	0.447575	1	-0.143915	1	0.0955558	1	0.607344	0.969866	0.16573	4.61281	4.47624	4.42271	4.50392	4.3404	5.15242	4.93845	4.81042	4.14854	3.64836	4.35891	4.05193	4.49149	4.73689	0	3.07613	3.89817	0	0	1.29939	6.53283	5.24582	4.98227	5.58697	4.07796	5.64144	4.37502	4.69814
g12577.t1	AT2G40080.1	ELF4	protein_coding	EARLY FLOWERING-like protein (DUF1313)	Encodes a novel nuclear 111 amino-acid phytochrome-regulated component of a negative feedback loop involving the circadian clock central oscillator components CCA1 and LHY. ELF4 is necessary for light-induced expression of both CCA1 and LHY%2C and conversely%2C CCA1 and LHY act negatively on light-induced ELF4 expression. ELF4 promotes clock accuracy and is required for sustained rhythms in the a…	Ahg497391	-0.983857	0.434012	-0.189013	0.999982	-3.05787	0.16573	0.366134	1	-0.503913	1	-1.60333	1	-1.65754	0.490224	0.16573	2.65922	2.18363	2.41201	2.41829	3.62989	3.5636	2.58976	3.26108	2.92713	5.80819	4.16905	4.30146	2.77865	2.01984	8.64938	4.48262	5.41714	7.27028	8.54871	7.07871	5.73711	3.3556	3.16324	4.08532	3.77724	4.65095	3.63354	4.02057
g12710.t1	AT2G01100.1		protein_coding	FAM133-like protein		Ahg359345	0.343707	0.817567	-0.499752	0.999982	9.14677	0.16573	0.39099	1	-0.521128	1	-0.325078	1	-0.856109	0.877166	0.16573	6.48173	6.42991	6.05882	6.32349	6.27786	5.98863	5.77744	6.01464	5.54848	5.87517	6.38847	5.93737	5.92378	6.34077	0	4.08818	5.89289	0	0	1.9643	5.95563	5.54435	5.51379	5.67126	5.90723	6.20368	6.42129	6.1774
g13403.t1	AT1G21580.1		protein_coding	Zinc finger C-x8-C-x5-C-x3-H type family protein		Ahg313049	0.275077	0.898278	-0.332622	0.999982	9.10354	0.16573	0.423839	1	0.358974	1	-0.445663	1	0.328019	1	0.16573	5.18527	5.42479	5.28792	5.29933	5.35151	4.70812	5.10074	5.05346	5.54848	4.78809	5.02005	5.11887	5.20257	5.03457	4.79193	5.00969	5.21587	0	0	1.73862	5.47948	5.42881	5.84867	5.58565	5.40293	5.33513	5.9543	5.56412
g13557.t1	AT1G20220.1		protein_coding	Alba DNA/RNA-binding protein		Ahg312946	0.515484	0.681141	-0.187672	0.999982	9.02708	0.16573	-0.0520037	1	-0.143426	1	-0.373933	1	-0.388926	1	0.16573	5.96816	6.21497	6.3829	6.18867	5.21367	6.3576	5.55743	5.70956	5.46463	4.64188	5.33629	5.1476	5.50116	5.75926	0	3.75347	5.89289	0	0	1.9643	5.47948	5.46277	5.63426	5.5255	5.88524	5.9692	5.91811	5.92418
g13630.t1	AT1G23740.1	AOR	protein_coding	Oxidoreductase%2C zinc-binding dehydrogenase family protein	AOR is an alkenal/one oxidoreductase that acts on compounds with unsaturated alpha%2Cbeta-carbonyls. The activity of this enzyme with a number of substrates%2C including acrolein and 3-buten-2-one%2C was demonstrated in vitro using a truncated form of the protein that lacked approximately 80 of the first amino acids. This protein appears to localize to the chloroplast where it likely helps to mai…	Ahg472635	-0.11932	0.962147	-0.233312	0.999982	2.84349	0.16573	0.296305	1	-0.257954	1	0.26963	1	0.212471	1	0.16573	8.31952	8.20124	8.42325	8.31467	8.26693	8.75438	8.37642	8.46591	8.82708	8.57998	9.02156	8.80954	9.10748	8.84811	8.82953	8.92837	7.78641	7.27028	5.40928	6.82199	9.38439	9.13993	8.2697	8.93134	9.22662	9.27455	9.35617	9.28578
g13652.t1	AT1G23400.1	CAF2	protein_coding	RNA-binding CRS1 / YhbY (CRM) domain-containing protein	Promotes the splicing of chloroplast group II introns.	Ahg335585	0.290179	0.869312	-0.439431	0.999982	9.20539	0.16573	0.176203	1	0.189634	1	0.421006	1	0.409148	0.997222	0.16573	5.48012	5.57907	5.33621	5.46513	5.06126	5.63028	4.93845	5.21	4.57898	5.25852	5.05184	4.96311	5.34038	4.95154	0	3.43064	5.10363	0	0	1.70121	5.47948	6.25604	5.00995	5.58182	5.26496	5.61703	5.85934	5.58044
g13964.t1	AT1G18800.1	NRP2	protein_coding	NAP1-related protein 2	Double nrp1-1 nrp2-1 mutants show arrest of cell cycle progression at G2/M and disordered cellular organization occurred in root tips. Localize in the nucleus and can form homomeric and heteromeric protein complexes with NRP1. Bind histones Histone2A and Histone2B and associate with chromatin in vivo.	Ahg920821	0.369056	0.792999	-1.01405	0.999982	9.10977	0.16573	-0.149997	1	0.168064	1	-0.142636	1	0.163624	1	0.16573	6.08576	6.22219	6.57122	6.29306	5.82234	5.99654	6.05996	5.95962	5.64051	5.73795	4.75626	5.37824	4.95242	4.5042	4.79193	4.74951	6.02202	0	0	2.00734	5.61404	5.17587	5.96635	5.58542	5.35572	5.42788	5.11164	5.29841
g14469.t1	AT4G22190.1		protein_coding	serine/arginine repetitive matrix-like protein		Ahg945914	0.197938	0.924276	-1.23516	0.999982	9.00874	0.16573	0.305724	1	-0.766175	1	0.647473	1	0.837178	0.909057	0.16573	5.92962	6.00062	5.79939	5.90988	5.61252	5.96463	5.66515	5.74743	4.43953	6.15222	4.07935	4.89037	4.98245	3.99742	0	2.99329	6.14053	0	0	2.04684	5.61404	5.5364	5.41375	5.52139	4.56668	3.48785	4.44936	4.16796
g14621.t1	AT2G02230.1	PP2-B1,AtPP2-B1,phloem protein 2-B1	protein_coding	phloem protein 2-B1		Ahg484149	-0.137399	0.958496	0.856627	0.999982	9.21927	0.16573	-1.28895	1	0.329608	1	-1.26619	1	0.636602	0.96322	0.16573	5.90776	5.92293	5.23159	5.68743	5.49142	6.33905	5.74097	5.85715	5.81992	2.18602	5.90495	4.63697	5.32483	5.1003	7.33283	5.91932	5.41714	0	0	1.80571	4.97869	5.87593	5.945	5.59988	5.26496	5.24241	4.72548	5.07762
g14672.t1	AT2G02820.2	MYB88,AtMYB88,myb domain protein 88	protein_coding	myb domain protein 88	Encodes a putative transcription factor (MYB88)%2C involved in stomata development%2C double loss of MYB88 and FLP (MYB124) activity results in a failure of guard mother cells (GMCs) to adopt the guard cell fate%2C thus they continue to divide resulting in abnormal stomata consisting of clusters of numerous guard cell-like cells. This phenotype is enhanced in double mutants over the single mutant…	Ahg484189	-0.335699	0.887942	-1.20905	0.999982	3.42246	0.16573	-0.537894	1	0.211313	1	0.918166	1	0.479088	1	0.16573	7.43153	7.46128	7.01822	7.30368	8.0621	6.89814	8.01869	7.65964	11.3772	6.9586	10.6348	9.65688	9.57757	9.98315	7.74563	9.10211	7.26214	6.99218	8.46647	7.5736	7.45502	10.0721	11.5469	9.69135	9.18213	9.23076	9.85354	9.42214
g14996.t1	AT3G50440.1	MES10,ATMES10,ARABIDOPSIS THALIANA METHYL ESTERASE 10	protein_coding	methylesterase	Encodes a protein shown to have methyl jasmonate esterase activity in vitro. This protein does not act on methyl IAA%2C MeSA%2C MeGA4%2C or MEGA9 in vitro.	Ahg348153	-0.738583	0.696304	-0.236577	0.999982	8.99408	0.16573	0.184903	1	0.0941693	1	0.680472	1	1.53094	0.491538	0.16573	3.44632	3.94095	3.4991	3.62879	5.10778	3.38225	4.45895	4.31633	5.05089	1.87297	5.88744	4.27043	3.27569	4.57987	5.76565	4.54041	4.35568	0	0	1.45189	5.85051	5.35837	5.361	5.52329	4.93107	4.73503	3.84658	4.50423
g15354.t1	AT4G18710.1	BIN2,ATSK21,SHAGGY-LIKE KINASE 21,DWF12,DWARF 12,SK21,SHAGGY-LIKE KINASE 21,UCU1,ULTRACURVATA 1	protein_coding	Protein kinase superfamily protein	Encodes BIN2%2C a member of the ATSK (shaggy-like kinase) family. BIN2 functions in the cross-talk between auxin and brassinosteroid signaling pathways. BIN2 regulates root epidermal cell fate specification by phosphorylating EGL3 and TTG1. BIN2-mediated phosphorylation appears to promote BZR1 export from the nucleus.	Ahg946319	0.109047	0.964665	-0.829399	0.999982	9.27856	0.16573	-0.0343342	1	-0.0855397	1	-0.434626	1	-0.276988	1	0.16573	5.5775	5.68745	5.72879	5.66458	5.59303	5.68025	5.48577	5.58635	5.58864	4.78809	5.43602	5.27092	5.01187	4.97975	0	3.33054	5.67453	0	0	1.89151	5.16561	5.78487	6.09466	5.68172	5.20408	5.15693	5.64832	5.33644
g15984.t1	AT1G32630.1		protein_coding	FAM50A-like protein		Ahg473453	-0.0695256	0.982011	0.273684	0.999982	9.07302	0.16573	-0.617292	1	0.635885	1	-0.000439522	1	0.123301	1	0.16573	4.52363	4.66833	4.26948	4.48715	4.80308	4.47885	4.45895	4.58029	4.95173	4.08552	4.50387	4.51371	5.04071	4.61627	5.76565	5.14088	4.70251	0	0	1.5675	6.23163	4.81738	5.62535	5.55812	5.03461	4.82304	4.74921	4.86895
g16123.t1	AT3G17800.2		protein_coding	alanine-tRNA ligase%2C putative (DUF760)	mRNA level of the MEB5.2 gene (At3g17800) remains unchanged after cutting the inflorescence stem	Ahg904747	0.331871	0.830231	-0.0539441	0.999982	2.93812	0.16573	-0.348009	1	0.245418	1	-0.396763	1	-0.0133409	1	0.16573	8.20228	8.14723	8.51001	8.2865	8.03262	7.83917	8.0903	7.98736	9.40678	8.16843	10.0426	9.20593	9.92504	10.1802	7.55394	9.21972	8.20889	6.64734	6.3922	7.08281	8.21716	9.2382	8.73422	8.72986	10.2081	9.09704	10.8257	10.0436
g16539.t1	AT3G58490.1	SPP1,AtSPP1,LPPdelta,lipid phosphate phosphatase delta	protein_coding	Phosphatidic acid phosphatase (PAP2) family protein	Encodes a long-chain base 1-phosphate (LCBP) phosphatase that is expressed in the endoplasmic reticulum.	Ahg486298	-0.399945	0.811717	-0.610501	0.999982	9.45953	0.16573	0.589908	1	-0.575231	1	0.082	1	0.949562	0.876187	0.16573	3.79014	4.33675	3.90341	4.0101	4.1579	4.45608	4.65462	4.42286	4.3489	5.41678	4.43321	4.73296	4.63706	4.8934	0	3.17682	3.22431	0	0	1.07477	7.26355	5.10235	4.63664	5.66751	4.59405	5.05156	4.62642	4.75734
g16718.t1	AT3G48710.1		protein_coding	DEK domain-containing chromatin associated protein		Ahg485225	0.398279	0.756137	-0.588282	0.999982	9.15036	0.16573	0.224022	1	0.47144	1	-0.0545688	1	0.225344	1	0.16573	5.58853	5.44346	5.64979	5.56059	5.20514	5.31308	5.08143	5.19988	5.17918	4.78809	4.4807	4.81599	5.18546	4.56132	0	3.24893	5.67453	0	0	1.89151	5.47948	5.39402	5.98041	5.61797	5.42596	4.57186	5.0932	5.03034
g16773.t1	AT3G49155.1		protein_coding	F-box/LRR protein		Ahg897770	0.830438	0.899157	1.92028	0.999982	-4.43025	0.16573	-0.0533045	1	-2.58679	1	1.57881	1	-0.469638	1	0.16573	0.948261	1.01569	1.30812	1.09069	0.730055	0.432049	0.945918	0.702674	0.530871	0.811042	1.04455	0.795487	1.06044	0.384646	5.77272	2.40594	3.65542	4.70992	6.16077	4.84204	0	0.662106	1.55462	0.738909	0.749262	0.750019	0.244072	0.581118
g16782.t1	AT3G49220.3		protein_coding	Plant invertase/pectin methylesterase inhibitor superfamily		Ahg485280	0.186606	0.934923	0.433364	0.999982	9.05842	0.16573	0.25516	1	-0.0682061	1	-0.753868	1	-1.60875	0.233257	0.16573	6.97977	6.97971	6.86136	6.94028	6.98241	6.47204	6.90074	6.78507	6.12149	2.66123	5.69953	4.82741	6.23726	6.19128	0	4.14285	6.19633	0	0	2.06544	4.97869	5.64394	5.79234	5.47166	5.4991	3.9072	5.41692	4.94107
g17271.t1	AT2G42040.1		protein_coding	WRC protein		Ahg483290	-0.0924694	0.976044	0.0989114	0.999982	9.07248	0.16573	-0.60191	1	0.0303118	1	0.513463	1	0.452686	0.990212	0.16573	5.5775	5.5158	5.2569	5.45006	6.18978	5.16651	5.33081	5.56237	5.36023	2.66123	4.93737	4.31961	5.1594	4.8934	0	3.35093	5.75105	0	0	1.91702	5.16561	5.94364	5.3717	5.49365	5.48564	5.80167	5.42335	5.57022
g19242.t1	AT5G14520.1	PES,PESCADILLO	protein_coding	pescadillo-like protein	Encodes a nucleolar protein that plays an essential role in cell growth and survival through its regulation of ribosome biogenesis and mitotic progression.	Ahg325922	0.0871458	0.974555	-0.162608	0.999982	8.9848	0.16573	0.58022	1	-0.60359	1	-0.289689	1	-0.687511	0.944928	0.16573	5.67391	5.44963	5.96211	5.69522	5.48438	5.69977	5.74097	5.64171	4.99222	5.58628	4.69718	5.09189	4.90093	5.30371	5.76565	5.32343	4.35568	0	0	1.45189	5.95563	5.3032	5.28375	5.51419	5.62487	5.03691	5.25117	5.30432
g19646.t1	AT2G14720.1	VSR4,BP80-2%3B1,binding protein of 80 kDa 2%3B1,MTV4,VSR2%3B1,VACUOLAR SORTING RECEPTOR 2%3B1	protein_coding	vacuolar sorting receptor 4	encodes a vacuolar sorting receptor	Ahg480360	-0.291923	0.869562	-0.344504	0.999982	9.07873	0.16573	0.192747	1	-0.547553	1	-0.0717148	1	-0.165975	1	0.16573	4.62047	4.77457	4.31959	4.57154	4.68408	5.24312	4.73172	4.88631	5.38279	5.83087	5.79438	5.66935	4.78959	6.79474	4.79193	5.45875	4.63304	0	0	1.54435	5.47948	5.9378	5.17354	5.53027	6.20326	6.79955	5.75241	6.25174
g19920.t3	AT1G60900.1	ATU2AF65B,U2AF65b	protein_coding	U2 snRNP auxilliary factor%2C large subunit%2C splicing factor		Ahg475241	0.0276858	0.996406	-0.571404	0.999982	9.15712	0.16573	0.560136	1	-0.127738	1	-0.457223	1	-0.185464	1	0.16573	5.11832	4.90222	5.00388	5.00814	5.00328	5.22141	4.8035	5.0094	5.42081	4.92084	5.38689	5.24285	4.94226	5.64938	0	3.53055	3.60023	0	0	1.20008	6.14537	5.44589	5.4545	5.68192	5.54296	5.84436	5.9076	5.76497
g20114.t1	AT4G14760.1	NET1B	protein_coding	kinase interacting (KIP1-like) family protein		Ahg493421	0.00984912	0.998303	0.25664	0.999982	9.11834	0.16573	-1.06758	1	-0.117946	1	2.30415	0.328416	0.247205	1	0.16573	5.81684	5.61794	5.7014	5.71206	6.09135	5.57851	5.51486	5.72824	5.24768	4.64188	3.84543	4.57833	4.8904	4.33978	6.75233	5.32751	5.21587	0	0	1.73862	5.47948	4.75021	6.25359	5.49442	4.09722	4.26753	4.56086	4.30854
g20165.t1	AT4G15110.1	CYP97B3	protein_coding	cytochrome P450%2C family 97%2C subfamily B%2C polypeptide 3	member of CYP97B	Ahg493377	0.551314	0.59182	-0.871814	0.999982	8.9729	0.16573	0.00978937	1	-0.233969	1	0.657808	1	0.259677	1	0.16573	6.39325	6.1857	6.26311	6.28068	6.17675	5.41104	5.70356	5.76378	5.53484	6.09717	5.39943	5.67715	5.59488	5.48195	0	3.69228	5.82371	0	0	1.94124	5.85051	5.34021	5.31737	5.50269	5.33964	5.72149	5.24283	5.43466
g21420.t1	AT4G30220.2	RUXF	protein_coding	small nuclear ribonucleoprotein F		Ahg944969	-0.284321	0.88958	-0.263359	0.999982	9.21005	0.16573	-0.0596207	1	-0.57681	1	-0.17627	1	-0.2412	1	0.16573	5.30793	5.47513	5.33645	5.37317	5.00032	6.08646	5.95763	5.68147	5.10691	4.28065	4.09652	4.49469	4.51319	5.39191	0	3.3017	4.05368	0	0	1.35123	6.66272	5.29586	4.98771	5.64876	5.54884	6.35762	4.65095	5.51914
g21950.t1	AT1G51660.1	MKK4,ATMEK4,ARABIDOPSIS THALIANA MITOGEN-ACTIVATED PROTEIN KINASE KINASE 4,ATMKK4,ARABIDOPSIS THALIANA MITOGEN-ACTIVATED PROTEIN KINASE KINASE 4	protein_coding	mitogen-activated protein kinase kinase 4	Encodes a mitogen-activated map kinase kinase (there are nine in Arabidopsis) involved in innate immunity. This protein activates MPK3/MPK6 and early-defense genes redundantly with MKK5. In plants with both MKK5 and MKK6 levels reduced by RNAi plants%2C floral organs do not abscise suggestion a role for both proteins in mediating floral organ abscission.	Ahg474280	-0.184643	0.940895	0.0494754	0.999982	9.20386	0.16573	-0.372428	1	0.795009	1	-0.84371	1	0.431192	1	0.16573	3.80914	4.02598	3.58154	3.80555	4.1401	4.00121	3.87685	4.00605	4.37975	2.66123	6.00586	4.34895	4.42013	5.18755	0	3.20256	1.91912	0	0	0.639707	5.85051	4.81738	6.20652	5.6248	4.81953	5.45016	4.54739	4.93903
g22025.t1	AT2G18690.1		protein_coding	transmembrane protein		Ahg480771	-0.0443571	0.995905	-0.193317	0.999982	-3.14708	0.16573	-1.96349	0.535784	0.252068	1	-1.2487	1	-0.57303	0.9901	0.16573	2.70983	2.5848	3.00184	2.76549	3.15948	2.7535	2.47602	2.79633	4.8819	6.39979	6.46047	5.91406	5.51136	6.50372	5.76565	5.92691	2.71454	8.93129	8.18724	6.61102	0	5.35602	5.18852	3.51485	7.40022	6.1862	3.75903	5.78182
g22164.t1	AT2G17695.3		protein_coding	outer envelope protein		Ahg480662	-0.0968702	0.972765	0.428474	0.999982	9.20453	0.16573	-0.0438229	1	-0.354643	1	0.910157	1	0.342194	1	0.16573	4.93159	4.981	5.2443	5.0523	4.97354	5.64041	4.89486	5.1696	3.95727	6.3219	4.35866	4.87928	4.80334	5.5957	6.75233	5.71713	3.60023	0	0	1.20008	6.23163	5.5284	5.41344	5.72449	5.15897	5.98073	4.79555	5.31175
g22305.t1	AT3G49530.1	NAC062,ANAC062,NAC domain containing protein 62,NTL6,NTM1 (NAC WITH TRANSMEMBRANE MOTIF 1)-LIKE 6	protein_coding	NAC domain containing protein 62	Transcription factor that serves as a molecular link between cold signals and pathogen resistance responses. Undergoes proteolytic processing triggered by cold-induced changes in membrane fluidity.	Ahg937757	0.0481345	0.990077	-0.695333	0.999982	4.4302	0.16573	-0.227238	1	0.392009	1	-1.17195	1	-0.100782	1	0.16573	4.39124	4.18233	4.09803	4.22386	4.3404	4.38553	3.87685	4.20093	5.2643	4.47916	5.39943	5.04763	4.7226	5.00742	0	3.24334	4.84896	3.3251	0	2.72469	6.89193	5.21626	6.90773	6.33864	4.99408	4.24221	5.44531	4.89387
g22341.t1	AT2G24830.1		protein_coding	zinc finger (CCCH-type) family protein / D111/G-patch domain-containing protein		Ahg481343	0.0874309	0.975037	-0.513089	0.999982	9.01208	0.16573	0.244045	1	0.230659	1	-0.264457	1	0.157012	1	0.16573	4.77617	4.59231	4.31839	4.56229	4.59675	4.54507	4.3978	4.51321	4.86718	5.22468	6.0458	5.37922	5.317	5.46209	0	3.59303	4.14499	0	0	1.38166	6.14537	5.14482	5.30625	5.53215	5.7819	4.32895	6.36863	5.49316
g22649.t1	AT4G17880.1	MYC4	protein_coding	Basic helix-loop-helix (bHLH) DNA-binding family protein	MYC4 is a JAZ-interacting transcription factor that act together with MYC2 and MYC3 to activate JA-responses.	Ahg493087	0.0200003	0.997182	-0.541029	0.999982	4.25504	0.16573	-1.02253	1	0.386422	1	1.16057	1	1.09141	0.656429	0.16573	6.40266	6.23092	6.05882	6.2308	6.64893	5.69977	6.36164	6.23678	4.68158	6.91682	6.54186	6.04675	6.34576	6.45068	0	4.26548	6.25005	3.3251	0	3.19172	6.72352	5.88848	6.31033	6.30744	5.8345	6.13312	5.2677	5.74511
g22780.t1	AT3G22960.1	PKP-ALPHA	protein_coding	Pyruvate kinase family protein	encodes a chloroplast pyruvate kinase alpha subunit. Important for seed oil biosynthesis. Ubiquitously expressed%2C with significantly increased expression in maturing seeds.	Ahg479804	0.362521	0.811175	-0.0424283	0.999982	9.05335	0.16573	0.0147506	1	0.014432	1	0.196561	1	0.558462	0.9901	0.16573	6.61453	6.6004	6.63535	6.61676	6.09597	6.56334	6.2098	6.2897	5.70283	5.63863	5.39943	5.58029	5.96948	5.08739	6.75233	5.9364	6.35184	0	0	2.11728	5.61404	5.41152	5.66069	5.56208	5.03461	5.84856	4.90526	5.26281
g23045.t1	AT5G53400.1	BOB1	protein_coding	HSP20-like chaperones superfamily protein	Encodes BOBBER1 (BOB1)%2C a non-canonical small heat shock protein required for both development and thermotolerance. BOB1 is cytoplasmic at basal temperatures but forms heat shock granules containing canonical small heat shock proteins at high temperatures.	Ahg495412	-0.0740142	0.98257	-0.482616	0.999982	9.56298	0.16573	-0.0357906	1	0.529327	1	-0.258308	1	-0.255677	1	0.16573	4.47688	4.60342	4.88717	4.65582	4.73357	5.15242	4.33394	4.73998	6.12313	2.4431	6.55856	5.0416	5.09671	5.99867	0	3.69846	4.98191	0	0	1.66064	4.20525	6.39447	6.39673	5.66548	6.07205	4.06584	5.9594	5.36576
g23239.t1	AT2G16890.2		protein_coding	UDP-Glycosyltransferase superfamily protein		Ahg906507	0.182122	0.948166	2.78031	0.999982	9.00333	0.16573	0.230973	1	1.10056	1	-0.00185674	1	-1.05109	0.826433	0.16573	5.63893	5.7169	5.9035	5.75311	6.25332	5.05608	5.48489	5.5981	2.93463	0	3.9837	2.30611	4.8331	5.34399	5.76565	5.31425	5.21587	0	0	1.73862	5.61404	5.7648	5.07689	5.48524	5.09535	4.31663	5.83708	5.08302
g23751.t1	AT5G43260.1		protein_coding	chaperone protein dnaJ-like protein		Ahg948855	-0.474545	0.833858	-0.261841	0.999982	3.56634	0.16573	0.296712	1	-0.00424579	1	0.0220791	1	0.0767065	1	0.16573	6.13552	6.2613	6.86049	6.4191	5.87171	8.08714	6.85233	6.93706	6.63239	6.11576	7.5228	6.75698	6.68407	6.62157	7.07158	6.79241	6.02202	4.81075	0	3.61092	7.65558	7.24413	6.24196	7.04722	6.70425	7.08058	6.89287	6.89257
g24033.t1	AT3G23900.1		protein_coding	RNA recognition motif (RRM)-containing protein		Ahg930446	0.316712	0.857502	-0.303479	0.999982	9.03082	0.16573	-1.38158	1	0.430046	1	-0.154144	1	-0.111982	1	0.16573	5.11832	5.09559	4.8377	5.0172	4.91195	4.47885	4.82689	4.73923	5.17918	2.85067	4.81302	4.28096	4.67434	4.22661	0	2.96698	5.41714	0	0	1.80571	5.85051	5.06966	5.70369	5.54129	5.1124	4.05133	4.88398	4.68257
g24185.t1	AT2G40430.2		protein_coding	Nop53 protein		Ahg937041	0.399462	0.938046	1.6043	0.999982	-5.34081	0.16573	1.95792	1	-0.805679	1	1.50413	1	1.74343	0.965406	0.16573	2.04089	1.91494	1.2089	1.72157	1.56918	1.62826	1.28543	1.49429	0.526467	0	1.05964	0.528701	1.665	0	0	0.555001	1.91912	0	7.84066	3.25326	0	1.05132	1.59611	0.882475	0.5512	0.739925	1.77047	1.02053
g24363.t1	AT1G65660.1	SMP1	protein_coding	Pre-mRNA splicing Prp18-interacting factor	Encodes a CCHC zinc finger protein that may function as a step II splicing factor. In an epigenetic allele of SMP1 (in which SMP1 and SMP2 mRNA is reduced) organs are smaller and contain fewer cells.	Ahg475672	-0.0433581	0.990077	0.024205	0.999982	3.56636	0.16573	0.228857	1	-0.196214	1	-0.347391	1	0.16864	1	0.16573	6.95233	6.86327	6.49083	6.76881	6.79255	6.99313	6.74925	6.84498	7.18001	6.02034	7.49127	6.89721	6.99029	7.24442	7.55394	7.26288	6.66034	4.25126	4.44283	5.11815	6.23163	7.23686	7.62798	7.03216	7.50348	7.05355	7.63614	7.39772
g25363.t1	AT4G10250.1	ATHSP22.0	protein_coding	HSP20-like chaperones superfamily protein	Columbia endomembrane-localized small heat shock protein	Ahg489869	0.230848	0.935934	-2.19585	0.999982	2.27618	0.16573	1.47905	1	0.889423	0.967274	-3.00885	1	-0.453039	1	0.16573	3.2656	3.60743	3.43402	3.43568	3.03943	3.33312	3.40376	3.25877	9.11066	8.61633	11.0036	9.57685	5.55546	8.25561	9.59873	7.80327	8.09607	8.76173	10.2587	9.03885	11.1478	11.277	11.1393	11.188	10.0929	9.85574	12.8013	10.9166
g25502.t1	AT3G44060.1		protein_coding	F-box/RNI-like superfamily protein		Ahg323113	0.450174	0.971924	-1.55707	0.999982	-5.73141	0.16573	2.94831	1	-0.0275853	1	-0.87239	1	-0.408929	1	0.16573	0.793579	0.457272	0	0.41695	0.523739	0.432049	0	0.318596	1.86488	0	2.20623	1.35704	0.283465	0.688028	0	0.323831	0	0	6.71069	2.2369	0	0.597526	0.385257	0.327594	0.931994	0.739925	1.54494	1.07229
g25696.t1	AT5G27120.1		protein_coding	NOP56-like pre RNA processing ribonucleoprotein	SAR DNA-binding protein%2C putative%2C strong similarity to SAR DNA-binding protein-1 (Pisum sativum) GI:3132696%3B contains Pfam profile PF01798: Putative snoRNA binding domain%3B has similarity to MAR binding NOP58 protein	Ahg489610	0.248199	0.911034	0.927033	0.999982	3.30285	0.16573	-0.508395	1	-0.175563	1	-0.272123	1	-0.152397	1	0.16573	8.06777	7.80869	7.88908	7.92185	7.41447	8.06662	7.64037	7.70715	7.0989	5.00301	6.39468	6.16553	7.09628	7.26463	8.06621	7.4757	7.89156	5.21288	4.44283	5.84909	6.94396	7.56269	8.02211	7.50959	7.54433	7.74769	7.14854	7.48019
g25802.t1	AT2G20810.1	GAUT10,LGT4	protein_coding	galacturonosyltransferase 10	Encodes a protein with putative galacturonosyltransferase activity.	Ahg480918	0.185904	0.940895	-1.16905	0.999982	9.31871	0.16573	0.278667	1	-0.519156	1	-0.633579	1	0.127183	1	0.16573	4.08328	4.36314	3.95071	4.13238	3.60416	4.15049	4.23252	3.99572	4.43953	5.22468	4.43321	4.69914	3.61941	4.54253	0	2.72065	2.71454	0	0	0.904847	7.13514	4.59039	4.89592	5.54048	4.2427	4.84843	3.65883	4.24998
g25905.t1	AT1G17870.1	EGY3,ATEGY3,ETHYLENE-DEPENDENT GRAVITROPISM-DEFICIENT AND YELLOW-GREEN-LIKE 3	protein_coding	ethylene-dependent gravitropism-deficient and yellow-green-like 3	S2P-like putative metalloprotease%2C also contain transmembrane helices near their C-termini and many of them%2C five of seven%2C contain a conserved zinc-binding motif HEXXH. Homolog of EGY1. Each of the EGY1 and EGY-like proteins share two additional highly conserved motifs%2C the previously reported NPDG motif (aa 442%E2%80%93454 in EGY1%2C Rudner et al.%2C 1999) and a newly defined GNLR motif…	Ahg920712	0.951323	0.144323	-1.52148	0.999982	3.7677	0.16573	-0.0311485	1	0.728617	1	-0.223845	1	-0.407874	1	0.16573	4.78579	4.79971	5.09792	4.89447	4.22696	4.15049	3.57926	3.98557	8.49507	7.91615	8.65188	8.35437	7.53395	7.88427	4.79193	6.73672	5.67453	5.78482	0	3.81978	6.89193	8.87649	8.05071	7.93971	7.92995	5.08042	8.8284	7.27959
g26203.t1	AT2G27030.3	CAM5,ACAM-2	protein_coding	calmodulin 5	encodes a calmodulin that has higher affinity to kinesin-like calmodulin binding motor protein than CAM4 or CAM6.	Ahg481582	0.00939074	0.998303	0.665656	0.999982	9.05358	0.16573	-1.58396	1	-0.288684	1	0.221839	1	0.262963	1	0.16573	6.60913	6.22219	6.12561	6.31898	6.50341	6.39399	6.12744	6.34161	5.66551	0	5.63802	3.76784	5.80555	5.30371	0	3.70309	6.30184	0	0	2.10061	5.73711	5.47114	5.51379	5.57401	6.01749	5.53074	5.2677	5.60531
g26662.t1	AT1G59960.1		protein_coding	NAD(P)-linked oxidoreductase superfamily protein		Ahg475314	-0.499811	0.725993	-0.603694	0.999982	9.44142	0.16573	-0.47464	1	-0.343269	1	0.920634	1	0.298001	1	0.16573	4.37858	4.13717	4.30631	4.27402	4.3559	5.3382	4.65462	4.78291	5.49313	4.08552	5.38702	4.98856	4.97251	4.83282	0	3.26844	2.71454	0	0	0.904847	7.04272	5.75091	4.18119	5.65827	5.07403	6.93214	4.82935	5.61184
g26724.t1	AT1G27390.1	TOM20-2	protein_coding	translocase outer membrane 20-2	Form of TOM20%2C which is a component of the TOM complex%2C involved in transport of nuclear-encoded mitochondrial proteins	Ahg921775	-0.210766	0.918151	0.233411	0.999982	9.0755	0.16573	0.187402	1	0.0684058	1	-0.547752	1	-0.345053	1	0.16573	5.50363	5.74877	5.58631	5.6129	5.55995	6.10297	5.89274	5.85188	5.53484	5.11809	5.86077	5.50457	5.63325	6.14288	6.34175	6.03929	6.25005	0	0	2.08335	4.97869	5.8376	5.62535	5.48055	6.16169	6.1018	6.36863	6.2107
g26958.t1	AT2G16070.2	PDV2	protein_coding	plastid division2	An integral outer envelope membrane protein (its homolog in A thaliana PDV1)%2C component of the plastid division machinery. Similar to ARC6%2C PDV2 localizes to a continuous ring at the division site in wild-type plants. PDV1 and PDV2 are required for localization of ARC5 at the chloroplast division site.		0.0959633	0.970249	-0.0402293	0.999982	9.13897	0.16573	0.228189	1	-0.528118	1	-0.377249	1	0.688967	0.938064	0.16573	5.41961	5.40588	5.73331	5.5196	5.42683	5.52482	5.41037	5.45401	4.93105	5.32392	4.79435	5.01644	5.21948	5.03457	5.76565	5.3399	5.75105	0	0	1.91702	5.73711	5.71613	5.4845	5.64591	4.9203	6.27095	5.18309	5.45811
g27122.t1	AT5G22640.1	emb1211,TIC100,TRANSLOCON AT THE INNER ENVELOPE MEMBRANE OF CHLOROPLASTS 100	protein_coding	MORN (Membrane Occupation and Recognition Nexus) repeat-containing protein	EMB1211 is a MORN (multiple membrane occupation and recognition nexus) motif containing protein involved in embryo development and chloroplast biogenesis.	Ahg489121	0.556855	0.537789	0.438521	0.999982	3.92906	0.16573	0.481375	1	-0.315417	1	0.850511	1	-0.16499	1	0.16573	8.31952	8.18099	8.24421	8.24824	7.64646	7.74604	7.7847	7.72573	6.24541	6.36914	5.62751	6.08069	7.33686	6.25679	7.07158	6.88841	8.13942	4.25126	0	4.13023	5.73711	7.42301	6.86291	6.67434	6.40908	6.15364	7.01294	6.52522
g27410.t1	AT4G09030.1	AGP10,ATAGP10	protein_coding	arabinogalactan protein 10	Encodes arabinogalactan protein (AGP10).	Ahg942556	-0.0622471	0.985751	-1.87013	0.999982	4.02917	0.16573	-0.122089	1	0.401104	1	-1.29309	1	-0.643426	0.9901	0.16573	4.90535	4.94652	4.30631	4.7194	4.90143	4.6289	4.91682	4.81571	7.28559	7.27201	6.91896	7.15885	5.91861	5.67549	4.79193	5.46201	5.67453	4.81075	0	3.49509	6.53283	6.01978	8.60636	7.05299	5.61822	6.27095	5.62925	5.83947
g27773.t1	AT5G23660.1	SWEET12	protein_coding	bidirectional sugar transporter SWEET12-like protein	Encodes a member of the SWEET sucrose efflux transporter family proteins.	Ahg484952	0.436503	0.727219	-0.0132192	0.999982	9.2842	0.16573	-1.91094	0.698732	1.16719	1	0.346618	1	-0.703979	0.969866	0.16573	5.04008	4.86578	4.86265	4.92284	4.75712	4.45608	4.36622	4.52647	4.80034	4.229	6.51361	5.18098	5.05962	6.36236	0	3.80732	5.67453	0	0	1.89151	4.97869	6.5954	4.83533	5.46981	4.42143	6.16379	2.79179	4.459
g27819.t1	AT1G65260.1	PTAC4,VIPP1,VESICLE-INDUCING PROTEIN IN PLASTIDS 1	protein_coding	plastid transcriptionally active 4	Encodes a protein required for thylakoid membrane formation.	Ahg925420	-0.0369097	0.991868	0.816867	0.999982	9.45139	0.16573	-0.163489	1	-0.0440241	1	0.14881	1	0.274633	1	0.16573	6.3256	6.10592	6.27244	6.23466	6.28192	6.33905	6.28772	6.3029	5.78578	3.42812	6.19562	5.13651	6.33416	6.40979	5.76565	6.16987	5.9589	0	0	1.9863	3.81605	6.40761	6.18847	5.47071	6.02757	6.10531	6.52806	6.22031
g28134.t1	AT3G23030.2	IAA2	protein_coding	indole-3-acetic acid inducible 2	auxin inducible gene expressed in the nucleus	Ahg936765	-0.0394169	0.993163	-0.968571	0.999982	9.02341	0.16573	-0.641806	1	0.43395	1	-0.800209	1	-0.186464	1	0.16573	4.63204	4.54711	4.21189	4.46368	4.19284	4.51741	4.91027	4.54017	4.95152	5.68914	5.99756	5.54608	4.8903	5.28099	0	3.39043	5.32001	0	0	1.77334	5.61404	4.94339	5.91911	5.49218	5.5074	5.88558	6.26586	5.88628
g28261.t1	AT5G48030.1	GFA2	protein_coding	gametophytic factor 2	encodes a mitochondrially targeted DNAJ protein involved in female gametophyte development.	Ahg494855	0.318941	0.8584	0.172537	0.999982	9.09862	0.16573	0.293595	1	-0.275245	1	-0.245816	1	-0.365082	1	0.16573	5.26997	5.25202	5.11877	5.21359	4.60974	5.43453	4.75556	4.93328	4.86718	3.74703	5.15789	4.5907	5.17682	5.51124	0	3.56269	5.67453	0	0	1.89151	5.85051	5.36737	5.64313	5.62033	5.43356	5.46665	5.53681	5.479
g28912.t1	AT4G12780.1		protein_coding	Chaperone DnaJ-domain superfamily protein		Ahg497125	0.302173	0.877225	-0.0806128	0.999982	8.99855	0.16573	-0.632057	1	0.217593	1	-0.0691767	1	0.112156	1	0.16573	5.26069	5.14013	4.97038	5.12374	5.45063	4.58045	4.50636	4.84582	5.04051	5.57209	5.57444	5.39568	5.20402	5.16094	6.75233	5.70576	4.61841	0	0	1.53947	5.61404	5.29878	5.62158	5.51147	5.82638	4.60927	5.49228	5.30931
g29265.t1	AT3G44750.1	HDA3,ATHD2A,HD2A,HISTONE DEACETYLASE 2A,HDT1	protein_coding	histone deacetylase 3	Encodes a histone deacetylase. Controls the development of adaxial/abaxial leaf polarity. Two lines with RNAi-directed against this gene show reduced Agrobacterium-mediated DNA transformation of the roots.	Ahg484880	-0.0102973	0.99855	-0.0808914	0.999982	8.96101	0.16573	0.107586	1	-0.930957	1	-0.627028	1	-0.590174	0.969866	0.16573	6.17998	6.06633	6.35093	6.19908	5.46307	6.72444	6.52783	6.23845	4.77736	4.53546	4.4807	4.59784	4.37555	5.1996	4.79193	4.78903	5.50814	0	0	1.83605	5.73711	5.45436	5.2609	5.48412	5.49293	5.77544	3.55491	4.94109
g30288.t1	AT1G66130.1		protein_coding	NAD(P)-binding Rossmann-fold superfamily protein		Ahg925757	0.147097	0.949365	0.194721	0.999982	3.77144	0.16573	0.232572	1	-0.562871	1	0.721962	1	0.00934848	1	0.16573	6.7534	6.84232	6.65927	6.75166	6.7954	6.68092	6.43195	6.63609	6.46268	6.11576	5.94782	6.17542	7.18154	5.95671	7.07158	6.73661	6.53611	0	5.40928	3.9818	6.99419	7.05389	6.8553	6.96779	6.61686	6.94593	7.29885	6.95388
g30791.t1	AT1G54520.1		protein_coding	myelin-associated oligodendrocyte basic protein		Ahg474728	-0.0946709	0.972293	0.584874	0.999982	4.50506	0.16573	0.276594	1	-0.984304	0.834763	0.394124	1	0.0442873	1	0.16573	5.84011	5.9623	5.91916	5.90719	5.62536	6.54188	5.92561	6.03095	5.21384	5.91816	6.27184	5.80128	5.73084	6.6305	7.9148	6.75871	6.02202	3.3251	0	3.1157	6.89193	6.8282	5.72054	6.48022	5.98167	7.01669	5.96954	6.32263
g31829.t1	AT4G21950.1		protein_coding	hypothetical protein		Ahg354566	0.0249749	0.997038	-0.182738	0.999982	9.06874	0.16573	0.261783	1	-0.531467	1	-0.970553	1	-0.230629	1	0.16573	4.96822	4.94504	4.82422	4.91249	4.42793	5.29421	5.0416	4.92125	5.54385	5.60613	6.18161	5.7772	4.994	5.65254	7.33522	5.99392	5.34787	0	0	1.78262	5.48229	5.22598	5.9167	5.54166	4.63983	6.12182	5.0958	5.28582
g10591.t1	AT5G11260.2	HY5,TED 5,REVERSAL OF THE DET PHENOTYPE 5	protein_coding	Basic-leucine zipper (bZIP) transcription factor family protein	Basic leucine zipper (bZIP) transcription factor. Nuclear localization. Involved in light-regulated transcriptional activation of G-box-containing promoters. Negatively regulated by Cop1. Although cytokinins do not appear to affect the gene's promoter activity%2C they appear to stabilize the protein. HY5 plays a role in anthocyanin accumulation in far-red light and blue light%2C but not in red li…	Ahg940600	-0.0548775	0.990077	0.162585	0.999982	9.00011	0.165813	0.351006	1	0.0249888	1	-1.04747	1	-0.353712	1	0.165813	5.74468	5.36077	4.68758	5.26434	5.26384	5.20798	5.61229	5.36137	5.65319	3.83939	4.95429	4.81562	5.50806	4.63413	5.76565	5.30262	5.75105	0	0	1.91702	5.16561	5.65132	5.55194	5.45629	4.96292	5.04425	5.2759	5.09436
g14075.t1	AT5G25630.2		protein_coding	Tetratricopeptide repeat (TPR)-like superfamily protein		Ahg489422	0.00596351	0.999436	1.78962	0.999982	9.16388	0.165876	0.157147	1	-0.171557	1	0.549676	1	0.408095	1	0.165876	5.45622	5.38672	5.06247	5.3018	5.41208	5.36289	5.2115	5.32883	4.80034	0.916569	5.00389	3.5736	4.71068	5.08739	7.55394	5.78401	6.02202	0	0	2.00734	4.51145	5.81148	6.02855	5.4505	4.85391	4.38785	4.9874	4.74305
g24153.t2	AT5G57180.2	CIA2	protein_coding	chloroplast import apparatus 2	Transcription regulator responsible for specific upregulation of the translocon genes atToc33 and atToc75 in leaves. Involved in protein import into chloroplast.	Ahg495815	0.268527	0.882708	-0.278474	0.999982	9.24276	0.165876	-0.394342	1	0.523635	1	-0.408358	1	-0.509317	0.9901	0.165876	6.25809	6.19307	6.54834	6.33317	5.91421	6.20208	6.18287	6.09972	5.05089	3.64836	4.84965	4.5163	5.61419	3.82153	0	3.14524	6.62011	0	0	2.2067	4.20525	6.03679	6.05536	5.43247	5.06427	6.03702	5.4953	5.5322
g18835.t1	AT1G30900.1	VSR6,BP80-3%3B3,binding protein of 80 kDa 3%3B3,VSR3%3B3,VACUOLAR SORTING RECEPTOR 3%3B3	protein_coding	VACUOLAR SORTING RECEPTOR 6		Ahg313733	-1.31455	0.623994	-0.203734	0.999982	6.94222	0.364277	0.33326	1	-0.487643	1	-0.959368	1	-1.97007	0.166271	0.166271	1.19118	1.20496	1.50009	1.29874	0.728151	3.11791	2.88539	2.24382	1.86488	5.98033	4.10987	3.98503	3.33897	5.28121	0	2.87339	2.71454	0	0	0.904847	4.97869	3.16243	0.385257	2.84213	5.1124	2.00554	3.15379	3.42391
g06668.t1	AT3G15570.1		protein_coding	Phototropic-responsive NPH3 family protein		Ahg929366	0.385873	0.766438	4.41361	0.999982	8.9391	0.166695	0.501126	1	-1.04229	1	-0.0436859	1	1.11123	0.962133	0.166695	5.69448	5.60694	5.38868	5.56337	5.30435	5.19429	5.15719	5.21861	0	0	0.784871	0.261624	2.47493	3.25627	0	1.9104	5.32001	0	0	1.77334	5.47948	5.32182	5.5425	5.44793	0.931994	4.3528	3.52772	2.9375
g10396.t1	AT4G24270.2	EMB140	protein_coding	EMBRYO DEFECTIVE 140	A locus involved in embryogenesis. Mutations in this locus result in embryo lethality.	Ahg492425	0.083809	0.976735	-0.403578	0.999982	9.05035	0.166695	-0.25631	1	0.368095	1	0.0230552	1	0.591252	0.969866	0.166695	4.99102	4.76054	4.42271	4.72476	4.96346	4.74615	4.30092	4.67018	3.82903	4.69228	3.91622	4.14584	4.09309	4.52349	0	2.87219	4.98191	0	0	1.66064	6.46322	4.77745	5.28375	5.50814	4.49588	4.72592	4.43479	4.5522
g30510.t1	AT1G56650.1	PAP1,ATMYB75,MYB DOMAIN PROTEIN 75,MYB75,MYELOBLASTOSIS PROTEIN 75,SIAA1,SUC-INDUCED ANTHOCYANIN ACCUMULATION 1	protein_coding	production of anthocyanin pigment 1	Encodes a putative MYB domain containing transcription factor involved in anthocyanin metabolism and radical scavenging. Essential for the sucrose-mediated expression of the dihydroflavonol reductase gene. Auxin and ethylene responsiveness of PAP1 transcription is lost in myb12 mutants.	Ahg474823	-0.752798	0.574957	-0.836917	0.999982	4.43837	0.166695	-0.552104	1	-0.206504	1	-0.0939799	1	0.657	0.9901	0.166695	5.43191	5.12672	5.21876	5.25913	6.04906	4.93912	7.07376	6.02064	8.20978	6.2564	8.12022	7.5288	7.87415	6.73351	5.76565	6.7911	5.32001	0	4.44283	3.25428	6.59923	7.21951	5.4746	6.43111	6.03258	6.78649	6.49334	6.43747
g13774.t1	AT1G22370.2	UGT85A5,AtUGT85A5,UDP-glucosyl transferase 85A5	protein_coding	UDP-glucosyl transferase 85A5		Ahg472478	0.539948	0.729232	-0.0364168	0.999982	8.31685	0.220335	-0.206899	1	0.556861	1	1.03124	1	1.67831	0.168554	0.168554	4.08328	4.18233	4.41148	4.2257	2.96051	3.72467	4.54608	3.74375	3.1582	3.16809	4.33327	3.55319	3.93824	2.70038	4.79193	3.81018	4.14499	0	0	1.38166	4.20525	4.65057	5.28375	4.71319	3.62631	5.07326	4.50619	4.40192
g01661.t1	AT1G79930.1	HSP91,AtHsp70-14	protein_coding	heat shock protein 91	encodes high molecular weight heat shock protein 70 not a HSP90 homolog%2C mRNA is constitutively expressed but transiently induced after heat shock	Ahg927518	0.0393848	0.991725	-0.210057	0.999982	3.19887	0.169393	0.0803784	1	-0.0485492	1	-0.32732	1	0.401335	1	0.169393	6.13236	6.02875	5.96377	6.04162	6.03872	6.15175	5.91189	6.03412	8.6733	7.18677	8.79987	8.21998	7.7699	8.83611	8.64938	8.41846	5.917	5.21288	4.44283	5.1909	6.87058	7.45677	7.90814	7.41183	8.26204	5.80867	8.50474	7.52515
g14646.t1	AT2G02470.1	AL6	protein_coding	alfin-like 6	Encodes a member of the Alfin1-like family of nuclear-localized PHD (plant homeodomain) domain containing proteins that acts as a novel upstream regulator of root hair formation during Pi starvation. All AL proteins except AL3 bind to di- or trimethylated histone H3 (H3K4me3/2). Members of this family include: AT5G05610 (AL1)%2C AT3G11200 (AL2)%2C AT3G42790 (AL3)%2C AT5G26210 (AL4)%2C AT5G20510 (…	Ahg935990	0.131657	0.958496	-0.837801	0.999982	9.00977	0.169393	0.211444	1	0.0452707	1	0.547004	1	0.524245	0.9901	0.169393	5.09537	5.22393	5.23796	5.18575	4.67298	5.3506	5.24678	5.09012	5.37577	4.58965	4.65744	4.87429	4.84753	4.40407	0	3.08387	4.84896	0	0	1.61632	5.16561	5.20637	5.95287	5.44161	4.99408	5.7532	4.56086	5.10272
g14875.t1	AT3G51500.1		protein_coding	hypothetical protein		Ahg485501	-0.563275	0.696559	-0.80312	0.999982	9.33586	0.169393	0.00925899	1	0.188175	1	-0.754142	1	-0.0573453	1	0.169393	4.00307	3.69312	3.19308	3.62975	3.94891	4.36123	4.30092	4.20369	4.07504	5.0424	4.50387	4.54044	4.03695	4.46481	0	2.83392	4.35568	0	0	1.45189	7.17923	4.96689	4.36386	5.50333	4.76035	5.31706	4.52005	4.86582
g20279.t1	AT4G15480.1	UGT84A1	protein_coding	UDP-Glycosyltransferase superfamily protein	Encodes a protein that might have sinapic acid:UDP-glucose glucosyltransferase activity.	Ahg493342	0.362817	0.821891	-0.444044	0.999982	4.64216	0.169393	0.759312	1	-0.00589295	1	-0.66512	1	-0.834597	0.9901	0.169393	8.50641	8.36523	8.65568	8.50911	8.22111	7.60568	8.70618	8.17766	7.576	7.17786	6.80698	7.18695	8.48705	5.81513	7.07158	7.12459	8.60907	3.3251	0	3.97805	7.38145	7.02292	4.50669	6.30368	6.51313	8.11588	8.19621	7.60841
g26526.t1	AT2G16440.1	MCM4	protein_coding	Minichromosome maintenance (MCM2/3/5) family protein		Ahg906774	0.600486	0.817567	1.46472	0.999982	-5.88334	0.169393	0.925383	1	-1.76596	0.998494	-1.07789	1	-2.99066	0.953087	0.169393	2.61673	2.91198	3.13965	2.88945	2.74196	1.62989	2.69518	2.35568	0.526467	0	0.445164	0.323877	0.72364	1.33782	0	0.687155	1.91912	0	6.3922	2.77044	0	0.597526	0	0.199175	1.80602	0.22345	0.729725	0.919731
g28032.t1	AT2G44860.1		protein_coding	Ribosomal protein L24e family protein		Ahg483616	0.123184	0.960779	-0.0530885	0.999982	9.13846	0.169393	-0.481351	1	-0.0856759	1	-0.433492	1	-0.442808	0.99492	0.169393	5.7198	5.82668	5.93493	5.82714	5.29634	6.10297	5.81301	5.73744	5.90721	3.64836	5.27026	4.94194	5.59488	5.67549	0	3.75679	5.32001	0	0	1.77334	4.51145	5.75777	6.02177	5.43033	6.01749	5.93406	5.72214	5.89123
g12674.t1	AT2G40840.1	DPE2	protein_coding	disproportionating enzyme 2	Encodes a cytosolic protein with transglucosidase and amylomaltase activity. It is an essential component of the pathway from starch to sucrose and cellular metabolism in leaves at night. The protein binds to heteroglycans and utilizes glucose%2C mannose and xylose as acceptors. Fucose and galactose can also act as acceptors but less efficiently than the previous three. It was also was also recen…	Ahg483146	-0.560016	0.566514	-0.589205	0.999982	9.17278	0.169526	0.874203	1	-0.408504	1	0.742114	1	1.06418	0.729125	0.169526	5.98913	5.7637	5.54067	5.7645	6.68926	6.03546	6.31278	6.34583	4.49694	6.59787	5.21517	5.43666	4.8256	6.30776	0	3.71112	6.14053	0	0	2.04684	4.97869	6.35883	5.02359	5.45371	4.37484	7.12281	4.9874	5.49502
g05502.t1	AT3G61230.1	PLIM2c,AtPLIM2c	protein_coding	GATA type zinc finger transcription factor family protein	Encodes a member of the Arabidopsis LIM proteins: a family of actin bundlers with distinct expression patterns. WLIM1%2C WLIM2a%2C and WLIM2b are widely expressed%2C whereas PLIM2a%2C PLIM2b%2C and PLIM2c are predominantly expressed in pollen. Regulates actin cytoskeleton organization.	Ahg486599	-0.259011	0.939986	1.36991	0.999982	7.58752	0.28705	-1.16884	1	-2.10076	0.169986	0.52835	1	-0.9053	0.919204	0.169986	3.71156	3.2875	0.414106	2.47105	3.86473	3.64638	0.542369	2.68449	3.22767	3.42812	0	2.2186	3.59369	2.55793	6.75233	4.30132	3.60023	0	0	1.20008	4.97869	3.20319	4.15664	4.11284	4.25989	3.44411	4.65183	4.11861
g09536.t1	AT2G47880.1		protein_coding	Glutaredoxin family protein		Ahg952138	0.742244	0.6099	-1.69854	0.999982	9.50912	0.170875	-0.506395	1	-0.939342	0.976191	0.521819	1	0.448684	1	0.170875	4.50044	4.86578	5.02613	4.79745	4.89083	3.60558	3.78431	4.09357	6.968	7.28027	6.25145	6.83324	6.27471	5.12577	4.79193	5.39747	4.35568	0	0	1.45189	6.94396	6.24144	3.16324	5.44955	5.01449	5.09463	3.65883	4.58931
g13068.t1	AT1G05540.1		protein_coding	hypothetical protein (DUF295)		Ahg470554	-0.134531	0.958496	1.33156	0.999982	9.04982	0.170875	-0.496724	1	-1.5228	0.580715	0.471206	1	-0.170836	1	0.170875	4.8514	4.64702	5.30622	4.93488	5.36689	4.66905	5.22916	5.08837	4.91007	0	2.51073	2.4736	4.8798	4.40365	0	3.09448	4.70251	0	0	1.5675	6.53283	5.14482	4.77209	5.48325	4.32669	4.48818	3.65883	4.1579
g23010.t1	AT5G53110.1		protein_coding	RING/U-box superfamily protein		Ahg495378	0.189102	0.964472	0.576941	0.999982	-3.61871	0.170875	-0.961341	1	1.40475	1	-0.0883972	1	-0.214021	1	0.170875	2.27804	2.45294	3.02648	2.58582	2.59294	1.7841	2.88539	2.42081	2.92713	0	4.73684	2.55466	2.86717	4.20287	0	2.35668	4.14499	5.52701	6.3922	5.35473	0	2.11612	2.12665	1.41426	4.64729	1.81263	2.30741	2.92245
g30782.t1	AT1G53570.1	MAP3KA,MAPKKK3,MAP KINASE KINASE KINASE 3	protein_coding	mitogen-activated protein kinase kinase kinase 3	MEK kinase (MAP3Ka)	Ahg474488	-0.476322	0.709269	-0.0289421	0.999982	9.01109	0.170875	0.155087	1	-0.482031	1	-0.141432	1	0.412836	0.999183	0.170875	4.23145	4.37615	4.4449	4.35083	4.29287	5.30036	4.91682	4.83668	5.9592	4.83371	4.73684	5.17658	6.02826	4.75333	5.76565	5.51575	3.60023	0	0	1.20008	5.47948	4.83045	6.02177	5.4439	4.07796	4.1902	5.5231	4.59709
g04973.t1	AT1G11240.1		protein_coding	ribosomal RNA-processing protein		Ahg471258	0.223004	0.913934	0.537324	0.999982	8.90346	0.170907	-0.379024	1	0.270817	1	-0.0598764	1	-0.546329	0.9901	0.170907	6.03423	5.93178	5.99257	5.98619	5.68795	5.68025	6.03005	5.79942	4.86718	2.4431	5.15789	4.15606	5.43754	5.02106	0	3.4862	5.75105	0	0	1.91702	5.61404	5.15525	5.50409	5.42446	5.7149	4.75307	4.9874	5.15179
g31290.t1	AT3G44620.2		protein_coding	protein-tyrosine phosphatase		Ahg937085	-0.231848	0.977221	1.41029	0.999982	6.33124	0.428894	-3.8741	0.171266	0.573542	1	-1.86692	1	0.906388	0.960288	0.171266	2.81506	2.18126	0.412305	1.80287	4.22561	0.432049	0.932182	1.86328	3.79693	0	0.445164	1.41403	3.30451	2.98892	0	2.09781	3.60023	0	0	1.20008	0	0	4.31367	1.43789	3.62286	4.56125	2.78722	3.65711
g00399.t1	AT4G35250.1	HCF244	protein_coding	NAD(P)-binding Rossmann-fold superfamily protein		Ahg491124	-0.939384	0.349755	0.583703	0.999982	4.47324	0.171682	0.515847	1	-0.86972	0.974418	1.39932	1	-0.468834	0.991058	0.171682	5.90335	6.24365	6.80366	6.31689	6.22819	8.3916	7.25278	7.29086	5.94895	5.0424	5.36188	5.45107	6.12118	6.96987	5.76565	6.28557	6.19633	0	4.44283	3.54639	6.99419	7.17666	5.07689	6.41591	6.02254	7.20864	5.53681	6.256
g04586.t1	AT4G26780.1	AR192	protein_coding	Co-chaperone GrpE family protein	unknown function	Ahg492124	0.140735	0.955058	0.467413	0.999982	8.90415	0.171861	-0.20485	1	0.0781405	1	-0.609765	1	-0.743829	0.915194	0.171861	5.22825	5.1344	5.49885	5.28717	4.89083	5.3257	5.33081	5.18245	5.85328	2.66123	6.32484	4.94645	5.41569	5.72633	6.34175	5.82792	5.21587	0	0	1.73862	5.73711	5.01348	5.52342	5.42467	6.23742	4.90599	5.87021	5.67121
g15076.t1	AT1G53025.2		protein_coding	Ubiquitin-conjugating enzyme family protein		Ahg923840	-0.785576	0.913934	0.118318	0.999982	-4.61141	0.171861	1.16305	1	-2.9937	1	1.81298	1	-0.925193	1	0.171861	0.938633	0.457272	1.22026	0.872056	1.3402	1.92341	0.542369	1.26866	0.911342	0	2.08856	0.999966	0.283465	1.78422	0	0.689228	1.91912	6.1933	0	2.70414	0	1.0188	1.1534	0.724067	0	0.22345	1.06847	0.430639
g19105.t1	AT5G09310.1	PEN-2,PEN-2	protein_coding	gamma-secretase subunit	Encodes a gamma-secretase subunit. Associates with other subunits in intracellular membrane compartments.	Ahg940390	-0.499649	0.65668	0.0940831	0.999982	8.92254	0.171861	-0.734504	1	0.0299901	1	-0.108677	1	0.00837267	1	0.171861	4.14438	4.65772	4.354	4.38537	4.54359	5.46905	4.65462	4.88909	5.16154	4.3595	4.79435	4.7718	4.8798	4.59819	6.34175	5.27325	4.84896	0	0	1.61632	6.05362	4.96689	5.30625	5.44225	5.26496	5.47211	5.209	5.31536
g20553.t1	AT2G34470.2	UREG,PSKF109	protein_coding	urease accessory protein G	Encodes a urease accessory protein which is essential for the activation of plant urease.	Ahg891342	3.40587	0.682245	0.817192	0.999982	2.83609	0.763842	-2.13e-16	1	2.91891	0.962713	-3.22153	0.172053	1.28755	0.953087	0.172053	0.45068	0.457272	0	0.302651	0	0	0	0	0.526467	0	0.445164	0.323877	0.901848	0	0	0.300616	3.22431	0	0	1.07477	0	0.823488	0.385257	0.402915	0	0	0	0
g06064.t1	AT3G09922.1	IPS1,ATIPS1,A. THALIANA INDUCED BY PHOSPHATE STARVATION1	protein_coding	induced by phosphate starvation1	Encodes a gene product whose expression is responsive to both phosphate (Pi) and phosphite (Phi) in both roots and shoots.	Ahg487132	0.88767	0.899907	-2.49195	0.999982	-0.20927	0.919923	-1.48098	1	0.092826	1	-0.181678	1	2.20387	0.172308	0.172308	4.36581	4.62538	4.58139	4.52419	2.59294	2.05045	7.76963	4.13767	3.08521	9.78675	10.5223	7.79807	9.37619	3.50949	8.82953	7.2384	5.41714	7.27028	8.62651	7.10464	8.58803	6.45056	2.5601	5.86623	3.19461	10.3074	5.90237	6.46811
g30526.t1						Ahg891063	-0.704241	0.945279	0.660505	0.999982	5.95885	0.413336	2.35685	1	-0.417491	1	3.30294	0.172361	0.0179659	1	0.172361	0	0.457272	0.583721	0.346998	0.523739	0.432049	0.542369	0.499386	3.41802	0	1.05964	1.49255	2.68434	2.01984	0	1.56806	0	0	0	0	0	1.1908	3.72723	1.63935	3.93542	0	2.42997	2.1218
g08820.t1	AT1G57613.1		protein_coding	hypothetical protein		Ahg926344	0.0722056	0.982741	0.273385	0.999982	6.71644	0.358923	-1.45302	1	0.688544	1	-0.400763	1	-1.83156	0.17239	0.17239	4.20214	4.3989	4.68198	4.42768	4.24339	4.70734	4.18372	4.37815	3.8661	0	4.4732	2.77977	3.49268	3.12095	0	2.20454	3.89817	0	0	1.29939	0	3.60624	3.67391	2.42672	3.05265	2.71039	2.4229	2.72865
g09404.t1	AT5G54380.1	THE1	protein_coding	protein kinase family protein	Encodes THESEUS1 (THE1)%2C a receptor kinase regulated by Brassinosteroids and required for cell elongation during vegetative growth.	Ahg495518	0.145358	0.958496	-0.593856	0.999982	-2.679	0.357048	-0.310304	1	1.4215	1	0.202283	1	2.39138	0.17239	0.17239	4.25934	4.32338	4.25699	4.2799	3.92832	4.50126	4.08514	4.17157	2.31138	3.01809	2.20623	2.5119	2.82359	1.90684	0	1.57681	4.35568	0	6.3922	3.58263	0	2.5545	1.78607	1.44686	2.21152	3.22899	1.21204	2.21752
g12559.t1	AT2G39920.1		protein_coding	HAD superfamily%2C subfamily IIIB acid phosphatase		Ahg483029	-0.217494	0.916437	0.490901	0.999982	1.39975	0.595849	0.264694	1	-0.00762484	1	1.15884	1	1.69158	0.17239	0.17239	5.48012	5.43726	4.84607	5.25448	5.43415	5.69977	5.37907	5.50433	5.06993	0	5.03603	3.36866	4.75776	5.49178	0	3.41651	5.50814	0	5.98288	3.83034	0	6.10828	5.39288	3.83372	4.49588	5.4166	4.77257	4.89502
g06960.t1	AT2G29470.1	GSTU3,ATGSTU3,glutathione S-transferase tau 3,GST21,GLUTATHIONE S-TRANSFERASE 21	protein_coding	glutathione S-transferase tau 3	Encodes glutathione transferase belonging to the tau class of GSTs. Naming convention according to Wagner et al. (2002).	Ahg481863	-0.0224233	0.998747	-0.560547	0.999982	1.41237	0.489627	-2.33573	0.172893	-1.80448	0.731646	-0.223581	1	-1.65336	0.792343	0.172893	2.47549	2.29636	0.998137	1.92333	1.44828	1.7841	2.79342	2.0086	7.35709	6.4737	7.43512	7.08863	7.0292	6.93066	6.34175	6.76721	2.71454	0	6.3922	3.03558	4.51145	6.18639	5.83327	5.51037	7.33107	6.19051	5.64832	6.38996
g01456.t1	AT1G78940.2		protein_coding	kinase with adenine nucleotide alpha hydrolases-like domain-containing protein		Ahg909524	0.195418	0.984399	-2.00864	0.999982	4.18947	0.630887	-4.29833	1	4.01922	0.173466	-2.89137	0.678977	1.45608	0.969866	0.173466	1.50255	1.77574	1.50009	1.59279	1.76859	0	2.47602	1.41487	2.31266	0	4.28058	2.19775	1.20332	0	0	0.401106	3.60023	0	0	1.20008	0	2.11612	0	0.705375	2.78689	0	1.24714	1.34468
g05121.t1	AT1G09950.1	RAS1	protein_coding	RESPONSE TO ABA AND SALT 1		Ahg471106	-1.91467	0.0238105	-0.747688	0.999982	8.46318	0.214418	-1.9687	1	2.17323	0.173466	-2.33576	0.769003	-0.136379	1	0.173466	0.938633	2.12317	2.27006	1.77729	3.34925	2.79401	4.0054	3.38288	4.99222	5.00301	4.71715	4.90412	4.54614	4.96571	0	3.17062	0	0	0	0	5.16561	3.86767	5.5425	4.85859	2.68873	2.00554	1.3426	2.01229
g26360.t1	AT1G29670.2		protein_coding	GDSL-like Lipase/Acylhydrolase superfamily protein		Ahg473170	0.107194	0.965327	0.714716	0.999982	0.546156	0.777252	1.13217	1	-3.27583	0.173466	1.59163	1	-1.4143	0.932841	0.173466	5.40719	5.41852	5.26315	5.36296	5.33596	5.48038	5.042	5.28611	3.1582	3.74703	4.13976	3.68166	4.29806	5.43177	0	3.24328	4.84896	6.1933	0	3.68075	4.76391	5.93762	5.05049	5.25067	3.80092	4.65095	1.7714	3.40776
g28808.t1	AT1G60260.1	BGLU5	protein_coding	beta glucosidase 5		Ahg315311	0.140909	0.958496	-0.829069	0.999982	3.22066	0.289751	0.547595	1	-1.93413	0.173466	0.822657	1	-1.15688	0.9901	0.173466	5.0481	4.78026	4.76017	4.86284	5.0986	4.17858	4.95977	4.74565	4.88878	4.87793	5.04569	4.93747	4.39057	4.86343	0	3.08466	4.14499	3.3251	0	2.49003	5.47948	5.5364	4.68893	5.23494	4.18985	4.87338	4.89466	4.65263
g30891.t2							0.689672	0.82539	-1.22215	0.999982	8.15009	0.278384	-0.0431889	1	1.97153	0.173466	-0.0907026	1	0.263881	1	0.173466	4.32112	4.2686	4.91931	4.50301	4.80195	1.45168	4.90895	3.72086	3.731	4.05888	4.53569	4.10852	4.52194	2.21286	0	2.24493	4.14499	0	0	1.38166	0	4.872	5.29561	3.3892	2.49264	5.33967	4.59637	4.14289
g31113.t1	AT5G56090.1	COX15	protein_coding	cytochrome c oxidase 15	Encodes a homolog of COX15. Microarray analysis show a 3.2 fold increase in transcription after treatment with rotenone%2C an electron transport chain inhibitor.	Ahg475757	-0.850721	0.380202	-1.22767	0.999982	6.9428	0.337649	0.312877	1	-2.75536	0.173466	-1.13988	1	0.429023	1	0.173466	3.1389	2.76181	3.33173	3.07748	3.7982	3.93853	3.92055	3.88576	0	4.87793	1.9537	2.27721	0	3.88257	0	1.29419	0	0	0	0	3.81605	2.85692	3.86696	3.51331	2.55693	4.56952	3.43328	3.51991
g20931.t1	AT1G07020.1		protein_coding	hypothetical protein		Ahg910388	-0.3367	0.866262	0.0642628	0.999982	0.22367	0.950225	0.649426	1	-1.62945	0.173722	-0.105855	1	-1.39802	0.876187	0.173722	3.51155	3.74058	3.90565	3.71926	3.92998	4.24224	4.00252	4.05825	4.07127	6.02034	5.01973	5.03711	4.22239	4.92421	7.43876	5.52845	4.66345	4.78737	0	3.15027	4.20525	4.40365	0	2.86963	4.82439	5.78156	4.73073	5.11223
g21466.t1	AT4G04810.1	MSRB4,ATMSRB4,methionine sulfoxide reductase B4	protein_coding	methionine sulfoxide reductase B4		Ahg327414	0.319368	0.978182	-2.1208	0.999982	5.71975	0.432006	1.93423	1	-2.59165	0.173722	0.955336	1	2.03389	0.911423	0.173722	1.05396	1.63038	0	0.894779	0	1.93004	0.546883	0.82564	4.69366	0	3.65115	2.7816	2.84467	0	0	0.948224	0	0	0	0	0	1.03515	3.48056	1.50524	0.297775	2.13058	3.74115	2.0565
g00382.t1	AT4G35320.1		protein_coding	hypothetical protein		Ahg491115	-0.205295	0.931449	-1.893	0.999982	9.11904	0.173897	0.522454	1	-0.977387	1	-0.462102	1	0.356194	1	0.173897	6.75829	6.68389	6.14268	6.52829	6.86747	6.4755	6.95142	6.76479	6.63878	8.14147	6.62875	7.13633	6.61225	5.91348	0	4.17524	5.75105	0	0	1.91702	6.72352	5.15525	4.56382	5.48086	4.76035	4.68892	5.42335	4.95754
g01772.t1	AT1G01490.4		protein_coding	Heavy metal transport/detoxification superfamily protein		Ahg918814	0.551581	0.578721	0.608483	0.999982	4.33184	0.173897	-0.154678	1	0.46379	1	0.303556	1	0.13726	1	0.173897	7.49143	7.50694	7.05108	7.34982	7.15276	6.74539	6.6006	6.83292	5.32959	4.5327	6.41261	5.42497	6.27228	6.13726	6.34175	6.25043	6.87865	0	4.44283	3.77383	5.61404	6.56249	6.87879	6.35177	6.52527	6.3395	6.76621	6.54366
g02491.t1	AT3G02750.3		protein_coding	Protein phosphatase 2C family protein		Ahg477517	0.0610793	0.985166	-0.407754	0.999982	9.08976	0.173897	0.010815	1	0.50343	1	0.386673	1	-0.224724	1	0.173897	5.61576	5.64507	5.82077	5.69386	5.87171	5.2483	5.85911	5.6597	5.79725	4.92084	5.68946	5.46918	5.98934	4.81727	4.79193	5.19951	6.40016	0	0	2.13339	4.51145	5.48773	6.13292	5.37737	5.76394	5.38803	5.87561	5.67586
g08059.t1						Ahg922856	1.14017	0.812006	0.730598	0.999982	-4.74953	0.173897	-0.342168	1	1.83741	1	0.179275	1	0.00745822	1	0.173897	2.78505	2.01351	0.649412	1.81599	0.75459	1.14506	1.50081	1.13348	1.22849	0	0.892726	0.707071	1.81675	0	0	0.605584	3.22431	6.90037	0	3.37489	0	1.79841	0.962649	0.920353	1.01373	0.877831	0.291403	0.727656
g27903.t1	AT5G01880.1	DAFL2,DAF-Like gene 2	protein_coding	RING/U-box superfamily protein		Ahg939472	0.0211829	0.997182	-1.0367	0.999982	9.09152	0.173897	0.408693	1	-0.0309223	1	-0.0449447	1	0.10673	1	0.173897	4.03569	3.95836	4.09803	4.03069	4.27668	3.68606	4.12342	4.02872	4.57898	5.80819	4.593	4.99339	5.03116	4.29557	0	3.10891	3.22431	0	0	1.07477	6.72352	4.83045	4.85072	5.46823	3.93542	5.02211	4.28044	4.41266
g28687.t1	AT3G29200.1	CM1,ATCM1,ARABIDOPSIS THALIANA CHORISMATE MUTASE 1	protein_coding	chorismate mutase 1	L-ascorbate peroxidase	Ahg484689	0.0788114	0.977221	-0.847363	0.999982	9.06625	0.173897	0.231269	1	-0.0960336	1	0.00198492	1	0.37233	1	0.173897	6.61723	6.57241	6.45301	6.54755	6.29405	6.67107	6.54203	6.50238	6.14124	5.32392	6.35701	5.94072	6.39125	5.06122	0	3.81749	6.25005	0	0	2.08335	4.51145	5.88848	5.72054	5.37349	5.12183	6.13656	6.04819	5.76886
g02312.t1	AT1G06700.1		protein_coding	Protein kinase superfamily protein		Ahg919385	-0.531515	0.574957	-0.0291782	0.999982	9.00666	0.175146	-0.551839	1	-0.151457	1	-0.293057	1	-0.144333	1	0.175146	4.8514	4.85653	4.60129	4.76974	5.23059	5.54654	5.17552	5.31755	5.06993	2.85067	5.22914	4.38325	4.8904	4.86343	0	3.25128	4.14499	0	0	1.38166	6.05362	4.44502	5.81769	5.43878	4.98377	4.20338	4.97739	4.72151
g04627.t1	AT4G26450.1		protein_coding	hypothetical protein		Ahg492167	0.195372	0.931339	0.393023	0.999982	8.88201	0.175146	-0.144163	1	-0.482218	1	-0.435227	1	0.479933	0.9901	0.175146	4.70697	4.73046	4.79515	4.74419	4.76874	4.47885	4.48858	4.57872	4.99222	2.4431	4.69718	4.04417	5.08752	5.02106	0	3.36953	4.84896	0	0	1.61632	5.95563	5.02489	5.24934	5.40995	5.01449	4.97678	5.16555	5.05227
g10816.t1	AT5G61330.2		protein_coding	rRNA processing protein-like protein		Ahg358337	0.463226	0.696395	-1.2308	0.999982	9.01239	0.175146	-0.353946	1	0.495258	1	0.188285	1	-0.25708	1	0.175146	5.1633	4.99794	4.98128	5.04751	4.45611	4.81934	4.62824	4.63456	4.37975	5.08074	3.65695	4.37248	4.35121	3.34571	0	2.56564	5.59373	0	0	1.86458	6.46322	4.63009	5.26447	5.45259	4.86912	4.77971	4.8359	4.82824
g00205.t1	AT5G15700.2		protein_coding	DNA/RNA polymerases superfamily protein	Nucleus encoded plastid RNA polymerase. Localized in mitochondria and chloroplast.	Ahg941057	0.135898	0.958496	-0.666254	0.999982	8.92796	0.175254	0.308139	1	0.263097	1	-0.641636	1	0.0620629	1	0.175254	5.67908	5.53913	5.15288	5.45703	5.21367	5.49162	5.37907	5.36145	5.31306	4.229	5.32332	4.95513	4.90093	4.65178	0	3.18423	5.32001	0	0	1.77334	4.97869	5.49596	5.62535	5.36667	4.89851	5.32913	4.46378	4.89714
g00541.t1	AT4G34000.1	ABF3,AtABF3,DPBF5,DC3 PROMOTER-BINDING FACTOR 5	protein_coding	abscisic acid responsive elements-binding factor 3	Encodes an ABA-responsive element-binding protein with similarity to transcription factors that is expressed in response to stress and abscisic acid.	Ahg491272	-0.295391	0.913934	-0.0759383	0.999982	8.83317	0.175254	0.801656	1	-0.0245504	1	0.0764344	1	0.011891	1	0.175254	3.80914	4.02598	3.16661	3.66724	4.68531	3.64638	3.5231	3.9516	5.97948	4.29573	6.25827	5.51116	4.69867	5.46209	7.33283	5.8312	4.84896	0	0	1.61632	5.85051	4.85624	5.361	5.35591	5.90723	5.2926	6.43965	5.87983
g01120.t1	AT1G75750.1	GASA1	protein_coding	GAST1 protein homolog 1	GA-responsive GAST1 protein homolog regulated by BR and GA antagonistically. Possibly involved in cell elongation based on expression data	Ahg926960	-0.27312	0.900862	-0.260028	0.999982	2.12673	0.175254	0.0986649	1	-0.238341	1	0.149246	1	0.645694	0.9901	0.175254	10.621	10.5249	9.55661	10.2342	10.1634	11.0781	10.3682	10.5366	8.00984	11.9734	10.7783	10.2538	11.2057	10.6391	10.2319	10.6922	10.6011	10.1634	9.3771	10.0472	11.6547	10.7811	11.5654	11.3338	10.6537	10.9205	12.1046	11.2263
g01908.t1	AT1G02930.1	GSTF6,ATGST1,ARABIDOPSIS GLUTATHIONE S-TRANSFERASE 1,ATGSTF3,ARABIDOPSIS THALIANA GLUATIONE S-TRANSFERASE F3,ATGSTF6,GLUTATHIONE S-TRANSFERASE,ERD11,EARLY RESPONSIVE TO DEHYDRATION 11,GST1,GLUTATHIONE S-TRANSFERASE 1	protein_coding	glutathione S-transferase 6	Encodes glutathione transferase belonging to the phi class of GSTs. Naming convention according to Wagner et al. (2002).	Ahg470264	-0.117215	0.964665	-0.425607	0.999982	-2.07158	0.175254	-1.36824	1	-1.211	0.803569	1.156	1	-0.454811	1	0.175254	6.28896	6.32355	5.98959	6.2007	5.98071	6.44686	6.62435	6.35064	8.22612	9.12063	8.61178	8.65284	7.058	8.50915	10.325	8.63071	7.46225	10.1405	10.9148	9.50586	8.48642	7.41429	7.41201	7.77091	9.49879	8.01487	7.12172	8.21179
g02661.t1	AT3G01810.1		protein_coding	EEIG1/EHBP1 protein amino-terminal domain protein		Ahg317012	0.0243038	0.996406	-0.093859	0.999982	8.89036	0.175254	-0.418089	1	-0.893095	1	-0.237441	1	-0.209008	1	0.175254	6.18311	6.21377	6.15905	6.18531	6.30898	6.12269	6.1428	6.19149	5.00058	4.00805	4.97748	4.66204	4.94176	5.36884	0	3.43687	5.89895	0	0	1.96632	5.16561	5.46997	5.46313	5.36624	4.16797	6.03027	4.95857	5.05227
g02744.t1	AT4G38710.2		protein_coding	glycine-rich protein		Ahg490636	0.607813	0.472834	-0.100923	0.999982	3.20781	0.175254	-0.241522	1	0.0944362	1	-0.220258	1	-0.327412	1	0.175254	8.38111	8.23646	8.37205	8.32987	7.77166	7.50113	7.99545	7.75608	7.47606	6.13411	7.90865	7.17294	8.09757	7.42712	5.76565	7.09678	8.33853	5.52701	0	4.62184	7.04272	7.35002	7.77034	7.38769	8.00197	7.3096	8.5888	7.96679
g03274.t1	AT2G33740.2	CUTA	protein_coding	Nitrogen regulatory PII-like%2C alpha/beta	encodes a copper binding protein that forms tetramers in vitro. Gene is expressed in all tissues examined and protein is localized to the chloroplast.	Ahg901193	-0.379461	0.787225	-0.69338	0.999982	8.82288	0.175254	0.311681	1	-0.378982	1	-0.315338	1	-0.258383	1	0.175254	4.73703	4.55846	4.68758	4.66102	4.90143	5.18047	5.10074	5.06088	5.46463	5.89683	5.38702	5.58283	5.25272	5.94959	0	3.73411	4.53949	0	0	1.51316	5.85051	5.11309	5.10283	5.35547	5.82875	6.04802	6.21089	6.02922
g04460.t1	AT4G27950.1	CRF4	protein_coding	cytokinin response factor 4	encodes a member of the ERF (ethylene response factor) subfamily B-5 of ERF/AP2 transcription factor family. The protein contains one AP2 domain. There are 7 members in this subfamily.	Ahg945244	-0.378229	0.929194	-0.602017	0.999982	-4.26494	0.175254	0.923433	1	-1.89183	0.999408	-0.344583	1	-1.45232	0.9901	0.175254	2.61673	1.60937	1.73436	1.98682	2.48429	1.7841	2.69518	2.32119	2.02955	3.01809	2.20623	2.41796	1.56268	2.89071	0	1.48446	3.60023	5.21288	0	2.9377	0	0.823488	0.689017	0.504168	1.09416	0.416888	0	0.503683
g05538.t1	AT3G60820.1	PBF1	protein_coding	N-terminal nucleophile aminohydrolases (Ntn hydrolases) superfamily protein	Encodes 20S proteasome beta subunit PBF1 (PBF1).	Ahg939125	-0.300498	0.873433	0.234256	0.999982	8.88224	0.175254	-0.371333	1	-0.834293	1	0.151787	1	-0.556491	0.9901	0.175254	5.00756	4.8284	4.96602	4.93399	5.08005	5.71902	4.95977	5.25294	4.93105	3.01809	4.40887	4.11934	4.55949	5.63171	0	3.39707	5.82371	0	0	1.94124	5.95563	5.3032	4.93974	5.39952	4.5528	5.57709	4.16164	4.76384
g05604.t1	AT3G60590.3		protein_coding	cytochrome P450 family protein		Ahg939103	0.00147376	1	0.0328172	0.999982	9.20672	0.175254	-0.0189824	1	0.0594829	1	0.203139	1	0.448862	0.993237	0.175254	4.11751	4.25838	3.7596	4.04516	4.28642	4.07867	3.84559	4.07023	4.37179	3.64836	4.82852	4.28289	4.42961	5.21166	0	3.21376	4.90093	0	0	1.63364	7.04272	4.6368	4.57553	5.41835	4.99829	5.555	5.22246	5.25858
g05772.t1	AT3G12587.1		protein_coding	Oligosaccaryltransferase		Ahg939629	-0.570992	0.532574	-0.360251	0.999982	4.30889	0.175254	-0.145159	1	-0.0707893	1	0.306684	1	-0.746857	0.918575	0.175254	5.68423	5.63428	5.4114	5.57664	6.10058	6.11755	6.29612	6.17142	5.77422	6.55766	6.06929	6.13372	5.39351	6.06602	7.07158	6.17703	5.9589	0	4.44283	3.46724	7.52501	5.48773	6.06199	6.35825	6.38185	6.14	5.5162	6.01268
g06204.t1	AT3G04590.2	AHL14,AT-hook motif nuclear localized protein 14	protein_coding	AT hook motif DNA-binding family protein		Ahg477717	-0.0063713	0.999402	-1.21097	0.999982	8.93404	0.175254	0.583194	1	-0.91846	0.985541	0.45982	1	0.0281455	1	0.175254	4.88759	5.16471	5.1663	5.07287	4.75712	5.16651	5.41037	5.11133	4.77736	5.41678	4.45715	4.88376	4.50535	4.1038	0	2.86972	5.10363	0	0	1.70121	6.23163	4.62079	5.3717	5.40804	4.35897	5.45016	4.40521	4.73811
g08806.t1	AT2G24260.1	LRL1	protein_coding	LJRHL1-like 1	Encodes a basic helix-loop-helix (bHLH) protein that regulates root hair development. One of the three Arabidopsis homologs of the Lotus japonicus ROOTHAIRLESS1 (LjRHL1) gene: At2g24260 (AtLRL1)%2C At4g30980 (AtLRL2)%2C and At5g58010 (AtLRL3).	Ahg481281	0.109824	0.9693	0.634162	0.999982	9.09679	0.175254	0.660054	1	0.128175	1	-0.298866	1	-0.753167	0.908314	0.175254	4.74692	4.79971	4.59137	4.71267	4.79172	4.17858	4.91682	4.62904	3.35732	5.76174	3.37826	4.16577	5.38604	4.22661	5.76565	5.1261	4.84896	0	0	1.61632	6.83795	4.54354	4.81978	5.40042	3.84716	3.84817	5.48826	4.39453
g09342.t1	AT5G54960.1	PDC2	protein_coding	pyruvate decarboxylase-2	pyruvate decarboxylase-2	Ahg495579	-0.186694	0.949365	-0.593473	0.999982	3.89235	0.175254	-0.778901	1	0.269885	1	0.375222	1	0.75278	0.943018	0.175254	6.70351	6.51179	6.00756	6.40762	6.65208	6.05074	7.182	6.62827	9.10721	3.30396	7.53972	6.65029	7.6709	7.68662	4.79193	6.71648	6.14053	4.25126	0	3.46393	5.33106	7.40347	6.90036	6.54496	6.23742	7.66794	6.36095	6.75544
g09869.t1	AT1G17200.1	CASPL2A1,CASP-like protein 2A1	protein_coding	Uncharacterized protein family (UPF0497)		Ahg471923	-0.0804492	0.977221	-1.65055	0.999982	8.92297	0.175254	-0.573901	1	-0.776077	1	1.25156	1	-0.128937	1	0.175254	4.99102	5.119	5.35391	5.15465	5.26384	5.22155	5.29772	5.26103	6.32682	5.44645	4.90292	5.55873	4.53267	4.68643	0	3.07303	5.32001	0	0	1.77334	6.31303	4.72243	5.15334	5.39627	4.52462	3.68864	3.84658	4.01995
g12455.t1	AT2G39000.1		protein_coding	Acyl-CoA N-acyltransferases (NAT) superfamily protein		Ahg482919	-0.191163	0.95951	-0.625301	0.999982	8.93271	0.175254	0.272131	1	-0.304379	1	0.413064	1	0.226367	1	0.175254	3.88271	3.90548	4.20593	3.99804	4.32473	4.98755	3.13063	4.14764	4.52481	5.61269	4.69718	4.94489	3.91766	5.23514	4.79193	4.64825	4.53949	0	0	1.51316	6.39008	4.90647	4.88101	5.39252	5.23918	5.82743	4.95714	5.34125
g13104.t1	AT1G29470.1		protein_coding	S-adenosyl-L-methionine-dependent methyltransferases superfamily protein		Ahg473159	0.276326	0.900013	0.0517823	0.999982	3.82519	0.175254	-1.0237	1	0.105316	1	-0.298361	1	0.0361552	1	0.175254	8.05391	7.93498	7.57749	7.85546	8.1078	7.11805	7.60022	7.60869	7.43258	5.61269	6.51361	6.51963	7.6709	6.4806	6.34175	6.83109	7.98956	4.25126	0	4.08028	5.61404	6.93187	7.21467	6.58686	6.87298	6.53609	6.68706	6.69871
g13204.t1	AT5G18760.1		protein_coding	RING/U-box superfamily protein		Ahg941408	-0.627284	0.48856	1.1262	0.999982	8.85356	0.175254	0.527955	1	-0.602602	1	0.345787	1	0.351289	1	0.175254	4.33992	4.52379	4.05539	4.30637	4.59675	5.42283	4.8035	4.94103	4.49694	1.47261	4.61444	3.528	4.39057	4.90815	5.76565	5.02146	4.84896	0	0	1.61632	5.85051	5.34021	4.92528	5.372	4.85391	5.21664	4.40521	4.82525
g13467.t1	AT1G20960.1	emb1507	protein_coding	U5 small nuclear ribonucleoprotein helicase		Ahg472334	0.288525	0.870098	0.0625266	0.999982	4.23277	0.175254	-0.307344	1	0.472895	1	-0.438166	1	-0.311156	1	0.175254	6.45008	6.52593	6.37127	6.44909	6.31001	6.26179	6.00976	6.19385	6.58586	0	6.44529	4.34372	6.08459	6.08562	0	4.05674	6.06282	0	4.44283	3.50188	5.73711	6.39297	6.7578	6.29596	6.38984	5.9871	6.30058	6.22584
g16581.t1	AT3G58110.1		protein_coding	hypothetical protein		Ahg486261	0.18883	0.938644	0.61797	0.999982	8.91346	0.175254	-1.30242	1	0.221354	1	0.120108	1	0.255617	1	0.175254	6.06221	5.82193	5.31227	5.73213	5.69406	5.30036	5.75323	5.58255	5.39084	3.54244	5.76812	4.90046	5.69501	5.08739	6.75233	5.84491	6.02202	0	0	2.00734	4.97869	5.48773	5.59825	5.35489	5.98684	5.79733	5.74002	5.8414
g16649.t1	AT3G57450.1		protein_coding	hypothetical protein		Ahg486190	0.5558	0.564256	-0.385115	0.999982	3.06714	0.175254	-1.7622	0.66961	1.15368	0.695955	-0.913585	1	0.23248	1	0.175254	6.79449	6.82582	6.56869	6.72967	6.03949	6.60533	5.98918	6.21133	8.06545	6.68757	6.47309	7.07537	7.0316	7.36163	6.75233	7.04852	6.62011	5.52701	5.40928	5.85213	6.89193	7.94861	8.31339	7.71797	7.39669	5.73517	6.75898	6.63028
g18123.t1	AT2G44430.1		protein_coding	DNA-binding bromodomain-containing protein		Ahg483567	-0.072603	0.982011	1.07398	0.999982	8.88438	0.175254	-1.77797	1	1.14296	0.735723	-0.684021	1	-0.164772	1	0.175254	4.40379	3.60743	4.08395	4.03172	4.3404	3.86956	4.19706	4.13567	4.46852	0.916569	4.71715	3.36741	4.67434	4.66921	4.79193	4.71183	3.89817	0	0	1.29939	5.61404	4.83045	5.68665	5.37705	4.67319	3.46615	4.34418	4.16117
g19094.t1	AT5G07640.1		protein_coding	RING/U-box superfamily protein		Ahg937416	0.0986939	0.968475	0.221151	0.999982	8.89802	0.175254	-0.22339	1	-0.224028	1	-0.298238	1	0.650426	0.96254	0.175254	5.28362	5.43726	5.40008	5.37365	5.32812	5.44613	5.13862	5.30429	4.49694	3.83939	4.69979	4.34537	5.02155	5.22339	0	3.41498	5.21587	0	0	1.73862	6.05362	5.19621	4.99618	5.41533	5.35572	5.80167	5.00732	5.38824
g19539.t1	AT3G26080.2		protein_coding	plastid-lipid associated protein PAP / fibrillin family protein		Ahg484370	-0.461531	0.708007	0.126673	0.999982	8.86249	0.175254	-0.183703	1	-0.0518083	1	0.291351	1	0.348947	1	0.175254	4.74751	4.86162	4.98333	4.86415	5.48142	5.49598	5.02593	5.33444	4.26844	5.38649	4.45453	4.70315	4.5282	5.84833	4.79193	5.05615	5.38868	0	0	1.79623	5.73475	5.41343	4.9941	5.38076	4.99408	6.11821	4.88011	5.3308
g20488.t1	AT3G26935.1		protein_coding	DHHC-type zinc finger family protein		Ahg484481	0.181416	0.938046	0.292793	0.999982	8.95614	0.175254	-0.0428193	1	0.796584	1	0.279089	1	-0.24068	1	0.175254	5.82152	5.88702	5.89519	5.86791	5.89311	5.38717	5.8704	5.7169	5.65319	2.18602	4.30717	4.04879	5.81671	3.96956	0	3.26209	5.9589	0	0	1.9863	5.47948	4.59039	6.02177	5.36388	4.99408	3.81421	5.13885	4.64905
g20653.t1	AT4G11175.1		protein_coding	Nucleic acid-binding%2C OB-fold-like protein		Ahg327268	0.355905	0.823955	-0.429065	0.999982	8.85784	0.175254	-0.261544	1	-0.676469	1	0.533583	1	-0.0525512	1	0.175254	5.80269	5.8779	6.26311	5.98123	5.26384	6.04312	5.67807	5.66167	5.0316	4.229	4.77543	4.67868	4.91137	4.68643	0	3.19927	5.82371	0	0	1.94124	5.85051	5.24582	5.06375	5.38669	5.54296	5.45016	5.02678	5.33996
g21652.t1	AT3G19000.1		protein_coding	2-oxoglutarate (2OG) and Fe(II)-dependent oxygenase superfamily protein		Ahg479417	0.0663944	0.986615	0.956757	0.999982	9.04661	0.175254	-0.00287202	1	-0.722511	1	0.156203	1	0.598133	0.969866	0.175254	4.50044	4.38905	5.09792	4.66247	5.05177	3.64638	5.10074	4.59963	4.55215	0	4.25349	2.93521	5.05019	3.54768	0	2.86596	4.53949	0	0	1.51316	6.66272	5.03621	4.54502	5.41465	3.77724	5.82743	4.37502	4.6599
g23114.t1	AT3G17000.1	UBC32	protein_coding	ubiquitin-conjugating enzyme 32		Ahg946645	-0.331943	0.835871	0.14198	0.999982	8.82741	0.175254	-0.426401	1	0.203969	1	-0.733393	1	-0.152431	1	0.175254	4.65542	4.55846	4.1664	4.46009	4.82552	4.98755	4.62824	4.81377	5.67822	4.229	5.48342	5.13022	5.14176	5.82294	5.76565	5.57679	2.71454	0	0	0.904847	5.73711	5.13432	5.21408	5.36184	5.85161	5.06606	5.33983	5.41917
g25846.t1	AT2G20440.1		protein_coding	Ypt/Rab-GAP domain of gyp1p superfamily protein		Ahg931910	0.607654	0.73775	-0.725886	0.999982	-3.10115	0.175254	0.708488	1	-0.430579	1	-0.40285	1	-0.0747574	1	0.175254	3.54026	3.34158	3.47773	3.45319	2.7884	3.47577	2.47602	2.9134	1.86488	3.83939	3.9837	3.22932	2.41746	2.94895	0	1.7888	3.89817	5.78482	7.55256	5.74518	3.81605	2.61617	3.16324	3.19849	2.46977	3.63128	3.35283	3.15129
g26076.t1	AT1G65150.1		protein_coding	TRAF-like family protein		Ahg925398	-0.0981155	0.97539	-0.5336	0.999982	8.8033	0.175254	0.273314	1	-0.463489	1	0.0251073	1	0.844004	0.929861	0.175254	4.53508	4.42706	4.91923	4.62712	4.93278	4.90556	4.36622	4.73485	5.28074	4.00805	4.13976	4.47618	4.39057	4.81727	0	3.06928	2.71454	0	0	0.904847	5.47948	5.35837	5.1283	5.32205	3.91386	5.70305	3.47174	4.36289
g27071.t1	AT5G49740.1	FRO7,ATFRO7,FERRIC REDUCTION OXIDASE 7	protein_coding	ferric reduction oxidase 7	Encodes a chloroplast ferric chelate reductase. Shows differential splicing and has three different mRNA products. Expressed in the shoot%2C flower and cotyledon.	Ahg949485	0.402714	0.797661	1.30951	0.999982	8.893	0.175254	2.12588	0.460299	-1.64682	0.577769	2.50899	0.978969	0.108314	1	0.175254	4.97219	4.88721	4.09845	4.65261	4.60999	4.89002	3.28382	4.26128	2.47459	4.42057	2.53343	3.14286	3.8856	4.12946	6.34175	4.7856	3.89817	0	0	1.29939	6.05077	4.76702	5.3782	5.39866	2.5345	4.6413	3.34911	3.5083
g28932.t1	AT3G28480.2		protein_coding	Oxoglutarate/iron-dependent oxygenase		Ahg484624	-0.197596	0.938046	0.0852625	0.999982	-2.6167	0.175254	-0.25722	1	-0.232947	1	-0.348255	1	-0.638107	0.969866	0.175254	4.33992	4.28249	4.05539	4.22593	4.10384	4.8719	4.36622	4.44732	4.28516	5.89683	5.09825	5.09341	4.53267	6.17374	5.76565	5.49069	4.84896	7.76505	7.70379	6.7726	4.20525	5.00197	3.91459	4.37394	5.73963	5.48835	4.82935	5.35244
g29273.t1	AT3G44720.1	ADT4	protein_coding	arogenate dehydratase 4	Encodes a plastid-localized arogenate dehydratase involved in phenylalanine biosynthesis. Not less than six genes encoding ADT were identi%26#64257%3Bed in the Arabidopsis genome: ADT1 [At1g11790]%3B ADT2 [At3g07630]%3B ADT3 [At2g27820]%3B ADT4 [At3g44720]%3B ADT5 [At5g22630]%3B and ADT6 [At1g08250].	Ahg484876	-0.206724	0.929194	-1.98216	0.999982	9.08004	0.175254	-0.661014	1	-0.717509	1	-0.848277	1	-1.48934	0.915194	0.175254	4.12935	4.40183	4.71523	4.41547	4.66055	4.31136	4.93845	4.63679	6.25376	6.59787	6.01388	6.2885	4.39057	5.47205	0	3.28754	5.41714	0	0	1.80571	5.16561	4.62079	6.34877	5.37839	5.1029	4.77088	2.59625	4.15668
g30011.t1	AT2G30540.1		protein_coding	Thioredoxin superfamily protein		Ahg933555	0.831861	0.312023	0.261045	0.999982	4.65792	0.175254	-0.778119	1	-0.645697	1	0.249625	1	1.59481	0.823878	0.175254	4.75674	5.23783	3.87099	4.62185	3.86473	4.12184	3.68543	3.89067	4.46852	8.33631	5.31024	6.03836	6.24611	4.66921	7.9148	6.27671	4.84896	3.3251	0	2.72469	8.03724	5.87593	4.81978	6.24431	5.5074	5.29875	5.20041	5.33552
g30245.t1	AT1G61670.1		protein_coding	Lung seven transmembrane receptor family protein		Ahg924855	-0.220676	0.923422	-0.696683	0.999982	9.19561	0.175254	0.0528351	1	-0.38739	1	0.536322	1	0.773597	0.91793	0.175254	4.14438	4.37615	3.76913	4.09656	4.30889	4.72726	3.96381	4.33332	4.03685	4.83371	3.95035	4.27364	4.09309	4.22661	0	2.77323	2.71454	0	0	0.904847	6.99419	4.37539	4.92528	5.43162	4.27688	4.52013	4.07037	4.28913
g30407.t1	AT1G37130.1	NIA2,ATNR2,ARABIDOPSIS NITRATE REDUCTASE 2,B29,CHL3,CHLORATE RESISTANT 3,NR2,NITRATE REDUCTASE 2,NR,NITRATE REDUCTASE	protein_coding	nitrate reductase 2	Identified as a mutant resistant to chlorate. Encodes nitrate reductase structural gene. Involved in nitrate assimilation. Has nitrate reductase activity. Up-regulated by the fungus P. indica. Binds transcription factor At2g35940.	Ahg922794	0.278624	0.884971	-0.169941	0.999982	3.07927	0.175254	0.614383	1	-0.409916	1	0.968426	1	0.879805	0.874608	0.175254	8.31371	8.28987	8.36188	8.32182	7.93279	7.77622	8.51965	8.07622	7.53548	7.69299	7.70379	7.64408	8.70837	7.56153	7.07158	7.7805	7.67299	6.51128	0	4.72809	7.93809	8.23937	8.46979	8.21575	7.23654	8.22087	8.26986	7.90909
g04429.t1	AT4G28220.1	NDB1	protein_coding	NAD(P)H dehydrogenase B1		Ahg945213	0.0988363	0.970231	0.582657	0.999982	8.8124	0.176652	-0.447124	1	0.467596	1	0.703307	1	0.14009	1	0.176652	4.86961	4.87498	5.01134	4.91864	4.60974	5.16651	4.77973	4.85199	4.52481	4.74098	3.88126	4.38235	4.21617	5.62279	6.34175	5.39357	4.98191	0	0	1.66064	5.33106	5.10235	5.51379	5.31573	5.02458	5.67021	4.0514	4.9154
g08476.t1	AT5G50740.3		protein_coding	Heavy metal transport/detoxification superfamily protein		Ahg495136	0.305885	0.863619	-0.447131	0.999982	0.231564	0.888104	-1.15907	1	-1.9086	0.896296	2.66309	0.177334	0.0618609	1	0.177334	9.25151	9.25535	9.21302	9.23996	9.16085	8.58502	9.1504	8.96542	8.2458	7.05805	7.69123	7.66503	7.81835	7.9028	6.75233	7.49116	8.87148	5.21288	8.62651	7.57029	7.17923	7.38808	6.60159	7.0563	7.66056	4.84843	4.49219	5.66706
g09171.t1	AT4G01950.2	GPAT3,ATGPAT3,GLYCEROL-3-PHOSPHATE sn-2-ACYLTRANSFERASE 3	protein_coding	glycerol-3-phosphate acyltransferase 3	putative sn-glycerol-3-phosphate 2-O-acyltransferase	Ahg943550	0.29995	0.870098	-1.96579	0.999982	9.07822	0.177863	0.655521	1	0.862315	1	-0.861448	1	0.00633885	1	0.177863	4.2173	4.88412	5.0909	4.73077	4.1401	4.64911	4.62824	4.47248	5.58864	3.54244	2.90813	4.01307	3.27569	2.48107	0	1.91892	5.10363	0	0	1.70121	5.85051	4.0123	6.22435	5.36239	1.89675	0.22345	1.57287	1.23102
g31068.t1	AT1G07820.1		protein_coding	Histone superfamily protein		Ahg470793	0.382778	0.887942	-1.21676	0.999982	5.65243	0.413811	0.00445304	1	0.0340483	1	-3.55547	0.178832	0.335347	1	0.178832	3.64926	3.48807	2.77397	3.30377	3.75161	2.84467	2.25109	2.94912	2.77671	2.66123	2.03357	2.4905	2.04718	1.63609	0	1.22776	2.76855	0	0	0.922849	0	2.64308	2.42025	1.68778	3.75412	3.34936	2.71865	3.27404
g18615.t1	AT2G26550.1	HO2	protein_coding	heme oxygenase 2	Encodes a heme oxygenase-like protein lacking the conserved histidine residue at the active site that is usually involved in heme-iron coordination. It is unable to bind and degrade heme. Mutant analyses suggest a role in photomorphogenesis. The protein can bind the heme precursor%2C proto IX%2C which could be biologically significant and point to a role in the regulation of the two tetrapyrrole …	Ahg481515	0.0345305	0.993023	-0.368263	0.999982	8.78713	0.179155	0.603051	1	-0.471361	1	0.649169	1	-0.841589	0.930316	0.179155	5.47418	5.6234	5.56113	5.55291	5.41208	5.79356	5.44101	5.54888	3.91578	4.96251	3.32722	4.0685	4.42013	4.42433	0	2.94815	4.98191	0	0	1.66064	5.73711	5.10235	5.1283	5.32259	4.60755	4.3528	3.80188	4.25408
g22917.t1	AT1G63430.2		protein_coding	Leucine-rich repeat protein kinase family protein		Ahg475009	0.14261	0.958037	-0.851228	0.999982	8.85301	0.179155	0.650338	1	0.0119523	1	0.0896288	1	0.209054	1	0.179155	5.58853	5.72862	5.31227	5.54314	5.84449	5.19429	5.24661	5.42846	5.0316	5.38649	4.45715	4.95841	5.03116	4.56132	0	3.19749	5.9589	0	0	1.9863	4.97869	5.5364	5.39288	5.30266	5.06427	4.13625	5.2677	4.82274
g21907.t1	AT1G51340.2		protein_coding	MATE efflux family protein		Ahg314496	-0.0912457	0.980119	-0.453401	0.999982	9.1057	0.17996	0.208146	1	0.00311661	1	-0.438798	1	0.228254	1	0.17996	4.51	4.29433	4.02625	4.27686	5.27203	3.90361	3.92142	4.36569	5.72714	5.8964	5.75475	5.79276	5.86313	6.35699	0	4.07337	4.70251	0	0	1.5675	6.83795	4.99037	4.31833	5.38222	5.52614	1.87524	6.50378	4.63505
g27606.t1	AT5G24590.2	TIP,ANAC091,Arabidopsis NAC domain containing protein 91	protein_coding	TCV-interacting protein	Member of NAc protein family. Interacts with turnip crinkle virus (TCV) capsid protein. Transcription factor involved in regulating the defense response of Arabidopsis to TCV.	Ahg326748	-0.195825	0.942806	-0.569559	0.999982	9.24328	0.17996	-0.3866	1	0.833739	1	-1.2827	1	-0.202285	1	0.17996	5.00756	4.8932	3.78662	4.56246	5.30435	4.31136	4.73098	4.78223	5.0316	5.1545	5.27026	5.15212	5.39351	4.96571	0	3.45307	4.98191	0	0	1.66064	4.76391	4.35745	6.76073	5.29403	4.48129	4.41076	5.64199	4.84468
g11107.t1	AT3G20330.1	PYRB	protein_coding	PYRIMIDINE B	encodes aspartate carbamoyltransferase catalyzing the second step in the de novo pyrimidine ribonucleotide biosynthesis	Ahg929959	0.0510337	0.992335	-0.396157	0.999982	9.53941	0.180257	0.920973	1	-1.18519	0.831706	-1.63529	0.916475	-0.0994697	1	0.180257	3.6706	4.2686	4.5095	4.14957	2.64434	5.12381	4.54608	4.10474	5.01204	4.92084	4.45715	4.79668	4.40542	4.97975	4.79193	4.7257	3.22431	0	0	1.07477	7.52501	5.17587	3.06112	5.254	4.85391	6.40818	2.79179	4.68463
g13582.t1	AT1G24150.1	FH4,ATFH4,FORMIN HOMOLOGUE 4	protein_coding	formin homologue 4	Encodes a group I formin. Localized to cell junctions. Polymerizes actin. Binds profilin.	Ahg313260	-0.383192	0.939082	0.277168	0.999982	-2.9673	0.180257	-1.20809	1	0.789372	1	-0.56252	1	0.0474546	1	0.180257	1.67812	1.92489	2.16703	1.92334	2.87702	2.16719	1.49848	2.1809	3.53226	4.42057	4.22589	4.05957	3.14014	4.81727	6.34175	4.76639	2.71454	6.77167	6.3922	5.29281	3.28142	2.73212	3.39079	3.13477	5.81718	3.76173	3.00398	4.1943
g06608.t1	AT3G16140.1	PSAH-1	protein_coding	photosystem I subunit H-1	Encodes subunit H of photosystem I reaction center subunit VI.	Ahg474340	-1.07433	0.0134287	-1.32213	0.999982	0.818919	0.664157	-1.30245	1	-0.0536313	1	1.35895	1	2.90933	0.18031	0.18031	5.59484	5.61887	5.94664	5.72012	6.50163	6.85801	7.07761	6.81242	6.31114	5.59717	6.28961	6.06597	5.83411	4.81758	0	3.55056	4.68701	7.91819	0	4.20173	8.60461	6.75942	5.18682	6.85028	6.86016	4.54644	4.21563	5.20741
g00104.t1	AT5G16650.2		protein_coding	Chaperone DnaJ-domain superfamily protein		Ahg488524	-0.328319	0.860252	0.722011	0.999982	8.84662	0.181444	0.0196198	1	-0.93429	0.916031	-0.376262	1	-0.271936	1	0.181444	4.14438	4.29625	4.26948	4.23671	4.30889	5.01896	4.3978	4.57522	4.88878	3.30396	4.71715	4.3033	4.32956	5.51124	6.34175	5.39418	4.14499	0	0	1.38166	5.47948	5.73014	4.67171	5.29378	5.1681	5.61703	4.95714	5.24743
g01420.t1	AT1G78600.2	LZF1,BBX22,B-box domain protein 22,DBB3,DOUBLE B-BOX 3,STH3,SALT TOLERANCE HOMOLOG 3	protein_coding	light-regulated zinc finger protein 1		Ahg477024	0.0736973	0.982741	0.0433316	0.999982	4.28344	0.181444	0.0946363	1	0.223013	1	-0.810014	1	0.393928	1	0.181444	5.86755	5.88246	5.51468	5.7549	5.13499	6.45842	5.54338	5.71226	5.65319	3.54244	6.36336	5.18633	5.63954	6.30218	0	3.98058	5.9589	3.3251	0	3.09466	6.23163	6.92275	5.28375	6.14605	5.48564	6.95179	5.91811	6.11852
g01674.t1	AT1G79790.2	FHY1,AtcpFHy1,Arabidopsis thaliana chloroplast FMN hydrolase 1	protein_coding	Haloacid dehalogenase-like hydrolase (HAD) superfamily protein	Encodes a chloroplast-localized FMN hydrolase that whose phosphatase activity is FMN-specific.	Ahg477291	-0.176973	0.938046	-0.446818	0.999982	8.74358	0.181444	-0.435132	1	-0.627294	1	0.602108	1	0.12429	1	0.181444	5.87659	5.98796	6.12904	5.99786	6.18978	6.36373	6.05006	6.20119	4.63119	6.544	5.27026	5.48182	5.65827	6.05942	0	3.9059	5.59373	0	0	1.86458	5.61404	5.15525	5.06375	5.27768	4.95238	6.54388	5.20041	5.56556
g02648.t1	AT3G01660.1		protein_coding	S-adenosyl-L-methionine-dependent methyltransferases superfamily protein		Ahg340279	0.0245184	0.997182	1.10958	0.999982	8.79983	0.181444	1.60216	0.974447	0.601038	1	2.11319	0.43482	1.03565	0.881521	0.181444	3.71156	4.06073	4.70736	4.15988	4.49092	3.42977	4.51761	4.1461	3.78362	4.69228	2.59945	3.69178	4.68656	3.38843	7.55394	5.20964	5.21587	0	0	1.73862	4.97869	5.5699	5.20213	5.25024	4.90202	3.25454	3.53019	3.89558
g02881.t1	AT4G39890.1	RABH1c,AtRABH1c,RAB GTPase homolog H1C	protein_coding	RAB GTPase homolog H1C		Ahg943991	0.0893135	0.982011	0.420521	0.999982	-3.46142	0.181444	0.10733	1	0.232979	1	-0.964216	1	1.07453	0.915194	0.181444	3.09035	3.23131	3.26968	3.19711	3.07733	3.42977	2.88539	3.13083	2.54705	2.66123	2.20623	2.4715	3.42897	3.11078	0	2.17992	0	7.09096	5.98288	4.35795	3.81605	2.9868	1.3394	2.71408	2.63703	3.72564	1.86128	2.74132
g02960.t1	AT4G37590.1	NPY5,MEL1,MAB4/ENP/NPY1-LIKE 1	protein_coding	Phototropic-responsive NPH3 family protein	A member of the NPY gene family (NPY1/AT4G31820%2C NPY2/AT2G14820%2C NPY3/AT5G67440%2C NPY4/AT2G23050%2C NPY5/AT4G37590). Involved in auxin-mediated organogenesis.	Ahg350509	0.509626	0.611478	0.091246	0.999982	8.94437	0.181444	-0.379549	1	0.240121	1	2.2511	0.771941	0.428386	1	0.181444	5.82619	5.68745	5.55605	5.6899	5.24731	5.0798	5.34708	5.22473	4.31738	4.00805	3.37826	3.90123	5.44475	3.91215	0	3.11897	5.89289	0	0	1.9643	4.51145	5.13432	6.08168	5.24249	3.95667	3.61164	4.74921	4.10584
g05674.t1	AT3G13360.2	WIP3	protein_coding	WPP domain interacting protein 3	Encodes an outer nuclear membrane protein that anchors RanGAP1 to the nuclear envelope. It interacts with SUN proteins and is required for maintaining the elongated nuclear shape of epidermal cells.	Ahg904239	0.107238	0.968137	-0.475692	0.999982	8.97241	0.181444	-0.0300462	1	-0.683009	1	0.0266936	1	0.165756	1	0.181444	4.84221	4.67888	4.06974	4.53028	4.74539	4.31136	4.33394	4.46356	4.43953	4.69228	4.30717	4.47966	4.32956	4.83282	0	3.05413	3.89817	0	0	1.29939	6.59923	4.8434	4.61877	5.3538	4.72364	3.88135	4.19659	4.2672
g07712.t1	AT5G46550.1		protein_coding	DNA-binding bromodomain-containing protein		Ahg915411	-0.0353501	0.993094	-0.231862	0.999982	8.87509	0.181444	-0.333854	1	0.513399	1	0.00413575	1	0.222105	1	0.181444	4.84166	4.95955	4.82735	4.87618	4.50239	5.22155	5.10744	4.94379	4.88878	4.58965	4.49372	4.65738	5.03116	4.31784	4.79193	4.71365	4.70251	0	0	1.5675	6.31303	4.54861	5.1283	5.32998	4.9203	3.83129	4.48358	4.41173
g08418.t1	AT5G51300.1	AtSF1,Arabidopsis SF1 homolog	protein_coding	splicing factor-like protein	Encodes a nuclear localized splicing factor homolog that is involved in alternative splicing of some mRNAs.	Ahg495202	-0.0099268	0.998303	-0.474296	0.999982	8.76939	0.181444	0.191102	1	0.0349836	1	-0.142732	1	-0.680175	0.969866	0.181444	4.8074	5.09157	4.54404	4.81434	5.0329	4.84883	4.67641	4.85271	5.03973	4.78809	4.9798	4.93587	4.61013	5.53197	0	3.3807	4.70251	0	0	1.5675	5.33106	5.29417	5.22298	5.28273	5.59693	4.49891	4.97588	5.02391
g09080.t1	AT4G02650.1		protein_coding	ENTH/ANTH/VHS superfamily protein		Ahg943462	-0.336305	0.973269	0.942611	0.999982	-5.72527	0.181444	1.172	1	0.925439	1	-0.511167	1	-1.01713	0.991058	0.181444	0.632293	0.80396	1.22026	0.885505	1.67282	1.26099	0	0.977937	0.911342	0	2.31503	1.07546	1.56268	0.938564	0	0.833749	3.60023	6.51128	0	3.3705	0	0	1.1534	0.384465	1.70919	0.416888	0.729725	0.951935
g09579.t1	AT2G47450.1	CAO,CPSRP43,CHLOROPLAST SIGNAL RECOGNITION PARTICLE 43	protein_coding	chloroplast signal recognition particle component (CAO)	A component of the chloroplast signal recognition particle pathway that is involved in LHCP targeting. It is downregulated in response to high light. It recognizes the DPLG motif in Lhcb1.	Ahg935733	0.619203	0.568974	1.14592	0.999982	9.69721	0.181444	-0.448827	1	0.130981	1	0.938589	1	0.51722	0.9901	0.181444	7.30324	7.30727	7.96015	7.52355	7.32673	6.50353	6.98818	6.93948	5.45017	3.54244	4.30717	4.43326	7.30156	5.49178	0	4.26445	7.43862	0	0	2.47954	0	6.67724	6.61517	4.4308	6.07691	6.04802	6.57862	6.23452
g11004.t1	AT5G59540.1		protein_coding	2-oxoglutarate (2OG) and Fe(II)-dependent oxygenase superfamily protein		Ahg496088	-1.34696	0.180531	-1.33812	0.999982	9.02515	0.181444	0.872563	1	-0.104102	1	-0.634932	1	0.00492254	1	0.181444	2.37454	2.12317	1.80469	2.1008	2.64434	3.83468	3.34017	3.27306	4.09934	4.08552	4.01339	4.06608	2.77865	3.58416	0	2.12094	3.89817	0	0	1.29939	6.72352	4.91876	4.38515	5.34248	2.10137	5.5922	4.34542	4.013
g11378.t1	AT3G53710.1	AGD6	protein_coding	ARF-GAP domain 6	A member of ARF GAP domain (AGD)%2C A thaliana has 15 members%2C grouped into four classes.	Ahg485760	0.136242	0.955409	-0.734065	0.999982	8.83586	0.181444	-0.5037	1	-0.317863	1	-0.699548	1	0.236488	1	0.181444	5.12591	5.46798	5.83764	5.47718	5.10778	5.30036	5.71614	5.37476	5.42081	5.08074	5.06748	5.18968	5.00213	5.1508	0	3.38431	5.10363	0	0	1.70121	4.76391	5.48773	5.50409	5.25191	5.03471	5.32913	5.04607	5.13664
g11999.t1	AT5G21222.1		protein_coding	protein kinase family protein		Ahg489029	0.277423	0.873433	-0.342716	0.999982	8.81849	0.181444	0.455456	1	-0.0778262	1	0.487886	1	-0.183186	1	0.181444	5.78361	5.67697	5.37718	5.61259	5.60605	5.26149	5.24661	5.37138	4.37975	5.32392	3.32722	4.34363	4.95242	3.65655	4.79193	4.46697	5.10363	0	0	1.70121	6.05362	5.08064	4.85072	5.32833	4.34292	4.82304	4.49219	4.55272
g13482.t1	AT1G20823.1		protein_coding	RING/U-box superfamily protein		Ahg472318	-0.252305	0.951367	-0.905411	0.999982	8.79494	0.181444	-0.630518	1	-0.0737604	1	-0.0924719	1	1.07667	0.734991	0.181444	3.12108	3.73413	4.56121	3.80547	4.84762	3.33312	4.04582	4.07552	6.0192	6.67509	4.98754	5.89395	4.3139	4.99365	7.33283	5.54679	3.60023	0	0	1.20008	6.05362	4.93094	4.93974	5.3081	5.3477	4.50956	3.08083	4.3127
g13875.t1	AT1G19720.1		protein_coding	Pentatricopeptide repeat (PPR-like) superfamily protein		Ahg335224	0.912018	0.134879	0.542127	0.999982	8.9126	0.181444	-0.0269188	1	-0.150788	1	0.562415	1	0.096501	1	0.181444	4.53508	4.85653	4.82083	4.73748	3.43932	4.2597	4.0054	3.90147	3.95727	0	4.40887	2.78871	3.83228	3.62117	0	2.48448	4.98191	0	0	1.66064	6.39008	5.0586	4.60069	5.34979	4.39053	4.80586	4.44936	4.54858
g14125.t1	AT5G25270.1		protein_coding	Ubiquitin-like superfamily protein		Ahg489377	0.326552	0.841206	-0.530961	0.999982	8.8772	0.181444	0.0566377	1	0.213883	1	-0.205066	1	-0.0019283	1	0.181444	4.60196	4.73046	5.02613	4.78618	4.38642	4.38553	4.73098	4.50098	5.01204	5.55938	5.12838	5.23327	4.69867	4.40365	6.34175	5.14802	4.35568	0	0	1.45189	6.31303	4.8042	4.92528	5.3475	4.81953	4.99962	5.1478	4.98899
g17406.t1	AT1G48600.2	PMEAMT,AtPMEAMT	protein_coding	S-adenosyl-L-methionine-dependent methyltransferases superfamily protein	Encodes a phosphoethanolamine N-methyltransferase that catalyses the last two methylation steps of the three sequential methylations of phosphoethanolamine (PEA) that are required for the synthesis of phosphocholine (PCho) in plants.	Ahg473996	0.426137	0.73775	0.473279	0.999982	9.07333	0.181444	-0.03513	1	-1.06516	1	0.780092	1	0.850712	0.960288	0.181444	5.82619	5.38027	5.21876	5.47508	5.1617	5.31308	4.8035	5.09276	4.11226	4.47916	4.43321	4.34154	5.50806	5.4112	0	3.63976	5.75105	0	0	1.91702	6.05362	6.05361	3.885	5.33074	5.3637	5.56693	4.54739	5.15934
g18359.t1	AT2G38170.3	CAX1,ATCAX1,RCI4,RARE COLD INDUCIBLE 4	protein_coding	cation exchanger 1	Encodes a high affinity vacuolar calcium antiporter. The residue His 338 is critical to Ca2+ transport activity. Disruption of CAX1 reduces manganese and zinc of shoot tissue and results in a decrease in the activity of vacuolar V-type proton ATPase.	Ahg482825	0.863811	0.277512	0.8907	0.999982	4.52235	0.181444	0.285425	1	-0.589651	1	0.423732	1	0.923096	0.834644	0.181444	7.1309	7.0676	6.51726	6.90525	5.51232	6.39997	6.33741	6.08323	6.38118	6.07834	6.41316	6.2909	7.1598	7.07169	8.44348	7.55832	7.15864	0	4.44283	3.86716	4.51145	6.70943	7.3855	6.20213	4.46656	8.57722	6.28989	6.44456
g20437.t1	AT3G52890.1	KIPK	protein_coding	KCBP-interacting protein kinase	KCBP-interacting protein kinase interacts specifically with the tail region of KCBP	Ahg485660	0.0700011	0.980698	0.393254	0.999982	8.77336	0.181444	-1.33389	1	-0.589243	1	-0.0476513	1	0.41879	1	0.181444	5.22117	5.43726	5.63538	5.43127	5.35151	5.45764	5.36317	5.39077	4.68158	2.18602	4.77543	3.88101	5.03116	4.42433	0	3.15183	5.32001	0	0	1.77334	5.16561	5.42019	5.20213	5.26264	4.97338	4.36458	4.8069	4.71496
g20499.t1	AT3G27030.1		protein_coding	transmembrane protein		Ahg322830	0.15516	0.948166	-0.379121	0.999982	8.76961	0.181444	-0.246506	1	0.372441	1	-0.785518	1	-0.575165	0.981739	0.181444	5.33039	5.52751	5.26939	5.37576	5.11691	5.10929	5.54338	5.25653	6.24541	4.96251	6.18132	5.79641	5.84423	5.4112	5.76565	5.6737	5.67453	0	0	1.89151	5.33106	4.91876	5.55194	5.26725	5.51458	5.84856	6.4863	5.94981
g21158.t1	AT3G56940.1	CRD1,ACSF,CHL27	protein_coding	dicarboxylate diiron protein%2C putative (Crd1)	Encodes a putative ZIP protein with varying mRNA accumulation in leaves%2C stems and roots. Has a consensus carboxylate-bridged di-iron binding site.	Ahg486137	0.3101	0.855623	0.584181	0.999982	3.15594	0.181444	-0.271752	1	-0.480318	1	0.595271	1	0.155135	1	0.181444	9.33825	9.41401	9.82573	9.526	9.38799	8.90489	9.45245	9.24844	7.68808	6.05927	7.24195	6.99643	8.40164	8.06631	7.07158	7.84651	9.43237	6.64734	0	5.3599	8.13	9.02242	7.82004	8.32415	7.72079	8.43503	8.10487	8.08689
g21240.t1							0.662354	0.938046	-0.666097	0.999982	-5.19751	0.181444	0.389835	1	2.3922	1	-0.24868	1	-1.28918	0.976037	0.181444	0.793579	1.60937	0.414106	0.939019	0.907162	0.432049	0.542369	0.627193	2.74957	0	2.59945	1.78301	0.901848	1.90684	0	0.936228	0	5.52701	0	1.84234	0	0.823488	0	0.274496	1.37231	1.22662	1.46233	1.35375
g21547.t1	AT3G18050.1		protein_coding	GPI-anchored protein		Ahg929671	0.471404	0.687721	0.72779	0.999982	8.87098	0.181444	0.836348	1	-0.0527716	1	3.61424	0.475173	0.635442	0.998771	0.181444	7.0751	7.11301	7.31672	7.16828	6.91009	6.57923	6.70235	6.73056	2.02955	4.64188	1.29035	2.65393	5.00213	3.62117	0	2.87443	6.81092	0	0	2.27031	4.51145	5.61402	5.55194	5.22581	2.63703	4.68892	2.30741	3.21112
g21942.t1	AT1G51630.1	MSR2,AtMSR2	protein_coding	O-fucosyltransferase family protein		Ahg923651	-0.3621	0.796509	0.218227	0.999982	8.74319	0.181444	0.607303	1	-0.264965	1	0.31578	1	0.267167	1	0.181444	4.77617	4.87498	4.91128	4.85414	5.05177	5.31308	5.34708	5.23731	4.82297	3.30396	5.06748	4.39813	4.83661	5.64938	0	3.49533	4.84896	0	0	1.61632	5.33106	5.23604	5.21408	5.26039	3.93542	5.7397	3.88994	4.52169
g23014.t1	AT5G53150.2		protein_coding	DnaJ heat shock amino-terminal domain protein		Ahg495386	0.148053	0.960779	1.22544	0.999982	-3.26783	0.181444	-0.380995	1	-0.319925	1	0.0531429	1	-0.541201	0.991058	0.181444	3.95271	3.60743	3.62106	3.72707	3.70444	3.28225	3.87685	3.62118	3.82903	0	3.42756	2.41886	3.3696	3.50949	4.79193	3.89034	4.14499	6.1933	7.84066	6.05965	0	2.9868	3.99987	2.32889	4.09722	2.70669	3.95262	3.58551
g23388.t1	AT2G04039.3		protein_coding	DUF2996 family protein		Ahg480058	0.197317	0.928542	0.426806	0.999982	8.88989	0.181444	-0.0464473	1	-0.649996	1	0.474777	1	0.716859	0.959816	0.181444	5.10301	5.18704	5.35391	5.21465	5.06126	5.16651	4.91682	5.0482	3.47627	6.11576	5.00389	4.8653	5.02155	5.98482	5.76565	5.59067	4.98191	0	0	1.66064	6.14537	5.40279	4.4673	5.33849	5.63149	6.2425	5.62925	5.83442
g23953.t1	AT2G21440.1		protein_coding	RNA-binding (RRM/RBD/RNP motifs) family protein		Ahg481009	0.425243	0.735918	-0.501707	0.999982	8.79454	0.181444	0.00507753	1	0.538071	1	-0.603855	1	-0.31841	1	0.181444	5.11068	5.0877	5.32429	5.17422	4.4163	4.889	5.08143	4.79557	4.6566	4.64188	4.593	4.63049	4.11133	4.46481	4.79193	4.45603	5.75105	0	0	1.91702	5.73711	4.69412	5.4746	5.30194	4.84254	4.762	4.14384	4.5828
g24842.t1	AT5G33290.1	XGD1	protein_coding	xylogalacturonan deficient 1	Acts as a xylogalacturonan xylosyltransferase within the XGA biosynthesis pathway. Involved in pectin biosynthesis.	Ahg493575	-0.292074	0.886638	-0.320319	0.999982	8.7707	0.181444	-0.21768	1	0.509422	1	0.210747	1	0.0174192	1	0.181444	5.04008	5.14204	4.354	4.84538	5.51232	4.9226	5.042	5.15898	5.16154	3.42812	4.28058	4.29008	4.8904	4.12921	0	3.00654	4.53949	0	0	1.51316	5.95563	4.69412	5.20213	5.28396	4.27688	5.47754	3.5	4.41814
g25480.t1	AT3G44260.1	CAF1a,AtCAF1a,CCR4- associated factor 1a	protein_coding	Polynucleotidyl transferase%2C ribonuclease H-like superfamily protein	Encodes one of the homologs of the yeast CCR4-associated factor 1: AT3G44260 (CAF1a)%2C AT5G22250 (CAF1b). Has mRNA deadenylation activity. Also plays a role in plant defense responses.	Ahg484842	1.1364	0.0223515	-0.252017	0.999982	4.30138	0.181444	-2.62046	0.643408	0.659304	1	-2.59026	1	1.30571	0.482783	0.181444	6.54587	6.50212	4.5606	5.86953	5.22148	5.17991	4.07853	4.82664	7.011	4.47916	5.48202	5.65739	6.73439	5.83334	0	4.18924	6.35184	4.25126	4.42901	5.0107	3.81605	7.2413	9.02301	6.69345	5.14922	5.0777	2.79179	4.33957
g25600.t1	AT1G57613.1		protein_coding	hypothetical protein		Ahg926344	-0.430077	0.940895	2.64223	0.999982	-6.74121	0.181444	4.378	0.460299	3.1255	1	5.83312	0.193246	-4.78128	0.590252	0.181444	0.242867	1.31717	2.7338	1.43128	1.20978	0.764089	3.05342	1.67577	0	0	2.08856	0.696185	0	0.384646	5.76565	2.0501	0	0	7.70379	2.56793	2.42265	0	0	0.807551	1.37231	0	0	0.457436
g26478.t1	AT1G64970.1	G-TMT,TMT1,VTE4,VITAMIN E DEFICIENT 4	protein_coding	gamma-tocopherol methyltransferase	gamma-tocopherol methyltransferase (g-TMT) mRNA%2C nuclear%3B mutant has Deficient in alpha and beta tocopherol%3B Accumulates gamma tocopherol in leaves	Ahg475500	-0.220576	0.913934	1.10306	0.999982	8.97299	0.181444	-0.0563575	1	-0.225472	1	0.679233	1	0.950122	0.812775	0.181444	5.21406	5.11124	4.82083	5.04871	5.30435	5.41104	5.17552	5.29697	5.23086	0	5.63802	3.62296	5.48727	5.62279	4.79193	5.30066	5.41714	0	0	1.80571	4.20525	5.95562	5.4845	5.21512	4.86519	6.98461	5.23445	5.69475
g29320.t1	AT5G57035.1		protein_coding	U-box domain-containing protein kinase family protein		Ahg332000	0.311772	0.950245	0.914068	0.999982	-3.34536	0.181444	1.21668	1	0.884035	1	-0.305469	1	0.749242	1	0.181444	1.90412	3.38007	3.63696	2.97372	2.77047	1.36438	3.76749	2.63411	2.81423	0	3.1985	2.00424	2.96388	3.01969	0	1.99452	0	7.06008	6.3922	4.48409	0	3.66986	2.51446	2.06144	2.44593	1.7608	3.05325	2.41999
g30504.t1	AT1G65320.1	CBSX6	protein_coding	Cystathionine beta-synthase (CBS) family protein		Ahg475589	-0.0847081	0.977221	-0.601181	0.999982	8.7352	0.181444	-0.722333	1	-0.412802	1	-0.0731097	1	0.676563	0.953087	0.181444	4.71706	4.83783	4.56121	4.70537	5.08935	4.68872	4.65462	4.8109	5.42081	3.54244	5.56279	4.84201	4.28205	5.49178	0	3.25794	4.70251	0	0	1.5675	5.47948	5.18607	5.1283	5.26462	5.08371	4.94575	5.31618	5.11521
g31795.t1	AT1G24735.2		protein_coding	S-adenosyl-L-methionine-dependent methyltransferases superfamily protein		Ahg313414	-0.359699	0.831646	-0.0311192	0.999982	8.78372	0.181444	0.62964	1	-0.475572	1	0.706628	1	0.0335039	1	0.181444	5.42577	5.43726	4.354	5.07235	5.46307	5.6098	5.33081	5.46789	5.17918	4.69228	4.01629	4.62925	5.70706	5.02106	0	3.57604	5.10363	0	0	1.70121	4.97869	5.32182	5.44449	5.24834	4.98377	5.45016	5.88099	5.43831
g26652.t1	AT1G59870.1	PEN3,ABCG36,ATP-binding cassette G36,ATABCG36,Arabidopsis thaliana ATP-binding cassette G36,ATPDR8,ARABIDOPSIS PLEIOTROPIC DRUG RESISTANCE 8,PDR8,PLEIOTROPIC DRUG RESISTANCE 8	protein_coding	ABC-2 and Plant PDR ABC-type transporter family protein	ATP binding cassette transporter. Localized to the plasma membrane in uninfected cells. In infected leaves%2C the protein concentrated at infection sites. Contributes to nonhost resistance to inappropriate pathogens that enter by direct penetration in a salicylic acid%E2%80%93dependent manner. Required for mlo resistance. Has Cd transporter activity (Cd2+ extrusion pump) and contributes to heavy …	Ahg475320	0.383743	0.787896	-1.04323	0.999982	-1.8866	0.18155	-1.10882	1	-0.455479	1	0.139469	1	0.216451	1	0.18155	8.0399	8.18192	7.58875	7.93686	7.66836	7.61342	7.47998	7.58725	8.97077	9.98299	9.82528	9.59302	8.17114	9.33333	9.2648	8.92309	8.41106	11.7092	11.2335	10.4512	9.38439	8.68563	8.89498	8.98834	9.68136	9.78409	7.92767	9.13104
g28776.t1	AT1G52000.1		protein_coding	Mannose-binding lectin superfamily protein		Ahg914363	-1.15412	0.365818	-2.17054	0.999982	1.52492	0.355887	0.12217	1	-2.18568	0.181917	-1.21238	1	-0.0375221	1	0.181917	5.51524	6.10166	5.48821	5.7017	8.31924	6.61564	5.78892	6.90793	8.7592	8.15501	7.70126	8.20516	6.83437	6.78238	4.79193	6.13622	5.41714	7.42976	8.62651	7.1578	8.48642	7.44684	9.81817	8.58381	7.67662	5.46117	7.19897	6.77892
g00772.t1	AT4G32020.1		protein_coding	serine/arginine repetitive matrix-like protein		Ahg491533	0.205463	0.932007	-1.10651	0.999982	3.25952	0.182248	-0.521451	1	0.666562	1	-0.260541	1	0.923937	0.902279	0.182248	8.63506	8.66274	7.28631	8.19471	8.34085	8.03432	7.69858	8.02458	8.34684	7.22998	9.12605	8.23429	7.5101	8.62177	4.79193	6.9746	8.33853	6.64734	6.71069	7.23219	7.26355	7.99432	10.4201	8.55933	8.38262	7.4558	8.23561	8.02468
g05683.t1	AT3G13300.1	VCS	protein_coding	Transducin/WD40 repeat-like superfamily protein	Encodes VCS (VARICOSE). Involved in mRNA decapping. VCS forms a mRNA decapping complex with DCP1 (At1g08370) and DCP2 (At5g13570). Unlike DCP2%2C VCS itself does not have mRNA decapping activity in vitro. DCP1%2C DCP2 and VCS colocalize in cytoplasmic loci%2C which are putative Arabidopsis mRNA processing bodies. Null mutants of DCP1%2C DCP2%2C and VCS accumulate capped mRNAs with a reduced degra…	Ahg341449	0.196297	0.929194	-0.042619	0.999982	4.12442	0.182248	-0.0433665	1	0.166768	1	-0.128208	1	-0.264559	1	0.182248	5.84472	5.92696	5.91122	5.8943	5.94015	5.72855	5.51486	5.72785	6.22856	7.02893	6.08957	6.44902	6.16113	6.09854	8.20322	6.82096	6.35184	3.3251	0	3.22564	6.78187	5.45436	6.20053	6.14559	6.20228	6.99601	6.19374	6.46401
g06184.t1	AT3G04470.1		protein_coding	Ankyrin repeat family protein		Ahg927990	0.17435	0.938046	0.279549	0.999982	8.73591	0.182866	-1.01242	1	-0.488093	1	-0.0726132	1	-0.15473	1	0.182866	5.44412	5.34099	5.07675	5.28729	5.08935	5.12381	5.24661	5.15326	5.12559	4.58965	5.17243	4.96256	5.77727	4.65178	6.34175	5.59027	5.75105	0	0	1.91702	5.61404	4.81738	5.35021	5.26054	5.21294	4.6413	4.3902	4.74814
g15192.t1	AT1G49320.1	USPL1,ATUSPL1,unknown seed protein like 1	protein_coding	unknown seed protein like 1	Encodes USPL1%2C a BURP domain protein targeted to the protein storage vacuoles. Overexpression of USPL1 affects seed development%2C protein storage vacuoles and lipid vesicles morphology and function.	Ahg474072	-0.804468	0.297659	-0.601202	0.999982	3.02479	0.182866	-0.408794	1	1.22462	1	-0.598103	1	0.889687	0.874608	0.182866	5.93935	6.00121	4.75112	5.56389	6.67506	6.3378	6.16811	6.39366	5.97847	6.42966	4.22254	5.54356	6.24339	5.73174	0	3.99171	6.37523	5.06519	4.44283	5.29442	7.18659	7.53874	6.85427	7.1932	8.12859	8.13238	7.68236	7.98111
g03344.t1	AT2G34470.2	UREG,PSKF109	protein_coding	urease accessory protein G	Encodes a urease accessory protein which is essential for the activation of plant urease.	Ahg901275	-0.102014	0.972293	0.791033	0.999982	8.77898	0.183095	-0.354316	1	-0.0128938	1	0.487949	1	0.738648	0.960288	0.183095	5.44412	5.41852	5.76893	5.54385	5.94015	5.80262	5.24661	5.66313	3.95727	4.15905	3.88126	3.99919	5.26906	5.65814	0	3.6424	5.21587	0	0	1.73862	4.97869	5.04745	5.66069	5.22895	5.1862	4.20338	4.52005	4.63655
g07284.t1	AT5G67030.1	ABA1,ATABA1,ARABIDOPSIS THALIANA ABA DEFICIENT 1,ATZEP,ARABIDOPSIS THALIANA ZEAXANTHIN EPOXIDASE,IBS3,IMPAIRED IN BABA-INDUCED STERILITY 3,LOS6,LOW EXPRESSION OF OSMOTIC STRESS-RESPONSIVE GENES 6,NPQ2,NON-PHOTOCHEMICAL QUENCHING 2,ZEP,ZEAXANTHIN EPOXIDASE	protein_coding	zeaxanthin epoxidase (ZEP) (ABA1)	Encodes a single copy zeaxanthin epoxidase gene that functions in first step of the biosynthesis of the abiotic stress hormone abscisic acid (ABA). Mutants in this gene are unable to express female sterility in response to beta-aminobutyric acid%2C as wild type plants do.	Ahg496897	0.235967	0.908219	0.536564	0.999982	3.06886	0.183095	0.104789	1	-0.205405	1	0.655548	1	0.731063	0.930487	0.183095	7.10231	6.97868	7.07845	7.05315	6.85115	7.00886	6.68965	6.84989	6.50527	6.58459	7.33532	6.8084	7.41969	7.69515	7.9148	7.67655	7.07181	3.3251	6.3922	5.59637	8.03724	7.74627	6.93686	7.57346	7.5583	7.96349	7.95855	7.82678
g04008.t1	AT1G72500.1		protein_coding	inter alpha-trypsin inhibitor%2C heavy chain-like protein		Ahg476383	-0.388577	0.763113	0.604467	0.999982	8.78929	0.183609	-0.141682	1	0.186033	1	0.504723	1	0.851825	0.902607	0.183609	5.22825	4.76054	4.98128	4.99002	5.51922	5.3506	5.33081	5.40021	4.73026	3.92618	5.54056	4.73233	4.7226	5.30371	7.07158	5.6993	5.67453	0	0	1.89151	4.76391	5.5284	5.33935	5.21055	4.85391	5.35298	4.92624	5.04438
g03824.t1	AT1G70820.1		protein_coding	phosphoglucomutase%2C putative / glucose phosphomutase		Ahg476213	-0.222981	0.913934	0.286251	0.999982	4.46783	0.183809	-0.0273793	1	-0.740493	1	1.31708	1	1.54771	0.300122	0.183809	6.40578	6.51179	6.5987	6.50542	6.81516	6.558	6.89721	6.75679	5.39084	4.69228	6.06929	5.38414	6.08011	6.14288	4.79193	5.67164	6.53611	3.3251	0	3.28707	5.47948	7.39469	5.3717	6.08196	5.45611	6.45301	5.43071	5.77994
g00942.t1	AT1G74060.1		protein_coding	Ribosomal protein L6 family protein		Ahg476546	-0.113931	0.968051	1.6571	0.999982	9.67258	0.184478	1.23928	1	1.00439	1	0.00863872	1	-1.19033	0.648986	0.184478	6.6158	6.55878	6.97739	6.71732	6.77219	7.28931	6.51226	6.85792	5.54385	0	5.98395	3.8426	4.82262	5.87043	8.06621	6.25309	7.23496	0	0	2.41165	0	6.10823	7.02117	4.37647	5.30808	4.91018	4.67618	4.96481
g01098.t1	AT1G75540.1	BBX21,AtBBX21,B BOX 21,LHUS,long hypocotyl under shade,STH2,salt tolerance homolog2	protein_coding	salt tolerance homolog2	Encodes a B-box zinc finger transcription factor BBX21 (also named STH2/salt tolerance homolog2 and LHUS/long hypocotyl under shade). Interacts with COP1 to control de-etiolation. Also genetically interacts with COP1 to regulate shade avoidance.	Ahg476701	0.09921	0.972293	0.0153682	0.999982	8.95964	0.184478	-0.1153	1	0.0279774	1	0.318353	1	-0.265907	1	0.184478	4.27309	4.73046	4.25699	4.42018	4.37124	4.36123	4.33394	4.35547	3.82903	4.00805	4.19775	4.01161	3.81012	3.75778	5.76565	4.44452	3.60023	0	0	1.20008	6.59923	4.12266	5.14087	5.28759	3.86974	5.13646	4.19659	4.40093
g04431.t1	AT4G28200.1		protein_coding	U3 small nucleolar RNA-associated-like protein		Ahg945215	0.52155	0.6099	-0.293782	0.999982	8.90575	0.184478	-0.275109	1	0.225006	1	-0.77165	1	-0.0965456	1	0.184478	5.91216	5.90509	6.09084	5.96936	5.08935	5.64041	5.74097	5.49025	5.16154	3.92618	5.27026	4.78599	5.1594	4.83282	0	3.33074	5.75105	0	0	1.91702	4.20525	5.41152	5.90134	5.1727	6.00225	5.5922	5.40852	5.66765
g07569.t1	AT5G64270.1		protein_coding	splicing factor		Ahg496629	-0.231658	0.91048	0.447486	0.999982	8.70091	0.184478	-1.95573	0.922464	-0.0973189	1	-0.306617	1	-0.202823	1	0.184478	4.70697	4.94652	5.30622	4.98657	4.80308	5.41104	5.51486	5.24299	4.95173	0	5.80589	3.58587	4.37555	4.65178	4.79193	4.60642	5.10363	0	0	1.70121	5.73711	4.86896	5.10283	5.2363	4.72364	5.61703	4.74921	5.02996
g07813.t1	AT5G47230.1	ERF5,ATERF-5,ETHYLENE RESPONSIVE ELEMENT BINDING FACTOR- 5,ATERF5,ETHYLENE RESPONSIVE ELEMENT BINDING FACTOR 5,AtMACD1,ERF102	protein_coding	ethylene responsive element binding factor 5	encodes a member of the ERF (ethylene response factor) subfamily B-3 of ERF/AP2 transcription factor family (ATERF-5). The protein contains one AP2 domain. There are 18 members in this subfamily including ATERF-1%2C ATERF-2%2C AND ATERF-5.	Ahg494253	0.220188	0.975453	0.799731	0.999982	9.28505	0.184478	-1.90377	1	2.01828	1	-0.0609172	1	0.262091	1	0.184478	1.50255	1.42129	1.31969	1.41451	1.57024	1.03383	1.24433	1.2828	2.17734	0	0.784871	0.987403	2.22988	1.15196	0	1.12728	1.91912	0	0	0.639707	5.16561	3.49344	6.86291	5.17399	1.89675	1.50728	1.21204	1.53869
g08162.t1	AT1G25350.2	OVA9	protein_coding	glutamine-tRNA ligase%2C putative / glutaminyl-tRNA synthetase%2C putative / GlnRS		Ahg472840	-0.0130995	0.997851	0.440485	0.999982	4.09341	0.184478	-0.518606	1	0.195267	1	-0.346362	1	0.271389	1	0.184478	5.71477	5.58469	5.46124	5.5869	5.70014	5.65048	5.54338	5.63133	5.9592	2.66123	5.58469	4.73504	5.72493	5.65814	4.79193	5.39167	5.41714	3.3251	0	2.91408	6.72352	6.07572	5.57065	6.1233	6.05245	5.24241	5.55038	5.61508
g08884.t1	AT4G00260.1	MEE45	protein_coding	Transcriptional factor B3 family protein		Ahg932560	0.176613	0.939704	0.97046	0.999982	8.69031	0.184478	-1.11538	1	-0.188592	1	1.16591	1	-0.710198	0.959816	0.184478	4.88759	5.2235	4.94281	5.01797	4.93278	4.68872	5.00147	4.87432	4.28516	0	4.22589	2.83702	4.49149	4.65178	0	3.04776	4.98191	0	0	1.66064	5.47948	5.10235	5.08992	5.22392	4.48129	4.88978	4.24748	4.53952
g10349.t1	AT4G24740.1	FC2,AFC2,FUS3-complementing gene 2,AME1	protein_coding	LAMMER-type protein kinase AFC2	a LAMMER-type protein kinase that co-precipitates with serine/arginine-rich (SR) proteins in vitro%2C interaction modulated by phosphorylation of the proteins.	Ahg945626	-0.028325	0.996406	-0.700571	0.999982	8.6938	0.184478	-0.0201133	1	-0.12047	1	-0.543856	1	0.310894	1	0.184478	4.50044	4.68934	4.45587	4.54855	4.29287	4.40943	5.1198	4.60737	3.91578	4.87793	5.6691	4.82094	4.51907	4.48464	0	3.00124	4.53949	0	0	1.51316	5.61404	4.86896	5.20213	5.22838	4.58043	5.28642	4.79555	4.88747
g10533.t1	AT5G10690.1		protein_coding	pentatricopeptide (PPR) repeat-containing protein / CBS domain-containing protein		Ahg940537	0.337817	0.832446	1.34805	0.999982	8.81263	0.184478	-0.922876	1	-0.32363	1	0.0583358	1	-0.554998	0.9901	0.184478	5.76914	5.9493	5.65931	5.79258	5.68795	5.65048	5.1198	5.48608	4.07504	0	4.75626	2.94377	5.04071	4.72027	0	3.25366	5.41714	0	0	1.80571	6.31303	4.8042	4.67171	5.26298	5.29863	5.42788	5.13885	5.28845
g11015.t1	AT5G59450.1		protein_coding	GRAS family transcription factor		Ahg496077	0.50513	0.62425	-0.675538	0.999982	3.6734	0.184478	0.0423387	1	0.571191	1	-1.13119	1	-0.135313	1	0.184478	5.43803	5.5449	5.40575	5.46289	5.0986	4.83707	5.06185	4.99917	6.13221	5.35554	5.76812	5.75196	5.63954	5.97083	0	3.87012	6.02202	4.25126	0	3.42443	5.95563	6.26569	7.27864	6.49999	5.07403	5.30488	5.72214	5.36702
g11442.t1	AT3G54230.2	SUA	protein_coding	suppressor of abi3-5	Encodes a splicing factor SUA (suppressor of abi3-5)%2C homologous to the human protein RBM5. Controls alternative splicing of the developmental regulator ABI3.	Ahg485820	-0.143159	0.957075	-1.38554	0.999982	8.7091	0.184478	-0.493524	1	0.324417	1	-0.453394	1	0.182823	1	0.184478	4.63427	4.97246	4.77777	4.79483	5.01319	4.70812	5.15719	4.9595	5.28074	5.58628	5.36188	5.40963	4.49149	4.61627	0	3.03592	4.14499	0	0	1.38166	5.73711	4.77745	5.20213	5.2389	4.88749	5.34705	4.16164	4.79873
g14208.t1	AT2G15020.1		protein_coding	hypothetical protein		Ahg480385	0.874621	0.194951	0.793171	0.999982	3.20404	0.184478	0.742568	1	-0.683618	1	-0.335548	1	0.444827	1	0.184478	6.73365	6.43614	7.07489	6.74823	6.31005	5.74743	5.66515	5.90754	6.71333	5.53113	5.38702	5.87716	7.58705	6.01921	7.55394	7.0534	6.35184	5.78482	0	4.04555	7.55878	8.28991	6.6855	7.5114	6.60346	6.10882	7.43315	6.71514
g15660.t1	AT5G07240.2	IQD24	protein_coding	IQ-domain 24		Ahg940182	0.0363862	0.993163	1.24425	0.999982	8.67759	0.184478	-0.15884	1	1.09534	1	0.230304	1	0.565592	0.9901	0.184478	4.50044	4.29625	4.56121	4.45264	4.22696	4.60839	4.51761	4.45099	2.65186	0	2.97598	1.87595	2.90947	3.91215	0	2.27388	4.35568	0	0	1.45189	5.61404	5.03621	4.99618	5.21548	2.21152	5.32913	2.17347	3.23804
g15885.t1	AT5G48240.3		protein_coding	Rrp15p protein		Ahg494878	0.0286065	0.995905	0.00258703	0.999982	8.90647	0.184478	0.511555	1	-0.0673681	1	-0.775311	1	-0.399637	1	0.184478	4.79535	5.119	4.8377	4.91735	4.66055	5.3382	4.75556	4.91811	4.2522	4.47916	3.1028	3.94472	3.89679	4.54253	4.79193	4.41042	5.67453	0	0	1.89151	6.53283	4.60567	4.75584	5.29811	4.56668	4.55139	2.54293	3.887
g16938.t1	AT1G48920.1	NUC-L1,ATNUC-L1,nucleolin like 1,NUC1,nucleolin 1,PARL1,PARALLEL 1	protein_coding	nucleolin like 1	Encodes ATNUC-L1 (NUCLEOLIN LIKE 1)%2C the predominant form of the two nucleolin proteins found in Arabidopsis. This protein is involved in rRNA processing%2C ribosome biosynthesis%2C and vascular pattern formation. PARL1 localizes to the nucleolus and parl1 mutants accumulate elevated levels of the unspliced 35S pre-rRNA. parl1 mutants also have defects in cotyledon%2C leaf%2C sepal%2C and petal…	Ahg358053	-0.169206	0.940895	0.133495	0.999982	9.63332	0.184478	-0.0214071	1	0.110793	1	0.438204	1	0.057813	1	0.184478	6.5023	6.54674	6.75786	6.6023	6.68926	7.04745	6.66391	6.80021	5.91776	3.92618	5.72932	5.19109	5.5753	6.0528	4.79193	5.47334	6.40016	0	0	2.13339	0	6.65538	6.50279	4.38606	6.44335	6.6097	5.77513	6.27606
g20172.t1	AT4G15180.1	SDG2,ATXR3	protein_coding	SET domain protein 2		Ahg493373	0.218587	0.921119	-0.800816	0.999982	8.73676	0.184478	-0.131309	1	0.43245	1	-0.148897	1	-0.107761	1	0.184478	5.42577	4.96386	5.19277	5.19414	5.44144	4.38553	5.17552	5.00083	4.82297	4.74098	5.69953	5.08783	5.03116	4.40365	0	3.14494	5.32001	0	0	1.77334	4.97869	5.04745	5.57065	5.19893	5.37163	4.63158	5.33199	5.11173
g20420.t1	AT3G53000.1	PP2-A15,AtPP2-A15,phloem protein 2-A15	protein_coding	phloem protein 2-A15		Ahg938194	-0.112976	0.972293	-0.215878	0.999982	8.71339	0.184478	-0.739098	1	0.00194896	1	-0.174386	1	0.0173859	1	0.184478	4.2173	4.18233	3.90341	4.10101	4.80308	3.68606	4.16071	4.21662	4.6566	3.92618	5.43602	4.67294	5.04071	4.02476	4.79193	4.61913	3.89817	0	0	1.29939	5.85051	4.85624	5.02359	5.24344	4.68597	5.22313	4.77257	4.89389
g21850.t1	AT5G26570.1	PWD,ATGWD3,OK1	protein_coding	chloroplastidic phosphoglucan%2C water dikinase (ATGWD3)	chloroplastidic phosphoglucan%2C water dikinase (PWD) which is required for normal degradation of leaf starch in Arabidopsis. NMR analysis of the mutants%2C suggests that the gene is specifically involved in the phosphorylation of the glucosyl residues of starch at the C3 position.	Ahg489476	-0.0979853	0.973269	-0.264114	0.999982	4.11425	0.184478	0.150365	1	-0.496804	1	0.540481	1	0.905322	0.868011	0.184478	5.70243	5.51762	5.36577	5.52861	5.14198	6.10121	5.7255	5.65623	4.68009	5.1545	5.42259	5.08573	5.23387	5.58426	0	3.60604	5.72397	3.3251	0	3.01636	6.59923	6.3025	5.46943	6.12372	4.78799	6.79779	4.26092	5.28223
g26692.t1	AT1G24460.1	TNO1	protein_coding	TGN-related%2C localized SYP41 interacting protein	Encodes a novel protein that co-immunoprecipitates with SYP41. It is involved in vacuolar trafficking and salt tolerance%2C potentially via a role in vesicle fusion and in maintaining TGN structure or identity. Mutants display delayed formation of the Brefeldin A (BFA) compartment in cotyledons upon application of BFA.	Ahg472902	0.0880385	0.976735	-0.27634	0.999982	9.00405	0.184478	-0.458927	1	0.483852	1	-0.172763	1	0.0094507	1	0.184478	5.064	5.09559	4.60129	4.92029	5.07068	4.60839	4.91682	4.8653	5.49313	3.16809	5.98123	4.88082	4.8256	4.70345	4.79193	4.77366	4.70251	0	0	1.5675	3.81605	5.81148	5.83327	5.1536	5.7149	4.70754	5.5023	5.30825
g26707.t1	AT1G24280.1	G6PD3	protein_coding	glucose-6-phosphate dehydrogenase 3	Encodes a plastidic glucose-6-phosphate dehydrogenase that is sensitive to reduction by DTT and whose mRNA is most highly expressed in root.	Ahg921758	0.423369	0.781025	2.39586	0.999982	-3.11938	0.184478	-1.64692	1	0.530029	1	-0.873836	1	1.08503	0.764803	0.184478	4.77617	4.53544	4.41148	4.57436	4.06664	4.50126	4.04582	4.20457	3.35732	0	3.56609	2.3078	4.46337	3.79001	6.34175	4.86504	5.10363	7.1834	6.97143	6.41949	0	4.0123	3.30402	2.43878	3.91386	2.66919	3.5816	3.38821
g26764.t1	AT5G01155.1		long_noncoding_rna			Ahg891742	0.176275	0.939704	-0.380331	0.999982	8.7105	0.184478	0.0621297	1	-0.161296	1	-0.446564	1	-0.271749	1	0.184478	4.81428	4.8284	4.78648	4.80972	4.91195	4.50126	4.57399	4.6624	5.12559	3.42812	3.9837	4.17914	4.18206	4.70345	0	2.96184	5.21587	0	0	1.73862	5.61404	5.29379	4.77209	5.22664	5.25642	5.22313	4.6768	5.05211
g27910.t1	AT5G01810.1	CIPK15,ATPK10,PROTEIN KINASE 10,PKS3,SIP2,SOS3-INTERACTING PROTEIN 2,SNRK3.1,SNF1-RELATED PROTEIN KINASE 3.1	protein_coding	CBL-interacting protein kinase 15	Encodes a CBL-interacting serine/threonine protein kinase%2C also has similarities to SOS2 kinase.	Ahg939479	0.137371	0.955209	0.969831	0.999982	8.71131	0.184478	0.211271	1	0.00685159	1	-1.11745	1	0.261975	1	0.184478	5.91655	5.81239	5.67817	5.80237	5.7062	5.72855	5.66515	5.69997	4.63119	0	5.22914	3.28678	5.27716	4.33978	0	3.20565	5.75105	0	0	1.91702	5.61404	4.88157	5.23768	5.24443	3.80092	5.02953	3.86842	4.23296
g27992.t1	AT3G45770.1		protein_coding	Polyketide synthase%2C enoylreductase family protein		Ahg484959	-0.752438	0.507849	-1.08019	0.999982	9.15657	0.184478	0.75923	1	-0.441177	1	-0.120012	1	0.272723	1	0.184478	3.44632	3.08046	3.60144	3.37607	3.92832	4.45608	3.92098	4.10179	3.41802	4.74098	3.21937	3.79279	2.86717	3.75778	0	2.20832	0	0	0	0	7.08967	4.42793	4.25243	5.25668	3.3333	5.33513	3.15379	3.94074
g20945.t1	AT2G19490.1	RECA2	protein_coding	recA DNA recombination family protein			0.48995	0.862481	0.261766	0.999982	5.58776	0.415471	-1.48291	1	-1.08682	1	-2.21009	1	-3.43614	0.184507	0.184507	3.2138	2.55077	3.06567	2.94341	3.14528	2.46049	1.8558	2.48719	3.00834	0	0.694311	1.23422	3.30546	0	0	1.10182	0	0	0	0	2.42265	2.00801	2.54353	2.32473	2.46681	4.28114	1.55251	2.76682
g23693.t1	AT1G30130.1		protein_coding	DUF1365 family protein		Ahg473232	-0.567488	0.84125	-0.659062	0.999982	5.21604	0.467167	-1.28682	1	1.29829	1	-1.48587	1	2.80918	0.184507	0.184507	2.10439	2.98175	3.71537	2.93384	3.62989	3.64638	3.05342	3.44323	1.86488	3.92618	1.81978	2.53695	2.01421	2.89071	0	1.63497	3.22431	0	0	1.07477	0	2.3519	1.90875	1.42022	2.06271	3.22899	1.57287	2.28819
g26577.t1	AT4G11800.1		protein_coding	Calcineurin-like metallo-phosphoesterase superfamily protein		Ahg895377	-0.127512	0.968136	-2.38955	0.999982	1.93076	0.407106	0.196862	1	0.0363171	1	-1.5212	1	1.64045	0.184507	0.184507	3.20952	3.2875	3.64043	3.37915	3.57796	3.28225	3.68543	3.51521	4.77736	7.74166	6.65486	6.39129	5.1149	4.44471	0	3.18654	3.60023	4.81075	0	2.80366	6.89193	4.22517	3.94358	5.02023	4.17179	5.76658	4.24748	4.72862
g14099.t1	AT5G25460.1	DGR2	protein_coding	transmembrane protein%2C putative (Protein of unknown function%2C DUF642)		Ahg942118	0.216331	0.925034	0.894931	0.999982	8.74895	0.185061	-1.8334	1	-0.789364	1	1.93133	1	1.01278	1	0.185061	7.57283	7.50682	7.01496	7.36487	7.82971	6.94488	6.76423	7.17961	5.53484	3.30396	3.73226	4.19035	6.06147	5.90615	0	3.98921	7.69253	0	0	2.56418	4.76391	5.42881	5.35021	5.18098	3.70375	3.50924	1.57287	2.92862
g16064.t1	AT1G31940.1		protein_coding	cystic fibrosis transmembrane conductance regulator		Ahg473384	-0.371957	0.81239	0.309105	0.999982	8.72225	0.185061	0.344647	1	-0.704459	1	0.584201	1	-0.0729697	1	0.185061	4.51208	4.52379	4.13944	4.39177	5.08005	4.66905	4.57399	4.77436	4.11226	4.3595	4.4807	4.31748	4.7226	4.96571	4.79193	4.82675	5.10363	0	0	1.70121	5.95563	4.70834	5.05049	5.23816	4.71119	5.29875	4.90526	4.97174
g17216.t1	AT4G16580.1		protein_coding	Protein phosphatase 2C family protein		Ahg493218	0.3421	0.850074	-0.312669	0.999982	8.85945	0.185061	0.0628615	1	0.52545	1	-0.375861	1	-0.0889618	1	0.185061	4.64489	4.74056	4.43385	4.60643	4.24372	4.17858	4.51761	4.31331	4.57898	5.80819	5.25668	5.21462	4.68656	4.54253	6.75233	5.32714	4.14499	0	0	1.38166	6.46322	4.55948	4.77209	5.26493	4.80789	4.65095	4.74921	4.73602
g18231.t1	AT1G08700.1	PS1	protein_coding	Presenilin-1	Encodes a protein similar to animal presenilin whose expression is increased in response to potassium (K+) deprivation. Located in intracellular membrane compartments.	Ahg470941	-0.127055	0.95951	0.525488	0.999982	8.67975	0.185061	-0.35124	1	0.128513	1	-0.695002	1	0.16959	1	0.185061	5.18527	5.24494	5.1796	5.20327	5.21367	5.76606	5.08143	5.35372	4.49694	2.85067	5.49503	4.28088	5.19404	5.4112	0	3.53508	5.41714	0	0	1.80571	5.47948	4.81738	5.31737	5.20474	5.48564	5.31706	4.40521	5.0693
g20525.t1	AT3G27230.1		protein_coding	S-adenosyl-L-methionine-dependent methyltransferases superfamily protein		Ahg936457	0.125466	0.961302	0.275263	0.999982	8.79427	0.185061	-1.53239	1	0.33182	1	0.160521	1	0.455612	0.994532	0.185061	5.72481	5.71332	5.62084	5.68632	5.51232	5.31308	5.95774	5.59438	5.54848	4.00805	4.90292	4.81982	5.36339	5.66684	4.79193	5.27405	6.08249	0	0	2.0275	4.51145	5.50414	5.4845	5.1667	5.69608	4.91403	5.0839	5.23134
g26842.t1	AT1G76930.1	EXT4,ATEXT1,EXTENSIN 1,ATEXT4,extensin 4,EXT1,extensin 1,ORG5,OBP3-RESPONSIVE GENE 5	protein_coding	extensin 4	Encodes an Arabidopsis extensin gene that belongs to cell-wall hydroxyproline-rich glycoproteins. The cross-link of extensins enforces cell wall strength. Transgenic plants overexpressing this gene show an increase in stem thickness.	Ahg476851	-0.0844887	0.980698	-0.941868	0.999982	-2.9661	0.185061	-0.83314	1	-0.653452	1	-0.11088	1	1.0733	0.640593	0.185061	4.45293	4.52379	3.9814	4.31937	3.82072	4.78321	4.70597	4.43663	4.18392	5.53196	6.97392	5.56327	4.8256	3.50949	6.75233	5.02914	6.19633	8.13279	8.90151	7.74354	6.46322	2.49008	4.10625	4.35318	4.76035	3.72564	2.30741	3.5978
g29112.t1	AT5G23680.1		protein_coding	Sterile alpha motif (SAM) domain-containing protein		Ahg941893	0.326555	0.860221	-0.424035	0.999982	8.73183	0.185061	-0.471258	1	0.663374	1	-0.318761	1	0.5759	0.977585	0.185061	5.47418	5.33434	5.02613	5.27822	5.23897	4.56649	5.15719	4.98755	5.45017	4.08552	5.51797	5.01789	5.21915	5.03457	0	3.41791	4.98191	0	0	1.66064	5.61404	4.55932	5.50409	5.22582	5.35572	4.94575	5.83181	5.37776
g01586.t1	AT1G80620.1		protein_coding	S15/NS1%2C RNA-binding protein		Ahg316898	0.341342	0.872826	0.951216	0.999982	-0.898808	0.739017	0.401132	1	0.130889	1	-0.7265	1	-1.95657	0.18534	0.18534	4.46495	4.28249	4.60129	4.44958	3.52409	4.54507	4.3978	4.15565	4.21846	0	3.47523	2.56456	4.18206	4.1038	0	2.76195	4.35568	0	6.3922	3.58263	0	4.32088	3.43228	2.58439	4.49588	4.13625	4.08909	4.24041
g06116.t1	AT3G09390.1	MT2A,ATMT-1,ARABIDOPSIS THALIANA METALLOTHIONEIN-1,ATMT-K,ARABIDOPSIS THALIANA METALLOTHIONEIN-K	protein_coding	metallothionein 2A	metallothionein%2C binds to and detoxifies excess copper and other metals%2C limiting oxidative damage	Ahg928610	-0.950135	0.198293	-0.47396	0.999982	1.18079	0.277818	-0.830704	1	1.53739	0.506099	-0.0841798	1	-2.91345	0.18534	0.18534	10.0196	10.1681	11.0085	10.3988	10.1684	12.0368	11.9411	11.3821	10.406	12.6609	12.7199	11.9289	10.6498	12.1216	12.7615	11.8443	11.1754	13.2663	13.7908	12.7442	13.9519	14.3601	13.662	13.9913	13.6238	13.0181	14.506	13.716
g00552.t2	AT4G33920.1	APD5,Arabidopsis Pp2c clade D 5	protein_coding	Protein phosphatase 2C family protein		Ahg491286	0.0668457	0.985751	-0.220502	0.999982	9.2775	0.185811	-0.486551	1	0.737654	1	-1.08264	1	0.00894922	1	0.185811	4.46495	4.29625	3.38894	4.05005	3.96921	4.50126	3.63332	4.0346	5.60178	3.30396	6.19562	5.03379	4.80334	5.44195	4.79193	5.01241	3.60023	0	0	1.20008	3.28142	4.89408	6.85148	5.00899	5.20408	4.99205	5.81504	5.33706
g16256.t1	AT1G56580.1	SVB	protein_coding	plant/protein (Protein of unknown function%2C DUF538)	Encodes SMALLER WITH VARIABLE BRANCHES (SVB)%2C a protein with a conserved domain of unknown function (DUF538). The trichomes of the SVB mutants are smaller and exhibit branches of variable length and number.	Ahg924364	0.239003	0.913934	-0.560371	0.999982	8.66398	0.185811	-0.212331	1	-0.139105	1	-0.00391132	1	0.89846	0.876187	0.185811	6.12039	6.10592	6.49616	6.24082	6.0104	6.33905	5.74097	6.03014	4.60532	6.00047	4.90292	5.16957	4.07462	5.79939	4.79193	4.88865	6.19633	0	0	2.06544	5.47948	5.17587	4.92528	5.19354	4.2427	5.19701	2.64768	4.02913
g19159.t1	AT5G09870.1	CESA5,MUM3,MUCILAGE-MODIFIED 3	protein_coding	cellulose synthase 5	Encodes a cellulose synthase CESA5 that produces seed mucilage cellulose.	Ahg940449	0.0132533	0.997851	0.29476	0.999982	3.4256	0.185811	-1.1956	1	-0.398372	1	0.937336	1	0.354034	1	0.185811	7.55046	7.54411	7.67512	7.5899	7.76808	7.13337	7.91729	7.60625	7.00453	3.14077	6.95458	5.69996	7.31452	6.64924	0	4.65459	7.28959	3.3251	4.81662	5.14377	6.04792	7.02727	6.82426	6.63315	5.77982	5.3193	5.75164	5.61692
g21019.t1	AT2G23300.1		protein_coding	Leucine-rich repeat protein kinase family protein		Ahg343889	-0.894209	0.607045	0.135192	0.999982	5.6125	0.423027	-1.68177	1	1.60392	1	-0.0473191	1	5.58447	0.185886	0.185886	2.27804	2.54801	1.22026	2.01544	2.91937	2.99693	2.47602	2.79744	3.22767	0	3.16226	2.12998	2.16151	2.94895	0	1.70349	2.71454	0	0	0.904847	0	2.93933	1.90875	1.61603	2.06271	3.46615	1.21204	2.24696
g07063.t1	AT2G28590.1		protein_coding	Protein kinase superfamily protein		Ahg900623	-0.792915	0.886638	1.13163	0.999982	5.34608	0.449307	2.01393	1	-0.306057	1	0.97164	1	5.58215	0.186093	0.186093	1.19118	1.20496	0.414106	0.936748	1.4598	1.26099	1.49848	1.40642	1.21487	0	0	0.404955	1.20332	1.50245	0	0.901923	3.89817	0	0	1.29939	0	1.93439	2.5601	1.49816	0.539983	0.587429	0	0.375804
g30400.t1	AT5G49990.1		protein_coding	Xanthine/uracil permease family protein		Ahg495055	0.296805	0.921119	0.983686	0.999982	7.9086	0.268856	0.689478	1	0.256725	1	1.34402	1	1.8121	0.186163	0.186163	3.02426	3.33279	3.27092	3.20932	3.13417	2.96115	2.76561	2.95364	3.29395	0	2.97929	2.09108	3.26595	3.53519	0	2.26705	2.84874	0	0	0.949579	3.28142	3.77634	5.25663	4.1048	2.33088	3.79849	3.77947	3.30295
g00514.t1	AT4G34230.1	CAD5,ATCAD5,cinnamyl alcohol dehydrogenase 5,CAD-5,cinnamyl alcohol dehydrogenase 5	protein_coding	cinnamyl alcohol dehydrogenase 5	Encodes a catalytically active cinnamyl alcohol dehydrogenase which uses p-coumaryl aldehyde as a preferred substrate. It can also use sinapyl%2C caffeyl%2C coniferyl and d-hydroxyconiferyl aldehydes as substrates.	Ahg944486	0.0616622	0.98449	-1.70985	0.999982	9.08912	0.186753	-1.42159	1	0.278291	1	-0.612442	1	-0.462644	0.995083	0.186753	4.58001	4.97246	4.8377	4.79672	4.70964	4.85459	4.73098	4.76507	6.51919	5.87517	7.74326	6.71254	5.62692	5.2925	0	3.63981	5.89289	0	0	1.9643	3.28142	5.94964	5.95927	5.06344	6.23308	6.04802	6.47567	6.25225
g04318.t1	AT4G29220.1	PFK1	protein_coding	phosphofructokinase 1		Ahg945103	0.110755	0.971924	0.631265	0.999982	8.6537	0.187397	0.250339	1	-0.346495	1	0.19257	1	-0.438644	0.998294	0.187397	5.49779	5.50991	5.19277	5.40016	5.78275	4.60839	5.52919	5.30678	5.65319	4.29573	5.03603	4.99498	5.48727	5.48195	7.07158	6.0136	4.98191	0	0	1.66064	5.47948	5.10235	4.98227	5.18803	5.1681	5.53601	5.78665	5.49692
g17572.t1						Ahg952199	-0.113717	0.970698	1.03103	0.999982	6.73888	0.362607	-2.14846	1	0.40461	1	-4.27247	0.187622	-1.27079	0.964965	0.187622	4.62358	4.45186	2.93536	4.0036	4.56081	4.28576	3.68543	4.17733	3.00834	2.18602	2.31503	2.50313	3.6695	4.29557	0	2.65502	4.84896	0	0	1.61632	0	4.10125	3.00722	2.36949	3.04672	3.09398	1.94588	2.69553
g11705.t1	AT3G08940.2	LHCB4.2	protein_coding	light harvesting complex photosystem II	Lhcb4.2 protein (Lhcb4.2%2C protein involved in the light harvesting complex of photosystem II	Ahg478197	0.215244	0.920373	0.682748	0.999982	-0.167004	0.910768	-0.148397	1	-1.55672	0.187658	1.79456	0.90494	0.552153	0.9901	0.187658	9.55945	9.85492	10.0908	9.83505	9.75906	9.61111	9.58695	9.65237	7.89975	10.5822	6.55302	8.34498	8.38581	9.31614	10.6224	9.44147	9.47811	10.789	9.96134	10.0761	10.7182	9.54907	7.58037	9.28253	8.12437	9.0966	7.04925	8.09007
g15545.t1	AT5G06230.1	TBL9	protein_coding	TRICHOME BIREFRINGENCE-LIKE 9	Encodes a member of the TBL (TRICHOME BIREFRINGENCE-LIKE) gene family containing a plant-specific DUF231 (domain of unknown function) domain. TBL gene family has 46 members%2C two of which (TBR/AT5G06700 and TBL3/AT5G01360) have been shown to be involved in the synthesis and deposition of secondary wall cellulose%2C presumably by influencing the esterification state of pectic polymers. A nomencla…	Ahg487429	-0.10536	0.978182	1.67002	0.999982	7.50935	0.292727	0.999431	1	-2.02121	0.187658	0.412475	1	-0.457951	1	0.187658	3.18063	3.31479	2.93536	3.14359	2.83339	3.90361	3.05342	3.26347	2.92713	0	2.68303	1.87005	3.48599	4.68643	0	2.72414	3.22431	0	0	1.07477	4.97869	3.86767	3.30402	4.05013	2.40941	5.32913	3.41351	3.71735
g00168.t1	AT5G16030.3		protein_coding	mental retardation GTPase activating protein		Ahg893513	0.535722	0.821891	2.09689	0.999982	9.69681	0.187716	-1.3544	1	-0.482776	1	1.82905	1	1.34152	1	0.187716	7.13278	7.34747	7.56994	7.35006	7.57375	7.25954	5.61229	6.8152	2.43402	0	2.08856	1.50753	3.48599	4.22661	0	2.57087	7.21375	0	0	2.40458	0	5.5364	7.29841	4.27827	2.78689	1.87984	2.96397	2.54357
g01546.t1	AT1G80910.1	CCZ1b,CALCIUM CAFFEINE ZINC SENSITIVITY 1b	protein_coding	vacuolar fusion CCZ1-like protein (DUF1712)		Ahg927404	-0.0304828	0.997182	-0.597348	0.999982	-3.01645	0.187716	-0.235728	1	-0.26295	1	-0.349071	1	-0.152428	1	0.187716	3.77089	3.2875	3.60144	3.55328	3.60416	4.17858	2.97185	3.58486	3.47627	4.78809	4.22589	4.16342	3.81012	4.27295	0	2.69436	3.22431	7.35223	6.71069	5.76241	0	3.7625	3.91459	2.55903	4.13499	4.06584	3.47174	3.89086
g01739.t1	AT1G01710.1		protein_coding	acyl-CoA thioesterase II		Ahg470104	-0.55341	0.617269	-0.934057	0.999982	8.88059	0.187716	0.557757	1	-0.644189	1	0.0010488	1	0.173319	1	0.187716	4.74692	4.63624	4.93499	4.77272	5.12598	5.80262	5.08143	5.33667	5.97948	4.69228	6.01388	5.56188	4.78073	5.76738	0	3.51603	4.14499	0	0	1.38166	3.81605	5.69485	5.67805	5.06298	4.93107	5.58718	5.52997	5.34941
g02090.t1	AT1G04590.2		protein_coding	PPR containing-like protein		Ahg919143	0.503701	0.704396	0.911198	0.999982	9.12126	0.187716	-1.1935	1	0.146886	1	-0.0985455	1	0.848349	0.959816	0.187716	4.40379	4.25458	4.20593	4.2881	3.7982	4.00121	3.73571	3.84504	3.47627	0.916569	3.37826	2.59037	4.01774	3.50949	0	2.50908	0	0	0	0	6.99419	3.64906	4.98227	5.20851	4.13499	4.29241	3.86842	4.09861
g02134.t1	AT1G04985.1		protein_coding	triacylglycerol lipase-like protein		Ahg910174	0.0597763	0.989315	0.205728	0.999982	8.64263	0.187716	-0.628983	1	0.183025	1	-0.325773	1	-0.0476975	1	0.187716	4.27309	4.02598	3.65953	3.9862	3.62989	4.20613	4.08514	3.97372	3.68826	3.83939	4.40887	3.97884	4.50535	4.76958	0	3.09164	4.98191	0	0	1.66064	5.85051	4.90647	4.7394	5.16546	4.81953	4.34092	4.99735	4.71927
g02314.t1	AT1G06720.2		protein_coding	P-loop containing nucleoside triphosphate hydrolases superfamily protein		Ahg470695	0.529779	0.607045	0.339338	0.999982	9.25552	0.187716	-1.15554	1	0.610323	1	-0.349147	1	-0.196544	1	0.187716	6.12798	5.8779	5.64979	5.88522	5.35922	5.37508	5.471	5.40177	5.43557	2.66123	5.05184	4.38288	5.25272	4.68643	4.79193	4.91036	5.59373	0	0	1.86458	2.42265	5.56795	6.61066	4.86709	5.68975	5.17711	5.37076	5.41254
g03498.t1	AT2G35960.1	NHL12	protein_coding	NDR1/HIN1-like 12	Encodes a protein whose sequence is similar to tobacco hairpin-induced gene (HIN1) and Arabidopsis non-race specific disease resistance gene (NDR1). Expression is not altered in response to cucumber mosaic virus or spermine.	Ahg482567	-0.00434712	0.999878	-0.423749	0.999982	8.67799	0.187716	0.0827258	1	-1.03497	1	1.12977	1	-0.565811	1	0.187716	6.77771	6.61694	6.76889	6.72118	7.02364	6.67107	6.57002	6.75491	5.08873	6.90618	3.16226	5.05239	6.56009	5.30371	0	3.9546	5.75105	0	0	1.91702	5.85051	4.83045	4.93974	5.2069	2.34642	4.14993	2.92281	3.13972
g03668.t1	AT1G70770.1		protein_coding	transmembrane protein (Protein of unknown function DUF2359%2C transmembrane)		Ahg346838	0.429359	0.720647	-0.416364	0.999982	8.62816	0.187716	0.444112	1	0.122131	1	0.0511558	1	0.500367	0.990211	0.187716	4.94882	5.34761	5.30622	5.20089	4.55706	5.0798	4.8035	4.81346	5.54848	5.00301	5.03603	5.19584	5.15061	4.17873	6.34175	5.2237	5.10363	0	0	1.70121	5.16561	5.23604	5.00995	5.1372	4.29368	5.05156	5.01703	4.78742
g04055.t1	AT1G73030.1	VPS46.2	protein_coding	SNF7 family protein	Encodes an ESCRT-related protein: CHMP1A/AT1G73030%3B CHMP1B/AT1G17730. CHMP1A and B mediate multivesicular body sorting of auxin carriers and are required for plant development. ESCRT: Endosomal Sorting Complexes Required For Transport machinery%3B CHMP: Charged Multivesicular Body Protein/Chromatin Modifying Protein.	Ahg476433	-0.254609	0.900013	-0.78139	0.999982	4.01133	0.187716	-0.227823	1	0.246506	1	-0.51709	1	-0.314819	1	0.187716	5.40095	5.43726	4.80376	5.21399	5.26384	5.98068	5.24661	5.49704	5.53484	6.42981	6.59678	6.18714	5.36339	6.26254	4.79193	5.47262	5.75105	3.3251	0	3.02538	6.53283	5.83112	5.84898	6.07097	6.24474	6.62447	5.59036	6.15319
g05162.t1	AT4G20110.2	VSR7,BP80-3%3B1,binding protein of 80 kDa 3%3B1,VSR3%3B1,VACUOLAR SORTING RECEPTOR 3%3B1	protein_coding	VACUOLAR SORTING RECEPTOR 7		Ahg492857	-1.20019	0.771481	2.0759	0.999982	-3.32841	0.187716	-0.622103	1	0.474694	1	0.0452346	1	0.172465	1	0.187716	1.07043	0.457272	0.583721	0.703806	1.4598	1.03383	1.49848	1.3307	1.86488	2.18602	3.77098	2.60729	2.41746	4.8934	7.33283	4.88123	2.71454	6.1933	7.38359	5.43048	0	3.73497	2.31591	2.01696	4.58043	4.39935	3.77901	4.25293
g06027.t1	AT3G10230.1	LYC,AtLCY	protein_coding	lycopene cyclase	Encodes a protein with lycopene %26#946%3B-cyclase activity. This enzyme uses the linear%2C symmetrical lycopene as substrate. However%2C unlike the %26#949%3B-cyclase which adds only one ring%2C the %26#946%3B-cyclase introduces a ring at both ends of lycopene to form the bicyclic %26#946%3B-carotene.	Ahg478348	-0.403537	0.868458	-0.799412	0.999982	9.02396	0.187716	-0.976956	1	-1.11564	0.946089	0.35101	1	0.054327	1	0.187716	3.49405	3.99256	5.2443	4.24364	3.65517	5.46905	4.8499	4.65804	4.6566	4.74098	3.37826	4.25861	4.49149	3.91215	0	2.80121	2.71454	0	0	0.904847	6.39008	5.75777	3.43228	5.19338	3.65259	5.4166	3.44292	4.1707
g06567.t1	AT3G16460.1	JAL34	protein_coding	Mannose-binding lectin superfamily protein		Ahg479105	-0.0490225	0.991791	0.225028	0.999982	9.3315	0.187716	2.40757	1	-0.810579	1	0.660469	1	-1.89491	0.672535	0.187716	3.98648	3.86912	4.45587	4.10382	4.55706	4.12184	3.78431	4.1544	6.17681	0	5.47172	3.88284	3.97854	3.69109	6.34175	4.67046	3.60023	0	0	1.20008	4.51145	3.55772	7.03103	5.0334	3.45773	0	3.11777	2.19183
[truncated: 31,744 more rows]
[truncated: 28 more columns]

## Sheet: b
Supplementary Data 6b | Results of edgeR and gene expression data (Log2 [rpm + 1]) for leaf-senescence-related genes in the GS sink-removal experiment. We listed the FDR and logFC values between sink+ and sink-treatments at all sampling times (-1, 0, 1, 2, 4, 6, 8 weeks after treatment initiation).
[truncated: 433 more rows]
[truncated: 28 more columns]

## Sheet: c
Supplementary Data 6c | Results of edgeR and gene expression data (Log2 [rpm + 1]) for all detected genes in the OW sink-removal experiment. We listed the FDR and logFC values between sink+ and sink-treatments at all sampling times (-5, 0, 1, 2, and 4 weeks after treatment initiation).
[truncated: 32,554 more rows]
[truncated: 33 more columns]

[truncated: 1 more sheets: d]
