# Supplementary material for: Seasonal switching of integrated leaf senescence controls in an evergreen perennial Arabidopsis
Source: Nat Commun. 2024 Jun 7;15:4719. doi: 10.1038/s41467-024-48814-z (PMC11161623; doi:10.1038/s41467-024-48814-z)
Supplement: Supplementary file 12 — Supplementary Data 9 [file 41467_2024_48814_MOESM12_ESM.xlsx]

## Sheet: a
Supplementary Data 9a | Results of edgeR and gene expression data (Log2 [rpm + 1]) for all detected genes in the GS and OW sink+. We listed the FDR and logFC values between the GS and OW cohorts at four time points (1, 6, 8, and 10 weeks after leaf emergence).
Gene ID	AGI code	Gene_alias	Type	Short_description	Curator_summary	Ahg gene ID	1wk_LogFC (OW/GS)	1wk_FDR (OW/GS)	6wks_LogFC (OW/GS)	6wks_FDR (OW/GS)	8wks_LogFC (OW/GS)	8wks_FDR (OW/GS)	10wks_LogFC (OW/GS)	10wks_FDR (OW/GS)	OW_1wk	OW_6wks	OW_8wks	OW_10wks	GS_1wk	GS_6wks	GS_8wks	GS_10wks
g25250.t1	AT4G12550.1	AIR1	protein_coding	Auxin-Induced in Root cultures 1	isolated from differential screening of a cDNA library from auxin-treated root culture. encodes a protein that is related to a large family of proteins that consist of a proline-rich or glycine-rich N-terminus and a hydrophobic%2C possibly membrane spanning C-terminus.		9.11632	2.26539e-64	10.2948	3.20189e-13	4.17351	0.00598753	-1.29419	0.604895	10.8459	8.88797	5.73902	1.40662	1.43596	1.35641	0.295073	2.94898
g03984.t1	AT1G72290.1		protein_coding	Kunitz family trypsin and protease inhibitor protein		Ahg926592	-9.62293	5.20508e-46	-6.05517	0.00233786	-7.21129	4.91677e-08	-3.50395	0.145018	1.32193	1.74102	0.950419	0.100995	9.89182	5.39236	9.46414	1.07771
g26513.t1						Ahg931814	-7.44915	4.97531e-43	-6.3453	4.33875e-09	1.21972	0.453295	-4.76174	7.6055e-05	2.9253	3.47475	7.01603	1.0154	10.1188	6.41233	7.22307	4.7594
g16823.t1	AT5G57380.1	VIN3	protein_coding	Fibronectin type III domain-containing protein	Encodes a plant homeodomain protein VERNALIZATION INSENSITIVE 3 (VIN3). In planta VIN3 and VRN2%2C VERNALIZATION 2%2C are part of a large protein complex that can include the polycomb group (PcG) proteins FERTILIZATION INDEPENDENT ENDOSPERM (FIE)%2C CURLY LEAF (CLF)%2C and SWINGER (SWN or EZA1). The complex has a role in establishing FLC (FLOWERING LOCUS C) repression during vernalization.	Ahg495838	11.3773	3.37462e-42	3.71001	0.000806361	0.506311	0.781986	1.19912	0.718215	6.86525	3.27902	1.70002	1.05961	0.443349	0.256024	0.797655	0.956241
g08236.t1	AT5G52640.1	HSP90.1,ATHS83,ATHSP90.1,heat shock protein 90.1,AtHsp90-1,HEAT SHOCK PROTEIN 90-1,HSP81-1,HEAT SHOCK PROTEIN 81-1,HSP81.1,HSP83,HEAT SHOCK PROTEIN 83	protein_coding	heat shock-like protein	Encodes a cytosolic heat shock protein AtHSP90.1. AtHSP90.1 interacts with disease resistance signaling components SGT1b and RAR1 and is required for RPS2-mediated resistance.	Ahg495334	-6.34873	5.27437e-33	-11.5541	3.66143e-17	-3.30218	0.0792613	3.15728	0.03933	2.10284	3.65526	11.1613	13.7229	8.59124	15.0617	14.8987	11.1525
g28191.t1	AT3G27690.2	LHCB2.3,LHCB2.4,LHCB2,LIGHT-HARVESTING CHLOROPHYLL B-BINDING 2	protein_coding	photosystem II light harvesting complex protein 2.3	Encodes Lhcb2.4. Belongs to the Lhc super-gene family encodes the light-harvesting chlorophyll a/b-binding (LHC) proteins that constitute the antenna system of the photosynthetic apparatus.	Ahg936534	-8.34583	8.34746e-33	-3.52969	1.45113e-05	2.03581	0.251284	-4.88523	0.0125399	0.888477	1.48024	2.28344	0.210672	8.65332	2.68595	2.83064	3.10115
g19190.t1	AT5G10140.1	FLC,AGL25,AGAMOUS-like 25,FLF,FLOWERING LOCUS F,RSB6,REDUCED STEM BRANCHING 6	protein_coding	K-box region and MADS-box transcription factor family protein	MADS-box protein encoded by FLOWERING LOCUS C - transcription factor that functions as a repressor of floral transition and contributes to temperature compensation of the circadian clock. Expression is downregulated during cold treatment. Vernalization%2C FRI and the autonomous pathway all influence the state of FLC chromatin. Both maternal and paternal alleles are reset by vernalization%2C but t…	Ahg940484	-10.8007	1.20208e-30	-4.30708	0.000484843	-3.05866	5.55336e-05	-1.40865	0.145209	0	1.7744	3.40883	5.08779	6.37822	6.40226	6.62746	7.82354
g24058.t1	AT3G24100.1		protein_coding	Uncharacterized protein family SERF		Ahg930474	-8.9854	2.56794e-30	-7.84349	2.9688e-17	-5.01447	1.11575e-08	-0.382884	0.885326	0.151609	1.22864	2.56288	5.82038	6.16271	7.87634	6.11742	5.95118
g25399.t1	AT1G75830.1	LCR67,PDF1.1,PLANT DEFENSIN 1.1	protein_coding	low-molecular-weight cysteine-rich 67	Predicted to encode a PR (pathogenesis-related) protein. Belongs to the plant defensin (PDF) family with the following members: At1g75830/PDF1.1%2C At5g44420/PDF1.2a%2C At2g26020/PDF1.2b%2C At5g44430/PDF1.2c%2C At2g26010/PDF1.3%2C At1g19610/PDF1.4%2C At1g55010/PDF1.5%2C At2g02120/PDF2.1%2C At2g02100/PDF2.2%2C At2g02130/PDF2.3%2C At1g61070/PDF2.4%2C At5g63660/PDF2.5%2C At2g02140/PDF2.6%2C At5g3833…	Ahg476731	8.2205	2.84624e-29	8.12961	5.30388e-07	3.45121	0.195387	-0.619111	0.899967	6.65756	3.45892	0.493945	1.19692	0	1.29559	0	0
g03965.t1	AT1G72130.1		protein_coding	Major facilitator superfamily protein		Ahg316182	-7.13446	3.5196e-27	-5.39006	0.00369225	-0.869802	0.57126	-3.18062	0.0411216	0.47808	0.14905	1.5857	0.410273	5.74612	1.74585	3.81698	1.35344
g15587.t1	AT5G06530.1	ABCG22,AtABCG22,Arabidopsis thaliana ATP-binding cassette G22	protein_coding	ABC-2 type transporter family protein	Encodes ABCG22%2C an ABC transporter gene. Mutation results in increased water transpiration and drought susceptibility.	Ahg487463	5.45042	5.38521e-26	3.42598	9.7406e-05	2.3711	0.00915784	0.584724	0.848764	7.14016	5.72225	4.07302	3.14337	1.96217	1.82874	1.35678	4.22357
g17215.t1	AT4G16590.1	CSLA01,ATCSLA01,cellulose synthase-like A01,ATCSLA1,CELLULOSE SYNTHASE-LIKE A1	protein_coding	cellulose synthase-like A01	encodes a gene similar to cellulose synthase	Ahg946577	-7.57414	6.07021e-26	-7.15283	1.2519e-06	0.280871	0.903959	-0.0462087	0.997656	2.06062	1.13448	5.1659	0.577604	9.31893	3.84107	7.08282	0.430839
g02088.t1	AT1G04570.1		protein_coding	Major facilitator superfamily protein		Ahg919141	5.76486	8.14043e-26	3.02777	1.62499e-05	-0.0202519	0.992363	-0.805682	0.62875	6.07246	5.69183	3.89902	3.82425	0.498386	3.11183	2.45211	2.18416
g10681.t1	AT5G12110.1		protein_coding	elongation factor 1-beta 1		Ahg940697	-6.28265	4.72895e-25	-7.41532	5.06115e-14	-2.09908	0.0251263	0.814179	0.687769	0.572251	2.80186	7.77714	7.54824	5.91376	9.33455	9.40849	6.80906
g14973.t1	AT2G16018.1		protein_coding	hypothetical protein		Ahg936255	-9.80894	4.72895e-25	-7.53216	0.00590285	-6.41421	0.00409714	0.892121	0.860467	0	0	0	1.24313	5.00162	3.02546	0	0.430839
g16986.t1	AT5G58770.1	cPT4,AtcPT4	protein_coding	Undecaprenyl pyrophosphate synthetase family protein		Ahg496002	-7.92201	4.72895e-25	-6.01419	5.61998e-14	-1.06631	0.321909	1.62762	0.300681	0.118576	3.34622	9.10921	8.58658	5.82725	8.19416	9.51638	7.77649
g11586.t1	AT3G55580.1		protein_coding	Regulator of chromosome condensation (RCC1) family protein		Ahg485985	6.24565	5.86663e-25	-0.496845	0.683286	-4.53594	2.12191e-08	-0.456401	0.904861	6.0636	3.21654	1.22616	1.11263	0.759138	3.4996	3.51039	0.626171
g12902.t1	AT4G30990.3		protein_coding	ARM repeat superfamily protein		Ahg912583	-9.64159	9.59925e-24	-3.806	0.0669085	-0.0820317	0.977082	-2.31266	0.473031	0	0.594167	3.53628	1.27161	5.81667	4.73923	2.75029	5.38901
g12683.t1	AT3G46230.1	HSP17.4,ATHSP17.4,ARABIDOPSIS THALIANA HEAT SHOCK PROTEIN 17.4	protein_coding	heat shock protein 17.4	member of the class I small heat-shock protein (sHSP) family%2C which accounts for the majority of sHSPs in maturing seeds	Ahg485004	-4.72545	0.000953104	-12.8896	4.59457e-23	-5.8328	0.000238349	0.339661	0.923338	0.118576	0.342291	5.95577	8.85428	2.668	12.6655	11.3025	8.21654
g10674.t1	AT5G12020.1	HSP17.6II	protein_coding	17.6 kDa class II heat shock protein		Ahg488044	-5.27387	1.83698e-11	-12.8458	5.79255e-23	-3.85772	0.0307531	0.331297	0.931903	0.809152	1.48867	9.1058	11.066	4.81396	13.567	13.1124	9.68116
g21509.t1	AT1G53540.1		protein_coding	HSP20-like chaperones superfamily protein		Ahg937331	-4.3423	0.102253	-13.412	5.81745e-23	-4.60377	0.000834538	-0.634747	0.727226	0	0	4.2125	6.15872	0.918396	9.87192	9.34841	6.80744
g00248.t1	AT5G15250.1	FTSH6,ATFTSH6	protein_coding	FTSH protease 6	Encodes an FtsH protease that is localized to the chloroplast. AtFtsH6 is involved in the degradation of both Lhcb3 and Lhcb1 during senescence and high-light acclimation.	Ahg893435	-0.678355	0.863226	-10.8762	6.03765e-23	-5.67688	9.89624e-05	-0.835394	0.773423	0.213621	0.106262	1.85565	3.44427	0.787857	8.14022	6.76122	4.43868
g17664.t1	AT4G10250.1	ATHSP22.0	protein_coding	HSP20-like chaperones superfamily protein	Columbia endomembrane-localized small heat shock protein	Ahg913155	-3.58614	2.66346e-05	-15.6807	9.22513e-23	-5.30028	0.00995483	0.39387	0.926209	0.930076	0.466396	6.0631	10.2068	3.3645	14.3159	11.838	10.1395
g10300.t1	AT4G25200.1	HSP23.6-MITO,ATHSP23.6-MITO,mitochondrion-localized small heat shock protein 23.6	protein_coding	mitochondrion-localized small heat shock protein 23.6	AtHSP23.6-mito mRNA%2C nuclear gene encoding mitochondrial	Ahg492313	-5.20236	2.1096e-21	-11.146	3.69361e-22	-3.74285	0.0206325	0.316285	0.919283	1.72881	1.37524	7.40491	7.78562	6.95517	12.1986	12.2825	7.15498
g22150.t1	AT5G42900.1	COR27	protein_coding	cold regulated protein 27		Ahg356828	6.1093	9.64381e-22	2.58209	0.00518634	0.61066	0.757757	-0.186547	0.970743	5.58454	5.22893	1.70821	2.40071	1.00631	1.89075	0.503884	3.20099
g17847.t1	AT1G62570.1	FMO GS-OX4	protein_coding	flavin-monooxygenase glucosinolate S-oxygenase 4	belongs to the flavin-monooxygenase (FMO) family%2C encodes a glucosinolate S-oxygenase that catalyzes the conversion of methylthioalkyl glucosinolates to methylsulfinylalkyl glucosinolates	Ahg924738	4.81545	1.30919e-21	0.428433	0.746303	-1.86526	0.043229	0.844028	0.713578	9.53258	8.07668	7.52975	9.40666	5.00919	7.80657	7.5471	7.88726
g11330.t1	AT3G22142.1		protein_coding	Bifunctional inhibitor/lipid-transfer protein/seed storage 2S albumin superfamily protein	Encodes a Protease inhibitor/seed storage/LTP family protein	Ahg905237	4.40135	4.19612e-21	7.64594	7.14313e-14	4.27244	0.0177643	3.90113	0.351549	10.4277	5.65807	2.51444	0.718236	5.78344	0	0.16252	0
g04488.t1	AT4G27670.1	HSP21	protein_coding	heat shock protein 21	Encodes Hsp21%2C a chloroplast located small heat shock protein. A structure model of Hsp21%2C obtained by homology modeling%2C single-particle electron microscopy%2C and lysine-specific chemical crosslinking%2C shows that the Hsp21 subunits are arranged in two hexameric discs%2C rotated by 25 degree in relation to each other.	Ahg945273	-5.86887	0.00438377	-14.5861	4.41101e-21	-6.53312	0.00230236	-1.058	0.64299	0	0.266872	3.69905	7.75454	2.46078	12.741	9.68706	8.00466
g15208.t1	AT3G46230.1	HSP17.4,ATHSP17.4,ARABIDOPSIS THALIANA HEAT SHOCK PROTEIN 17.4	protein_coding	heat shock protein 17.4	member of the class I small heat-shock protein (sHSP) family%2C which accounts for the majority of sHSPs in maturing seeds	Ahg485004	-2.59012	0.401963	-9.97662	1.01641e-20	-5.63635	5.59515e-05	-0.673717	0.805803	0	0.273155	1.69677	3.78724	0.522527	8.39007	7.29492	4.88871
g25780.t1	AT2G31210.1		protein_coding	basic helix-loop-helix (bHLH) DNA-binding superfamily protein		Ahg482048	-0.700293	0.855726	-12.0775	1.01641e-20	3.04078	0.213367	6.04277	0.024833	0.118576	0	1.50712	3.79406	0	6.59672	3.55273	1.83601
g00176.t1	AT5G15950.1		protein_coding	Adenosylmethionine decarboxylase family protein		Ahg488445	4.10481	1.61511e-20	2.47902	0.00425972	0.00592137	0.996716	2.00546	0.0637365	10.1936	9.94876	6.74211	6.19018	6.41557	6.65111	6.07747	5.28774
g15951.t1	AT5G48570.1	ATFKBP65,FKBP65,ROF2	protein_coding	FKBP-type peptidyl-prolyl cis-trans isomerase family protein	Encodes one of the 36 carboxylate clamp (CC)-tetratricopeptide repeat (TPR) proteins (Prasad 2010%2C Pubmed ID: 20856808) with potential to interact with Hsp90/Hsp70 as co-chaperones.	Ahg494919	-5.54678	1.61511e-20	-13.186	1.10174e-17	-4.50103	0.0182063	1.22199	0.624511	1.01617	1.24341	7.48699	10.5543	6.48428	13.2359	12.6489	9.00031
g01821.t2	AT1G01060.1	LHY,LHY1,LATE ELONGATED HYPOCOTYL 1	protein_coding	Homeodomain-like superfamily protein	LHY encodes a myb-related putative transcription factor involved in circadian rhythm along with another myb transcription factor CCA1	Ahg470177	4.91448	1.87937e-20	3.0228	8.48998e-06	1.13206	0.161927	2.30183	0.0515265	7.29729	7.76295	5.46632	4.46547	3.15808	4.68087	3.51615	3.73123
g12621.t1	AT2G40330.1	PYL6,RCAR9,regulatory components of ABA receptor 9	protein_coding	PYR1-like 6	Encodes a member of the PYR (pyrabactin resistance )/PYL(PYR1-like)/RCAR (regulatory components of ABA receptor) family proteins with 14 members. PYR/PYL/RCAR family proteins function as abscisic acid sensors. Mediate ABA-dependent regulation of protein phosphatase 2Cs ABI1 and ABI2.	Ahg483087	-2.12308	0.0228541	8.08887	2.40472e-20	-0.582538	0.774811	3.60485	0.137427	3.10654	6.72366	1.00288	3.13207	6.11164	0.487784	0.16252	4.27897
g04024.t1	AT1G72660.1	Drg1-3	protein_coding	P-loop containing nucleoside triphosphate hydrolases superfamily protein		Ahg476401	-3.52488	0.0266808	-12.0328	3.77339e-20	-4.79261	1.07852e-08	0.512341	0.851012	0.118576	0	2.50364	2.84368	1.79399	6.50011	5.05006	3.19113
g15022.t1	AT1G53540.1		protein_coding	HSP20-like chaperones superfamily protein		Ahg474482	-4.12319	1.30184e-07	-14.0969	3.77339e-20	-4.5143	0.0455812	0.552231	0.886775	1.00263	0.971617	7.02377	10.7476	4.35146	14.0717	12.8075	10.5229
g20607.t1	AT5G37670.1		protein_coding	HSP20-like chaperones superfamily protein		Ahg493744	-2.9656	0.0161677	-10.2613	3.77339e-20	-4.65071	0.00572129	0.960342	0.694358	0.385281	0.788576	4.89145	7.06796	2.77348	9.55095	9.89775	5.74273
g00559.t1	AT4G33870.1		protein_coding	Peroxidase superfamily protein		Ahg888697	-3.5026	0.226951	-8.3888	4.00272e-16	-7.93069	4.04995e-20	-1.36336	0.557431	0	0.106262	0.538628	1.11552	0.654114	5.10922	3.94832	1.24076
g22699.t1	AT1G57613.1		protein_coding	hypothetical protein		Ahg912582	0.156379	0.959823	-8.84225	7.99672e-20	-5.56403	1.26137e-08	5.99933	0.0134978	0.365231	0.14905	0.830914	3.0722	0.896185	6.59569	2.24212	0.378998
g02398.t1	AT1G07400.1		protein_coding	HSP20-like chaperones superfamily protein		Ahg925077	-2.76558	8.35863e-06	-11.7409	1.60272e-19	-3.56047	0.0323656	1.06228	0.716988	1.92619	1.69095	8.78167	11.0974	4.12059	12.5772	12.7139	9.49576
g25363.t1	AT4G10250.1	ATHSP22.0	protein_coding	HSP20-like chaperones superfamily protein	Columbia endomembrane-localized small heat shock protein	Ahg489869	-7.58806	1.72882e-09	-16.4666	2.40661e-19	-7.26724	0.00225784	-0.22418	0.972005	0	0.379417	3.97218	5.74505	3.43568	14.3237	10.6206	9.61114
g17619.t1						Ahg336372	-2.40951	0.000391817	-11.1042	5.81925e-19	-4.71744	0.00415313	0.685873	0.8328	1.63775	1.45265	5.89966	8.53899	4.03185	11.7129	10.0685	7.84188
g13450.t1	AT1G21160.1		protein_coding	eukaryotic translation initiation factor 2 (eIF-2) family protein		Ahg313019	7.30514	6.67045e-19	6.87908	7.92917e-09	2.38753	0.0346024	3.67565	0.00544492	4.57297	4.30677	3.30473	3.70034	0.0809558	0.12833	0.503884	0
g09121.t1	AT4G02280.1	SUS3,ATSUS3	protein_coding	sucrose synthase 3	Encodes a protein with sucrose synthase activity (SUS3). It appears to be important for sucrose metabolism in developing seeds%2C especially during the late maturation phase%2C about 18 days after flowering.	Ahg490342	5.18401	8.19602e-19	0.11726	0.922672	-0.55924	0.494378	-1.05653	0.454161	6.99401	5.97484	5.45608	6.40445	2.68245	6.3212	4.97957	7.64573
g27683.t1	AT4G12400.2	Hop3	protein_coding	stress-inducible protein	Encodes one of the 36 carboxylate clamp (CC)-tetratricopeptide repeat (TPR) proteins (Prasad 2010%2C Pubmed ID: 20856808) with potential to interact with Hsp90/Hsp70 as co-chaperones.	Ahg940212	-4.10682	0.00595646	-12.014	8.98463e-19	-5.35603	0.000980856	3.56217	0.0450548	0.151609	0.379417	4.35331	8.33699	2.8075	9.91518	10.1748	5.92449
g16083.t2	AT3G43837.1		protein_coding	reverse transcriptase-like protein		Ahg915927	-8.13523	1.11056e-18	-1.06771	0.693693	-0.243523	0.944599	0.432683	0.945806	0.118576	1.39818	0.187806	3.08989	1.33227	2.22726	1.83389	0.430839
g08382.t1	AT5G51570.1		protein_coding	SPFH/Band 7/PHB domain-containing membrane-associated protein family		Ahg952367	5.08385	1.63707e-18	3.63487	1.60519e-06	-0.526167	0.65421	-2.93646	0.00285168	5.79641	5.87045	2.48534	1.85225	0.669591	2.80229	1.53543	3.37087
g12037.t1	AT5G20830.1	SUS1,ASUS1,atsus1	protein_coding	sucrose synthase 1	Encodes a protein with sucrose synthase activity (SUS1).	Ahg941635	4.13599	2.12961e-18	-0.0591023	0.959681	-3.42031	0.00011351	0.247169	0.948908	6.08755	4.89619	3.69445	5.18055	1.23126	4.29237	4.97803	5.02753
g00023.t1	AT5G17460.1		protein_coding	glutamyl-tRNA (Gln) amidotransferase subunit C		Ahg941255	3.86415	1.02841e-17	2.61491	0.00907199	-2.13015	0.00200893	-0.474027	0.886365	6.43834	5.81215	3.93764	4.29571	2.29725	3.47048	3.22538	2.93312
g01932.t1	AT1G03070.1	AtLFG4,LFG4,LIFEGUARD 4	protein_coding	Bax inhibitor-1 family protein		Ahg470286	-1.63546	0.592869	-11.3662	1.70244e-11	-8.49966	1.39259e-17	2.4914	0.379632	0	0	0.880154	3.90665	0.0739534	7.22127	5.42151	3.00941
g23078.t1	AT5G28380.1		protein_coding	Tetratricopeptide repeat (TPR)-like superfamily protein		Ahg946602	9.58185	3.73464e-09	-6.01133	0.00433647	-7.12004	1.51549e-17	0.304991	0.948538	3.77762	0.433441	0.39521	4.67945	3.4772	4.98176	3.43379	3.95182
g14101.t1	AT5G25450.1		protein_coding	Cytochrome bd ubiquinol oxidase%2C 14kDa subunit		Ahg894458	-4.61506	0.0641959	-12.2962	1.75552e-17	-6.61087	1.75957e-06	1.34607	0.39912	0	0	1.45364	4.05241	0.695901	7.54031	6.73812	3.56543
g14586.t1	AT3G55513.1		protein_coding	hypothetical protein		Ahg918001	-2.14805	0.063387	-2.97343	0.0872641	-2.96426	0.0573531	-7.12152	2.26924e-17	0.737544	0.258605	0.206532	0.649737	1.76172	3.10076	1.33027	4.31766
g10309.t1	AT4G25110.1	MC2,AtMC2,metacaspase 2,AtMCP1c,metacaspase 1c,MCP1c,metacaspase 1c	protein_coding	metacaspase 2	Encodes a type I metacaspase. Two Arabidopsis metacaspases%2C AT1G02170 (MC1) and AT4G25110 (MC2) antagonistically control programmed cell death in Arabidopsis. MC1 is a positive regulator of cell death and requires conserved caspase-like putative catalytic residues for its function. MC2 negatively regulates cell death. This function is independent of the putative catalytic residues. A third type…	Ahg492323	-2.30471	0.24791	-7.34931	1.17691e-12	-7.5934	2.34749e-17	-2.3051	0.212984	0.213621	0.528468	0.373261	0.900677	1.84136	5.53012	5.42719	2.03896
g01148.t1	AT1G75960.1		protein_coding	AMP-dependent synthetase and ligase family protein		Ahg339769	-4.82836	2.36443e-17	-1.88482	0.254472	0.42719	0.890831	0.184086	0.983343	1.042	0.479762	0.886482	0.29456	5.31737	1.81264	2.94085	1.70352
g29747.t1	AT1G64200.1	VHA-E3	protein_coding	vacuolar H+-ATPase subunit E isoform 3		Ahg315014	-5.00626	1.05033e-12	-8.75636	2.43436e-17	-3.77135	0.000310977	0.577996	0.828422	0.716502	0.106262	3.42439	3.65304	4.5014	5.08448	6.61253	2.70675
g05841.t1	AT3G13570.1	SCL30A,At-SCL30A,SC35-like splicing factor 30A	protein_coding	SC35-like splicing factor 30A	encodes an SC35-like splicing factor of 30 kD that is localized to the nuclear specks. Barta et al (2010) have proposed a nomenclature for Serine/Arginine-Rich Protein Splicing Factors (SR proteins): Plant Cell. 2010%2C 22:2926.	Ahg928919	-1.80703	0.00489278	-6.67679	2.57918e-17	-3.70008	4.29154e-05	2.47277	0.0486675	1.94291	2.16105	5.52255	6.97377	3.48409	8.20655	8.24448	5.08999
g10985.t1	AT5G59720.1	HSP18.2	protein_coding	heat shock protein 18.2	encodes a low molecular weight heat shock protein that contains the heat shock element in the promoter region. Expression is induced in response to heat shock.	Ahg496104	-3.4361	1.35703e-06	-13.7645	3.86738e-17	-7.79669	0.000278509	-1.29261	0.789766	1.55615	1.43059	4.74215	6.75737	4.30386	14.5564	11.4806	10.4097
g16975.t1	AT5G58670.1	PLC1,ATPLC1,phospholipase C1,ATPLC,ARABIDOPSIS THALIANA PHOSPHOLIPASE C	protein_coding	phospholipase C1	phosphatidylinositol-specific phospholipase C is induced to a significant extent under various environmental stresses%2C such as dehydration%2C salinity%2C and low temperature. May play a role in secondary ABA response. There are two genes called ATPLC1%2C one corresponding to AT4g38530 and one corresponding ot AT5g58670 (this one).	Ahg495989	-5.19376	6.51359e-17	-3.69318	0.00103643	-1.20412	0.342694	-2.63229	0.0539367	0.727148	0.871857	2.42825	0.945539	4.50525	2.16402	4.6404	1.61268
g16212.t1						Ahg479181	-4.50173	0.0798394	-12.7443	2.00312e-10	-6.00051	6.78478e-17	-0.361742	0.901827	0	0	2.43361	3.18197	0.454107	6.87735	6.64151	4.03353
g08025.t1	AT3G54830.1		protein_coding	Transmembrane amino acid transporter family protein		Ahg901838	-5.63411	1.52928e-16	5.95235	0.00746838	5.25037	0.0684314	2.38664	0.684123	0.559651	1.65881	0.948111	0.179808	4.99617	0.52911	0	0.626171
g09907.t1	AT1G16850.1		protein_coding	transmembrane protein		Ahg334956	3.98926	1.52928e-16	1.54133	0.15261	0.586047	0.537374	-2.29779	0.0304571	8.82224	8.13457	7.40294	6.46356	4.29745	5.83503	4.97075	7.19909
g06172.t1	AT3G04300.1		protein_coding	RmlC-like cupins superfamily protein		Ahg477691	-1.98265	0.493583	-3.78314	0.0193108	-7.12496	1.80151e-16	-0.861665	0.804529	0.118576	0.446285	0.353174	1.38199	0.861119	1.9101	3.27254	2.45206
g17856.t1	AT1G62660.1		protein_coding	Glycosyl hydrolases family 32 protein		Ahg907175	-5.14653	2.5599e-16	-2.14751	0.0962711	-2.30149	0.00200186	0.825862	0.718373	1.03645	2.27907	4.58203	6.28824	5.84122	3.02612	5.36845	5.48544
g14145.t1	AT5G25110.1	CIPK25,SnRK3.25,SNF1-RELATED PROTEIN KINASE 3.25	protein_coding	CBL-interacting protein kinase 25	member of AtCIPKs	Ahg894415	6.50406	2.57491e-16	2.95089	0.0140791	0.431233	0.773437	-0.943448	0.420804	4.51609	6.07069	4.51575	4.66534	0.612787	3.37516	2.05103	6.14801
g15820.t1	AT5G03720.1	HSFA3,AT-HSFA3,ARABIDOPSIS THALIANA HEAT SHOCK TRANSCRIPTION FACTOR A3	protein_coding	heat shock transcription factor A3	Member of Heat Stress Transcription Factor (Hsf) family. Expression is regulated by DREB2A and in turn HSFA3 regulates the expression of hsps Hsp18.1-CI and Hsp26.5-MII35S. Involved in establishing thermotolerence.	Ahg939759	-2.82233	0.00180316	-4.70208	4.03226e-06	-5.20885	3.58348e-16	-2.24727	0.0655194	0.720524	1.09602	2.34552	1.25774	2.63496	4.78587	5.01584	3.7472
g18162.t1	AT1G09350.1	GolS3,AtGolS3,galactinol synthase 3	protein_coding	galactinol synthase 3	Predicted to encode a galactinol synthase	Ahg311978	9.32784	4.19433e-16	3.65887	0.00124564	0.032681	0.99114	0.345844	0.954943	5.94163	4.75723	2.01064	0.521567	0.0739534	1.5332	0	0.378998
g09527.t1	AT2G47950.2		protein_coding	myelin transcription factor-like protein		Ahg322437	-0.810104	0.637	-4.69963	1.70694e-05	-6.83085	4.98252e-16	-1.82903	0.163168	0.884663	0.342291	1.46354	2.65587	0.906912	3.36421	4.23477	3.55767
g01132.t1	AT1G75830.1	LCR67,PDF1.1,PLANT DEFENSIN 1.1	protein_coding	low-molecular-weight cysteine-rich 67	Predicted to encode a PR (pathogenesis-related) protein. Belongs to the plant defensin (PDF) family with the following members: At1g75830/PDF1.1%2C At5g44420/PDF1.2a%2C At2g26020/PDF1.2b%2C At5g44430/PDF1.2c%2C At2g26010/PDF1.3%2C At1g19610/PDF1.4%2C At1g55010/PDF1.5%2C At2g02120/PDF2.1%2C At2g02100/PDF2.2%2C At2g02130/PDF2.3%2C At1g61070/PDF2.4%2C At5g63660/PDF2.5%2C At2g02140/PDF2.6%2C At5g3833…	Ahg476731	4.18978	7.63428e-16	-0.199396	0.902202	-0.685017	0.413215	-0.661049	0.781596	7.66873	5.91089	5.56589	6.46884	3.25298	4.94328	5.47405	8.3595
g08284.t1	AT5G52300.1	LTI65,RD29B,RESPONSIVE TO DESSICATION 29B	protein_coding	CAP160 protein	encodes a protein that is induced in expression in response to water deprivation such as cold%2C high-salt%2C and dessication. The response appears to be via abscisic acid. The promoter region contains two ABA-responsive elements (ABREs) that are required for the dehydration-responsive expression of rd29B as cis-acting elements. Protein is a member of a gene family with other members found plants…	Ahg495299	5.95229	8.5956e-16	-3.53157	7.01673e-05	-0.56685	0.661156	-0.225494	0.946126	6.72672	4.44324	5.42476	5.53291	2.04161	7.73723	6.72228	6.07619
g05034.t1	AT1G10680.1	PGP10,ABCB10,ATP-binding cassette B10	protein_coding	P-glycoprotein 10		Ahg919859	1.45234	0.0011031	7.22442	1.72958e-15	2.82025	0.00203442	0.05497	0.992258	6.15695	6.01394	3.90258	2.05182	4.10909	0.64569	1.91685	1.07771
g10811.t1	AT5G61380.1	TOC1,APRR1,AtTOC1,TIMING OF CAB EXPRESSION 1,PRR1,PSEUDO-RESPONSE REGULATOR 1	protein_coding	CCT motif -containing response regulator protein	Pseudo response regulator involved in the generation of circadian rhythms. TOC1 appears to shorten the period of circumnutation speed. TOC1 contributes to the plant fitness (carbon fixation%2C biomass) by influencing the circadian clock period. PRR3 may increase the stability of TOC1 by preventing interactions between TOC1 and the F-box protein ZTL. Expression of TOC1 is correlated with rhythmic …	Ahg496297	3.78179	1.83443e-15	1.50151	0.0332286	-1.07077	0.264826	-1.17483	0.440069	7.94022	7.12587	3.90472	4.66864	4.40038	5.29129	3.05657	6.68624
g12547.t1	AT2G39800.1	P5CS1,ATP5CS	protein_coding	delta1-pyrroline-5-carboxylate synthase 1	encodes a delta1-pyrroline-5-carboxylate synthase that catalyzes the rate-limiting enzyme in the biosynthesis of proline. Gene is expressed in reproductive organs and tissues under non-stress conditions but in the whole plant under water-limiting condition. Expression is also induced by abscisic acid and salt stress in a light-dependent manner. encodes a delta1-pyrroline-5-carboxylate synthase th…	Ahg483012	4.69804	2.61482e-15	1.60679	0.183431	1.95024	0.0256894	-0.0864474	0.982601	7.37327	5.98242	5.45722	4.59097	2.52492	4.5935	3.89175	5.36353
g07539.t1	AT5G64510.1	TIN1	protein_coding	tunicamycin induced protein	Encodes Tunicamycin Induced 1(TIN1)%2C a plant-speci%1Ec ER stress-inducible protein. TIN1 mutation affects pollen surface morphology. Transcriptionally induced by treatment with the N-linked glyclsylation inhibitor tunicamycin.	Ahg918243	-2.81459	0.000747794	-6.00069	2.74963e-15	-3.06699	0.00304718	3.98082	0.00342807	1.12711	1.79799	5.42993	7.16201	3.37632	7.31031	8.12286	4.51147
g21968.t1	AT1G51780.1	ILL5	protein_coding	IAA-amino acid hydrolase ILR1-like 5	encodes a member of the six Arabidopsis IAA-amino acid conjugate hydrolase subfamily and conjugates and is very similar to IAR3.	Ahg923674	-4.97572	4.22721e-15	-6.87431	1.98487e-11	-1.68836	0.201726	-3.31776	0.00259474	4.39777	2.94801	7.31696	4.58542	8.4154	8.00273	9.0379	8.83294
g10675.t1	AT5G12030.1	HSP17.6A,AT-HSP17.6A,heat shock protein 17.6A,HSP17.6,HEAT SHOCK PROTEIN 17.6	protein_coding	heat shock protein 17.6A	Encodes a cytosolic small heat shock protein with chaperone activity that is induced by heat and osmotic stress and is also expressed late in seed development.	Ahg488045	-5.10551	0.0204925	-12.2523	4.72905e-15	-5.89405	0.000391086	1.01125	0.725801	0	0.446285	4.57301	7.23846	0.860264	10.5972	10.1074	6.39967
g19912.t1	AT1G60970.1		protein_coding	SNARE-like superfamily protein		Ahg924948	0	1	-6.05601	4.72905e-15	-3.40666	0.00609763	1.12594	0.382237	0	0.922886	2.25801	5.98722	0.348943	5.92388	5.24163	5.23142
g25546.t1	AT5G50360.1		protein_coding	von willebrand factor A domain protein		Ahg949566	6.22959	6.76212e-15	-1.8285	0.0811142	1.75366	0.331348	0.970448	0.652883	4.22071	2.76983	4.86983	3.64439	0.612416	4.18685	3.86999	1.97143
g00604.t1	AT4G33467.1		protein_coding	hypothetical protein		Ahg491342	0	1	-4.96337	0.000307776	-5.94948	7.08879e-15	2.03909	0.515789	0	0.422205	1.3688	3.87128	0.220261	1.41037	4.80244	3.57957
g06956.t1	AT2G29500.1		protein_coding	HSP20-like chaperones superfamily protein		Ahg481866	1.26482	0.701287	-9.75005	8.84565e-11	-6.88827	7.08879e-15	-0.0820676	0.992457	0.447402	0	1.35039	1.90851	0.226377	5.19958	5.39161	1.65495
g29735.t1	AT4G21320.1	HSA32	protein_coding	Aldolase-type TIM barrel family protein	Encodes heat-stress-associated 32-kD protein. Up-regulated by heat shock. Thermotolerance in a knockout mutant was compromised following a long recovery period (%3E 24 h) after acclimation heat shock treatment.	Ahg329472	-1.44179	0.0274533	-7.06243	1.43338e-14	-4.56313	3.35658e-06	-0.259566	0.942011	3.17912	3.36176	6.08712	7.75671	4.50042	9.74137	9.47271	7.26073
g31071.t1	AT3G03270.1		protein_coding	Adenine nucleotide alpha hydrolases-like superfamily protein		Ahg927833	-2.17037	1.5735e-05	-6.40448	1.64701e-14	-4.39746	9.42383e-05	-0.609211	0.761897	4.32622	4.79416	7.40941	8.13362	5.87438	11.3507	9.58205	8.37112
g17751.t1	AT2G05914.1		antisense_long_noncoding_rna	Natural antisense transcript overlaps with AT2G05915	Potential natural antisense gene%2C locus overlaps with AT2G05915	Ahg936788	-6.99672	1.76521e-14	2.10575	0.388526	-0.214685	0.92641	-0.912191	0.860266	0.328826	2.93407	1.4865	0.665123	3.66934	2.42007	1.77471	1.70815
g15233.t1	AT1G49500.1		protein_coding	transcription initiation factor TFIID subunit 1b-like protein		Ahg347509	-5.79575	1.85897e-14	0.166946	0.932648	1.61372	0.490983	-3.85067	0.00320966	1.00188	2.55896	3.85834	1.23628	5.96392	2.53869	2.92835	5.94574
g09988.t1	AT1G16030.1	Hsp70b	protein_coding	heat shock protein 70B		Ahg471804	-0.993949	0.187358	-10.3764	2.43804e-14	-5.97631	0.00118212	1.18623	0.685351	2.6853	2.93132	6.61474	8.6494	3.73331	12.8842	12.0532	8.32037
g20050.t1	AT3G24500.1	MBF1C,ATMBF1C	protein_coding	multiprotein bridging factor 1C	One of three genes in A. thaliana encoding multiprotein bridging factor 1%2C a highly conserved transcriptional coactivator. May serve as a bridging factor between a bZIP factor and TBP. Its expression is specifically elevated in response to pathogen infection%2C salinity%2C drought%2C heat%2C hydrogen peroxide%2C and application of abscisic acid or salicylic acid. Constitutive expression enhance…	Ahg479959	-2.42546	0.000575501	-10.1815	2.43804e-14	-3.62371	0.0307531	5.05827	0.000148877	2.18352	2.34575	8.13028	11.0685	4.75187	11.4041	12.4006	7.34847
g13530.t1	AT1G20440.1	COR47,AtCOR47,RD17	protein_coding	cold-regulated 47	Belongs to the dehydrin protein family%2C which contains highly conserved stretches of 7-17 residues that are repetitively scattered in their sequences%2C the K-%2C S-%2C Y- and lysine rich segments. Cold regulated gene%2C amino acid sequence homology with Group II LEA (late embryogenesis abundant) proteins. Also responds to osmotic stress%2C ABA%2C dehydration and inhibits e.coli growth while ov…	Ahg921008	4.00061	2.47997e-14	-0.292838	0.821248	-1.97846	0.101076	-0.139996	0.970309	10.9625	10.9814	10.2642	10.5303	7.72286	11.0736	10.9397	10.4223
g23076.t1							5.09394	2.70253e-14	3.44545	0.000188293	2.49425	0.0488783	1.80345	0.277248	4.98517	5.50929	4.06393	4.8968	2.73192	1.92006	2.06846	5.23832
g03134.t1	AT2G32540.1	CSLB04,ATCSLB04,cellulose synthase-like B4,ATCSLB4,CELLULOSE SYNTHASE LIKE B4	protein_coding	cellulose synthase-like B4	encodes a gene similar to cellulose synthase	Ahg482180	6.19953	3.50483e-14	2.81036	0.0310098	2.86898	0.00149996	-0.43613	0.881137	6.02665	5.89962	5.67842	4.4712	1.06956	1.43767	2.21149	5.44065
g22218.t1	AT3G08495.1		long_noncoding_rna			Ahg918001	-7.72946	3.28178e-06	3.14579	0.0977986	1.90271	0.509694	12.4345	3.51188e-14	0.213621	6.69257	3.77892	8.02437	0.13563	2.28218	2.63539	3.87095
g23881.t1	AT5G07580.1		protein_coding	ethylene-responsive transcription factor	encodes a member of the ERF (ethylene response factor) subfamily B-3 of ERF/AP2 transcription factor family. The protein contains one AP2 domain. There are 18 members in this subfamily including ATERF-1%2C ATERF-2%2C AND ATERF-5.	Ahg940220	-0.42007	0.563101	5.39364	5.06115e-14	3.8471	0.00411294	-0.7587	0.696658	5.59451	6.29606	4.18912	2.9637	6.4704	2.01285	1.32844	5.7006
g30327.t1	AT5G47300.1		protein_coding	F-box and associated interaction domains-containing protein		Ahg933278	0	1	-11.1616	5.06115e-14	-4.21238	0.0114119	8.73204	0.0128666	0	0	1.03486	2.59944	0	6.20595	3.43083	0
g09075.t1	AT4G02690.1	AtLFG3,LFG3,LIFEGUARD 3	protein_coding	Bax inhibitor-1 family protein		Ahg490289	2.41223	0.305075	-3.7229	0.00613007	-6.15444	5.58625e-14	3.86839	0.0195861	0.62529	1.05308	1.38972	2.896	0	3.651	4.3582	0
g05047.t1	AT1G10570.1	OTS2,ULP1C,UB-LIKE PROTEASE 1C	protein_coding	Cysteine proteinases superfamily protein	Encodes a deSUMOylating enzyme. In vitro it has both peptidase activity and isopeptidase activity: it can cleave the C-terminal residues from SUMO to activate it for attachment to a target protein and it can also act on the isopeptide bond between SUMO and another protein. sYFP:OTS2 protein accumulates in nuclei in a punctate pattern. Double mutant analysis with ULP1D/OTS1 indicates that these ge…	Ahg471173	-0.636551	0.495748	-2.75519	0.000499602	-4.47867	6.12377e-14	0.807393	0.680761	2.25826	3.16669	2.27807	3.56724	2.70111	4.86697	5.67765	3.02323
g24968.t1	AT2G18050.1	HIS1-3	protein_coding	histone H1-3	encodes a structurally divergent linker histone whose gene expression is induced by dehydration and ABA.	Ahg480711	-3.5918	0.033005	-8.49972	6.13974e-14	-4.18523	4.82508e-07	2.58301	0.372454	0.328826	0.460771	1.47138	3.38044	1.89412	7.84258	6.9194	7.09352
g01774.t1	AT1G01470.1	LEA14,AtLEA14,Arabidopsis thaliana Late Embryogenesis abundant 14,LEA1,LSR3,LIGHT STRESS-REGULATED 3	protein_coding	Late embryogenesis abundant protein	Encodes late-embryogenesis abundant protein whose mRNA levels are induced in response to wounding and light stress. Might be involved in protection against dessication.	Ahg333508	3.56859	6.59109e-14	-0.149724	0.917888	-0.316763	0.809679	-1.42825	0.317555	8.86807	8.33915	8.26957	7.97609	4.947	7.72878	7.00398	8.21838
g26744.t1	AT5G39660.1	CDF2	protein_coding	cycling DOF factor 2	Dof-type zinc finger domain-containing protein%2C identical to H-protein promoter binding factor-2a GI:3386546 from (Arabidopsis thaliana). Interacts with LKP2 and FKF1%2C but its overexpression does not change flowering time under short or long day conditions.	Ahg947850	3.96684	6.59109e-14	0.623066	0.591564	-0.197052	0.859249	0.978529	0.623729	5.97524	5.27116	3.58761	4.56751	2.41527	3.76127	3.61701	4.0691
g03640.t1	AT2G37180.1	RD28,PIP2%3B3,PLASMA MEMBRANE INTRINSIC PROTEIN 2%3B3,PIP2C,PLASMA MEMBRANE INTRINSIC PROTEIN 2C	protein_coding	Aquaporin-like superfamily protein	a member of the plasma membrane intrinsic protein PIP2. functions as aquaporin and is involved in dessication.	Ahg482707	-1.7684	0.00196676	-5.97115	6.88647e-14	-2.00176	0.0196698	0.523656	0.839172	4.37608	3.78856	8.24337	6.91863	6.61547	9.07503	9.91387	7.49669
g27505.t1						Ahg936852	-0.205183	0.933663	-2.24998	0.0153028	-8.88677	7.16386e-14	-1.61212	0.588409	2.23744	2.54151	0	1.17365	1.69344	1.09698	2.19114	3.57186
g03824.t1	AT1G70820.1		protein_coding	phosphoglucomutase%2C putative / glucose phosphomutase		Ahg476213	-3.81384	8.07363e-14	-2.12421	0.00718084	-0.652235	0.500012	-2.05969	0.0859955	2.99861	3.04626	3.92939	2.89956	6.50542	3.64227	5.45896	6.96335
g05941.t1	AT3G11020.1	DREB2B,DREB2,DEHYDRATION-RESPONSIVE ELEMENT BINDING PROTEIN 2	protein_coding	DRE/CRT-binding protein 2B	encodes a member of the DREB subfamily A-2 of ERF/AP2 transcription factor family (DREB2B). The protein contains one AP2 domain. There are eight members in this subfamily including DREB2A.	Ahg478447	1.86707	0.0178631	-1.71134	0.0555493	-4.7577	8.24626e-14	0.176889	0.962892	3.61281	4.07536	2.65751	4.13811	1.96086	6.19662	5.98009	4.19284
g06110.t1	AT3G09450.1		protein_coding	fusaric acid resistance family protein		Ahg341087	3.77259	8.85311e-14	1.2035	0.314276	1.3041	0.345143	0.641017	0.882997	6.09904	4.12421	2.83122	0.816407	2.81301	0.963598	1.96894	1.65495
g26461.t1	AT1G35515.1	HOS10,MYB8	protein_coding	high response to osmotic stress 10	Encodes a nuclear localized R2R3-type MYB transcription factor that is involved in responses to abiotic stress including cold acclimation%2Cosmotic and salt stress.Mutants are sensitive to salt%2C freezing and osmotic stress.	Ahg473681	-5.09445	1.33209e-13	-2.54596	0.00981904	-2.59027	0.0169823	-1.57026	0.532324	0.907583	2.03294	1.16428	1.21985	4.27858	3.61407	1.96834	1.90688
g30362.t1	AT5G43300.1	GDPD3,AtGDPD3	protein_coding	PLC-like phosphodiesterases superfamily protein	Encodes a member of the glycerophosphodiester phosphodiesterase (GDPD) family.	Ahg948842	-3.93885	0.0213177	-6.66315	1.40364e-13	-3.64145	6.99512e-06	3.76344	0.00151257	0.118576	1.01472	5.14087	7.70663	1.20146	7.41901	7.13896	6.40164
g30446.t1	AT2G10940.1		protein_coding	Bifunctional inhibitor/lipid-transfer protein/seed storage 2S albumin superfamily protein		Ahg480276	-0.982198	0.0404172	7.61661	1.55189e-13	4.8221	0.0228528	-0.708794	0.877363	10.7353	8.43372	3.48317	0.53631	11.805	1.23472	0.703845	0.809837
g12006.t1	AT5G21105.1		protein_coding	Plant L-ascorbate oxidase		Ahg489021	-3.7688	1.56051e-13	-0.544878	0.640945	0.172585	0.923394	-0.388093	0.831335	2.8702	3.93355	5.01003	4.94266	6.09488	3.56238	4.77169	6.41097
g30507.t1	AT1G56660.1		protein_coding	MAEBL domain protein		Ahg474828	3.17064	2.83586e-13	0.369684	0.761756	0.13042	0.958493	1.29332	0.498538	11.3715	10.1365	10.5967	10.6103	9.21294	9.45794	8.16909	9.88156
g22181.t1	AT2G17550.1	TRM26	protein_coding	RB1-inducible coiled-coil protein		Ahg343376	1.7306	0.0039859	6.32292	3.20189e-13	3.8005	7.91941e-05	0.0964248	0.97823	4.65752	5.43181	4.01935	2.46415	3.59529	0.656652	1.46401	2.71311
g30555.t1	AT1G27650.1	ATU2AF35A	protein_coding	U2 snRNP auxiliary factor small subunit	U2 auxiliary factor small subunit. The atU2AF35a protein and its homolog%2C atU2AF35b%2C contain most of the conserved domains of hsU2AF35%2C including the psiRRM%2C one RS domain%2C two zinc fingers%2C and the two regions for interacting with U2AF large subunit. Both proteins lack the stretch of glycines present in human U2AF35. The sequences are overall 83%25 identical%2C and each Arabidopsis h…	Ahg323163	-3.39898	0.0752312	-9.52823	3.32443e-13	-6.0505	1.46426e-11	-0.576278	0.811481	0.118576	0	0.891327	3.17047	1.49365	5.19827	5.62257	3.53913
g13524.t1	AT1G20510.1	OPCL1	protein_coding	OPC-8:0 CoA ligase1		Ahg472278	-3.31754	3.37251e-13	-1.98729	0.0103132	-0.71271	0.455662	0.0421303	0.989101	2.93489	4.74647	6.44593	5.66348	5.57367	4.88121	7.49247	6.20039
g31287.t1	AT2G26150.1	HSFA2,ATHSFA2,heat shock transcription factor A2	protein_coding	heat shock transcription factor A2	member of Heat Stress Transcription Factor (Hsf) family. Involved in response to misfolded protein accumulation in the cytosol. Regulated by alternative splicing and non-sense-mediated decay.	Ahg481471	-2.15611	0.0141227	-11.1751	3.57278e-13	-4.43155	0.000505712	3.85012	0.0160536	1.12595	0.762302	6.82531	8.25856	2.63204	10.9623	10.8375	5.8668
g22156.t1	AT2G17740.1		protein_coding	Cysteine/Histidine-rich C1 domain family protein		Ahg915887	0.515197	0.889585	-6.98891	2.65345e-09	-7.06854	3.96518e-13	1.59005	0.320624	0.266705	0.800794	0.405998	3.77811	0.86294	6.24727	3.66703	2.41326
g05659.t1	AT3G13470.1	Cpn60beta2	protein_coding	TCP-1/cpn60 chaperonin family protein	Encodes a subunit of chloroplasts chaperonins that are involved in mediating the folding of newly synthesized%2C translocated%2C or stress-denatured proteins. Cpn60 subunits are: Cpn60alpha1 (At2g28000)%2C AtCpn60alpha2 (At5g18820)%2C AtCpn60beta1 (At1g55490)%2C AtCpn60beta2 (At3g13470)%2C AtCpn60beta3 (At5g56500)%2C AtCpn60beta4 (At1g26230).	Ahg474606	-1.19403	0.0502525	-6.57297	4.20721e-13	-4.17527	0.000123006	-1.46619	0.243661	6.20447	4.45003	6.09625	6.81059	7.08801	10.3669	8.99643	8.01662
g11054.t1	AT5G59220.1	HAI1,SAG113,senescence associated gene 113	protein_coding	PP2C protein (Clade A protein phosphatases type 2C)	Encodes a member of the PP2C family (Clade A protein phosphatases type 2C). Functions as a negative regulator of osmotic stress and ABA signaling.	Ahg496034	0.134054	0.940351	-5.82095	6.20142e-13	-2.12002	0.0143882	2.31761	0.0877223	3.13982	1.59928	6.15249	8.75943	3.45475	6.97833	7.56894	5.26392
g11342.t1	AT3G22235.1		protein_coding	cysteine-rich TM module stress tolerance protein		Ahg930202	-4.12835	6.62438e-13	1.56104	0.24724	3.75416	0.000272029	0.193769	0.959342	1.91028	3.893	6.72512	5.93761	5.87595	2.30642	2.52351	6.12852
g15132.t1	AT1G52560.1		protein_coding	HSP20-like chaperones superfamily protein		Ahg337408	0.304508	0.941511	-13.9463	7.3125e-13	-5.91606	0.00280224	0.0417008	0.995326	0.118576	0	2.85464	4.65169	0.606248	9.57533	6.63958	5.74589
g07814.t1	AT5G47240.2	NUDT8,NUDX8,nudix hydrolase homolog 8,atnudt8,nudix hydrolase homolog 8	protein_coding	nudix hydrolase homolog 8		Ahg915315	-4.02669	7.35143e-13	-3.01918	0.0099955	0.298726	0.886515	-3.82953	0.000713976	1.22733	1.53755	3.65073	0.925396	4.18458	2.2567	4.62076	3.35198
g21116.t1	AT1G67860.1		protein_coding	transmembrane protein		Ahg926057	-4.60081	8.1262e-13	-2.38668	0.00773245	-0.521619	0.549131	0.573896	0.7825	2.73666	7.27982	7.55983	8.37656	7.66972	8.43303	8.33686	8.36518
g02816.t1	AT2G21790.1	RNR1,ATRNR1,RIBONUCLEOTIDE REDUCTASE LARGE SUBUNIT 1,CLS8,CRINKLY LEAVES 8,DPD2,defective in pollen organelle DNA degradation 2,R1,RIBONUCLEOTIDE REDUCTASE 1	protein_coding	ribonucleotide reductase 1	encodes large subunit of ribonucleotide reductase involved in the production of deoxyribonucleoside triphosphates (dNTPs) for DNA replication and repair	Ahg888142	-0.32655	0.660775	-5.93669	8.23686e-13	-5.43754	6.58224e-12	-0.617769	0.790787	4.84198	3.39714	3.84553	4.55411	5.3665	9.42469	7.83515	4.31847
g09829.t1	AT2G45180.1		protein_coding	Bifunctional inhibitor/lipid-transfer protein/seed storage 2S albumin superfamily protein		Ahg483654	-1.57954	0.00819645	8.64331	8.32572e-13	4.28505	0.023962	-2.02572	0.32895	8.51529	8.53154	3.14447	0.51382	10.8963	0.425371	1.07579	3.7472
g09705.t2	AT2G46240.1	BAG6,ATBAG6,ARABIDOPSIS THALIANA BCL-2-ASSOCIATED ATHANOGENE 6	protein_coding	BCL-2-associated athanogene 6	A member of Arabidopsis BAG (Bcl-2-associated athanogene) proteins%2C plant homologs of mammalian regulators of apoptosis. Expression of BAG6 in leaves was strongly induced by heat stress. Knockout mutants exhibited enhanced susceptibility to fungal pathogen Botrytis cinerea. Plant BAG proteins are multi-functional and remarkably similar to their animal counterparts%2C as they regulate apoptotic-…	Ahg483772	-0.895488	0.457888	-9.99121	8.40957e-13	-4.49376	0.000834538	3.41704	0.033171	1.64344	0.984137	5.21309	7.41325	2.45953	9.37121	9.77732	5.90102
g19737.t1	AT4G01080.1	TBL26	protein_coding	TRICHOME BIREFRINGENCE-LIKE 26	Encodes a member of the TBL (TRICHOME BIREFRINGENCE-LIKE) gene family containing a plant-specific DUF231 (domain of unknown function) domain. TBL gene family has 46 members%2C two of which (TBR/AT5G06700 and TBL3/AT5G01360) have been shown to be involved in the synthesis and deposition of secondary wall cellulose%2C presumably by influencing the esterification state of pectic polymers. A nomencla…	Ahg490462	-3.54619	8.97492e-13	-1.59768	0.0351268	2.01751	0.108307	-0.770768	0.734001	5.10251	4.62943	7.12412	2.88945	8.36786	3.55232	6.23447	5.34688
g00040.t1	AT5G17300.1	RVE1	protein_coding	Homeodomain-like superfamily protein	Myb-like transcription factor that regulates hypocotyl growth by regulating free auxin levels in a time-of-day specific manner.	Ahg488595	4.58218	9.08213e-13	0.595597	0.605972	-1.586	0.0922242	1.32753	0.467033	5.52896	5.49645	2.94843	3.23511	2.45412	3.96948	3.75911	1.90688
g10052.t1	AT5G06715.1		long_noncoding_rna			Ahg929638	3.36922	9.08213e-13	2.31088	0.00807611	1.4891	0.191014	1.42628	0.519487	6.91383	6.70169	5.59821	5.31907	4.74998	3.77357	4.49339	5.43621
g19383.t1	AT5G03210.2	DIP2,AtDIP2	protein_coding	E3 ubiquitin-protein ligase	Encodes a small polypeptide contributing to resistance to potyvirus.	Ahg939699	-1.77561	0.296913	-6.26387	9.46383e-13	-3.50257	0.00110693	4.05636	0.00143149	0.595531	1.82601	6.62807	8.66285	1.31296	8.45347	10.2859	5.43892
g10480.t1	AT4G24420.1		protein_coding	RNA-binding (RRM/RBD/RNP motifs) family protein		Ahg901621	-1.11187	0.267103	-3.41893	6.40801e-05	-4.50277	1.41477e-12	-2.26523	0.0182961	1.50135	1.8605	2.26471	2.60515	3.32084	5.70455	5.05819	5.4588
g12375.t1	AT1G02770.1		protein_coding	hypothetical protein		Ahg936232	-8.38645	1.748e-12	-2.17318	0.0177101	-2.52179	0.00195578	-1.03797	0.379604	0	2.33831	2.31329	4.27444	3.92465	3.94536	4.19921	5.06651
g24894.t1	AT1G54050.1		protein_coding	HSP20-like chaperones superfamily protein		Ahg314711	-1.38302	0.0927307	-10.3	1.75267e-12	-4.26171	0.00145014	4.30896	0.00353053	2.08304	1.66915	7.39738	8.99445	3.48821	10.9774	10.8952	6.20962
g09776.t1	AT2G45660.1	AGL20,ATSOC1,SUPPRESSOR OF OVEREXPRESSION OF CO 1,SOC1,SUPPRESSOR OF OVEREXPRESSION OF CO 1	protein_coding	AGAMOUS-like 20	Controls flowering and is required for CO to promote flowering. It acts downstream of FT. Overexpression of (SOC1) AGL20 suppresses not only the late flowering of plants that have functional FRI and FLC alleles but also the delayed phase transitions during the vegetative stages of development. AGL20/SOC1 acts with AGL24 to promote flowering and inflorescence meristem identity.AGL20 upregulates ex…	Ahg935524	3.11444	2.10517e-09	5.31929	1.78408e-12	4.81879	2.0045e-08	2.31478	0.0161729	6.58584	7.83295	6.89263	6.07327	2.31204	2.82005	2.83931	3.75221
g21970.t1	AT2G18300.3	HBI1	protein_coding	basic helix-loop-helix (bHLH) DNA-binding superfamily protein		Ahg480739	-0.517369	0.563918	4.7708	1.78408e-12	4.14683	0.000562575	-4.11206	0.00217166	5.89774	6.87023	4.23579	0.670451	6.70263	2.55749	1.51234	5.20432
g18454.t1	AT2G38870.1		protein_coding	Serine protease inhibitor%2C potato inhibitor I-type family protein	Predicted to encode a PR (pathogenesis-related) peptide that belongs to the PR-6 proteinase inhibitor family. Six putative PR-6-type protein encoding genes are found in Arabidopsis: At2g38900%2C At2g38870%2C At5g43570%2C At5g43580%2C At3g50020 and At3g46860.	Ahg482903	-3.81138	2.02332e-12	-5.69724	5.87184e-10	-4.81724	3.75832e-09	-3.01682	0.00115588	3.0723	2.62183	2.39382	3.78447	6.60858	7.50757	7.72756	7.36843
g12539.t1	AT2G39770.1	CYT1,EMB101,EMBRYO DEFECTIVE 101,GMP1,GDP-MANNOSE PYROPHOSPHORYLASE 1,SOZ1,SENSITIVE TO OZONE 1,VTC1,VITAMIN C DEFECTIVE 1	protein_coding	Glucose-1-phosphate adenylyltransferase family protein	Encodes a GDP-mannose pyrophosphorylase/ mannose-1-pyrophosphatase. This enzyme provides GDP-mannose%2C which is used for cell wall carbohydrate biosynthesis and protein glycosylation as well as for ascorbate (vitamin C) biosynthesis. Mutations in this gene confer hypersensitivity to NH4+.	Ahg483004	-3.39471	2.40135e-12	-1.3843	0.0491098	-0.716999	0.536848	-0.399408	0.838258	5.37945	5.93776	7.15628	6.6126	8.27504	6.49468	8.04091	8.50122
g17111.t1	AT4G17550.1	G3Pp4,AtG3Pp4,glycerol-3-phosphate permease 4	protein_coding	Major facilitator superfamily protein	Encodes a member of the phosphate starvation-induced glycerol-3-phosphate permease gene family: AT3G47420(G3Pp1)%2C AT4G25220(G3Pp2)%2C AT1G30560(G3Pp3)%2C AT4G17550(G3Pp4) and AT2G13100(G3Pp5).	Ahg890460	3.2757	2.52174e-12	0.715116	0.430943	-0.775515	0.329562	0.326715	0.861301	6.89825	6.10094	5.30724	5.28777	3.74036	5.12639	5.78297	5.18738
g29069.t1	AT3G46230.1	HSP17.4,ATHSP17.4,ARABIDOPSIS THALIANA HEAT SHOCK PROTEIN 17.4	protein_coding	heat shock protein 17.4	member of the class I small heat-shock protein (sHSP) family%2C which accounts for the majority of sHSPs in maturing seeds	Ahg485004	-4.03142	3.5136e-05	-11.7958	2.54299e-12	-4.68925	0.00530748	0.709076	0.775238	0.444555	1.18444	7.33493	9.94067	3.03579	13.3167	11.9504	8.79157
g10327.t1	AT4G24960.1	HVA22D,ATHVA22D,ARABIDOPSIS THALIANA HVA22 HOMOLOGUE D	protein_coding	HVA22 homologue D	Homologous to a eukaryote specific ABA- and stress-inducible gene first isolated from barley. Groups in one subfamily with ATHVA22E. Along with other members of the ATHVA22 family%2C it may be involved in regulation of autophagy during development.	Ahg945603	3.55059	3.1646e-12	0.523692	0.685996	0.767845	0.605848	-2.32289	0.0210276	7.65772	5.30308	4.13534	2.14858	3.80778	3.18402	2.89438	3.70053
g11928.t1	AT5G22380.1	NAC090,anac090,NAC domain containing protein 90	protein_coding	NAC domain containing protein 90		Ahg489094	3.5128	1.26729e-05	5.47046	3.6013e-12	1.48448	0.116003	2.11217	0.111354	3.75536	5.67292	4.92462	4.80249	0.497224	1.28122	1.16717	2.65501
g02964.t1	AT4G37540.1	LBD39	protein_coding	LOB domain-containing protein 39		Ahg490864	-0.705952	0.615577	-1.36094	0.369196	-1.77902	0.12981	-6.28509	3.72298e-12	2.5272	2.26466	2.40104	0.658929	4.04704	3.65241	3.68758	5.42839
g20103.t1	AT4G14690.1	ELIP2	protein_coding	Chlorophyll A-B binding family protein	Encodes an early light-induced protein. ELIPs are thought not to be directly involved in the synthesis and assembly of specific photosynthetic complexes%2C but rather affect the biogenesis of all chlorophyll-binding complexes. A study (PMID 17553115) has shown that the chlorophyll synthesis pathway was downregulated as a result of constitutive ELIP2 expression%2C leading to decreased chlorophyll …	Ahg330043	7.25841	4.13063e-12	2.67674	0.00147919	0.429018	0.781986	-1.4997	0.455924	7.52572	7.96268	5.87515	3.76891	2.29531	4.32115	2.54482	5.08702
g29257.t1	AT2G44220.1		protein_coding	NEP-interacting protein (DUF239)		Ahg900074	-5.50846	4.38231e-12	-1.39076	0.14898	-0.105545	0.959365	0.373649	0.892669	1.09543	9.16541	9.17461	10.183	4.05891	9.18755	10.1053	10.3063
g24260.t1	AT2G30000.1		protein_coding	PHF5-like protein		Ahg933488	0.904629	0.174291	-0.90295	0.299842	-4.19316	4.52103e-12	0.25406	0.918988	4.43507	4.35172	3.654	4.31507	3.51937	4.54171	3.63312	3.93377
g15484.t1	AT2G34710.1	PHB,ATHB-14,ATHB14,ARABIDOPSIS THALIANA HOMEOBOX PROTEIN 14	protein_coding	Homeobox-leucine zipper family protein / lipid-binding START domain-containing protein	Dominant PHB mutations cause transformation of abaxial leaf fates into adaxial leaf fates. Encodes a member of HD-Zip family which contains homeodomain-leucine zipper domains and domain similar to a mammalian sterol binding domain. Has overlapping functions with PHAVOLUTA%2C REVOLUTA and CORONA.	Ahg934072	0.426038	0.634067	-3.69052	8.4228e-06	-4.86126	4.55983e-12	1.45356	0.396193	3.37186	3.4761	4.36506	5.71189	2.74568	6.98328	7.0171	5.40592
g12389.t1	AT5G63760.1	ARI15,ATARI15,ARABIDOPSIS ARIADNE 15	protein_coding	RING/U-box superfamily protein		Ahg496562	-2.34406	0.445965	-4.52637	3.8293e-05	-5.39464	5.00083e-12	-1.05477	0.401652	0	0.729066	0.93808	4.68769	1.23171	4.04832	4.06559	5.41543
g19934.t2	AT3G24100.1		protein_coding	Uncharacterized protein family SERF		Ahg930474	-3.19273	5.09899e-12	-6.12643	1.28616e-11	-1.71502	0.0777098	1.1878	0.457104	3.51491	3.6533	7.65009	8.19212	6.62483	8.85624	8.82149	6.65346
g15670.t1	AT5G07330.1		protein_coding	NFU1 iron-sulfur cluster protein			-3.70068	0.199265	-13.7517	5.25178e-12	-7.05535	6.13746e-05	5.29736	0.0548068	0	0	2.04698	4.23682	0.606466	8.43825	7.47745	3.39379
g08282.t1	AT5G52310.1	LTI78,COR78,COLD REGULATED 78,LTI140,RD29A,RESPONSIVE TO DESSICATION 29A	protein_coding	low-temperature-responsive protein 78 (LTI78) / desiccation-responsive protein 29A (RD29A)	cold regulated gene%2C the 5' region of cor78 has cis-acting regulatory elements that can impart cold-regulated gene expression	Ahg949787	3.70017	5.57839e-12	2.03431	0.0531609	-2.156	0.016459	-3.14681	0.00029101	11.3954	10.4971	7.90561	5.85691	7.66636	8.85282	8.41519	7.41189
g07570.t1	AT5G64260.1	EXL2	protein_coding	EXORDIUM like 2		Ahg951254	4.05597	5.93784e-12	1.59224	0.0949034	-0.0912429	0.96194	0.526745	0.811481	7.53793	6.22158	5.85254	7.02792	4.15873	4.98642	4.54688	7.02003
g25050.t1	AT5G38530.1	TSBtype2	protein_coding	tryptophan synthase beta type 2	TSBtype2 encodes a type 2 tryptophan synthase beta subunit that catalyzes a condensation reaction between serine and indole to generate tryptophan.It appears to form a homodimer. Its biological role has not yet been determined%2C but it has a very high affinity for indole which may be involved in allowing TSBtype2 to carefully limit free indole build-up. But%2C to date no overall change in plant …	Ahg494122	5.88597	6.2469e-12	0.407794	0.862901	2.4289	0.0699865	-0.166315	0.966344	3.85321	1.37711	2.35624	1.60964	0.501689	0.457942	0.886114	1.51977
g11699.t1	AT3G08970.1	ATERDJ3A	protein_coding	DNAJ heat shock N-terminal domain-containing protein	J domain protein localized in ER lumen. Can compensate for the growth defect in jem1 scj1 mutant yeast. Also shows similarity to HSP40 proteins and is induced by heat stress. At high temperatures%2C mutant alleles are not transmitted through the pollen due to defects in pollen tube growth.	Ahg478205	-0.593766	0.542302	-4.90943	6.56852e-12	-3.8487	0.000356031	2.93698	0.0294597	2.8385	3.61853	5.60484	7.13162	3.52437	8.14301	8.65018	4.57857
g29324.t1	AT2G15890.1	MEE14	protein_coding	maternal effect embryo arrest 14		Ahg319530	2.75462	4.38934e-07	3.31691	1.85677e-06	1.58547	0.218573	-5.78453	7.1923e-12	6.64145	6.97248	3.67458	2.65999	3.70288	3.86258	2.51655	7.38025
g25031.t1	AT5G38710.1		protein_coding	Methylenetetrahydrofolate reductase family protein		Ahg494099	-6.77451	1.49872e-05	-2.84536	0.0658176	-5.56046	7.39139e-12	1.87436	0.267784	0	0.43159	1.41023	3.9464	2.66865	2.50579	4.95524	3.36744
g18487.t1	AT2G06050.1	OPR3,AtOPR3,DDE1,DELAYED DEHISCENCE 1	protein_coding	oxophytodienoate-reductase 3	Encodes a 12-oxophytodienoate reductase that is required for jasmonate biosynthesis. Mutants are male sterile and defective in pollen dehiscence. Shows activity towards 2%2C4%2C6-trinitrotoluene.	Ahg480216	-3.53728	8.62497e-12	-2.47571	0.000439221	-2.45022	0.00818638	-0.682821	0.66446	2.2761	3.6225	5.86784	5.45577	5.15161	5.06974	7.87956	6.30515
g07856.t1	AT5G47610.1		protein_coding	RING/U-box superfamily protein		Ahg494214	3.77052	9.90103e-12	-0.188965	0.916201	-2.70799	0.00858409	0.22103	0.97823	4.79969	2.41109	1.65011	0.34665	2.14635	1.98963	3.45302	0.809922
g07550.t1	AT5G64410.1	OPT4,ATOPT4,ARABIDOPSIS THALIANA OLIGOPEPTIDE TRANSPORTER 4	protein_coding	oligopeptide transporter 4	oligopeptide transporter	Ahg496649	1.79096	0.00374706	5.3136	1.00067e-11	2.57153	0.000360849	0.606778	0.743242	4.72627	6.31569	5.30475	5.30435	2.9802	1.02478	2.40555	4.65253
g18910.t1	AT3G28220.1		protein_coding	TRAF-like family protein		Ahg484604	-6.42679	1.00108e-11	-0.466187	0.870232	-2.15878	0.239204	-0.998547	0.867682	1.37769	0.368932	0.458791	0.108934	6.06874	0	1.30489	0
g02732.t1	AT4G38590.2	BGAL14	protein_coding	beta-galactosidase 14	putative beta-galactosidase (BGAL14 gene)	Ahg905744	5.49539	1.0417e-11	9.289	9.76406e-11	2.86385	0.126888	-1.96103	0.475944	4.96639	4.61283	1.62542	0.60341	0.744058	0.859369	0	2.19068
g15220.t1	AT1G49450.1		protein_coding	Transducin/WD40 repeat-like superfamily protein		Ahg485550	4.39416	1.04921e-11	0.359796	0.725628	-0.336189	0.768695	2.3064	0.0853956	4.27391	4.33317	5.61399	5.02959	1.22603	4.24882	4.16702	3.70908
g13887.t1	AT1G19610.1	PDF1.4	protein_coding	defensin-like protein	Predicted to encode a PR (pathogenesis-related) protein. Belongs to the plant defensin (PDF) family with the following members: At1g75830/PDF1.1%2C At5g44420/PDF1.2a%2C At2g26020/PDF1.2b%2C At5g44430/PDF1.2c%2C At2g26010/PDF1.3%2C At1g19610/PDF1.4%2C At1g55010/PDF1.5%2C At2g02120/PDF2.1%2C At2g02100/PDF2.2%2C At2g02130/PDF2.3%2C At1g61070/PDF2.4%2C At5g63660/PDF2.5%2C At2g02140/PDF2.6%2C At5g3833…	Ahg472186	-5.12434	0.0580292	-10.1183	1.15547e-11	-6.1969	5.54576e-07	0.242331	0.95475	0	0	0.620354	1.9983	0.744058	5.21535	2.26237	2.6764
g10555.t1	AT5G10930.1	CIPK5,SnRK3.24,SNF1-RELATED PROTEIN KINASE 3.24	protein_coding	CBL-interacting protein kinase 5	Encodes CBL-interacting protein kinase 5 (CIPK5).	Ahg487924	4.05726	1.1956e-11	-0.648364	0.585323	-0.212351	0.871582	-0.205951	0.950226	4.77502	4.30911	4.64071	5.07074	1.61973	4.98738	3.97679	5.93467
g29260.t1	AT2G25880.3	AUR2,AtAUR2,ataurora2	protein_coding	ataurora2	Encodes a member of a family of Ser/Thr kinases whose activities peak during cell division. Transcripts are abundant in tissues rich in dividing cells like roots and flowers but are low or absent in fully expanded leaves and stems. In interphase cells%2C the protein is predominantly nuclear. During mitosis%2C the protein associates with plant-specific cytoskeletal structures (preprophase band%2C …	Ahg481442	-2.2408	0.0853912	-9.15001	1.28616e-11	-1.32955	0.290933	-0.864629	0.829502	0.438009	0	1.50293	0.896386	1.51178	3.27018	1.74601	1.44443
g22190.t1	AT2G17500.1	PILS5,PIN-LIKES 5	protein_coding	Auxin efflux carrier family protein		Ahg480634	-3.28459	1.3792e-11	-2.46333	0.00501908	0.680063	0.592258	-0.233575	0.92126	3.53301	4.0091	6.39138	4.426	6.27101	5.32444	6.39253	5.13108
g14822.t1	AT1G67865.1		protein_coding	hypothetical protein		Ahg926059	-4.29646	1.39738e-11	-4.10297	0.0129542	-0.715799	0.511129	0.877634	0.778284	1.1748	7.17422	7.35868	6.78227	4.27618	9.06256	8.11157	7.92247
g02411.t1	AT1G07510.1	ftsh10	protein_coding	FTSH protease 10	encodes an FtsH protease that is localized to the mitochondrion	Ahg919476	-4.19893	0.00140866	-7.92976	3.35432e-11	-4.99078	1.72363e-11	1.74101	0.419258	0.673055	0.928479	2.71472	2.85683	0.995952	7.70786	7.37032	3.0912
g27842.t1							-8.16987	1.80572e-11	0.421762	0.874283	2.63585	0.0434403	-0.384058	0.942599	0	1.87341	2.76865	0.563008	4.04221	0.884535	0	1.07783
g26516.t1						Ahg931814	-6.82087	1.83698e-11	-9.1172	1.13632e-09	-6.84197	4.28156e-08	2.38664	0.684123	0.118576	0	0.373261	0.179808	2.60966	2.84106	2.13985	0.430839
g04199.t1	AT4G30250.2		protein_coding	P-loop containing nucleoside triphosphate hydrolases superfamily protein		Ahg950433	3.06551	1.92604e-11	1.66374	0.537496	0.681315	0.774881	1.53171	0.797033	7.16793	0.771161	0.820731	0.108934	3.14588	0.12833	0.16252	0
g04573.t1	AT4G26920.1		protein_coding	START (StAR-related lipid-transfer) lipid-binding domain-containing protein		Ahg492107	-6.94977	1.97418e-11	-6.45033	7.9961e-09	-1.32736	0.446384	-2.27669	0.359896	0.151609	0.255313	1.49022	0.539136	3.39711	2.23344	1.96669	2.95729
g00736.t1	AT4G32340.1		protein_coding	Tetratricopeptide repeat (TPR)-like superfamily protein		Ahg491493	1.59598	0.00387959	5.129	1.98997e-11	5.20078	1.07979e-06	0.146895	0.96884	7.74779	7.48642	6.13052	3.70562	5.62298	2.84557	1.757	6.17263
g26446.t1	AT1G35630.1		protein_coding	Protease-associated (PA) RING/U-box zinc finger family protein		Ahg913428	0.498659	0.866311	-8.2338	4.99708e-05	-7.04906	2.10655e-11	0.0173295	1	0.36102	0.106262	0.495137	0.960244	0.437142	3.47419	3.56426	0.626171
g10199.t1	AT4G26200.1	ACS7,ACCS7,1-amino-cyclopropane-1-carboxylate synthase 7,ATACS7	protein_coding	1-amino-cyclopropane-1-carboxylate synthase 7	Member of a family of proteins in Arabidopsis that encode 1-Amino-cyclopropane-1-carboxylate synthase%2C an enzyme involved in ethylene biosynthesis. Not expressed in response to IAA.	Ahg492192	1.02819	0.709771	-2.97329	0.135038	-6.13075	2.34327e-11	2.39109	0.39912	0.735923	0.266872	0.805809	4.53498	1.29476	4.06219	3.35681	2.22681
g00972.t1	AT1G74310.1	HSP101,ATHSP101,heat shock protein 101,HOT1	protein_coding	heat shock protein 101	Encodes ClpB1%2C which belongs to the Casein lytic proteinase/heat shock protein 100 (Clp/Hsp100) family. Involved in refolding of proteins which form aggregates under heat stress. Also known as AtHsp101. AtHsp101 is a cytosolic heat shock protein required for acclimation to high temperature.	Ahg476565	-1.79308	0.000112053	-8.52908	2.43378e-11	-3.7418	0.00624633	2.5256	0.120585	3.87559	4.19638	9.53531	10.399	5.82113	12.548	12.6659	8.44459
g31457.t1	AT5G06350.1		protein_coding	ARM repeat superfamily protein		Ahg932954	-1.29878	0.47528	-7.07881	2.50633e-11	-3.76712	0.0732361	-1.1049	0.776878	1.36641	0.240203	0.552925	0.849947	2.85796	3.79769	2.78147	0.964143
g31664.t1	AT3G22121.1		antisense_long_noncoding_rna	Natural antisense transcript overlaps with AT3G22120	Potential natural antisense gene%2C locus overlaps with AT3G22120	Ahg930186	0.769716	0.0893759	5.57693	2.60882e-11	3.84191	0.000453893	-2.23147	0.0277594	11.9868	10.9379	8.54893	2.96564	11.6556	3.82905	5.03403	5.71229
g26038.t1	AT5G05280.1	DAF,DEFECTIVE IN ANTHER DEHISCENCE1- ( DAD1-) Activating Factor	protein_coding	RING/U-box superfamily protein	Encodes a RING-finger E3 ligase protein that controls anther dehiscence by positively regulating the expression of DAD1 in the jasmonic acid biosynthesis pathway.	Ahg487321	4.94233	2.62819e-11	2.61011	0.00137647	2.16783	0.126597	5.69007	0.0637365	4.07598	5.05234	2.35804	1.60598	1.20618	1.28363	0.295073	2.09063
g13120.t1	AT5G19470.2	NUDT24,NUDX24,nudix hydrolase homolog 24,atnudt24,nudix hydrolase homolog 24	protein_coding	nudix hydrolase homolog 24		Ahg941495	-5.32257	1.18948e-07	-11.7023	2.64223e-11	-0.732887	0.742495	1.41105	0.805286	0.420642	0	1.92122	0.0846313	4.70624	3.51001	0.90922	0.893601
g04083.t1	AT1G73325.1		protein_coding	Kunitz family trypsin and protease inhibitor protein		Ahg926704	-3.7194	2.8407e-11	-1.94756	0.267934	1.5325	0.11913	-2.66811	0.024726	6.28275	4.53879	8.57937	2.09755	9.7339	7.20135	8.24573	4.92654
g11334.t1	AT4G29180.2	RHS16	protein_coding	root hair specific 16		Ahg918641	-1.71072	0.2614	-5.70468	4.19732e-07	-5.42154	2.94057e-11	0.27316	0.942834	0.512629	0.446285	0.903509	1.72736	1.32236	3.71424	2.26731	0.956241
g11479.t1	AT3G54600.1	DJ1F	protein_coding	Class I glutamine amidotransferase-like superfamily protein		Ahg938383	-0.142368	0.907514	4.64685	3.16496e-11	4.42624	9.82882e-05	0.826139	0.749154	5.31479	6.81276	5.24248	2.69894	5.51218	3.15919	2.83931	3.64548
g07625.t1	AT5G45820.1	CIPK20,PKS18,PROTEIN KINASE 18,SnRK3.6,SNF1-RELATED PROTEIN KINASE 3.6	protein_coding	CBL-interacting protein kinase 20	Encodes a CBL-interacting serine/threonine protein kinase comprised of an N-terminal kinase catalytic domain similar to SNF1/AMPK and a unique C-terminal regulatory domain.	Ahg494400	-8.13599	3.2631e-11	-4.61522	9.40213e-06	-1.4226	0.260178	-3.14408	0.00589078	0	1.24798	2.52857	1.19041	4.90889	3.69645	3.01403	5.06028
g03639.t1	AT2G37170.2	PIP2B,PIP2%3B2,PLASMA MEMBRANE INTRINSIC PROTEIN 2%3B2	protein_coding	plasma membrane intrinsic protein 2	a member of the plasma membrane intrinsic protein subfamily PIP2. localizes to the plasma membrane and exhibits water transport activity in Xenopus oocyte. expressed specifically in the vascular bundles and protein level increases slightly during leaf dev	Ahg482707	-0.31164	0.896497	-7.52301	3.43352e-11	-0.119753	0.919071	-1.12109	0.62946	1.16283	1.68015	6.24586	5.19068	2.32313	7.13128	6.22591	7.34876
g24494.t1	AT2G41250.1		protein_coding	Haloacid dehalogenase-like hydrolase (HAD) superfamily protein		Ahg934945	3.13158	3.43372e-11	3.25891	9.77254e-06	2.1235	0.09426	-0.045925	0.991676	6.78794	7.42777	5.76015	5.60995	4.24203	4.52716	4.79555	5.73508
g05091.t1	AT1G10230.1	SK18,ASK18,SKP1-like 18	protein_coding	E3 ubiquitin ligase SCF complex subunit SKP1/ASK1 family protein		Ahg471136	-0.824497	0.215648	-4.18391	1.60519e-06	-4.90308	3.43462e-11	1.30081	0.465421	3.48	3.21866	3.97062	4.76782	4.82048	7.15639	7.83988	4.52561
g21390.t1	AT4G14130.1	XTH15,XTR7,xyloglucan endotransglycosylase 7	protein_coding	xyloglucan endotransglucosylase/hydrolase 15	xyloglucan endotransglycosylase-related protein (XTR7)	Ahg493497	4.00319	3.51233e-11	5.46073	0.0176593	2.46244	0.395023	2.7337	0.618691	4.4608	1.43176	0.287057	0.260276	1.60999	0	0	0
g15116.t1	AT1G52690.1	LEA7	protein_coding	Late embryogenesis abundant protein (LEA) family protein		Ahg474395	-1.77815	0.575265	-10.418	3.60332e-11	-6.37203	6.4611e-06	-2.6324	0.0858906	0	0.106262	1.45881	3.75862	0.910071	6.66951	6.64733	3.4602
g04098.t1	AT1G79920.1	Hsp70-15,AtHsp70-15	protein_coding	Heat shock protein 70 (Hsp 70) family protein		Ahg927518	1.23314	0.0891802	-3.82812	2.47884e-05	-4.17306	3.61356e-11	1.24819	0.586339	3.6684	2.68428	3.62349	3.82867	2.25476	4.70884	5.59818	4.28313
g20174.t1	AT4G15210.1	BAM5,AT-BETA-AMY,ATBETA-AMY,ARABIDOPSIS THALIANA BETA-AMYLASE,BMY1,RAM1,REDUCED BETA AMYLASE 1	protein_coding	beta-amylase 5	cytosolic beta-amylase expressed in rosette leaves and inducible by sugar. RAM1 mutants have reduced beta amylase in leaves and stems.	Ahg493370	-4.33342	3.79421e-11	-6.24396	1.08799e-06	-0.481194	0.783634	-0.933855	0.758125	7.71375	6.29839	10.042	5.45153	11.7732	10.8559	11.4475	9.54275
g17663.t1	AT1G33350.1		protein_coding	Pentatricopeptide repeat (PPR) superfamily protein		Ahg336411	-3.43718	0.235989	-13.5228	3.80173e-11	-4.70691	0.000151152	2.4069	0.426921	0	0	0.934849	2.97949	0.593576	7.29181	4.38878	3.26095
g01752.t1	AT1G01660.2		protein_coding	RING/U-box superfamily protein		Ahg333489	4.76584	3.89957e-11	-0.556871	0.598741	-3.11755	1.443e-05	1.79756	0.191503	4.39484	3.55132	3.08108	4.49283	0.498386	4.28677	3.44159	2.72975
g13529.t1	AT1G20450.1	ERD10,LTI29,LOW TEMPERATURE INDUCED 29,LTI45,LOW TEMPERATURE INDUCED 45	protein_coding	Dehydrin family protein	Encodes a gene induced by low temperature and dehydration. Inhibits e.coli growth while overexpressed. Belongs to the dehydrin protein family%2C which contains highly conserved stretches of 7-17 residues that are repetitively scattered in their sequences%2C the K-%2C S-%2C Y- and lysine rich segments. LTI29 and LTI30 double overexpressors confer cold tolerance. Localized to membranes and cytoplas…	Ahg472273	4.13429	3.89957e-11	0.264137	0.841742	-2.69172	0.0445809	0.0391293	0.994628	11.5221	11.0545	10.3057	9.85758	8.16345	11.1367	12.0894	9.9546
g26767.t1	AT5G39850.1		protein_coding	Ribosomal protein S4		Ahg494005	-4.37744	4.17323e-11	-2.53269	0.000623405	-0.937464	0.335643	-1.55866	0.133864	1.01617	4.01958	5.12125	5.63426	4.44561	6.68066	6.00362	6.77562
g16818.t1	AT5G57340.2		protein_coding	ras guanine nucleotide exchange factor Q-like protein		Ahg950420	3.45015	4.37513e-11	3.88477	2.6094e-09	2.55111	0.00423147	-0.603264	0.827926	5.61692	6.57831	4.1202	2.1193	2.68766	1.48912	1.70716	3.41965
g27234.t1	AT5G11200.2	UAP56b	protein_coding	DEAD/DEAH box RNA helicase family protein	One of two genes encoding an ATP-dependent RNA helicase that localizes predominantly to euchromatic regions of Arabidopsis nuclei%2C and associates with genes transcribed by RNA polymerase II independently from the presence of introns. It is not detected at non-transcribed loci. It interacts with ssRNA%2C dsRNA and dsDNA%2C but not with ssDNA. Its ATPase activity is stimulated by RNA and dsDNA an…	Ahg487950	-3.42644	4.37513e-11	-2.36242	0.00342713	0.202812	0.861773	0.143532	0.958434	2.52777	3.59143	4.58574	4.84277	5.20565	5.26798	3.1328	5.70338
g23120.t1	AT4G30760.1		protein_coding	Putative endonuclease or glycosyl hydrolase		Ahg890638	6.35464	0.000486582	-5.53527	0.0373348	-6.74681	4.84968e-11	0.360848	0.942177	1.67486	0.111006	0.108671	2.75147	2.09791	3.44402	2.34217	1.95765
g01428.t1	AT1G78680.1	GGH2,ATGGH2,gamma-glutamyl hydrolase 2	protein_coding	gamma-glutamyl hydrolase 2	The Arabidopsis protein AtGGH2 is a gamma-glutamyl hydrolase acting specifically on monoglutamates. The enzyme is involved in the tetrahydrofolate metabolism and located to the vacuole.	Ahg951932	-3.12253	4.8988e-11	-4.0678	2.53632e-08	-0.0270796	0.98546	0.0242658	0.995497	2.99436	2.66561	4.74484	4.47154	5.66067	5.36051	4.44064	5.28315
g13545.t1	AT1G20350.1	TIM17-1,ATTIM17-1,translocase inner membrane subunit 17-1	protein_coding	translocase inner membrane subunit 17-1	mitochondrial inner membrane translocase	Ahg472263	-4.09279	0.202787	-3.87597	0.00586956	-5.90233	5.02305e-11	-0.864827	0.758197	0	0.552547	0.402163	1.38594	0.245158	3.19288	3.02939	2.80028
g07980.t1	AT2G32120.1	HSP70T-2	protein_coding	heat-shock protein 70T-2		Ahg951668	-1.11126	0.0740536	-7.26507	5.97739e-11	-4.86402	8.30576e-05	1.77916	0.210958	3.17548	3.81896	6.28777	7.36594	4.57607	10.6031	9.96351	6.30114
g02015.t1	AT1G03870.1	FLA9	protein_coding	FASCICLIN-like arabinoogalactan 9	fasciclin-like arabinogalactan-protein 9 (Fla9)	Ahg470362	-2.94878	3.42692e-05	6.52231	6.43156e-11	7.88537	3.11981e-05	1.53171	0.797033	4.14029	5.13108	3.42774	0.108934	7.8046	0.12833	0.295073	1.65987
g25789.t1	AT2G20880.1	ERF53,AtERF53	protein_coding	Integrase-type DNA-binding superfamily protein	Encodes ERF53%2C a drought-induced transcription factor. Belongs to the AP2/ERF superfamily%2C and has a highly conserved AP2 domain. Regulates drought-responsive gene expressions by binding to the GCC box and/or dehydration-responsive element (DRE) in the promoter of downstream genes. Overexpression of AtERF53 driven by the CaMV35S promoter resulted in an unstable drought-tolerant phenotype in T…	Ahg931981	-3.38931	0.262531	-8.72013	6.43156e-11	-2.28488	0.0107068	-3.55496	0.00287076	0	0	2.20157	0.825296	0.163182	3.28967	4.3425	4.04692
g15467.t1	AT4G19645.1		protein_coding	TRAM%2C LAG1 and CLN8 (TLC) lipid-sensing domain containing protein		Ahg492902	-1.0182	0.631079	-4.78277	2.55268e-08	-4.54287	6.44483e-11	1.75367	0.0967173	0.512629	2.09689	2.70082	5.51442	1.77288	6.26156	5.36699	4.25456
g15610.t1	AT5G06760.1	LEA4-5,AtLEA4-5,Late Embryogenesis Abundant 4-5	protein_coding	Late Embryogenesis Abundant 4-5	Encodes LEA4-5%2C a member of the Late Embryogenesis Abundant (LEA) proteins which typically accumulate in response to low water availability conditions imposed during development or by the environment. Most of the diverse set of LEA proteins can be grouped according to properties such as high hydrophilicity and high content of glycine or other small amino acids in what has been termed hydrophili…	Ahg325294	7.19423	7.39797e-11	-3.31367	4.70745e-05	-0.0184192	0.994257	1.16701	0.716988	4.18788	1.58475	5.72027	6.27521	0.156179	4.75331	5.84273	4.70091
g29122.t1	AT5G44260.1	AtTZF5,TZF5,Tandem CCCH Zinc Finger protein 5	protein_coding	Zinc finger C-x8-C-x5-C-x3-H type family protein		Ahg494567	4.53676	7.39797e-11	0.441097	0.840043	0.715401	0.712217	-1.54772	0.609523	4.33716	1.04239	1.83632	0.518824	1.80664	1.00207	1.15243	1.8568
g11085.t1	AT3G20155.1		protein_coding	hypothetical protein		Ahg479536	2.38354	0.439196	-8.69499	8.74831e-11	-5.78837	7.16077e-07	3.74209	0.0949754	0.328826	0.273155	0.692347	3.02786	0	6.24569	2.67363	0
g13391.t1	AT1G21670.1		protein_coding	DPP6 amino-terminal domain protein		Ahg472405	-0.919245	0.321309	-4.53257	8.74831e-11	-4.00822	1.78532e-08	-2.31939	0.0899072	3.14964	2.9776	3.33463	2.8506	4.18111	5.78912	6.12509	6.0155
g03562.t1	AT2G36590.1	ProT3,ATPROT3,PROLINE TRANSPORTER 3	protein_coding	proline transporter 3	Encodes a proline transporter with affinity for gly betaine%2C proline%2C and GABA. Protein is expressed in leaves%2C flowers and siliques but to a much lesser extent in roots.	Ahg482636	-4.27926	8.95778e-11	-2.88438	0.00507886	-1.33795	0.2747	-0.27296	0.924365	0.893719	1.21116	2.17762	2.53426	4.32655	2.51012	2.79887	2.9513
g06668.t1	AT3G15570.1		protein_coding	Phototropic-responsive NPH3 family protein		Ahg929366	2.29901	1.45703e-05	4.50329	9.24159e-11	3.99373	0.00283098	0.0385519	0.995497	7.33425	6.47229	4.23093	1.64967	5.56337	1.1308	1.15243	3.08238
g24653.t1	AT5G39240.1		protein_coding	transcription factor UPBEAT-like protein	Encodes a atypical member of the bHLH (basic helix-loop-helix) family transcriptional factors.	Ahg947912	3.50527	2.57576e-10	7.536	9.45355e-11	2.22488	0.381654	-3.32221	0.350604	4.75753	5.23923	0.700268	0	1.28051	0.12833	0	0.378998
g00168.t1	AT5G16030.3		protein_coding	mental retardation GTPase activating protein		Ahg893513	0.163945	0.894876	4.87095	1.05428e-10	5.76377	0.00024526	2.7922	0.359429	6.9692	6.22542	4.34533	1.33258	7.35006	1.02221	1.35678	0.809837
g00544.t1	AT4G33980.2		protein_coding	hypothetical protein		Ahg491275	3.79691	1.08743e-10	1.68382	0.045376	-0.646509	0.724623	-3.87226	0.000103981	5.59258	4.56984	1.60352	1.94085	1.78368	2.85612	1.79887	5.96047
g11504.t1	AT3G54820.1	PIP2%3B5,PIP2D,PLASMA MEMBRANE INTRINSIC PROTEIN 2D	protein_coding	plasma membrane intrinsic protein 2%3B5		Ahg485893	2.88093	1.12392e-10	0.114847	0.94918	1.65375	0.230972	-1.78196	0.285098	5.40747	3.61384	4.74952	2.15368	2.72646	3.39035	3.47128	3.25299
g23202.t1	AT4G14550.2	IAA14,SLR,SOLITARY ROOT	protein_coding	indole-3-acetic acid inducible 14	IAA14 is a member of the Aux/IAA protein family. Involved in lateral root development. Gain of function mutation decreases auxin-inducible gene expression. Protein is localized to the nucleus. Expressed in stele and root tip epidermis. Functions as a negative regulator of ARF7/19.	Ahg493451	-3.37845	1.14894e-10	0.199845	0.89314	1.57314	0.0859774	-2.60639	0.0658798	2.08145	3.84006	3.64355	1.34993	5.06349	4.00928	2.74288	3.35198
g21703.t1	AT2G22560.1	NET2D	protein_coding	Kinase interacting (KIP1-like) family protein		Ahg481115	0.387892	0.708778	-0.723618	0.498398	-4.03428	1.16038e-10	0.823978	0.598189	3.12278	3.12089	3.59281	4.90485	2.92089	4.33685	5.91175	4.68388
g26311.t1	AT1G30070.2		protein_coding	SGS domain-containing protein		Ahg922056	-0.477272	0.451795	-6.51922	1.22546e-10	-3.25505	0.00235462	2.3103	0.0787292	4.3873	4.05149	7.42011	8.4638	4.76885	10.0246	10.0332	6.31983
g25032.t1	AT4G13010.1		protein_coding	Oxidoreductase%2C zinc-binding dehydrogenase family protein		Ahg891874	-1.00707	0.759393	-7.96492	1.92819e-07	-6.77391	1.25458e-10	1.48646	0.636208	0.154203	0	0.960256	2.24884	0.412377	4.29258	2.48097	2.54674
g03962.t1	AT1G72100.1		protein_coding	late embryogenesis abundant domain-containing protein / LEA domain-containing protein		Ahg476340	-0.822653	0.532577	-5.99525	1.26632e-10	-1.78979	0.18153	2.10341	0.104429	1.40308	1.49408	4.24639	4.72693	2.28322	6.94704	5.99968	3.70347
g09428.t1	AT5G54165.1		protein_coding	Avr9/Cf-9 rapidly elicited protein		Ahg950048	0.730456	0.871127	-8.17339	1.29617e-10	-4.18334	0.000190596	5.08483	0.00161144	0.328826	0.68522	4.7722	8.68805	1.05658	7.40791	8.86015	5.13183
g31080.t1	AT3G03170.1		protein_coding	hypothetical protein		Ahg927823	4.08227	0.0902708	-9.29661	1.39616e-10	-2.12256	0.0841265	0.487591	0.882395	0.572251	0	1.69837	2.21275	0.40834	4.13342	1.757	1.70357
g24477.t1	AT2G41380.1		protein_coding	S-adenosyl-L-methionine-dependent methyltransferases superfamily protein		Ahg934965	-0.599126	0.537859	-4.60093	1.42234e-10	-3.1626	0.00147604	0.21527	0.936843	3.06116	3.64523	7.28946	9.99011	3.0407	7.59287	9.48219	9.73063
g02560.t1	AT3G02170.1	LNG2,TRM1,TON1 Recruiting Motif 1	protein_coding	longifolia2	Encodes LONGIFOLIA2 (LNG2). Regulates leaf morphology by promoting cell expansion in the leaf-length direction. The LNG2 homologue LNG1 (At5g15580) has similar function.	Ahg927692	1.74714	0.000355047	4.77744	1.8051e-10	2.80209	0.00165687	0.916399	0.717716	6.00149	6.96108	5.60886	4.02799	4.46029	2.19453	1.75299	4.51962
g02806.t1	AT4G39260.1	CCR1,ATGRP8,GLYCINE-RICH PROTEIN 8,GR-RBP8,glycine-rich RNA-binding protein 8,GRP8	protein_coding	cold%2C circadian rhythm%2C and RNA binding 1	Encodes a glycine-rich protein with RNA binding domain at the N-terminus. Protein is structurally similar to proteins induced by stress in other plants. Gene expression is induced by cold. Transcript undergoes circadian oscillations that is depressed by overexpression of AtGRP7. A substrate of the type III effector HopU1 (mono-ADP-ribosyltransferase).	Ahg490700	-2.85286	1.83175e-10	0.790722	0.467073	-0.913216	0.409731	-1.2305	0.456286	8.48761	10.6211	9.64499	10.5213	11.185	10.4275	10.1534	11.7116
g20342.t1	AT4G08590.1	ORTHL,ORL1,ORTH-LIKE 1,ORL1,ORTHRUS-LIKE 1,VIM6,VARIANT IN METHYLATION 6	protein_coding	ORTHRUS-like protein		Ahg489762	-0.820592	0.417248	-4.84771	2.04521e-10	-3.65707	0.000723947	0.358615	0.890779	2.17866	1.44821	1.80918	3.1053	2.78327	4.78163	4.60799	2.83041
g05774.t1	AT3G12580.1	HSP70,ATHSP70,ARABIDOPSIS HEAT SHOCK PROTEIN 70	protein_coding	heat shock protein 70		Ahg928978	-2.92242	2.21578e-10	-5.6524	8.16315e-09	-2.41015	0.166955	3.92699	0.0179392	6.82905	8.5239	11.9732	13.9796	10.3121	14.3843	14.6936	11.2655
g00174.t1	AT5G15970.1	KIN2	protein_coding	stress-responsive protein (KIN2) / stress-induced protein (KIN2) / cold-responsive protein (COR6.6) / cold-regulated protein (COR6.6)	Encodes a gene that can be induced by cold and abscisic acid and may be involved in cold acclimation and salt tolerance.	Ahg488447	2.94939	2.37354e-10	1.12369	0.262504	-0.118115	0.962759	0.915306	0.681939	13.5863	13.7464	13.2657	13.4459	10.4964	12.7296	11.7793	10.8611
g13880.t1	AT1G19670.1	CLH1,ATCLH1,chlorophyllase 1,ATHCOR1,CORONATINE-INDUCED PROTEIN 1,CORI1,CORONATINE-INDUCED PROTEIN 1	protein_coding	chlorophyllase 1	Chlorophyllase is the first enzyme involved in chlorophyll degradation. It catalyzes the hydrolysis of the ester bond to yield chlorophyllide and phytol. AtCLH1 lacks a typical signal sequence for the chloroplast. Its expression is induced rapidly by methyljasmonate%2C a known promoter of senescence and chlorophyll degradation.	Ahg472193	-3.37306	2.40566e-10	-1.92119	0.146918	-2.57829	0.0534365	-0.632115	0.855265	5.28573	3.03764	5.64455	1.63763	8.45301	2.92743	9.37187	0.809922
g03355.t1	AT2G34590.1		protein_coding	Transketolase family protein		Ahg482422	-1.48089	0.00185152	-4.46976	1.08079e-09	-4.25267	2.53508e-10	-0.948451	0.531658	4.91518	4.43152	5.79217	5.48837	6.46211	7.59374	8.34457	5.68823
g20528.t1	AT3G27250.1		protein_coding	hypothetical protein		Ahg484507	1.63321	0.272133	-5.46292	2.68261e-10	-0.507564	0.739642	1.62256	0.321816	2.98217	1.07751	4.15341	5.08952	1.61019	6.16147	3.32395	3.30673
g10387.t2	AT4G24350.1		protein_coding	Phosphorylase superfamily protein		Ahg492412	-2.97177	2.72446e-10	-2.0368	0.0357729	-3.24934	2.47253e-05	-2.66037	0.0150095	2.88098	2.22404	3.69546	1.1931	5.05415	2.56539	6.29064	3.07669
g00106.t1	AT1G73290.1	scpl5	protein_coding	serine carboxypeptidase-like 5		Ahg478377	-2.77641	2.75011e-10	-2.73472	0.000283321	1.32139	0.30116	-1.79344	0.324433	5.51956	4.50047	5.87316	1.58509	7.70513	4.62877	4.90077	3.02576
g21465.t1	AT4G04830.1	MSRB5,ATMSRB5,methionine sulfoxide reductase B5	protein_coding	methionine sulfoxide reductase B5		Ahg490118	-3.90517	1.49659e-09	-4.11531	2.77784e-10	2.99025	0.000120785	-0.0997918	0.976492	4.9592	4.35827	6.43077	3.68271	8.94042	6.12621	5.26523	4.9945
g23063.t1						Ahg945961	5.43544	1.85167e-06	-3.00363	0.082221	-4.23692	2.82923e-10	0.102504	0.98579	5.21386	1.93685	3.03102	6.29854	5.40313	6.5656	5.56368	5.64204
g30638.t1	AT1G34350.2		protein_coding	Tmem18		Ahg473588	0.409485	0.670446	-1.78811	0.01505	-4.34235	2.88184e-10	0.446387	0.854047	3.73988	3.68482	3.05559	4.38158	3.51741	5.58011	4.37552	4.5543
g28922.t1	AT3G28580.1		protein_coding	P-loop containing nucleoside triphosphate hydrolases superfamily protein		Ahg490182	7.63651	3.11981e-10	4.0641	0.000723312	4.36423	0.0323656	1.61396	0.694358	3.28611	4.39801	4.60421	4.708	0	1.69903	2.6578	2.28891
g08494.t1	AT5G20620.1	UBQ4	protein_coding	ubiquitin 4	encodes a ubiquitin polyprotein.	Ahg925577	0.121379	0.971187	-0.428497	0.91094	-3.98526	3.63944e-10	7.13032	0.00884296	2.21972	2.87747	2.77678	5.07707	5.66495	7.972	9.39495	4.79217
g24424.t1	AT1G35350.1		protein_coding	EXS (ERD1/XPR1/SYG1) family protein		Ahg922690	-6.07087	3.91911e-10	0.525085	0.75084	0.393574	0.869901	-2.19212	0.0658798	0.118576	3.01334	1.93313	2.28872	3.79324	1.48839	1.32844	4.93539
g03627.t1	AT2G37040.1	PAL1,ATPAL1	protein_coding	PHE ammonia lyase 1	Encodes PAL1%2C a phenylalanine ammonia-lyase. Arabidopsis has four PALs: AT2G37040 (PAL1)%2C AT3G53260 (PAL2)%2C AT5G04230 (PAL3) and AT3G10340 (PAL4).	Ahg482690	-3.19674	4.03698e-10	-2.87004	0.00167773	-0.287081	0.829132	-2.63346	0.00884296	5.27857	4.47463	6.22279	4.87099	8.51638	5.73964	4.67896	6.70399
g10380.t1	AT4G24415.1	MIR824A,p_MI0005409	mirna		Encodes a microRNA that targets AGL16. MicroRNAs are regulatory RNAs with a mature length of ~21-nucleotides that are processed from hairpin precursors by Dicer-like enzymes. MicroRNAs can negatively regulate gene expression by attenuating translation or by directing mRNA cleavage. Mature sequence: UAGACCAUUUGUGAGAAGGGA	Ahg486166	0.0459678	0.983461	-7.61328	4.593e-09	-4.61714	4.21131e-10	1.39705	0.750436	1.042	0.621381	2.03646	0.985253	1.12128	6.31993	5.53208	1.04688
g26900.t1	AT5G40610.1	GPDHp	protein_coding	NAD-dependent glycerol-3-phosphate dehydrogenase family protein		Ahg493921	-1.2759	0.0232162	-3.72786	3.70981e-06	-4.12605	4.21131e-10	0.242933	0.944272	3.53337	2.51955	2.58438	2.72296	4.65694	5.21038	4.25045	2.47291
g03767.t1	AT1G70300.1	KUP6	protein_coding	K+ uptake permease 6	potassium transporter	Ahg926343	-0.283037	0.887205	-4.49682	1.60643e-06	-4.46202	4.69539e-10	1.18299	0.499672	1.01617	2.19625	2.57708	4.67909	1.65758	5.89741	5.65624	4.40486
g05188.t1	AT4G20370.1	TSF	protein_coding	PEBP (phosphatidylethanolamine-binding protein) family protein	Encodes a floral inducer that is a homolog of FT. Plants overexpressing this gene flower earlier than Col. Loss-of-function mutations flower later in short days. TSF and FT play overlapping roles in the promotion of flowering%2C with FT playing the dominant role.TSF sequences show extensive variation in different accessions and may contribute to quantitative variation in flowering time in these a…	Ahg890129	4.82581	0.0378332	4.72801	1.19737e-06	6.57901	4.69539e-10	3.34298	0.0162586	0.793142	4.75368	5.83151	4.0705	0	0	0.506524	0.378998
g26820.t1	AT3G03480.1	CHAT	protein_coding	acetyl CoA:(Z)-3-hexen-1-ol acetyltransferase		Ahg317230	-6.9662	4.70943e-10	-6.63431	3.60743e-05	-2.12819	0.0979743	1.11904	0.741872	0.266705	0.26267	2.51473	1.40967	5.08523	2.73365	5.66126	3.11688
g12488.t1	AT2G39330.2	JAL23	protein_coding	jacalin-related lectin 23		Ahg482953	-3.79936	4.83713e-10	-1.69811	0.191703	0.35792	0.769468	-2.07533	0.203371	4.56354	5.37123	7.35261	2.76536	7.62614	4.35221	7.33571	4.30424
g02583.t1	AT3G01080.2	WRKY58,ATWRKY58,WRKY DNA-BINDING PROTEIN 58	protein_coding	WRKY DNA-binding protein 58	member of WRKY Transcription Factor%3B Group I	Ahg317082	2.84643	4.97895e-10	0.160613	0.883673	-2.28512	0.00160272	1.10592	0.461266	5.50117	4.46285	5.1385	6.87578	3.48704	4.51541	5.5953	5.82491
g28429.t1	AT5G37340.2		protein_coding	ZPR1 zinc-finger domain protein		Ahg493706	1.05056	0.0695119	-4.2657	5.18286e-10	-4.03387	7.70567e-09	0.473848	0.829502	4.50679	3.51484	4.61315	5.58013	4.24832	6.96882	7.08057	4.83145
g08057.t1	AT1G26790.1		protein_coding	Dof-type zinc finger DNA-binding family protein		Ahg313311	6.2875	5.27273e-10	3.40354	0.0141097	0.757199	0.771472	2.06671	0.718373	3.49318	2.82403	0.575261	0.15313	0.554986	0.47459	0	0
g13740.t1	AT1G22690.1		protein_coding	Gibberellin-regulated family protein		Ahg472509	-2.78062	6.23545e-10	1.68079	0.177339	3.20755	0.0606906	-0.431482	0.891151	4.10857	3.53178	2.46763	1.30343	7.16072	0.853677	2.28043	1.90688
g26919.t1	AT5G40460.1		protein_coding	cyclin-dependent kinase inhibitor SMR3-like protein		Ahg947705	-0.402577	0.862815	-4.39021	0.00107973	-6.02314	6.35001e-10	0.7729	0.707187	0.773382	0.193241	0.405998	2.8189	1.52451	1.46446	2.24542	2.3051
g29437.t1	AT1G66740.1	SGA2	protein_coding	ASF1 like histone chaperone	Located on the SSL2 region of Arabidopsis thaliana%2C which is homeologous to the Brassica S locus for self incompatibility. Expressed in both vegetative and reproductive organs suggesting AtSP7 might not be involved in self incompatibility. Its expression is regulated during cell cycle progression through E2F transcription factors. The protein interacts with acetylated histones H3 and H4 and HAM…	Ahg315701	1.01404	0.105139	-0.2089	0.858258	-3.91595	6.35001e-10	1.83948	0.223837	4.28288	4.60076	3.61135	4.65893	3.63627	4.79754	5.25117	4.19133
g00100.t1	AT5G16700.1		protein_coding	Glycosyl hydrolase superfamily protein		Ahg326109	-0.714014	0.832958	-0.33475	0.909055	-4.87486	6.4194e-10	0.479125	0.899341	0.328826	0.535825	0.930886	1.83163	0.156179	1.65392	3.69484	0.626171
g11333.t1	AT1G07890.1	APX1,ATAPX01,ATAPX1,CS1,MEE6,maternal effect embryo arrest 6	protein_coding	ascorbate peroxidase 1	Encodes a cytosolic ascorbate peroxidase APX1. Ascorbate peroxidases are enzymes that scavenge hydrogen peroxide in plant cells. Eight types of APX have been described for Arabidopsis: three cytosolic (APX1%2C APX2%2C APX6)%2C two chloroplastic types (stromal sAPX%2C thylakoid tAPX)%2C and three microsomal (APX3%2C APX4%2C APX5) isoforms. At least part of the induction of heat shock proteins duri…	Ahg470824	-1.67638	0.398521	-5.39629	2.39247e-06	-5.43593	6.4194e-10	-1.94097	0.43056	0.48972	0.26267	0.616452	0.751756	1.57198	3.59378	3.07897	1.97255
g18313.t1	AT2G37750.1		protein_coding	hypothetical protein		Ahg482777	2.05611	0.477261	0.584753	0.860141	-8.75983	7.10122e-10	4.07005	0.170594	0.151609	0.255313	0	5.56431	0	1.40564	2.58188	0.956241
g30510.t1	AT1G56650.1	PAP1,ATMYB75,MYB DOMAIN PROTEIN 75,MYB75,MYELOBLASTOSIS PROTEIN 75,SIAA1,SUC-INDUCED ANTHOCYANIN ACCUMULATION 1	protein_coding	production of anthocyanin pigment 1	Encodes a putative MYB domain containing transcription factor involved in anthocyanin metabolism and radical scavenging. Essential for the sucrose-mediated expression of the dihydroflavonol reductase gene. Auxin and ethylene responsiveness of PAP1 transcription is lost in myb12 mutants.	Ahg474823	-2.65388	0.000133028	-4.48487	8.16432e-10	-1.29479	0.504402	-1.39117	0.498186	3.48358	1.81964	3.55814	2.40193	5.25913	5.52235	6.18958	4.38138
g18188.t1	AT1G09140.1	SR30,ATSRP30.1,ATSRP30.2,ATSRP30,SERINE-ARGININE PROTEIN 30,At-SR30,Serine/Arginine-Rich Protein Splicing Factor 30	protein_coding	SERINE-ARGININE PROTEIN 30	Encodes a serine-arginine rich RNA binding protein involved in regulation of splicing (including splicing of itself). Exists as 3 alternative spliced forms that are differentially expressed. Barta et al (2010) have proposed a nomenclature for Serine/Arginine-Rich Protein Splicing Factors (SR proteins): Plant Cell. 2010%2C 22:2926.	Ahg470995	-0.709201	0.457808	-4.1221	8.59101e-10	-2.48366	0.000349921	2.09697	0.0944282	4.13324	3.86492	6.15407	7.61096	5.08524	7.61163	7.37537	5.92784
g09194.t1	AT4G01700.1		protein_coding	Chitinase family protein		Ahg943574	-2.87856	9.08749e-10	-1.60966	0.121728	0.173133	0.900394	-1.01044	0.432564	2.54282	4.50439	5.47438	6.05934	4.91184	4.6701	4.46705	6.4866
g08357.t1	AT5G51740.2		protein_coding	Peptidase family M48 family protein		Ahg495240	-0.732066	0.402396	-2.63989	0.0023103	-3.70117	9.19668e-10	2.00252	0.106077	2.4491	2.53945	3.3134	5.40192	3.04908	4.40793	5.87862	3.79012
g02893.t1	AT4G39980.1	DHS1,AtDAHP1,DAHP1,3-DEOXY-D-ARABINO-HEPTULOSONATE-7-PHOSPHATE 1	protein_coding	3-deoxy-D-arabino-heptulosonate 7-phosphate synthase 1	Encodes a 2-deoxy-D-arabino-heptulosonate 7-phosphate (DAHP) synthase%2C which catalyzes the first committed step in aromatic amino acid biosynthesis. Gene expression is induced by wounding and pathogenic bacteria Pseudomonas syringae.	Ahg944003	-2.97448	9.5092e-10	-2.53339	0.000159681	-2.41146	0.0016559	-0.924507	0.482766	4.06073	3.55318	4.07136	3.788	6.84737	5.0003	6.11272	4.94189
g25905.t1	AT1G17870.1	EGY3,ATEGY3,ETHYLENE-DEPENDENT GRAVITROPISM-DEFICIENT AND YELLOW-GREEN-LIKE 3	protein_coding	ethylene-dependent gravitropism-deficient and yellow-green-like 3	S2P-like putative metalloprotease%2C also contain transmembrane helices near their C-termini and many of them%2C five of seven%2C contain a conserved zinc-binding motif HEXXH. Homolog of EGY1. Each of the EGY1 and EGY-like proteins share two additional highly conserved motifs%2C the previously reported NPDG motif (aa 442%E2%80%93454 in EGY1%2C Rudner et al.%2C 1999) and a newly defined GNLR motif…	Ahg920712	-1.61911	0.00952607	-6.81641	9.58936e-10	-3.33826	0.000862645	1.11626	0.596324	2.59093	2.76632	7.19896	8.89159	4.89447	9.32452	10.0026	7.93976
g02093.t2	AT1G04620.1	HCAR	protein_coding	coenzyme F420 hydrogenase family / dehydrogenase%2C beta subunit family	Encodes a 7-hydroxymethyl chlorophyll a reductase%2C an enzyme of the chlorophyll cycle that converts 7-hydroxymethyl chlorophyll a to chlorophyll a.	Ahg470445	3.24895	1.0283e-09	0.3906	0.749594	2.13552	0.00516125	0.32698	0.882395	5.50346	4.26964	4.4787	3.9149	2.69239	2.55618	2.78301	4.44964
g25830.t1	AT2G20560.1		protein_coding	DNAJ heat shock family protein		Ahg480886	0.413634	0.624925	-6.84585	1.05846e-09	-3.24832	0.0150376	4.29605	0.00194264	4.05343	4.15223	7.7807	9.54323	4.5248	10.5937	10.7824	6.64708
g27623.t1	AT1G52030.1	MBP2,F-ATMBP,MBP1.2	protein_coding	myrosinase-binding protein 2	Similar to myrosinase binding proteins which may be involved in metabolizing glucosinolates and forming defense compounds to protect against herbivory. Also similar to lectins and other agglutinating factors. Expressed only in flowers.	Ahg894377	-7.61611	1.08207e-09	-3.49966	0.133729	0	1	0	1	0.36102	0.106262	0	0	5.89224	2.94853	8.0512	0
g17063.t1	AT1G44414.1		protein_coding	zinc-ribbon domain protein		Ahg922906	-2.52785	0.0112519	-7.36283	1.17531e-09	-4.80827	6.98563e-07	2.87563	0.0125434	0.966857	1.29457	4.5956	7.19092	2.35181	7.93766	8.08883	5.00406
g20996.t1	AT2G23120.1		protein_coding	Late embryogenesis abundant protein%2C group 6		Ahg481185	2.81897	1.26575e-09	1.55334	0.0659693	0.898121	0.471324	0.105279	0.970743	10.1375	10.7076	9.8708	9.16068	6.53151	8.45301	7.79015	7.94102
g19238.t1	AT5G14570.1	NRT2.7,ATNRT2.7,high affinity nitrate transporter 2.7	protein_coding	high affinity nitrate transporter 2.7	Encodes ATNRT2.7%2C a nitrate transporter that controls nitrate content in seeds. Expression is detected in reproductive organs and peaks in seeds. Localized to the vacuolar membrane.	Ahg350602	2.89998	4.55409e-07	6.49805	1.40144e-09	5.67543	2.76507e-07	-0.621738	0.834007	5.41986	5.10714	4.3925	1.98785	3.21912	0.34626	1.17215	2.80026
g25063.t1	AT5G38420.1	RBCS2B	protein_coding	Ribulose bisphosphate carboxylase (small chain) family protein	Encodes a member of the Rubisco small subunit (RBCS) multigene family: RBCS1A (At1g67090)%2C RBCS1B (At5g38430)%2C RBCS2B (At5g38420)%2C and RBCS3B (At5g38410).	Ahg494136	-2.42325	1.50252e-09	-0.933799	0.349489	0.9222	0.532554	-2.41262	0.0740683	10.192	10.7037	11.4313	7.05234	12.7617	9.36332	10.1138	9.58066
g09844.t1							0.147796	0.959823	-7.53967	1.52731e-09	-5.06166	0.000111296	1.22535	0.511176	0.521446	0.330712	1.95328	4.10192	1.29532	6.62098	6.93056	3.8421
g03512.t1	AT2G36120.1	DOT1	protein_coding	Glycine-rich protein family	Encodes a glycine rich protein that is involved in leaf vascular patterning. dot1 mutants have an aberrant open-class venation pattern in leaves and cotyledons%2C as well as several other leaf development defects.	Ahg482587	-8.79498	1.58703e-09	-5.06806	0.000456009	0.662664	0.804513	-4.47307	0.0136048	0	0.722367	1.57761	0.100995	4.49874	2.65963	3.57384	1.85686
g00302.t1	AT4G36010.1		protein_coding	Pathogenesis-related thaumatin superfamily protein		Ahg944275	0.913709	0.261294	-2.33383	0.0192171	-4.02206	1.62685e-09	0.96619	0.64299	4.87668	3.96971	4.31985	5.35779	3.79131	5.99694	4.97108	5.72795
g05769.t1	AT3G12610.1	DRT100	protein_coding	Leucine-rich repeat (LRR) family protein	Plays role in DNA-damage repair/toleration. Partially complements RecA- phenotypes.	Ahg478619	0.32387	0.737975	8.62249	1.86041e-09	7.22602	0.000111682	-0.769789	0.885064	3.49203	4.08389	2.97523	0.254125	3.91217	0.12833	0.16252	0
g29666.t1	AT4G04020.1	FIB,FIB1a,fibrillin 1a,PGL35,plastoglobulin 35	protein_coding	fibrillin	Fibrillin precursor protein. The fibrillin preprotein%2C but not the mature protein interacts with ABI2. Regulated by abscisic acid response regulators. Involved in abscisic acid-mediated photoprotection.	Ahg943195	-3.07499	4.29687e-09	-4.71841	1.89325e-09	-1.41734	0.217415	-0.509573	0.804391	5.48446	7.1494	9.87134	8.8262	8.59555	10.6609	10.6294	9.9263
g12903.t1	AT1G27610.2		protein_coding	hypothetical protein		Ahg335902	-7.5909	1.92185e-09	-5.30608	0.0636712	0.291548	0.904752	-2.7973	0.195044	0	0	2.61527	0.5968	3.74199	2.67433	0.506524	3.94127
g14959.t1	AT5G52640.1	HSP90.1,ATHS83,ATHSP90.1,heat shock protein 90.1,AtHsp90-1,HEAT SHOCK PROTEIN 90-1,HSP81-1,HEAT SHOCK PROTEIN 81-1,HSP81.1,HSP83,HEAT SHOCK PROTEIN 83	protein_coding	heat shock-like protein	Encodes a cytosolic heat shock protein AtHSP90.1. AtHSP90.1 interacts with disease resistance signaling components SGT1b and RAR1 and is required for RPS2-mediated resistance.	Ahg339306	-3.7213	0.162203	-8.06459	2.1162e-09	-4.29447	0.000179833	3.13269	0.00437413	0	0.193241	2.51789	4.4758	0.78847	6.52342	6.77414	3.47871
g14361.t1	AT4G11650.1	OSM34,ATOSM34,osmotin 34	protein_coding	osmotin 34	osmotin-like protein	Ahg945809	3.03337	0.00782111	2.67007	0.173597	-2.09694	0.0250218	-5.44786	2.14554e-09	6.70974	4.89041	5.20268	4.0946	3.15186	4.85192	7.95589	6.76946
g04594.t2	AT4G26700.1	FIM1,ATFIM1,ARABIDOPSIS THALIANA FIMBRIN 1	protein_coding	fimbrin 1	fimbrin-like protein	Ahg945393	-1.04381	0.100031	-3.99951	2.1472e-09	-2.19531	0.00176756	-0.72281	0.662445	3.01503	2.18103	3.07662	3.01607	3.79119	4.10236	4.57545	5.05857
g25283.t1	AT5G24160.1	SQE6	protein_coding	squalene monooxygenase 6		Ahg894306	-4.47283	2.3433e-09	-4.21175	0.000183656	-2.79514	0.00342702	0.725553	0.867118	1.01468	1.65323	2.56414	4.50022	5.21421	3.36865	4.09613	5.42782
g06593.t1	AT3G16240.1	DELTA-TIP,AQP1,ATTIP2%3B1,DELTA-TIP1,TIP2%3B1	protein_coding	delta tonoplast integral protein	Delta tonoplast intrinsic protein%2C functions as a water channel and ammonium (NH3) transporter. Highly expressed in flower%2C shoot%2C and stem. Expression shows diurnal regulation and is induced by ammonium (NH3). Protein localized to vacuolar membrane.	Ahg479077	-2.98518	2.3473e-09	-3.05851	3.70966e-05	-1.06175	0.182793	1.46965	0.336726	3.24523	3.79609	6.02933	6.53649	7.00372	6.21188	5.27883	5.91606
g06209.t1	AT3G04620.1	DAN1	protein_coding	Alba DNA/RNA-binding protein	Target promoter of the male germline-specific transcription factor DUO1.	Ahg477722	-0.0364069	0.990133	-1.6616	0.0959705	-3.96775	2.44396e-09	0.179732	0.953091	1.06713	2.8191	2.36657	4.2813	0.996039	4.96726	3.85022	3.10121
g06461.t1	AT3G06550.2	RWA2	protein_coding	O-acetyltransferase family protein	Encodes a homolog of the protein Cas1p known to be involved in polysaccharide O-acetylation in Cryptococcus neoformans. Mutants show reduced cell wall polysaccharide acetylation and increased resistance to Botrytis cinerea. The protein is expressed in the Golgi and is involved in the acetylation of xylan during secondary wall biosynthesis.	Ahg477961	-2.60714	2.46981e-09	-1.34062	0.0660896	1.42498	0.134717	-1.04984	0.461266	4.61109	4.91017	6.01832	3.90727	6.92606	4.87349	5.286	5.2449
g08778.t1	AT2G24150.1	HHP3	protein_coding	heptahelical protein 3	heptahelical transmembrane protein HHP3	Ahg481271	-2.78189	2.51796e-09	-2.21305	0.0194402	1.65579	0.218025	-0.244598	0.947182	2.8635	1.97627	3.05526	1.58902	5.28926	2.88122	1.55619	2.57937
g19274.t1	AT5G14230.1		protein_coding	ankyrin		Ahg488257	2.83605	1.14536e-08	7.20088	2.56399e-09	2.83598	0.0657056	2.84782	0.604632	5.79532	4.8768	2.31358	0.386006	2.9041	0.144853	0.407008	0
g22475.t1	AT3G19030.1		protein_coding	transcription initiation factor TFIID subunit 1b-like protein		Ahg479421	-4.44274	2.66846e-09	-1.69522	0.228664	-0.490557	0.741293	-2.20482	0.060366	1.04533	3.39605	4.9927	3.56593	5.57364	5.50054	4.26215	6.34796
g20716.t1	AT3G26280.2	CYP71B4	protein_coding	cytochrome P450%2C family 71%2C subfamily B%2C polypeptide 4	cytochrome P450 monooxygenase	Ahg936324	-3.01873	2.8128e-09	-1.83831	0.0150729	0.962896	0.271599	-1.48289	0.429508	3.20749	4.70997	6.07747	3.5522	6.33666	5.27131	4.82988	6.21909
g03131.t1	AT2G32510.1	MAPKKK17	protein_coding	mitogen-activated protein kinase kinase kinase 17	member of MEKK subfamily	Ahg933819	-5.46905	3.55898e-06	-2.52266	0.0268792	-4.27006	2.85467e-09	3.2868	0.15742	0.270185	1.52201	3.28951	5.65079	2.96561	5.16662	5.98586	1.83618
g20286.t1	AT4G15420.2		protein_coding	Ubiquitin fusion degradation UFD1 family protein			0.0646644	0.960048	-1.53317	0.153987	-3.54002	2.85467e-09	1.64764	0.162367	3.14815	3.63319	3.61559	4.58417	3.08456	4.7413	4.91627	4.40233
g07893.t1	AT2G31360.1	ADS2,AtADS2	protein_coding	16:0delta9 desaturase 2	Encodes a protein homologous to delta 9 acyl-lipid desaturases of cyanobacteria and acyl-CoA desaturases of yeast and mammals. expression up-regulated by cold temperature. It is involved in the synthesis of the 24:1n-9 and 26:1n-9 components of seed lipids%2C sphingolipids and the membrane phospholipids phosphatidylserine (PS)%2C and phosphatidylethanolamine (PE).	Ahg482064	0.309424	0.633186	2.87959	0.00103539	0.813056	0.566204	-4.73565	2.89865e-09	9.26481	8.84064	5.31087	2.89064	8.683	5.47426	4.65844	8.57025
g08397.t1	AT5G51440.1		protein_coding	HSP20-like chaperones superfamily protein		Ahg495215	-1.95002	2.4824e-05	-6.73585	2.91331e-09	-3.73794	0.00896591	3.50864	0.00578894	4.23602	4.38815	8.08676	10.1797	6.15091	11.3467	11.787	7.36351
g06682.t1	AT3G15450.1		protein_coding	aluminum induced protein with YGL and LRDR motifs		Ahg478991	3.02554	3.15439e-09	3.88146	7.15827e-09	0.982613	0.295239	3.51679	0.185766	6.20656	6.84601	5.11727	6.34252	3.56896	2.98114	3.49419	4.77298
g04258.t1	AT1G18020.1		protein_coding	FMN-linked oxidoreductases superfamily protein		Ahg476828	-3.86593	3.29935e-09	-2.23592	0.179341	-0.581798	0.750777	0.565219	0.877662	3.8738	1.97195	2.53502	1.22019	6.41381	1.98978	4.36721	1.51977
g04969.t1	AT1G11260.1	STP1,ATSTP1,SUGAR TRANSPORTER 1	protein_coding	sugar transporter 1	Encodes a H+/hexose cotransporter.	Ahg919937	0.895448	0.113465	3.90912	3.39498e-09	2.18282	0.0330844	-2.49474	0.0134096	6.12629	6.95989	5.50723	3.90865	5.85816	3.43903	2.88931	6.48553
g11859.t1	AT3G07090.1		protein_coding	PPPDE putative thiol peptidase family protein		Ahg903601	-1.48596	0.0386981	-6.2074	3.47961e-09	-3.9286	9.59932e-05	3.67974	0.00634625	2.0672	2.57766	5.3649	7.28374	3.7362	7.84222	8.23934	4.67332
g00665.t1	AT4G32930.2		protein_coding	hypothetical protein		Ahg353533	-0.984362	0.253681	-4.90001	3.55753e-09	-0.892379	0.321656	0.0604224	0.988828	2.99444	1.4594	3.61714	2.94302	3.6564	4.64019	3.38397	3.57747
g18326.t1	AT2G37870.1		protein_coding	Bifunctional inhibitor/lipid-transfer protein/seed storage 2S albumin superfamily protein		Ahg321490	-3.65392	0.0195419	-9.89748	3.55753e-09	-3.19918	0.00534598	-7.8844	3.52401e-07	0.270185	0	0.594388	0	0.98004	3.58416	2.15925	2.72768
g25422.t1	AT1G60545.3		antisense_long_noncoding_rna	Natural antisense transcript overlaps with AT1G60540	Potential natural antisense gene%2C locus overlaps with AT1G60540	Ahg338323	-6.40666	3.83195e-09	2.82073	0.0571713	1.2107	0.538515	-0.171198	0.970998	0.266705	3.0947	2.20174	0.937496	3.29316	1.03751	0.801167	1.60812
g12942.t1	AT1G27940.1	ABCB13,PGP13,P-glycoprotein 13	protein_coding	P-glycoprotein 13		Ahg472995	4.12782	3.99631e-09	2.357	0.148238	5.76408	0.0310667	-0.324784	0.964981	4.31282	2.33762	1.37214	0.190734	1.89445	0	0	0.809922
g04438.t1	AT4G28140.1		protein_coding	Integrase-type DNA-binding superfamily protein	encodes a member of the DREB subfamily A-6 of ERF/AP2 transcription factor family. The protein contains one AP2 domain. There are 8 members in this subfamily including RAP2.4.	Ahg491962	-1.63546	0.592869	-6.33662	4.70007e-06	-4.35446	4.15507e-09	-0.587259	0.866726	0	0.106262	1.85223	1.45319	0	3.79522	4.90302	2.88306
g02746.t1	AT4G38740.1	ROC1	protein_coding	rotamase CYP 1	Encodes cytosolic cyclophilin ROC1.	Ahg490638	-2.61458	4.18699e-09	-3.97708	0.000162147	-0.830639	0.482666	0.568621	0.811481	5.53521	7.37481	9.52754	9.75779	7.97275	10.8726	9.89664	10.325
g04869.t1	AT1G12080.2		protein_coding	Vacuolar calcium-binding protein-like protein		Ahg471358	-3.48862	4.22546e-09	4.29557	0.000283321	5.42135	0.000179833	1.29025	0.716988	5.15995	6.20063	4.47219	1.44795	9.12051	2.15705	0.503884	1.07771
g07981.t1	AT2G32150.1		protein_coding	Haloacid dehalogenase-like hydrolase (HAD) superfamily protein		Ahg901023	-3.38388	4.37962e-09	-1.76442	0.20896	-2.00405	0.0299396	2.65961	0.174057	1.90835	1.91467	5.18595	6.84489	4.82248	3.54126	6.51365	5.92646
g07545.t1	AT5G64450.1		protein_coding	NYN domain protein			-0.19814	0.922816	-1.01184	0.57103	-5.866	4.41697e-09	-2.29597	0.152384	1.49123	2.34511	0.400543	1.93402	2.24008	2.35814	3.99176	2.24994
g22594.t1	AT4G18280.1		protein_coding	glycine-rich cell wall protein-like protein		Ahg946375	0.288102	0.785351	-6.13609	4.51793e-09	-0.770929	0.476208	-4.00289	0.000848367	6.40867	4.27771	7.17377	3.21694	6.63445	9.26282	6.69175	7.29413
g29744.t1	AT1G64180.1		protein_coding	intracellular protein transport protein USO1-like protein		Ahg474936	-7.58244	4.99648e-09	1.90062	0.0805224	2.03175	0.0757062	0.592259	0.835373	0	3.08971	2.69731	2.27821	3.64785	0.997188	1.62792	1.53126
g09810.t1	AT2G45380.1		protein_coding	myeloid leukemia factor		Ahg483674	0.5478	0.616443	-6.60127	5.01899e-09	-4.8682	6.51829e-06	1.81932	0.319121	2.48814	3.19426	4.21879	5.79054	2.14799	8.47192	6.76035	4.53427
g03567.t1	AT2G36640.1	ECP63,ATECP63,embryonic cell protein 63	protein_coding	embryonic cell protein 63	Encodes putative phosphotyrosine protein belonging to late embryogenesis abundant (LEA) protein in group 3 that might be involved in maturation and desiccation tolerance of seeds. RFLP and CAPS mapping place it on chromosome 4 but the nucleotide sequence maps it to chromosome 2.	Ahg482642	6.06888	5.06119e-09	-1.41762	0.571723	-1.20558	0.405703	6.21949	0.023935	4.88091	0.947784	1.2901	1.93462	0.290925	0.297041	1.29894	0
g11289.t1	AT3G21790.1		protein_coding	UDP-Glycosyltransferase superfamily protein		Ahg930144	-6.43324	0.0141817	-2.30905	0.22189	1.59564	0.596841	-8.13229	5.44013e-09	0	0.971535	1.09995	0	0.0822259	1.88197	1.50678	4.33488
g03697.t1	AT4G02700.1	SULTR3%3B2	protein_coding	sulfate transporter 3%3B2		Ahg943455	3.27345	0.00387657	7.22018	5.60975e-09	2.92825	0.0182406	-2.12669	0.404667	3.49487	4.38825	3.03966	0.554792	1.89243	0.822838	1.30418	2.89871
g15195.t1	AT1G49310.1		protein_coding	transmembrane protein		Ahg314350	-3.63535	6.87077e-09	-3.91152	0.00235695	-1.03449	0.315373	-5.44715	3.58451e-08	3.34555	3.95812	4.94233	2.69456	6.08425	7.36233	6.16667	7.04029
g13193.t1	AT5G18850.1		protein_coding	Low-density receptor-like protein		Ahg488772	-1.07956	0.436914	-4.4802	1.25453e-07	-4.45151	6.99214e-09	-0.442744	0.811375	0.908237	1.26494	1.99721	3.92887	1.58577	4.95363	4.79574	3.86552
g30003.t1	AT2G30600.5		protein_coding	BTB/POZ domain-containing protein		Ahg481974	-2.98499	7.22493e-09	-1.00837	0.20341	-2.49265	0.00102485	-1.38867	0.255055	3.36822	4.24695	3.28306	4.51387	5.90424	3.96412	4.67966	6.77314
g31895.t1	AT1G73630.1		protein_coding	EF hand calcium-binding protein family		Ahg476499	0.721751	0.215577	4.43014	7.92917e-09	2.4118	0.0040917	0.964979	0.611695	5.40193	7.13311	4.5148	3.42526	4.65006	2.48667	2.30871	3.44018
g26361.t1	AT1G29660.1		protein_coding	GDSL-like Lipase/Acylhydrolase superfamily protein		Ahg473169	0.628124	0.266679	4.55561	7.9961e-09	4.74847	0.0019737	0.408213	0.921278	7.86358	7.02553	4.21024	0.940338	7.40058	1.11245	1.00582	0.809837
g03498.t1	AT2G35960.1	NHL12	protein_coding	NDR1/HIN1-like 12	Encodes a protein whose sequence is similar to tobacco hairpin-induced gene (HIN1) and Arabidopsis non-race specific disease resistance gene (NDR1). Expression is not altered in response to cucumber mosaic virus or spermine.	Ahg482567	1.09598	0.0342517	4.32944	8.16455e-09	4.11498	7.26184e-05	-0.941705	0.794995	7.80859	6.60329	5.33864	0.797755	6.72118	1.37624	2.29002	1.42588
g19167.t1	AT5G09930.1	ABCF2	protein_coding	ABC transporter family protein	member of GCN subfamily	Ahg487818	-2.40099	0.0017615	-4.49117	8.36938e-09	-3.07078	1.77723e-05	0.420425	0.862741	1.201	2.50383	4.52638	5.45548	4.04593	6.63349	6.36044	5.94465
g10719.t1	AT5G12470.1		protein_coding	UvrABC system C protein%2C putative (DUF3411)		Ahg940741	0.564868	0.346012	3.688	8.52508e-09	1.10026	0.174311	0.484303	0.851012	5.70823	6.81393	5.52728	4.1769	5.13331	2.50328	4.40717	3.98953
g01684.t1	AT1G02205.3	CER1,CER22,ECERIFERUM 22	protein_coding	Fatty acid hydroxylase superfamily	Expression of the CER1 gene associated with production of stem epicuticular wax and pollen fertility. Biochemical studies showed that cer1 mutants are blocked in the conversion of stem wax C30 aldehydes to C29 alkanes%2C and they also lack the secondary alcohols and ketones. These suggested the CER1 protein is an aldehyde decarbonylase%2C but the exact molecular function of this protein remains t…	Ahg918720	4.8564	8.84661e-09	2.55682	0.101055	7.08463	0.000819905	2.6563	0.628889	4.8288	2.55	2.55999	0.277117	0.150227	0.171099	0	0
g23631.t1	AT5G44575.1		protein_coding	hypothetical protein		Ahg915732	-4.55429	8.84661e-09	-1.76413	0.1039	-0.931689	0.656546	-1.73379	0.51698	0.730206	3.80988	3.11838	4.00491	3.61265	4.32919	3.20816	3.07031
g04000.t1	AT1G72430.1	SAUR78,SMALL AUXIN UPREGULATED RNA 78	protein_coding	SAUR-like auxin-responsive protein family		Ahg926607	-2.78055	9.02876e-09	2.38875	0.00942446	3.56628	0.00175298	1.3114	0.722713	2.98999	3.95242	3.46982	1.56326	6.43421	1.45004	1.09449	2.4875
g21915.t1	AT1G51400.1		protein_coding	Photosystem II 5 kD protein		Ahg923621	-2.629	9.30706e-09	-2.24009	0.00556804	1.815	0.118406	-2.22688	0.0380062	7.1074	6.22461	9.14835	3.99778	10.0243	7.27716	7.31838	5.89059
g01069.t1	AT1G75300.1		protein_coding	NmrA-like negative transcriptional regulator family protein	encodes a protein whose sequence is similar to an isoflavone reductase	Ahg316461	-5.98382	9.46803e-09	-3.66107	0.0137668	0.455746	0.896081	-1.8805	0.681922	0.150307	0.193241	0.867609	0.108934	2.139	1.31771	3.36211	1.24076
g03588.t1	AT2G36830.1	GAMMA-TIP,GAMMA-TIP1,GAMMA TONOPLAST INTRINSIC PROTEIN 1,TIP1%3B1,TONOPLAST INTRINSIC PROTEIN 1%3B1	protein_coding	gamma tonoplast intrinsic protein	Encodes a tonoplast intrinsic protein%2C which functions as water channel. It has also been shown to be able to facilitate the transport of urea and hydrogen peroxide. Highly expressed in vascular tissues of the root%2C stem%2C cauline leaves and flowers but not in the apical meristems.	Ahg482663	-2.84553	7.1895e-08	-4.63514	9.94811e-09	-2.25358	0.0125876	-1.60766	0.227365	4.40005	5.48828	8.55917	7.65074	7.22593	9.72638	9.55671	9.21541
g18381.t1	AT2G38310.1	PYL4,AtPYL4,RCAR10,regulatory components of ABA receptor 10	protein_coding	PYR1-like 4	Encodes a member of the PYR (pyrabactin resistance )/PYL(PYR1-like)/RCAR (regulatory components of ABA receptor) family proteins with 14 members. PYR/PYL/RCAR family proteins function as abscisic acid sensors. Mediate ABA-dependent regulation of protein phosphatase 2Cs ABI1 and ABI2.	Ahg934564	-3.28468	1.01282e-08	0.800651	0.413596	-1.96256	0.103594	2.06513	0.0620223	3.74713	6.01655	4.41325	6.11275	7.25308	4.75941	4.90312	5.76926
g02914.t1	AT4G37980.1	ELI3-1,ATCAD7,CAD7,CINNAMYL-ALCOHOL DEHYDROGENASE 7,ELI3,ELICITOR-ACTIVATED GENE 3	protein_coding	cinnamyl alcohol dehydrogenase 7		Ahg490817	-4.40495	1.07102e-08	-3.88774	6.1784e-05	0.641258	0.725429	1.04553	0.643492	5.26296	5.21329	8.28263	7.15147	9.67357	7.60105	9.64236	6.33953
g12511.t1	AT5G14610.1		protein_coding	DEAD box RNA helicase family protein		Ahg934714	-6.01799	0.000835938	-2.89102	0.00471885	-4.61861	1.10727e-08	-0.541334	0.812842	0	2.03482	1.23764	3.61529	1.40919	4.00239	2.76366	3.91808
g20455.t1	AT3G52720.1	ACA1,ATACA1,A. THALIANA ALPHA CARBONIC ANHYDRASE 1,CAH1,CARBONIC ANHYDRASE 1	protein_coding	alpha carbonic anhydrase 1	Encodes an alpha carbonic anhydrase (CAH1) located in the chloroplast stroma. Most chloroplast proteins are encoded by the nuclear genome and imported with the help of sorting signals that are intrinsic parts of the polypeptides. CAH1 takes an alternative route through the secretory pathway%2C and becomes N-glycosylated before entering the chloroplast. Glycosylation and intra-molecular disulfide …	Ahg485641	-3.49882	1.15435e-08	-4.89139	5.75624e-07	1.92046	0.00764787	-0.967397	0.702161	1.90342	2.04446	6.49179	3.52994	4.79965	5.93246	4.29941	4.48968
g23323.t1	AT1G67090.1	RBCS1A	protein_coding	ribulose bisphosphate carboxylase small chain 1A	Encodes a member of the Rubisco small subunit (RBCS) multigene family: RBCS1A (At1g67090)%2C RBCS1B (At5g38430)%2C RBCS2B (At5g38420)%2C and RBCS3B (At5g38410). Functions to yield sufficient Rubisco content for leaf photosynthetic capacity.	Ahg475805	1.71115	1.15435e-08	3.60388	0.000648973	3.09568	0.099948	-0.320751	0.931588	15.5977	15.3346	14.5968	10.6736	13.938	10.0665	11.5771	11.7539
g13462.t1	AT1G21010.1		protein_coding	poly polymerase		Ahg921071	0.436978	0.830238	-1.80799	0.104629	-3.78784	1.15615e-08	0.665961	0.772759	1.91316	1.68004	2.0816	4.36691	2.13956	3.54453	3.29977	3.71801
g31501.t2	AT1G63990.1	SPO11-2	protein_coding	sporulation 11-2	Encodes AtSPO11-2%2C one of the three Arabidopsis homologues of the archaeal DNA topoisomerase VIA subunit (topo VIA). Required for meiotic recombination. Plants homozygous for atspo11-2 exhibit a severe sterility phenotype. Both male and female meiosis are severely disrupted in the atspo11-2 mutant%2C and this is associated with severe defects in synapsis during the first meiotic division and re…	Ahg947583	5.21581	0.0424459	-0.275674	0.924979	-1.40954	0.537198	-6.03317	1.16536e-08	1.55811	2.19078	0.801818	0.260285	0.29299	1.20751	0.459357	2.57038
g06342.t1	AT3G05650.1	RLP32,AtRLP32,receptor like protein 32	protein_coding	receptor like protein 32		Ahg477857	5.44893	1.18438e-08	3.32555	0.0357729	-2.34151	0.039448	-0.518296	0.94035	4.02753	2.49118	1.09717	0.207621	0.0970745	1.20769	1.4417	0.430839
g23729.t1	AT1G30400.1	ABCC1,ATABCC1,Arabidopsis thaliana ATP-binding cassette C1,ATMRP1,ARABIDOPSIS THALIANA MULTIDRUG RESISTANCE-ASSOCIATED PROTEIN 1,EST1,MRP1,multidrug resistance-associated protein 1	protein_coding	multidrug resistance-associated protein 1	glutathione S-conjugate transporting ATPase (AtMRP1) mRNA. An ABCC-type arsenite-phytochelatin transporter. The expression of this gene is upregulated by herbicide safeners such as benoxacor and fenclorim.	Ahg473263	2.46997	1.1856e-08	1.53681	0.0265966	1.10247	0.153713	0.510829	0.761129	6.21483	6.50103	5.46903	5.46279	4.12049	4.23838	3.59242	5.31822
g09338.t1						Ahg932592	5.67052	0.0223775	-1.25886	0.620312	-5.20506	1.22471e-08	4.26092	0.423261	0.946108	0.644011	0.463967	0.558356	0.468679	3.01382	2.56574	0
g14180.t1	AT5G24770.1	VSP2,ATVSP2	protein_coding	vegetative storage protein 2	Has acid phosphatase activity dependent on the presence of divalent cations (Mg2+%2C Co2+%2C Zn2+%2C Mn2+) and anti-insect activity. Insects fed with the protein show a retarded development. Induced in response to abscisic acid%2C jasmonic acid%2C salt%2C water deficiency and wounding.	Ahg489339	-3.78354	1.24316e-08	-5.3947	0.00195509	-0.3569	0.848383	-4.14149	0.00337162	6.40282	1.72526	4.31941	0.451651	8.27068	6.73579	8.04123	2.05368
g09547.t1	AT2G47770.1	TSPO,ATTSPO,TSPO(outer membrane tryptophan-rich sensory protein)-related	protein_coding	TSPO(outer membrane tryptophan-rich sensory protein)-like protein	Encodes a membrane-bound protein designated AtTSPO (Arabidopsis thaliana TSPO-related). AtTSPO is related to the bacterial outer membrane tryptophan-rich sensory protein (TspO) and the mammalian mitochondrial 18 kDa Translocator Protein (18 kDa TSPO)%2C members of the TspO/MBR domain-containing membrane proteins. Mainly detected in dry seeds%2C but can be induced in vegetative tissues by osmotic …	Ahg483960	5.01122	5.71785e-07	-5.37257	1.39343e-08	-3.02559	0.00183823	-1.82289	0.15742	3.92038	1.21838	3.87714	3.51362	0.29299	6.21507	5.59184	4.78823
g29273.t1	AT3G44720.1	ADT4	protein_coding	arogenate dehydratase 4	Encodes a plastid-localized arogenate dehydratase involved in phenylalanine biosynthesis. Not less than six genes encoding ADT were identi%26#64257%3Bed in the Arabidopsis genome: ADT1 [At1g11790]%3B ADT2 [At3g07630]%3B ADT3 [At2g27820]%3B ADT4 [At3g44720]%3B ADT5 [At5g22630]%3B and ADT6 [At1g08250].	Ahg484876	-3.29799	1.41006e-08	-1.94258	0.0379577	-0.787627	0.390487	1.29023	0.537528	1.596	2.20426	4.62902	5.47694	4.41547	2.72669	3.93905	3.18028
g26662.t1	AT1G59960.1		protein_coding	NAD(P)-linked oxidoreductase superfamily protein		Ahg475314	-3.48401	1.41616e-08	-2.3008	0.00121401	-0.61151	0.485126	-1.61856	0.145018	1.83198	2.72846	3.24039	2.83761	4.27402	3.97192	4.11907	5.05362
g24910.t1	AT1G53870.1		protein_coding	LURP-one-like protein (DUF567)		Ahg314700	5.3984	1.45187e-08	7.25737	0.000136457	5.15505	0.0313296	0.526603	0.919768	3.42959	2.49687	1.43622	1.21177	0.376604	0	0	0.626171
g19372.t1	AT5G03300.1	ADK2	protein_coding	adenosine kinase 2	Encodes adenosine kinase 2 (ADK2)%2C a typical%2C constitutively expressed housekeeping enzyme. Shows a high sequence identity with ADK1. Involved in salvage synthesis of adenylates and methyl recycling. Enzyme activity is substantially inhibited in roots%2C siliques and dry seeds by an unknown compound. May contribute to cytokinin interconversion.	Ahg920654	-1.72443	0.0216788	-3.84956	1.55974e-08	-0.679673	0.401242	-0.000745267	1	1.36628	2.38206	5.18047	5.00961	3.13988	5.56257	4.89222	5.66978
g01615.t1	AT1G80390.1	IAA15	protein_coding	indole-3-acetic acid inducible 15	Member of a multigene family of Auxin responsive genes.	Ahg477214	7.20465	1.64182e-08	-4.20639	0.00278343	-0.540828	0.846931	3.07761	0.570779	2.87913	0.993848	0.649711	0.411576	0.0809558	3.27428	0.459357	0.69871
g05400.t1	AT3G08495.1		long_noncoding_rna			Ahg918001	-1.96799	0.0467157	-1.43073	0.364011	1.76799	0.510671	-5.13914	1.68952e-08	2.2087	1.2297	2.68057	1.21628	3.46469	3.03937	1.53161	4.25575
g11028.t1	AT5G59320.1	LTP3	protein_coding	lipid transfer protein 3	Predicted to encode a PR (pathogenesis-related) protein. Belongs to the lipid transfer protein (PR-14) family with the following members: At2g38540/LTP1%2C At2g38530/LTP2%2C At5g59320/LTP3%2C At5g59310/LTP4%2C At3g51600/LTP5%2C At3g08770/LTP6%2C At2g15050/LTP7%2C At2g18370/LTP8%2C At2g15325/LTP9%2C At5g01870/LTP10%2C At4g33355/LTP11%2C At3g51590/LTP12%2C At5g44265/LTP13%2C At5g62065/LTP14%2C At4g…	Ahg496059	3.03532	0.00186329	-6.48432	1.69607e-08	1.68808	0.26139	1.53152	0.504134	5.27042	4.71221	8.11518	5.54384	2.4839	9.01998	5.45959	4.62167
g29942.t1	AT2G26690.1	AtNPF6.2,NPF6.2,NRT1/ PTR family 6.2	protein_coding	Major facilitator superfamily protein		Ahg932963	-2.02111	0.00730697	-4.81069	1.69607e-08	-1.8159	0.0241518	-0.871968	0.673562	3.30912	3.30107	5.87503	4.57159	5.11747	7.57002	6.48	7.05647
g28293.t1							-0.40863	0.827987	-4.21005	0.00278089	-5.01735	1.78031e-08	0.463576	0.920139	1.25532	1.08666	0.800423	1.71528	0.531694	2.56154	3.15211	1.1656
g11255.t1	AT1G49670.2	NQR	protein_coding	ARP protein (REF)	molecular function has not been defined. Was shown involved in oxidative stress tolerance.	Ahg337119	2.09919	0.0327212	6.89141	1.78933e-08	1.1994	0.363479	-0.640502	0.811631	6.18571	7.94976	3.3707	2.61433	3.54443	1.88531	1.93697	2.89629
g12259.t1	AT5G62660.1		protein_coding	F-box and associated interaction domains-containing protein		Ahg918030	1.56859	0.386151	-6.27815	1.81116e-08	-4.21672	0.00307337	4.50873	0.000249836	1.1082	0.927826	1.20194	4.05782	1.50862	5.12177	5.2099	3.66681
g15554.t1	AT5G06290.1	2-Cys Prx B,2CPB,2-CYS PEROXIREDOXIN B	protein_coding	2-cysteine peroxiredoxin B	Encodes a 2-Cys peroxiredoxin (2-Cys PrxB) that contains two catalytic Cys residues.	Ahg940065	-2.19769	5.70809e-07	-4.42433	1.81116e-08	-1.22532	0.0956482	-1.87464	0.0839368	6.84916	5.33359	7.58018	4.56973	9.33062	8.07968	7.62463	5.67809
g31757.t1	AT4G39670.1		protein_coding	Glycolipid transfer protein (GLTP) family protein		Ahg943961	3.3783	0.202448	2.05881	0.402405	-1.43101	0.53226	10.4816	1.82963e-08	0.359504	1.8373	3.00192	5.82101	0	0.549726	0	0
g06784.t1	AT3G14620.1	CYP72A8	protein_coding	cytochrome P450%2C family 72%2C subfamily A%2C polypeptide 8	putative cytochrome P450	Ahg478882	0	1	-8.24978	1.84915e-08	-1.19296	0.288462	1.15574	0.497745	0	0	3.07431	7.09687	0.150227	2.80689	2.86153	6.35323
g17008.t1	AT1G45201.3	TLL1,ATTLL1,ARABIDOPSIS THALIANA TRIACYLGLYCEROL LIPASE-LIKE 1	protein_coding	triacylglycerol lipase-like 1	Target of AtGRP7 regulation.	Ahg473845	-4.59507	1.84956e-08	0.382889	0.850595	2.05424	0.344991	-1.79137	0.697857	0.737544	2.43995	1.91906	0.108934	5.29085	1.27948	2.21208	0.378998
g28824.t1	AT1G60060.1		protein_coding	Serine/threonine-protein kinase WNK (With No Lysine)-like protein		Ahg315325	-0.243849	0.833461	6.79132	1.95177e-08	4.80359	0.0078089	3.4882	0.465421	2.47775	4.18965	2.80258	0.595899	2.49465	0	0.589277	0.809837
g22216.t1	AT2G17230.1	EXL5	protein_coding	EXORDIUM like 5		Ahg480606	0.345132	0.620002	5.39775	2.04021e-08	4.21267	0.004768	-1.64202	0.559702	7.39791	7.39612	4.71016	1.48674	7.21088	2.43789	0.855592	5.04886
g06963.t1	AT2G29450.1	GSTU5,AT103-1A,ATGSTU1,ARABIDOPSIS THALIANA GLUTATHIONE S-TRANSFERASE TAU 1,ATGSTU5,glutathione S-transferase tau 5	protein_coding	glutathione S-transferase tau 5	Encodes a member of the TAU glutathione S-transferase gene family. Gene expression is induced by exposure to auxin%2C pathogen and herbicides. Naming convention according to Wagner et al. (2002)	Ahg481861	-2.57618	2.05333e-05	-4.71629	2.11655e-08	-3.09781	0.00477584	1.87247	0.157409	6.20488	5.27903	8.84565	8.81934	8.33602	9.47019	11.7351	7.80138
g15074.t1	AT1G53035.2		protein_coding	transmembrane protein		Ahg923842	2.65925	2.28074e-08	3.76658	0.00260952	-0.972889	0.3831	-4.05003	7.20368e-06	5.97459	5.79249	3.20204	1.52067	3.68008	2.28619	1.89787	3.4448
g14530.t1	AT1G14980.1	CPN10	protein_coding	chaperonin 10	Encodes mitochondrial-localized chaperonin 10 that complements the E.coli groES mutant. Its mRNA is upregulated in response to heat shock treatment and is expressed uniformly in various organs.	Ahg322491	-2.59234	2.29356e-08	-1.15412	0.218331	-0.452956	0.691037	-1.101	0.495048	3.02499	2.84617	3.10486	2.24212	5.45703	2.82111	3.50375	3.54345
g29824.t1	AT3G59900.1	ARGOS	protein_coding	auxin-regulated gene involved in organ size	Encodes ARGOS (Auxin-Regulated Gene Involved in Organ Size). Inducible by auxin. Involved in lateral organ size control. Transgenic plants expressing sense or antisense ARGOS cDNA display enlarged or reduced aerial organs%2C respectively. The alteration in organ size is attributable mainly to changes in cell number and the duration of organ growth.	Ahg486454	3.70565	2.56599e-08	7.71001	1.56811e-05	-1.30607	0.427264	2.90386	0.447874	5.41578	2.90664	2.40967	3.59445	2.98689	0.313089	0.459357	3.0261
g28979.t1	AT3G19930.1	STP4,ATSTP4,SUGAR TRANSPORTER 4	protein_coding	sugar transporter 4	Encodes a sucrose hydrogen symporter that is induced by wounding.	Ahg929903	-0.520442	0.43617	4.25117	2.63592e-08	2.18082	0.0263832	-0.350157	0.867682	5.1805	7.8149	5.52825	5.62792	5.5634	2.86809	3.6845	6.54651
g11730.t1	AT3G08700.1	UBC12	protein_coding	ubiquitin-conjugating enzyme 12		Ahg903729	-1.71124	0.184728	-2.49756	0.00225963	-3.98658	2.71533e-08	1.08766	0.464527	0.573371	3.39503	3.94373	5.6076	2.62379	5.82825	5.86073	4.75409
g29457.t2	AT1G35660.1		protein_coding	erythroid differentiation factor-like protein		Ahg473691	1.3104	0.087234	-2.92989	0.000610488	-3.75738	2.79438e-08	1.38534	0.278273	3.13187	2.73316	2.94428	4.15712	2.62722	5.016	5.08605	3.79082
g30324.t1	AT2G27680.1		protein_coding	NAD(P)-linked oxidoreductase superfamily protein		Ahg900573	2.69247	2.81913e-08	-0.365455	0.830399	-0.470942	0.597065	-0.622784	0.811481	5.54081	5.14204	5.64177	4.20955	4.18992	5.64795	6.4295	4.22454
g06462.t1	AT3G06560.1	PAPS3	protein_coding	poly(A) polymerase 3	Encodes a poly(A) polymerase. Located in the cytoplasm.	Ahg477964	-3.19237	2.9045e-08	-1.6327	0.113816	-0.430656	0.640536	-0.848535	0.725801	2.11986	2.45532	4.21625	2.59765	5.30911	2.57483	3.66143	3.73861
g14083.t2	AT5G25560.3		protein_coding	CHY-type/CTCHY-type/RING-type Zinc finger protein		Ahg489414	0.413942	0.697616	-4.12256	2.94338e-08	-2.37034	0.00182766	2.03062	0.15314	5.2691	4.91906	6.73915	8.81845	5.5012	8.52786	8.55948	7.43255
g05964.t1	AT3G10815.1		protein_coding	RING/U-box superfamily protein		Ahg317879	-0.639189	0.640414	-5.36056	3.15545e-05	-3.84377	2.94463e-08	3.13716	0.00438839	1.51779	2.29088	4.52383	6.30217	1.23171	6.91991	7.37954	3.78297
g16858.t1	AT5G57660.1	COL5,ATCOL5,BBX6,B-box domain protein 6	protein_coding	CONSTANS-like 5		Ahg495863	2.64891	3.01604e-08	2.37993	0.00183286	1.25659	0.268793	-0.220027	0.931847	9.21671	9.50704	8.1132	8.09092	7.07574	6.5016	6.56307	8.64428
g30084.t1	AT2G34655.1		protein_coding	hypothetical protein		Ahg913611	0.574386	0.418254	4.09861	3.38312e-08	1.50666	0.0928123	0.284276	0.890268	8.35003	9.08936	7.18922	6.42475	7.95257	5.29057	5.39661	7.59311
g13838.t1	AT1G20060.1		protein_coding	ATP binding microtubule motor family protein		Ahg335256	3.28683	2.61216e-07	8.1047	3.6202e-08	3.45428	0.198165	4.25729	0.25486	4.06553	3.69883	0.480664	0.872119	0.555451	0.12833	0	0
g16607.t1	AT3G57810.2		protein_coding	Cysteine proteinases superfamily protein		Ahg486235	-1.03051	0.214681	-3.95712	3.62609e-08	-1.54631	0.0130205	0.663003	0.744415	1.90968	1.93154	4.16453	3.86558	3.79378	4.96537	5.00637	3.06758
g12143.t1	AT1G25350.2	OVA9	protein_coding	glutamine-tRNA ligase%2C putative / glutaminyl-tRNA synthetase%2C putative / GlnRS		Ahg893903	0.308856	0.744592	-4.12064	3.69414e-08	-2.99281	2.94966e-06	0.560979	0.811631	3.1021	2.02855	2.92736	2.97845	3.20899	5.10225	4.58498	2.83309
g00936.t1	AT1G74020.1	SS2	protein_coding	strictosidine synthase 2	Encodes AtSS-2 strictosidine synthase.	Ahg476542	-2.64786	3.87852e-08	-2.90733	5.69252e-05	-1.41929	0.0480139	0.160543	0.959252	2.95008	3.9759	6.48446	7.7648	5.44281	6.20258	6.85499	7.01461
g07800.t1	AT5G47160.1		protein_coding	YDG/SRA domain-containing protein		Ahg494263	-3.38922	0.262596	-7.33268	0.000151318	-6.27573	4.26434e-08	0.424076	0.919283	0	0	0.218191	0.897581	1.23818	3.89078	2.08059	0.809837
g13772.t1	AT1G22400.1	UGT85A1	protein_coding	UDP-Glycosyltransferase superfamily protein		Ahg472480	2.17097	0.0410292	4.30654	4.2731e-08	3.55034	0.00534598	-1.66738	0.228533	6.2031	7.93218	4.33135	3.92478	5.26262	2.15623	2.18117	6.72463
g08604.t1	AT3G29034.1		protein_coding	transmembrane protein		Ahg484672	0.486523	0.634923	5.22918	4.3047e-08	1.74892	0.0530673	-0.835047	0.564757	2.72318	4.76553	4.38309	4.48821	2.39831	0.746888	1.80362	4.85074
g00707.t1	AT4G32590.3		protein_coding	2Fe-2S ferredoxin-like superfamily protein		Ahg944698	-2.1389	4.92862e-06	-3.63237	4.48534e-08	-1.36271	0.0422862	-0.49615	0.781756	3.75233	4.17751	5.65581	5.63618	5.65879	6.76753	6.36999	6.48951
g19708.t1	AT4G01460.1		protein_coding	basic helix-loop-helix (bHLH) DNA-binding superfamily protein		Ahg327641	2.72295	4.6004e-08	0.133642	0.94057	-0.0862462	0.975735	1.41105	0.805286	5.88679	2.52266	1.83212	0.0846313	3.53911	0.52911	0.703845	0.378998
g06616.t1	AT3G16050.1	PDX1.2,A37,ATPDX1.2,ARABIDOPSIS THALIANA PYRIDOXINE BIOSYNTHESIS 1.2	protein_coding	pyridoxine biosynthesis 1.2	Encodes a protein with pyridoxal phosphate synthase activity whose transcripts were detected mostly in roots and accumulate during senescence. The protein was found in very low abundance%2C which prevented a specific localisation.	Ahg479060	-1.51222	0.0110788	-4.91709	2.15009e-07	-5.27746	4.76628e-08	2.15713	0.119371	3.52146	3.84559	5.52685	5.94025	4.82563	8.70471	9.66824	4.39408
g07214.t1	AT5G66400.1	RAB18,ATDI8,ARABIDOPSIS THALIANA DROUGHT-INDUCED 8	protein_coding	Dehydrin family protein	Belongs to the dehydrin protein family%2C which contains highly conserved stretches of 7-17 residues that are repetitively scattered in their sequences%2C the K-%2C S-%2C Y- and lysine rich segments. ABA- and drought-induced glycine-rice dehydrin protein. The ABA-induced expression of RAB18 was reduced following ACC application%2C indicating that ethylene inhibits the ABA signaling pathway. RAB18…	Ahg496967	3.33791	4.79795e-08	-4.14966	7.61524e-05	0.557698	0.75636	-1.20112	0.376929	8.26276	5.03617	7.83773	6.1249	4.66523	8.12386	6.22923	5.96138
g08863.t1	AT2G24560.1		protein_coding	GDSL-like Lipase/Acylhydrolase family protein		Ahg344029	4.46126	4.85202e-08	2.30714	0.168326	2.55751	0.204656	-2.88985	0.223359	3.69812	1.89421	1.17812	0.260285	0.918243	0	0.16252	0
g01661.t1	AT1G79930.1	HSP91,AtHsp70-14	protein_coding	heat shock protein 91	encodes high molecular weight heat shock protein 70 not a HSP90 homolog%2C mRNA is constitutively expressed but transiently induced after heat shock	Ahg927518	-0.745256	0.149009	-4.48137	5.08724e-08	-2.55668	0.00450777	2.12488	0.0840925	5.25872	5.23384	7.47214	8.0235	6.04162	8.96183	9.28403	6.5215
g02604.t1	AT3G01290.1	HIR2,AtHIR2	protein_coding	SPFH/Band 7/PHB domain-containing membrane-associated protein family		Ahg477399	-0.399526	0.699498	4.29489	5.11982e-08	0.925246	0.554305	-0.00873363	1	4.11218	6.48443	5.80502	8.18992	4.70132	2.58371	3.75754	8.27142
g30820.t1	AT1G54410.1	AtHIRD11,HIRD11,dehydrin 11kDa	protein_coding	dehydrin family protein	Encodes a KS-type dehydrin can reduce the formation of reactive oxygen species (ROS) from Cu.	Ahg474716	2.46282	5.18462e-08	1.7179	0.0505128	1.62962	0.229305	-1.24383	0.442033	12.2618	11.7821	11.5488	10.2722	9.99053	10.131	10.6857	12.2508
g12149.t1	AT5G19770.1	TUA3	protein_coding	tubulin alpha-3	tubulin 3	Ahg488873	-0.581391	0.319006	3.61928	5.24493e-08	0.646572	0.469918	-0.495418	0.795176	6.89367	7.42512	5.20729	4.7558	7.6079	3.23981	4.24651	5.68223
g27924.t1	AT5G01670.2		protein_coding	NAD(P)-linked oxidoreductase superfamily protein		Ahg486904	-0.994422	0.701107	-4.44753	5.37384e-08	1.05026	0.716129	-1.27563	0.670362	0.604738	1.14645	0.927627	1.02795	1.46235	1.41497	1.38783	1.37424
g04745.t1	AT1G13245.1	RTFL17,DVL4,DEVIL 4	protein_coding	ROTUNDIFOLIA like 17		Ahg920195	-2.51111	5.38956e-08	0.981179	0.350069	-0.524231	0.662505	-0.215	0.919761	3.09702	5.41173	5.99272	5.81101	5.48622	4.38127	5.20664	7.27113
g05781.t1	AT3G12510.1		protein_coding	MADS-box family protein		Ahg480015	-0.414503	0.695613	-3.39809	5.48306e-08	-2.81667	7.04237e-05	1.40019	0.492215	2.98084	3.71958	5.39323	6.72266	3.66568	6.84817	6.26781	5.42557
g09727.t1	AT2G46070.3	MPK12,ATMPK12,MAPK12	protein_coding	mitogen-activated protein kinase 12	Encodes a MAP kinase protein. MPK12 interacts with the IBR5 protein phosphatase in vitro and in vivo%2C and it can be dephosphorylated and inactivated by IBR5. MPK12 appears to be a negative regulator of auxin signlaing. MPK12 RNAi lines are hypersensitive to auxin in root elongation and transcriptional response assays%2C but they appear to have normal sensitivity to ABA. MPK12 is a nuclear prote…	Ahg322261	2.80703	0.00173018	4.96196	5.8375e-08	2.42452	0.0770545	-0.0893126	0.986303	4.28819	5.3857	3.47066	2.35495	2.42861	1.69494	1.24118	3.26827
g07496.t1	AT5G64770.1	RGF9,CLEL 9,CLE-like 9,GLV2,GOLVEN 2	protein_coding	root meristem growth factor	Encodes a root meristem growth factor (RGF). Belongs to a family of functionally redundant homologous peptides that are secreted%2C tyrosine-sulfated%2C and expressed mainly in the stem cell area and the innermost layer of central columella cells. RGFs are required for maintenance of the root stem cell niche and transit amplifying cell proliferation. Members of this family include: At5g60810 (RGF…	Ahg496693	-2.44562	5.891e-08	-0.0784173	0.959147	1.89177	0.156403	-2.26545	0.173204	4.47652	5.04364	5.52842	1.5052	6.93621	4.80367	4.84399	5.16431
g10174.t1	AT1G14280.1	PKS2	protein_coding	phytochrome kinase substrate 2	Encodes phytochrome kinase substrate 2. PKS proteins are critical for hypocotyl phototropism. Forms a complex with Phot1%2C Phot2 and NPH3.	Ahg920316	0.0246734	0.979782	1.73371	0.141215	5.92924	6.35214e-08	1.96821	0.592933	5.05494	4.78324	4.68321	1.21734	5.40296	0.998524	1.41032	2.12471
g24995.t1	AT2G17900.1	SDG37,ASHR1,ASH1-related 1	protein_coding	SET domain group 37	Homology Subgroup S-ET - Protein containing an interrupted SET domain.	Ahg319740	0.316076	0.820135	-3.01086	0.000816656	-3.83718	6.35214e-08	3.28044	0.00945207	2.01746	2.00164	2.70405	4.24574	1.62201	3.81276	4.43985	2.9692
g10253.t1	AT4G25690.1		protein_coding	stress response NST1-like protein		Ahg492255	0.344607	0.71065	-3.79157	8.89405e-07	-3.12369	6.37834e-08	1.48963	0.288693	3.72755	3.33843	4.58757	6.3421	3.23276	6.29351	6.70649	5.85875
g30600.t1	AT3G44860.1	FAMT	protein_coding	farnesoic acid carboxyl-O-methyltransferase	Encodes a farnesoic acid carboxyl-O-methyltransferase.	Ahg484885	-4.38757	6.4422e-08	-0.493863	0.714179	-2.4178	0.0121826	1.18791	0.582872	1.29524	3.45482	6.11646	4.95315	4.80304	3.05538	7.97819	4.69933
g06425.t1	AT3G06270.1		protein_coding	Protein phosphatase 2C family protein		Ahg477927	0.81061	0.318378	-1.43455	0.16556	-3.43999	6.66731e-08	0.901363	0.590467	3.10475	2.88133	2.31821	3.94205	2.65302	3.8966	4.1482	2.83309
g28881.t1	AT1G43760.1		protein_coding	DNAse I-like superfamily protein		Ahg348453	1.47304	0.430109	-2.11688	0.178766	-3.89146	6.68854e-08	-0.631847	0.802271	1.12711	0.801621	1.5894	1.92272	0.722126	3.14591	3.8991	2.79667
g31966.t1	AT5G07322.1		other_rna	other_RNA			1.92936	0.487245	-0.808576	0.759751	-3.93774	7.09061e-08	0.452488	0.912333	0.377247	1.35781	2.64272	1.83935	0.138035	1.06916	3.34968	2.49577
g15204.t1	AT1G02890.1		protein_coding	AAA-type ATPase family protein		Ahg337067	8.46626	7.29768e-08	7.55875	0.00391206	-6.45642	0.00474114	0	1	3.01217	1.53807	0	0	1.17339	2.41384	0	0
g20284.t1	AT4G15440.1	HPL1,CYP74B2	protein_coding	hydroperoxide lyase 1	Encodes a hydroperoxide lyase. Also a member of the CYP74B cytochrome p450 family. In the ecotype Columbia (Col) the gene contains a 10-nucleotide deletion in its first exon that causes it to code for a truncated protein that results in a non-functional hydroperoxide lyase.	Ahg355235	-2.17233	0.000559277	-3.74228	7.33632e-08	-1.28193	0.20205	-3.52676	0.0345517	4.73919	2.55906	4.62849	0.864899	5.80761	2.80434	7.50217	1.27273
g23289.t1	AT1G66860.1		protein_coding	Class I glutamine amidotransferase-like superfamily protein		Ahg475782	-5.23728	7.70178e-08	-2.35849	0.313687	-2.77022	0.0360151	-4.3563	0.145018	0.270185	0.14905	0.550262	0	3.2511	0.827425	3.86208	0.378998
g12323.t1	AT5G63160.1	BT1	protein_coding	BTB and TAZ domain protein 1	BTB and TAZ domain protein. Short-lived nuclear-cytoplasmic protein targeted for degradation by the 26S proteosome pathway. Acts redundantly with BT2 and BT3 during female gametophyte development.	Ahg951117	-1.5258	0.041014	-4.67237	7.98174e-08	-3.04946	0.000227891	1.2682	0.668534	2.37529	1.3586	3.73734	4.07114	4.43539	6.0807	6.15868	3.80877
g04010.t1	AT1G72510.1		protein_coding	DUF1677 family protein (DUF1677)		Ahg476384	-2.64172	8.02771e-08	-0.852145	0.414996	0.111047	0.931093	1.19999	0.341724	4.95669	5.76273	7.92851	7.03173	7.33219	6.6146	7.28642	7.29251
g15191.t1	AT1G49310.1		protein_coding	transmembrane protein		Ahg314350	-2.62805	7.50903e-06	-2.96531	0.00865448	-1.09937	0.270379	-5.07719	8.08189e-08	3.20761	4.1971	4.37173	2.26222	5.04893	6.48391	5.90859	6.73282
g06829.t1	AT3G14200.1		protein_coding	Chaperone DnaJ-domain superfamily protein		Ahg478834	-0.152603	0.875909	-2.04077	0.0572465	-1.96452	0.0760154	5.35637	8.19971e-08	4.92894	5.15692	4.95666	6.99729	4.81996	6.63142	7.17291	4.03492
g05816.t1	AT3G12145.1	FLR1,FTM4,FLORAL TRANSITION AT THE MERISTEM4	protein_coding	Leucine-rich repeat (LRR) family protein	A novel leucine-rich repeat protein. Interacts directly with MADS domain transcription factor.	Ahg928939	-2.57506	8.25815e-08	-0.532051	0.766699	0.657163	0.758733	-2.21595	0.404626	4.78574	3.48352	3.70102	0.453805	6.44432	3.01405	3.49369	0.809922
g05050.t1	AT1G10550.1	XTH33,XET,XYLOGLUCAN:XYLOGLUCOSYL TRANSFERASE 33	protein_coding	xyloglucan:xyloglucosyl transferase 33	Encodes a membrane-localized protein that is predicted to function during cell wall modification.Overexpression of XTH33 results in abnormal cell morphology. It's expression is under epigenetic control by ATX1.	Ahg471170	1.32186	0.345204	11.4721	8.6008e-08	5.04208	0.0367931	1.41105	0.805286	3.72752	4.87168	1.29852	0.0846313	2.93709	0	0	0.430839
g31173.t1	AT2G15318.1		protein_coding	hypothetical protein		Ahg895867	-5.76327	0.00314445	-2.30506	0.435273	-8.3722	2.91515e-06	-8.97923	8.70336e-08	0	2.4556	0.472512	0.262064	1.32406	4.37944	1.40288	5.4801
g17547.t1	AT5G43850.1	ARD4	protein_coding	RmlC-like cupins superfamily protein		Ahg494620	-2.2984	2.72889e-06	-3.6421	8.79719e-08	-0.0792925	0.947656	-0.550649	0.776017	4.32072	5.28418	7.53066	6.56664	6.06195	7.63913	7.82751	7.83432
g15092.t1	AT1G52855.1		protein_coding	hypothetical protein		Ahg923818	2.96611	8.90569e-08	2.22586	0.000803587	1.09352	0.253267	1.65341	0.218145	5.14094	5.92821	5.26636	6.24559	2.42245	3.24061	3.98699	5.05526
g12465.t1	AT2G39100.1		protein_coding	RING/U-box superfamily protein		Ahg934665	3.21404	8.93869e-08	1.97044	0.0820862	0.675957	0.628205	-0.565172	0.776625	4.21594	3.48609	2.52195	2.60086	1.7541	1.43999	1.79887	2.40033
g10903.t1	AT5G60490.1	FLA12,AtFLA12	protein_coding	FASCICLIN-like arabinogalactan-protein 12	Encodes a member of fasciclin-like arabinogalactan proteins (FLAs) containing a cell adhesion fasciclin (FAS) domain. Mutations result in altered stem biomechanics with reduced tensile strength and reduced tensile modulus of elasticity%2C as well as altered cell wall architecture and composition%2C with increased cellulose microfibril angle%2C reduced arabinose%2C galactose and cellulose content.	Ahg496195	-4.81114	9.31422e-08	7.23917	0.000104209	1.91551	0.319942	0	1	0.447402	2.56072	2.08308	0	2.80686	0.229529	0.90922	0
g30590.t1	AT3G17710.1		protein_coding	F-box and associated interaction domains-containing protein		Ahg315690	5.23785	9.31422e-08	1.33362	0.495632	7.04951	9.10362e-05	3.99947	0.436607	3.71907	2.88636	2.99645	0.473453	0	0.229529	0.16252	1.28071
g13123.t1	AT5G19440.1		protein_coding	NAD(P)-binding Rossmann-fold superfamily protein	similar to Eucalyptus gunnii alcohol dehydrogenase of unknown physiological function (GI:1143445)%2C apple tree%2C PIR:T16995%3B NOT a cinnamyl-alcohol dehydrogenase	Ahg488833	-4.50916	9.5607e-08	-1.59958	0.0194812	-0.253822	0.909758	-2.38341	0.0983146	0.952086	3.88646	3.39751	3.31771	4.35839	4.15445	2.80558	5.63864
g03825.t1	AT1G70830.1	MLP28	protein_coding	MLP-like protein 28		Ahg926415	-5.36875	9.75151e-08	-8.71888	1.97074e-06	-6.06324	0.00911883	0	1	0.270185	0	0	0	3.15498	2.75017	3.46509	0
g12711.t1	AT3G46490.1		protein_coding	2-oxoglutarate (2OG) and Fe(II)-dependent oxygenase superfamily protein		Ahg485020	-2.55348	9.94943e-08	2.43977	0.178971	4.84003	0.0403779	-0.998547	0.867682	4.43604	2.02631	1.85105	0.108934	6.72269	0.384257	1.091	0.378998
g27348.t1							1.05709	0.679571	-3.92512	0.000298494	-5.37286	9.9646e-08	-3.01699	0.00533733	0.756347	1.00264	0.525522	1.08898	1.31893	3.40158	2.30795	3.08366
g06608.t1	AT3G16140.1	PSAH-1	protein_coding	photosystem I subunit H-1	Encodes subunit H of photosystem I reaction center subunit VI.	Ahg474340	-2.83897	1.05733e-07	-2.01827	0.195925	1.18063	0.352574	-1.98242	0.633324	3.89412	3.241	5.37615	0.845236	5.72012	3.82531	5.55951	5.23496
g07643.t1							-0.807454	0.764471	-7.70249	0.000278833	-5.37421	1.10826e-07	1.5142	0.495217	0.441491	0	0.997166	2.89139	0.335783	2.92449	1.96918	1.2127
g04703.t1	AT1G13590.1	PSK1,ATPSK1,phytosulfokine 1 precursor	protein_coding	phytosulfokine 1 precursor	Encodes a phytosulfokine-alpha (PSK) precursor%2C a unique plant peptide growth factor first described in Asparagus.	Ahg471519	3.41827	1.22643e-07	1.89401	0.0382461	2.33134	0.010646	1.67964	0.240997	5.17543	5.71714	5.4771	4.61455	2.58041	2.88687	2.88085	2.96718
g01042.t1	AT1G75040.1	PR5,PR-5	protein_coding	pathogenesis-related protein 5	Thaumatin-like protein involved in response to pathogens. mRNA level of the PR-5 gene (At1g75040)is significantly changed after cutting the inflorescence stem indicating the existence of a network of signal transducing pathways as other stress-regulated genes (At5g01410%2C At3g17800%2C At1g29930)do not response to the treatment.	Ahg926884	2.50115	1.22727e-07	3.02486	0.00368866	2.08459	0.143413	3.23991	0.0194162	5.67919	7.5495	7.05759	9.57209	2.97678	4.84966	4.3817	3.52364
g31176.t1	AT2G05530.1		protein_coding	Glycine-rich protein family		Ahg480173	3.86569	1.27297e-07	2.31613	0.102056	-1.50668	0.356337	5.3386	0.000314826	3.81533	2.89725	1.23545	4.15751	1.50527	0.425371	1.39044	1.2726
g29401.t1	AT2G19310.1		protein_coding	HSP20-like chaperones superfamily protein		Ahg480538	-2.0219	4.10241e-05	-4.11569	1.33949e-07	-1.2801	0.253075	1.63022	0.298591	4.00293	5.54736	8.25593	8.51778	6.02065	9.31128	9.55282	6.97388
g23467.t1	AT5G56160.1		protein_coding	Sec14p-like phosphatidylinositol transfer family protein		Ahg917308	-1.48532	0.560655	-8.39642	1.34414e-07	-2.28257	0.0293189	0.838662	0.745112	0.213621	0	1.69733	2.94636	0.763651	2.15129	3.2844	3.08238
g12553.t1	AT2G39850.1		protein_coding	Subtilisin-like serine endopeptidase family protein		Ahg483019	-3.65685	1.39837e-07	-2.00419	0.0106537	2.23675	0.110202	-1.29531	0.679145	1.31544	2.58341	3.34909	0.688693	3.74998	4.15036	1.7603	1.77654
g26650.t1	AT1G59860.1		protein_coding	HSP20-like chaperones superfamily protein		Ahg925077	-0.752252	0.449297	-7.83678	1.43008e-07	-2.96928	0.0597268	3.55775	0.110011	1.83939	1.9638	5.70528	6.44713	2.55524	9.09024	10.3992	4.77613
g03287.t1	AT2G33830.2	AtDRM2,DRM2,dormancy associated gene 2	protein_coding	Dormancy/auxin associated family protein		Ahg482337	2.32299	1.43676e-07	1.62244	0.0412712	2.21641	0.00413105	-2.44657	0.0182961	8.59438	8.57473	7.88826	7.19509	6.06988	6.87482	6.69302	9.28375
g18460.t1	AT5G35320.1		protein_coding	DBH-like monooxygenase		Ahg319360	0.854311	0.38269	-5.42354	9.249e-06	-4.81533	1.43797e-07	4.24544	8.72655e-05	2.66947	1.98621	3.76251	6.05155	1.67213	6.81155	7.2054	2.35858
g02758.t1	AT4G38860.1	SAUR16,SMALL AUXIN UPREGULATED RNA 16	protein_coding	SAUR-like auxin-responsive protein family		Ahg943849	-0.80867	0.21463	5.99981	1.52253e-07	4.77682	0.00530258	0.7492	0.866557	5.0172	4.50944	2.89868	0.933998	6.10585	0.171099	0.407008	1.42588
g11029.t1	AT5G59310.1	LTP4	protein_coding	lipid transfer protein 4	Encodes a member of the lipid transfer protein family. Proteins of this family are generally small (~9 kD)%2C basic%2C expressed abundantly and contain eight Cys residues. The proteins can bind fatty acids and acylCoA esters and can transfer several different phospholipids. They are localized to the cell wall. The mRNA is present in flowers and siliques%2C and is strongly up-regulated by abscisic…	Ahg950674	-0.297623	0.850094	-6.30879	1.55138e-07	4.09036	0.0185636	2.38226	0.142702	1.58137	3.05858	7.80286	5.33741	1.3927	9.42494	4.71022	4.09156
g04464.t1	AT4G27890.1		protein_coding	HSP20-like chaperones superfamily protein		Ahg491996	-1.63546	0.592869	-6.51386	0.00657473	-6.24144	1.57605e-07	3.64796	0.023153	0	0	0.353174	2.74549	0.290925	2.5796	2.02685	0
g32443.t1							3.61935	1.58914e-07	0.378329	0.845021	-1.53071	0.275959	-1.7112	0.258507	4.69076	2.32284	1.5599	1.69611	1.94272	2.35781	3.1445	3.7297
g01250.t1	AT1G76955.1		protein_coding	Expressed protein		Ahg316611	-2.68272	1.61559e-07	-0.32524	0.760192	2.09664	0.00274768	0.36802	0.904545	4.70924	6.32392	7.53263	6.01041	7.33384	5.62022	6.09598	6.82528
g19130.t1	AT5G09570.1		protein_coding	Cox19-like CHCH family protein		Ahg940419	-1.22171	0.0359106	-4.59789	1.62556e-07	-1.67802	0.164812	2.36066	0.143514	6.41679	6.93398	10.061	10.8755	7.81273	11.3882	10.694	8.75869
g18815.t1							0.608473	0.716328	-1.5966	0.367153	-4.8379	1.67496e-07	-0.593684	0.858081	1.69577	1.01203	0.854588	1.18471	1.44586	2.23753	2.68948	1.61268
g03675.t1	AT2G37470.1		protein_coding	Histone superfamily protein		Ahg482740	-0.250607	0.786285	-1.3284	0.175334	-3.50608	1.72388e-07	-0.596095	0.814838	4.47787	2.98668	2.98987	2.20169	4.68979	4.07687	4.8802	3.08617
g11852.t1	AT3G07150.1		protein_coding	amino acid-ligase		Ahg340907	2.51427	0.008249	-3.51012	0.00216398	-4.10448	1.726e-07	3.77928	0.0100361	2.38822	1.77664	2.19412	2.94072	1.32024	4.7302	4.17755	0.69871
g17773.t1	AT2G46450.1	CNGC12,ATCNGC12,cyclic nucleotide-gated channel 12	protein_coding	cyclic nucleotide-gated channel 12	Member of Cyclic nucleotide gated channel family.Positive regulator of resistance against avirulent fungal pathogen.Suppresses the phenotype conferred by cpr22 in a dosage-dependent manner.	Ahg315184	-3.92132	1.73418e-07	0.90097	0.615999	1.96084	0.306553	1.59973	0.61758	1.276	2.78731	1.36772	1.14885	4.28332	1.13636	0.518245	1.19147
g15047.t1	AT2G34655.1		protein_coding	hypothetical protein		Ahg913624	-0.581692	0.489624	4.85856	1.84575e-07	3.52567	0.01765	-0.00579133	1	5.22596	4.84758	3.16474	2.03941	6.10722	1.31958	1.74258	3.30673
g30350.t1	AT5G28640.1	AN3,ATGIF1,ARABIDOPSIS GRF1-INTERACTING FACTOR 1,GIF1,GRF1-INTERACTING FACTOR 1,GIF,GRF1-INTERACTING FACTOR	protein_coding	SSXT family protein	Encodes a protein with similarity to mammalian transcriptional coactivator that is involved in cell proliferation during leaf and flower development. Loss of function mutations have narrow%2C pointed leaves and narrow floral organs. AN3 interacts with members of the growth regulating factor (GRF) family of transcription factors.	Ahg942456	1.19935	0.440411	-5.03113	1.84575e-07	-6.18056	0.000276977	0.0214733	0.999984	2.39012	0.704745	0	1.01325	0.794643	3.83729	1.01041	0.626171
g25202.t1	AT1G69490.1	NAP,ANAC029,Arabidopsis NAC domain containing protein 29,ATNAP,NAC-LIKE, ACTIVATED BY AP3/PI	protein_coding	NAC-like%2C activated by AP3/PI	Encodes a member of the NAC transcription factor gene family. It is expressed in floral primordia and upregulated by AP3 and PI. Its expression is associated with leaf senescence.	Ahg476076	3.35197	0.00729006	6.11828	1.87468e-07	3.44404	0.000330592	1.63962	0.23748	2.13288	4.1218	4.69296	7.96532	0.363895	0.771843	0.96246	6.44904
g03508.t1	AT2G36080.1	ABS2,NGAL1,NGATHA-Like 1	protein_coding	AP2/B3-like transcriptional factor family protein	Encodes a plant-specific B3 DNA-binding domain transcription factor. Has transcription repressor activity.	Ahg934233	-0.101349	0.978519	-7.00016	0.00020747	-5.43345	1.97818e-07	-1.12416	0.6376	0.599012	0.14905	0.405998	2.03897	0	3.27012	2.65522	2.94299
g20872.t1	AT1G11510.1		protein_coding	DNA-binding storekeeper protein-related transcriptional regulator		Ahg931964	3.7562	2.02851e-07	1.89729	0.0784929	0.691089	0.493547	0.840551	0.655399	3.93933	4.40174	4.28338	5.01671	2.35922	3.21312	3.48563	4.72665
g23279.t1	AT2G16660.1		protein_coding	Major facilitator superfamily protein		Ahg931495	-0.831885	0.444671	4.06496	2.03363e-07	-0.516044	0.811328	-1.99583	0.412674	3.15734	5.18774	1.2649	1.37064	3.74834	1.89556	1.09509	2.68958
g05725.t1	AT5G49645.1		protein_coding	hypothetical protein		Ahg909433	-3.30795	2.03658e-07	1.25504	0.525584	-0.261914	0.900394	-1.14034	0.613329	1.6177	2.53208	1.59211	1.8396	4.40454	1.9106	2.46385	4.35364
g22086.t1	AT1G66200.3	GSR2,ATGSR2,glutamine synthase clone F11,GLN1%3B2,glutamine synthetase 1%3B2	protein_coding	hypothetical protein	encodes a cytosolic glutamate synthetase%2C this enzyme has low affinity with substrate ammonium	Ahg475723	2.63511	1.5735e-05	4.1437	2.1544e-07	1.43704	0.158933	1.0107	0.485305	7.51662	8.10546	5.6596	5.5391	5.75486	3.72261	3.91442	4.70007
g18550.t1	AT4G09460.1	MYB6,AtMYB6,myb domain protein 6	protein_coding	myb domain protein 6	Encodes myb6 DNA-binding protein.	Ahg489795	-2.8491	2.20444e-07	0.876309	0.3727	0.137375	0.927285	-0.762355	0.623805	2.37146	4.58306	4.28107	4.4848	4.9835	3.73251	3.65402	5.59984
g21348.t1	AT4G13800.10		protein_coding	magnesium transporter NIPA (DUF803)		Ahg493534	-3.38383	2.24346e-07	-2.82988	2.23032e-05	-0.142518	0.9141	0.176692	0.94395	1.86651	4.80676	5.91004	6.7613	5.16979	7.26849	5.87694	7.35762
g24469.t1	AT2G41475.1		protein_coding	Embryo-specific protein 3%2C (ATS3)		Ahg483224	-2.58786	2.24346e-07	-2.54996	0.0019102	-0.29476	0.84078	-0.614442	0.730143	2.69694	2.58208	3.37359	3.13033	4.26392	3.56689	3.6679	3.49633
g12802.t1	AT3G47340.1	ASN1,AT-ASN1,ARABIDOPSIS THALIANA GLUTAMINE-DEPENDENT ASPARAGINE SYNTHASE 1,DIN6,DARK INDUCIBLE 6	protein_coding	glutamine-dependent asparagine synthase 1	encodes a glutamine-dependent asparagine synthetase%2C the predicted ASN1 peptide contains a purF-type glutamine-binding domain%2C and is expressed predominantly in shoot tissues%2C where light has a negative effect on its mRNA accumulation. Expression is induced within 3 hours of dark treatment%2C in senescing leaves and treatment with exogenous photosynthesis inhibitor. Induction of gene expres…	Ahg937466	0.908158	0.619372	-4.82618	5.8054e-06	-4.39009	2.26808e-07	0.696752	0.865733	2.21867	0.483138	1.21068	3.26318	1.20329	3.52264	4.32292	4.8649
g03822.t1	AT1G70800.1	EHB1,CAR6,C2-domain ABA-related6	protein_coding	Calcium-dependent lipid-binding (CaLB domain) family protein	Encodes a novel NPH3/phototropin binding factor with a calcium binding domain that negatively affects hypocotyl bending under blue light conditions in Arabidopsis thaliana and may regulate phototropism.	Ahg316069	3.96707	2.27345e-07	-0.272739	0.846294	-0.296007	0.860151	1.36829	0.607785	3.65121	2.96635	3.15867	3.20963	0.526546	3.94113	2.36704	3.48055
g08532.t1	AT3G06265.1		long_noncoding_rna			Ahg933064	-1.21495	0.0966459	4.5285	2.29092e-07	3.5187	0.0109774	1.18016	0.800955	3.35576	5.04244	2.78036	0.627257	4.42499	1.90174	1.32477	1.90727
g04511.t1	AT4G27520.1	ENODL2,AtENODL2	protein_coding	early nodulin-like protein 2		Ahg945300	0.53196	0.391305	-0.510487	0.710918	1.04161	0.381657	-3.84807	2.37992e-07	9.96787	8.18165	7.79961	3.45956	9.58774	7.60214	7.00104	7.08337
g06599.t1	AT3G16180.1	NRT1.12,nitrate transporter 1.12	protein_coding	Major facilitator superfamily protein	Encodes a low affinity nitrate transporter that is expressed in the plasma membrane and found in the phloem of the major veins of leaves. It is responsible for nitrate redistribution to young leaves.	Ahg929433	0.653646	0.25588	4.22597	2.38492e-07	3.8228	0.00618108	-2.08582	0.20616	5.02539	5.40466	3.21691	1.22415	4.41675	1.15116	1.46401	3.20517
g17171.t1	AT4G16983.1		protein_coding	hypothetical protein		Ahg493180	-1.22717	0.00964452	3.82426	2.43856e-07	3.4586	0.00102412	-2.39404	0.0437329	7.92083	7.98692	6.42222	2.31255	9.14712	2.29966	3.94966	4.87853
g20958.t1	AT2G22790.1		protein_coding	hypothetical protein		Ahg932241	-0.837769	0.537256	-4.58415	2.43856e-07	-2.65838	0.000208631	0.275029	0.919768	1.12595	0.809266	2.10276	2.60177	1.60873	3.58818	2.68529	2.95729
g22062.t1	AT1G66390.1	MYB90,ATMYB90,PAP2,PRODUCTION OF ANTHOCYANIN PIGMENT 2	protein_coding	myb domain protein 90	production of anthocyanin pigment 2 protein (PAP2)	Ahg925797	4.7247	2.55324e-07	1.31297	0.32802	-2.03955	0.147348	-0.841714	0.695739	5.57273	3.21621	3.05753	2.78826	1.08413	2.94025	0	3.92596
g10746.t1	AT5G13100.1		protein_coding	Gap junction beta-4 protein		Ahg940775	0.29868	0.650934	-0.54757	0.603109	-3.35492	2.59389e-07	1.70361	0.254267	5.35048	5.15345	3.97856	4.05405	5.87197	5.51202	5.93485	4.27632
g31883.t1	AT4G16892.1		other_rna	other_RNA		Ahg493181	1.97553	0.39622	-0.764724	0.8125	-8.87246	2.59389e-07	5.90538	0.238224	0.942944	1.10258	0	1.72407	1.86214	4.6918	2.84734	2.70765
g12426.t1	AT3G06095.1		long_noncoding_rna			Ahg352245	-2.6385	2.62386e-07	-1.79773	0.115492	0.649447	0.543682	0.599759	0.795644	5.33685	7.04729	7.95353	8.05095	8.16801	8.25679	7.46637	9.64419
g28608.t1	AT5G44340.1	TUB4	protein_coding	tubulin beta chain 4	beta tubulin gene	Ahg948687	0.316785	0.643885	3.41108	2.73759e-07	0.628402	0.475962	0.710118	0.707224	7.87214	8.53762	6.57334	6.70679	7.70925	4.10825	5.00213	6.47767
g26780.t1	AT3G03780.1	MS2,ATMS2,methionine synthase 2	protein_coding	methionine synthase 2	Encodes a cytosolic methionine synthase%2C involved in methionine regeneration via the activated methyl cycle (or SAM cycle)	Ahg477628	-2.66027	2.74688e-07	0.412524	0.691587	0.989697	0.274424	0.129024	0.961001	5.02009	6.95849	7.31	7.3076	7.92076	6.10146	6.22643	6.85566
g26903.t1	AT5G40590.1		protein_coding	Cysteine/Histidine-rich C1 domain family protein		Ahg915887	-0.0622668	0.969208	-4.82168	8.29471e-07	-3.9005	2.76507e-07	0.759618	0.767139	2.35543	0.971617	1.18451	2.44628	2.37869	3.55699	3.6846	0.430839
g25001.t1	AT2G17840.1	ERD7	protein_coding	Senescence/dehydration-associated protein-like protein	Identified as drought-inducible gene by differential hybridization. Upregulated by high light%2C drought%2C cold and salt stress determined by microarray analysis.	Ahg480683	2.58586	3.04983e-07	1.02685	0.230798	-0.293508	0.818734	-0.126693	0.967459	6.93723	6.72475	6.34041	6.39177	4.35216	5.83691	4.44521	6.19507
g20483.t1	AT3G52500.1		protein_coding	Eukaryotic aspartyl protease family protein		Ahg485617	1.19608	0.0898109	3.76683	3.0923e-07	1.24886	0.336482	-2.98689	0.0150095	7.25765	5.98858	3.90926	1.01245	6.22388	2.035	1.55619	3.31043
g25371.t1	AT5G42570.1		protein_coding	B-cell receptor-associated 31-like protein		Ahg494776	2.53579	3.13638e-07	0.646269	0.445405	-1.81251	0.00770295	-0.699722	0.665873	7.61754	6.54665	5.59903	5.20907	4.9022	6.0198	5.8887	5.50773
g11268.t1	AT3G21600.1		protein_coding	Senescence/dehydration-associated protein-like protein		Ahg318900	0.076843	0.964857	-7.18382	3.14745e-07	-2.0503	0.0308468	-0.965874	0.658535	1.69732	0.422205	1.67658	1.70268	1.97754	3.84043	2.57894	3.28467
g12456.t1	AT2G39010.1	PIP2E,PIP2%3B6,PLASMA MEMBRANE INTRINSIC PROTEIN 2%3B6	protein_coding	plasma membrane intrinsic protein 2E		Ahg482920	1.08489	0.0352504	2.85686	0.000644849	4.43982	3.18052e-07	-1.11419	0.468006	9.26294	8.38406	8.13805	4.6209	8.40351	4.41043	4.70154	6.33267
g20687.t1	AT4G11470.2	CRK31	protein_coding	cysteine-rich RLK (RECEPTOR-like protein kinase) 31	Encodes a cysteine-rich receptor-like protein kinase.	Ahg895324	-0.979757	0.562545	-3.93331	3.23399e-07	-2.30348	0.000295027	1.11666	0.373299	0.673055	1.52718	4.02729	6.33329	1.04102	4.96737	4.63207	5.36486
g19942.t1	AT4G13110.1		protein_coding	BSD domain-containing protein		Ahg497083	-0.529566	0.512092	-0.413052	0.760192	-2.92996	3.24467e-07	0.759872	0.606559	2.73705	3.56884	3.44708	5.06996	3.24373	3.2549	4.81177	5.08886
g12270.t1	AT5G62720.1		protein_coding	Integral membrane HPP family protein		Ahg496454	-2.43342	3.25695e-07	-1.5825	0.0615	1.46637	0.310148	-5.53373	0.000144938	3.57219	3.0367	2.69751	0.100995	5.85701	2.22457	2.07911	2.09604
g00609.t1	AT4G33420.2		protein_coding	Peroxidase superfamily protein		Ahg944592	-3.10313	0.0813875	-8.64391	9.77353e-06	0.306881	0.874416	-5.22506	3.30493e-07	0.328826	0	2.09803	0.613342	1.3332	2.31578	1.52438	3.0246
g11380.t1	AT3G53730.1		protein_coding	Histone superfamily protein		Ahg485763	0.833049	0.0997994	5.11938	3.32954e-07	3.12791	0.0297198	0.229348	0.942021	5.76544	4.62554	3.66039	4.22864	4.30267	1.27064	2.09838	4.58992
g06751.t1	AT3G13610.1	F6'H1	protein_coding	2-oxoglutarate (2OG) and Fe(II)-dependent oxygenase superfamily protein	Encodes a Fe(II)- and 2-oxoglutarate-dependent dioxygenase family gene F6'H1. Mutations in this gene compromise iron uptake and the production of fluorescent phenolics involved in Fe uptake.	Ahg478920	-1.77815	0.575265	-4.72754	0.00773001	-4.08834	3.33644e-07	-0.273349	0.916094	0	0.273155	1.51523	3.29297	0.0809558	2.6759	3.73838	1.18184
g28249.t1	AT3G25110.1	FaTA,AtFaTA,fatA acyl-ACP thioesterase	protein_coding	fatA acyl-ACP thioesterase	Encodes a FatA acyl-ACP thioesterase	Ahg480016	-1.52522	0.0305521	-1.82439	0.0548429	-3.40046	3.41091e-07	0.76831	0.838258	2.36631	2.22879	2.13739	1.42887	4.46703	3.34941	4.77026	2.08319
g08299.t1	AT5G52120.1	PP2-A14,AtPP2-A14,phloem protein 2-A14	protein_coding	phloem protein 2-A14		Ahg949767	-7.11912	3.55152e-07	-4.10184	0.00356031	-3.5944	0.00118364	1.09708	0.723596	0	0.255313	0.947561	2.41026	3.66431	1.44639	2.56034	1.77654
g28321.t1	AT5G42150.1		protein_coding	Glutathione S-transferase family protein		Ahg949105	0.100402	0.906425	-1.78661	0.0129476	-3.54579	3.65333e-07	-0.368008	0.838439	4.78635	4.89934	5.10091	5.55399	5.00462	7.06478	6.26404	4.69913
g05730.t1	AT3G10410.1	SCPL49,CPY,CARBOXYPEPTIDASE Y	protein_coding	SERINE CARBOXYPEPTIDASE-LIKE 49		Ahg903921	-0.134403	0.898633	-4.25609	3.75088e-07	-1.60722	0.0202707	0.732431	0.707224	5.1831	3.48244	4.72918	5.17627	5.26775	6.44409	5.66948	5.6577
g21151.t1	AT3G57010.1		protein_coding	Calcium-dependent phosphotriesterase superfamily protein		Ahg938669	-1.83846	0.00239716	-4.39364	3.75088e-07	-0.747761	0.53395	-1.81431	0.0415066	2.59767	2.09408	4.83807	3.40281	4.21685	5.60928	4.66841	4.83685
g09659.t1	AT2G46650.1	CB5-C,ATCB5-C,ARABIDOPSIS CYTOCHROME B5 ISOFORM C,B5 #1,CYTB5-C	protein_coding	cytochrome B5 isoform C	member of Cytochromes b5	Ahg483829	-0.417678	0.65028	4.54916	3.75964e-07	0.902288	0.566204	0.727904	0.684123	5.78662	6.88287	5.72837	4.33884	6.41019	3.14093	4.49788	4.63578
g06574.t1	AT3G16400.1	NSP1,ATMLP-470,MYROSINASE-BINDING PROTEIN-LIKE PROTEIN-470,ATNSP1,NITRILE SPECIFIER PROTEIN 1	protein_coding	nitrile specifier protein 1	Encodes a nitrile-specifier protein NSP1 responsible for constitutive and herbivore-induced simple nitrile formation in rosette leaves. NSP1 is one out of five (At3g16400/NSP1%2C At2g33070/NSP2%2C At3g16390/NSP3%2C At3g16410/NSP4 and At5g48180/NSP5) A. thaliana epithiospecifier protein (ESP) homologues that promote simple nitrile%2C but not epithionitrile or thiocyanate formation.	Ahg479094	-2.47621	3.80634e-07	-2.0701	0.012428	2.27984	0.0629323	-1.70135	0.138244	7.28558	6.90613	8.31253	3.38175	9.49025	5.95803	8.00724	4.1627
g12312.t1	AT1G47570.1		protein_coding	RING/U-box superfamily protein		Ahg353562	1.83402	4.67588e-05	4.05632	3.99905e-07	0.613025	0.603583	-0.404921	0.815648	7.31078	7.93821	5.69917	5.41206	5.13723	4.84429	3.66939	6.36443
g16860.t1	AT5G57685.1	GDU3,ATGDU3,ARABIDOPSIS THALIANA GLUTAMINE DUMPER 3,LSB1,LESS SUSCEPTIBLE TO BSCTV 1	protein_coding	glutamine dumper 3	Encodes a member of the GDU (glutamine dumper) family proteins involved in amino acid export: At4g31730 (GDU1)%2C At4g25760 (GDU2)%2C At5g57685 (GDU3)%2C At2g24762 (GDU4)%2C At5g24920 (GDU5)%2C At3g30725 (GDU6) and At5g38770 (GDU7).	Ahg495865	1.1839	0.229418	4.37765	2.47888e-05	5.38527	4.1743e-07	0.931891	0.63467	3.45395	3.6989	4.17395	3.71157	2.13575	0.487784	0.959135	3.61507
g14729.t1	AT1G68585.1		protein_coding	hypothetical protein		Ahg475984	0.903357	0.126502	4.19363	4.224e-07	5.28359	0.00223222	-0.438723	0.93262	5.48523	4.9611	2.83804	0.661571	4.24144	0.384257	0.295073	2.62839
g19846.t1	AT1G61340.1	FBS1,AtFBS1	protein_coding	F-box family protein	Encodes a F-box protein induced by various biotic or abiotic stress.	Ahg475189	0.309795	0.764777	-4.27282	4.24303e-07	-6.31385	5.54576e-07	1.70322	0.206787	3.66587	4.72488	4.71671	6.37825	4.29522	9.66804	9.0881	5.88087
g17334.t1	AT2G42530.1	COR15B	protein_coding	cold regulated 15b	Encodes COR15B%2C a protein that protects chloroplast membranes during freezing.	Ahg483346	2.16656	4.38183e-07	0.913899	0.310063	0.926799	0.493627	-1.03548	0.511236	10.1514	9.34027	8.78908	6.89232	7.7434	7.50427	7.27221	7.6017
g23814.t1	AT5G08260.1	scpl35	protein_coding	serine carboxypeptidase-like 35		Ahg940287	3.06239	4.38934e-07	2.3665	0.213471	4.56433	0.0545806	4.24362	0.3404	4.45239	1.41125	1.00754	0.713769	1.58428	0	0.16252	0
g01159.t1	AT1G76080.1	CDSP32,ATCDSP32,ARABIDOPSIS THALIANA CHLOROPLASTIC DROUGHT-INDUCED STRESS PROTEIN OF 32 KD	protein_coding	chloroplastic drought-induced stress protein of 32 kD	Encodes a thioredoxin localized in chloroplast stroma. Known as CDSP32 (CHLOROPLASTIC DROUGHT-INDUCED STRESS PROTEIN OF 32 KD).	Ahg926998	-2.25369	4.60079e-07	-1.16461	0.203754	-0.0886361	0.949097	1.11516	0.491032	5.97391	7.63481	9.11532	9.80565	8.37746	8.5342	8.65875	9.57949
g08198.t1	AT1G24530.1		protein_coding	Transducin/WD40 repeat-like superfamily protein		Ahg921733	1.73807	0.00167158	4.03433	4.61031e-07	2.20247	0.0339585	-0.660568	0.816814	4.71345	5.68275	4.3563	2.43677	3.07151	1.23633	1.38405	5.56134
g00635.t1	AT4G33180.1		protein_coding	alpha/beta-Hydrolases superfamily protein		Ahg491367	-1.01858	0.0495164	-3.91132	4.63888e-07	-1.42132	0.0555593	-2.88711	0.00115588	3.98381	1.47074	3.25701	2.11622	5.11865	4.17379	4.30065	5.06651
g27585.t1	AT5G24420.1	PGL5	protein_coding	6-phosphogluconolactonase 5	Encodes a cytosolic 6-phosphogluconolactonase (PGL) thought to be involved in the oxidative pentose-phosphate pathway (OPPP).	Ahg941993	-4.95843	4.73196e-07	-3.36423	0.0170169	-4.91479	0.000529605	-2.29444	0.461049	0.213621	0.691805	1.6303	0.210672	2.22035	0.171099	5.38533	0
g01502.t1	AT2G22821.1		antisense_long_noncoding_rna	Natural antisense transcript overlaps with AT2G22820	Potential natural antisense gene%2C locus overlaps with AT2G22820	Ahg902344	2.93449	4.79455e-07	0.316261	0.835623	-0.452134	0.683593	-0.117707	0.964854	4.87144	3.7325	4.07061	4.25609	2.67908	4.24389	3.59357	5.92001
g14737.t1	AT1G68520.1	BBX14	protein_coding	B-box type zinc finger protein with CCT domain-containing protein		Ahg926133	0.362211	0.723615	3.80888	4.82816e-07	2.08119	0.154392	-4.11272	1.037e-05	6.61727	7.67092	5.08021	1.87826	7.32436	3.75038	3.55717	6.12185
g01855.t1	AT1G02450.1	NIMIN1,NIMIN-1	protein_coding	NIM1-interacting 1	NIMIN1 modulates PR gene expression according the following model: NPR1 forms a ternary complex with NIMIN1 and TGA factors upon SAR induction that binds to a positive regulatory cis-element of the PR-1 promoter%2C termed LS7. This leads to PR-1 gene induction. NIMIN1 decreases transcriptional activation%2C possibly through its EAR motif%2C which results in fine-tuning of PR-1 gene expression.	Ahg470205	-2.39083	4.85652e-07	1.16014	0.263845	2.96712	0.000718631	1.11529	0.469716	3.46164	4.99984	7.01636	7.4423	5.59563	4.5452	2.97154	6.27258
g29246.t1	AT1G03710.1		protein_coding	Cystatin/monellin superfamily protein		Ahg470343	-2.8434	0.174485	-5.30429	0.00807345	-5.70098	4.89676e-07	-3.24531	0.0380062	0.118576	0.598702	0.713328	1.33213	0.738289	2.97714	2.26133	4.59364
g26534.t1	AT2G16500.1	ADC1,ARGDC,ARGDC1,SPE1	protein_coding	arginine decarboxylase 1	encodes a arginine decarboxylase (ADC)%2C a rate-limiting enzyme that catalyzes the first step of polyamine (PA) biosynthesis via ADC pathway in Arabidopsis thaliana. Arabidopsis genome has two ADC paralogs%2C ADC1 and ADC2. Double mutant analysis showed that ADC genes are essential for the production of PA%2C and are required for normal seed development. Promoter region of ADC1 contains 742-bp A…	Ahg931833	2.48217	4.97625e-07	2.61297	4.92545e-05	-0.266407	0.815834	1.69069	0.279205	6.11539	6.24234	3.37379	4.86528	4.06837	3.2417	2.99523	3.7472
g07986.t1	AT2G32190.1		protein_coding	cysteine-rich/transmembrane domain A-like protein		Ahg482146	-0.657113	0.741203	-4.15228	1.05461e-06	-3.84874	5.18517e-07	1.39167	0.652883	0.976262	1.50882	2.58298	5.42071	1.34586	4.56344	2.83258	4.44019
g02840.t1	AT4G39640.1	GGT1	protein_coding	gamma-glutamyl transpeptidase 1	The gene encodes a gamma-glutamyltransferase (AKA gamma-glutamyl transpeptidase%2C EC 2.3.2.2) that is located in vascular tissues (predominantly phloem) of leaves and is involved in the degradation of glutathione. The encoded enzyme also mitigates oxidative stress by metabolizing GSSG (oxidized form of GSH - glutathione) in the apoplast.	Ahg490743	1.29281	0.103536	4.62466	5.30659e-07	0.0924479	0.947125	1.56961	0.385689	2.93709	4.4951	3.35936	4.54413	2.49187	1.02967	1.17215	3.22099
g21466.t1	AT4G04810.1	MSRB4,ATMSRB4,methionine sulfoxide reductase B4	protein_coding	methionine sulfoxide reductase B4		Ahg327414	-0.211207	0.94563	-7.903	5.59541e-07	-2.31222	0.23559	0.486692	0.915705	0.719684	0.108165	1.16426	0.965055	0.894779	1.76533	2.29608	1.88294
g04467.t2	AT4G27860.3	MEB1	protein_coding	vacuolar iron transporter (VIT) family protein		Ahg354010	-3.91157	5.66796e-07	-1.7921	0.0576564	-1.65935	0.0658424	-0.774164	0.724103	1.12704	2.25882	4.1257	2.48958	4.00899	2.71397	5.50564	2.12947
g04257.t1	AT2G25160.1	CYP82F1	protein_coding	cytochrome P450%2C family 82%2C subfamily F%2C polypeptide 1	member of CYP82F	Ahg932640	-3.0652	5.67677e-07	-3.09866	0.00197235	0.661148	0.691425	-3.22802	0.222527	2.89292	1.54213	2.01852	0.15313	4.20306	1.96764	3.54279	0.430839
g18296.t1	AT1G08035.1		protein_coding	hypothetical protein		Ahg919539	4.46532	5.67677e-07	2.61218	0.060045	2.61175	0.194557	-0.037454	0.996854	3.33106	2.74253	1.23707	1.16424	0.306406	0.545481	0.16252	0.893601
g22764.t1	AT3G22840.1	ELIP1,ELIP	protein_coding	Chlorophyll A-B binding family protein	Encodes an early light-inducible protein.	Ahg930279	3.79311	5.67677e-07	-1.70928	0.0904724	-3.14064	0.00967842	0.366424	0.898174	10.3646	10.5695	9.5191	10.3805	7.04825	12.1851	9.28361	9.47732
g24616.t1	AT1G56170.1	NF-YC2,ATHAP5B,HAP5B	protein_coding	nuclear factor Y%2C subunit C2	Encodes a protein with similarity to a subunit of the CCAAT promoter motif binding complex of yeast.One of two members of this class (HAP5B) and expressed in vegetative and reproductive tissues	Ahg474686	0.933536	0.196754	-3.92025	5.91076e-07	-2.32375	0.00173274	1.85886	0.158701	3.90134	4.26837	5.9451	7.3764	3.4253	7.49756	7.31368	5.6654
g11656.t1	AT3G09350.1	Fes1A	protein_coding	Fes1A	Encodes one of the Arabidopsis orthologs of the human Hsp70-binding protein 1 (HspBP-1) and yeast Fes1p: Fes1A (AT3G09350)%2C Fes1B (AT3G53800)%2C Fes1C (AT5G02150). Fes1A is cytosolic and associates with cytosolic Hsp70. Mutants showed increased heat-sensitive phenotype suggestion the involvement of Fes1A in acquired thermotolerance. Does not have nucleotide exchange factor activity in vitro.	Ahg478250	-0.409866	0.616401	-4.38145	6.22438e-07	-3.8659	0.000195576	3.79688	0.00204066	3.55904	4.46156	5.99836	7.99964	3.69521	8.29599	8.65656	5.07517
g07255.t1	AT5G66780.1		protein_coding	late embryogenesis abundant protein		Ahg496922	3.30681	6.39234e-07	-0.477257	0.785387	1.24914	0.32765	0.221024	0.949537	4.26881	2.02585	2.19396	1.85707	1.92415	1.40743	0.703845	3.06514
g25034.t1	AT5G38690.1		protein_coding	Zinc-finger domain of monoamine-oxidase A repressor R1 protein		Ahg494100	0.469575	0.594779	5.63114	6.4571e-07	1.69858	0.376744	-0.648629	0.799803	3.86313	3.84112	1.36333	1.57014	3.59034	1.56534	1.5329	2.12471
g31399.t1	AT5G45100.1	BRG1	protein_coding	SBP (S-ribonuclease binding protein) family protein	Encodes one of the BRGs (BOI-related gene) involved in resistance to Botrytis cinerea.	Ahg494472	1.09253	0.0915213	3.80612	6.4571e-07	0.947425	0.302217	0.577913	0.800483	5.7954	5.6342	5.51681	5.22962	4.89582	1.97517	4.0398	4.82503
g19457.t1	AT5G02430.1		protein_coding	Transducin/WD40 repeat-like superfamily protein		Ahg349540	-3.0044	0.00624174	-3.74023	0.00035565	-3.62977	6.48356e-07	1.69054	0.239379	0.694057	1.47452	2.34392	3.70845	2.3718	4.40613	4.41374	2.63886
g02885.t1	AT4G39940.1	AKN2,APK2,ADENOSINE-5'-PHOSPHOSULFATE (APS) KINASE 2	protein_coding	APS-kinase 2	adenosine-5'-phosphosulfate-kinase (akn2) mRNA%2C complete	Ahg943996	-0.945552	0.210369	5.23203	6.50114e-07	2.02296	0.108679	0.749808	0.707224	4.33664	6.48407	4.9208	3.5482	5.6621	2.77904	3.112	3.02463
g22380.t1	AT2G25140.1	CLPB4,CLPB-M,CASEIN LYTIC PROTEINASE B-M,HSP98.7,HEAT SHOCK PROTEIN 98.7	protein_coding	casein lytic proteinase B4	Encodes ClpB4%2C which belongs to the Casein lytic proteinase/heat shock protein 100 (Clp/Hsp100) family. Targeted to the mitochondrion%2C also referred to as ClpB-m. Transcripts of ClpB4 accumulate dramatically at high temperatures%2C suggesting that it may be involved in response to heat stress.	Ahg899931	-0.132507	0.902646	-3.84306	6.51452e-07	-2.7341	0.000327422	2.20801	0.0458296	2.83811	3.3182	5.24087	5.61594	2.77972	6.11248	6.72073	4.91753
g32469.t1	ATMG00510.1	NAD7	protein_coding	NADH dehydrogenase subunit 7	NADH dehydrogenase subunit 7		5.49785	6.55206e-07	0.217103	0.899077	-0.801495	0.406473	1.8261	0.239373	4.36278	3.41478	3.39884	4.09423	1.719	3.60585	3.09576	2.89629
g27480.t1	AT1G35540.1	ARF14	protein_coding	auxin response factor 14		Ahg336503	-0.360616	0.908998	-0.64831	0.797017	7.32865	6.6645e-07	-0.578264	0.890538	0.826304	0.843624	3.39319	1.12717	1.68221	1.08947	1.60753	0
g30141.t1	AT3G23990.1	HSP60	protein_coding	heat shock protein 60	mitochondrial chaperonin HSP. assist in rapid assembly of the oligomeric protein structures in the mitochondria.	Ahg930498	-0.824754	0.1128	-3.52256	9.5519e-06	-4.14696	6.6645e-07	1.3776	0.328811	5.46943	5.39443	5.64723	6.5606	6.31289	8.48705	8.50211	5.50114
g09702.t2	AT2G46270.1	GBF3	protein_coding	G-box binding factor 3	encodes a bZIP G-box binding protein whose expression is induced by ABA. It has been shown to bind to Adh that contains the G-box and is induced by cold and water deprivation. GBF3 has been shown to be expressed mostly in the root and dark-grown leaves. GBF3 can act as homodimers and as heterodimers with GFB1%2C GBF2 and GBF4. In addition%2C GBF3%C2%A1%C2%AFs DNA binding activity is enhanced by G…	Ahg322281	2.41668	0.0111199	-3.2007	6.67026e-07	-2.12574	0.00239553	1.20667	0.404667	4.32474	3.91149	5.38595	6.54662	3.34131	7.07663	6.39146	5.05857
g29192.t1	AT5G28770.2	BZO2H3	protein_coding	bZIP transcription factor family protein	bZIP protein BZO2H3 mRNA%2C partial cds	Ahg489663	-0.0607824	0.972969	5.9738	6.819e-07	-1.07175	0.524507	-0.670507	0.804541	2.00595	4.0424	0.66847	1.55976	1.31449	0.374381	0.669044	1.8568
g03558.t1	AT2G36550.1		protein_coding	haloacid dehalogenase-like hydrolase family protein		Ahg482632	2.39519	6.84387e-07	0.446762	0.746542	1.46853	0.042811	0.637439	0.73336	5.90697	5.83647	5.43896	7.39555	3.77036	3.91887	3.65792	6.87723
g10820.t1	AT5G61290.1		protein_coding	Flavin-binding monooxygenase family protein		Ahg496285	-2.71478	6.84387e-07	-3.35036	0.0584654	1.95494	0.419924	-2.46983	0.548544	2.31658	0.446285	1.234	0	4.38785	1.61217	1.82585	0
g01900.t1	AT1G02860.1	NLA,BAH1,BENZOIC ACID HYPERSENSITIVE 1	protein_coding	SPX (SYG1/Pho81/XPR1) domain-containing protein	Encodes a ubiquitin E3 ligase with RING and SPX domains that is involved in mediating immune responses and mediates degradation of PHT1s at plasma membranes. Targeted by MIR827. Ubiquitinates PHT1%3B3%2C PHT1%3B2%2C PHT1%3B1/AtPT1 and PHT1%3B4/AtPT2.	Ahg470251	-0.468408	0.622136	-0.314178	0.829167	-3.34891	6.85624e-07	-0.213061	0.939216	2.78394	2.48579	2.03362	3.51538	3.32504	3.25395	2.50831	3.36744
g18528.t1	AT4G09080.2	TOC75-IV,ATTOC75-IV,TRANSLOCON OUTER MEMBRANE COMPLEX 75-IV	protein_coding	Outer membrane OMP85 family protein	Component of the translocon outer membrane (TOC) complex. Forms the outer envelope translocation channel (beta-barrel). Plays a role in preprotein conductance. Imported into chloroplast. Knockout mutants have abnormal etioplasts.	Ahg489783	-0.0864143	0.968808	-1.80227	0.317293	-4.06151	6.85624e-07	2.19053	0.475249	1.02964	1.15129	1.09758	1.59274	1.01296	1.22225	1.87392	1.67234
g19710.t1	AT4G01440.1	UMAMIT31	protein_coding	nodulin MtN21 /EamA-like transporter family protein	nodulin MtN21-like transporter family protein	Ahg490432	0.397856	0.704285	2.28189	0.00618075	4.69663	6.85624e-07	-0.861287	0.74483	4.73765	4.70006	5.51124	2.12857	4.53809	3.39297	2.92064	4.62375
g01398.t1	AT1G78370.1	GSTU20,ATGSTU20,glutathione S-transferase TAU 20	protein_coding	glutathione S-transferase TAU 20	Encodes glutathione transferase belonging to the tau class of GSTs. Naming convention according to Wagner et al. (2002).	Ahg316741	-0.0247731	0.980247	1.38658	0.0447692	3.62474	6.86686e-07	-0.353144	0.905427	7.71453	7.2932	7.40029	3.95826	7.49757	5.21186	5.30171	5.60228
g17468.t1	AT1G78940.2		protein_coding	kinase with adenine nucleotide alpha hydrolases-like domain-containing protein		Ahg909524	0	1	-8.87568	6.90396e-07	-5.43491	9.89624e-05	6.04238	0.245265	0	0	0.451169	0.827902	0	5.43212	1.7017	0
g02244.t1	AT1G05970.2		protein_coding	RNA-binding (RRM/RBD/RNP motifs) family protein		Ahg470610	-0.122589	0.891167	-3.59315	6.92268e-07	-2.87822	1.80312e-06	1.148	0.362783	3.90587	3.15605	4.49049	5.11043	4.19886	6.14646	6.12005	3.99313
g10297.t1	AT4G25225.2		protein_coding	transmembrane protein		Ahg492310	-1.24827	0.129338	-1.505	0.0938838	-2.92591	7.09318e-07	0.422376	0.824787	2.10669	2.67767	3.33372	4.04407	3.13611	3.97914	4.99163	4.27706
g16210.t1	AT3G17120.1		protein_coding	transmembrane protein		Ahg479182	-2.85197	7.4604e-07	-0.132194	0.942539	1.3149	0.518187	2.7337	0.618691	1.84402	1.96652	1.79673	0.260276	3.89425	0.52911	1.38405	0
g05383.t1	AT3G62090.2	PIL2,PIF6,PHYTOCHROME-INTERACTING FACTOR 6	protein_coding	phytochrome interacting factor 3-like 2	encodes a novel Myc-related bHLH transcription factor%2C which physically associated with APRR1/TOC1 and is a member of PIF3 transcription factor family.	Ahg939299	5.56539	8.44158e-07	-2.42862	0.112609	2.86761	0.132133	-0.525372	0.856444	2.78054	1.275	2.02484	1.72234	0.501689	2.15723	0.589277	3.59118
g20917.t1	AT4G05360.1		protein_coding	Zinc knuckle (CCHC-type) family protein			7.71979	8.45508e-07	4.384	0.00307037	0.971617	0.664348	-0.448398	0.946719	2.7065	3.62834	1.58858	0.849248	1.44623	1.72569	2.93975	0
g23353.t1	AT3G25230.2	ROF1,ATFKBP62,FKBP62,FK506 BINDING PROTEIN 62	protein_coding	rotamase FKBP 1	Encodes a a high molecular weight member of the FK506 binding protein (FKBP) family. It has three FKBP12-like domains%2C tetratricopeptide repeats%2C and a putative calmodulin binding domain. Modulates thermotolerance by interacting with HSP90.1 and affecting the accumulation of HsfA2-regulated sHSPs. Belongs to one of the 36 carboxylate clamp (CC)-tetratricopeptide repeat (TPR) proteins (Prasad …	Ahg480033	-0.794182	0.137258	-3.7131	8.5342e-07	-2.29014	0.0331467	2.6289	0.0339097	6.34762	6.44227	8.76995	9.43497	7.41122	9.72371	10.0805	7.36548
g14883.t1	AT3G51430.1	YLS2,SSL5,STRICTOSIDINE SYNTHASE-LIKE 5	protein_coding	Calcium-dependent phosphotriesterase superfamily protein	Although this enzyme is predicted to encode a strictosidine synthase (SS)%2C it lacks a conserved catalytic glutamate residue found in active SS enzymes and it is not expected to have SS activity.	Ahg323700	-0.289942	0.715409	-3.57938	8.59294e-07	-0.147086	0.892421	-0.817696	0.597787	3.83208	3.0868	4.0998	3.95964	4.22286	4.644	3.63651	4.88109
g03583.t1	AT2G36750.1	UGT73C1	protein_coding	UDP-glucosyl transferase 73C1		Ahg482658	3.32788	8.71237e-07	2.33449	0.0194812	-0.0822263	0.948188	-0.357938	0.874847	5.47988	6.37786	6.32574	6.71647	2.3437	5.35435	5.04418	7.28506
g07185.t1	AT5G66090.1		protein_coding	cell wall integrity/stress response component		Ahg951637	-0.927713	0.106051	-3.8376	8.77186e-07	-2.12701	0.00876031	0.187566	0.936843	4.93081	4.22666	5.76956	6.57052	5.94063	7.73006	7.06894	6.52294
g13556.t1	AT1G20225.1		protein_coding	Thioredoxin superfamily protein		Ahg312946	-2.67348	1.74641e-06	-3.39847	8.84613e-07	-0.126042	0.905357	-0.171382	0.945313	2.70641	2.40578	4.07833	4.21583	4.61294	4.974	4.02807	4.87859
g18298.t1						Ahg345528	2.46784	8.88363e-07	1.44311	0.16556	0.844461	0.383006	0.48817	0.805047	4.79262	3.84592	3.36523	3.70825	2.82887	2.0741	2.45187	2.72975
g01523.t1	AT1G79560.1	FTSH12,EMB1047,EMBRYO DEFECTIVE 1047,EMB156,EMBRYO DEFECTIVE 156,EMB36,EMBRYO DEFECTIVE 36	protein_coding	FTSH protease 12	Encodes an FtsH protease that is localized to the chloroplast. Mutations in this locus result in embryo lethality.	Ahg927376	-0.0527797	0.955823	-3.05587	8.89405e-07	-2.29681	0.000416841	-0.429449	0.843448	4.27845	2.9652	3.42266	3.46343	4.27213	5.14205	4.63793	4.29665
g21664.t1	AT2G22190.1	TPPE	protein_coding	Haloacid dehalogenase-like hydrolase (HAD) superfamily protein		Ahg481085	0.754026	0.245911	4.07762	8.89405e-07	4.4366	0.000148423	-1.48082	0.641617	5.71948	5.63816	4.14812	0.86016	5.07353	1.14522	1.25597	3.49499
g16987.t1	AT5G58782.2	cPT6,AtcPT6	protein_coding	Undecaprenyl pyrophosphate synthetase family protein		Ahg496003	0	1	-7.98903	8.97485e-07	-1.37138	0.356446	3.83682	0.118784	0	0	1.75924	2.03713	0	2.78235	1.9686	0.430839
g06411.t1	AT3G06145.1		protein_coding	RING zinc finger protein		Ahg317476	-2.87243	9.32506e-07	3.08221	0.00247618	7.52461	0.00021201	-3.55646	0.0498675	2.5475	4.65399	2.9778	0.412825	5.57443	0.700209	0.90922	4.08485
g05503.t1	AT3G61220.3	SDR1	protein_coding	NAD(P)-binding Rossmann-fold superfamily protein	CytADR/SDR1 is an aldehyde reductase that catalyzes the reduction of the aldehyde carbonyl groups on alpha%2Cbeta-unsaturated aldehydes with more than 5 carbons in vitro. It can also act on menthone and neomenthol in vitro%2C but these do not represent likely endogenous activities of this enzyme in planta. GFP-tagged CytADR appears to localize to the cytosol where it likely plays a role in detoxi…	Ahg486598	-3.2963	9.33957e-07	-2.06154	0.025306	-0.783287	0.508426	-1.74492	0.229251	1.94096	4.30682	5.61066	4.32259	5.70747	6.95746	4.61312	5.0892
g23587.t1	AT2G03550.1		protein_coding	alpha/beta-Hydrolases superfamily protein		Ahg484264	-0.22989	0.782768	1.11392	0.261852	5.27504	9.55836e-07	-2.0561	0.29926	4.72981	4.89009	5.28667	1.21935	4.89456	2.19531	2.88335	4.22175
g19003.t1	AT1G47400.1		protein_coding	hypothetical protein		Ahg923039	-6.57862	9.58201e-07	-3.23559	0.0355484	6.7333	0.00265305	-0.208118	0.966187	2.47687	0.573317	2.35892	1.33488	6.55828	1.93805	0.407008	2.77361
g07979.t1	AT2G32100.1	OFP16,ATOFP16,RABIDOPSIS THALIANA OVATE FAMILY PROTEIN 16	protein_coding	ovate family protein 16		Ahg482142	-3.5646	9.74629e-07	1.78305	0.469105	3.39876	0.0647915	2.38664	0.684123	0.981277	1.31276	1.95429	0.179808	4.10948	0.384257	0.16252	0
g01945.t1	AT1G03210.2		protein_coding	Phenazine biosynthesis PhzC/PhzF protein		Ahg311422	0.55269	0.425006	4.09391	9.93599e-07	1.53302	0.0465325	0.670659	0.730354	4.76496	5.99383	5.11825	4.6035	4.18621	2.52544	2.99411	4.54639
g31870.t1	AT1G09500.1		protein_coding	NAD(P)-binding Rossmann-fold superfamily protein	similar to Eucalyptus gunnii alcohol dehydrogenase of unknown physiological function (GI:1143445)%2C Vigna unguiculata (gi:1854445)%2C NOT a cinnamyl-alcohol dehydrogenase	Ahg471045	-2.97933	5.49146e-05	-3.36249	1.00156e-06	-0.592808	0.477274	0.684485	0.68655	0.865196	2.86424	5.33436	6.58722	3.5584	4.98881	5.32378	6.42346
g16583.t1	AT1G65870.1		protein_coding	Disease resistance-responsive (dirigent-like protein) family protein		Ahg348875	1.27029	0.0113302	3.56492	1.01124e-06	3.49518	0.00135132	0.0778356	0.986303	5.33717	5.14412	3.72475	1.6197	4.10879	1.19001	1.36212	3.24849
g06747.t1	AT3G14990.1	DJ1A,AtDJ1A,DJ-1 homolog A,DJ-1a	protein_coding	Class I glutamine amidotransferase-like superfamily protein	Encodes a homolog of animal DJ-1 superfamily protein. In the A. thaliana genome%2C three genes encoding close homologs of human DJ-1 were identified AT3G14990 (DJ1A)%2C AT1G53280 (DJ1B) and AT4G34020 (DJ1C). Among the three homologs%2C DJ1C is essential for chloroplast development and viability. It exhibits glyoxalase activity towards glyoxal and methylglyoxal.	Ahg478924	2.47269	1.01605e-06	0.140386	0.90332	0.0767694	0.954231	0.160657	0.96339	5.73603	6.28171	6.61892	6.53498	3.85215	5.86304	5.69523	7.26462
g14836.t1	AT3G51910.1	HSFA7A,AT-HSFA7A,ARABIDOPSIS THALIANA HEAT SHOCK TRANSCRIPTION FACTOR A7A	protein_coding	heat shock transcription factor A7A	member of Heat Stress Transcription Factor (Hsf) family	Ahg485548	-0.401818	0.915844	-9.32331	1.01644e-06	-2.73294	0.00982816	2.57534	0.0733595	0.118576	0.106262	3.73883	3.78088	0.373151	6.24415	5.41057	1.88055
g07533.t1	AT5G64570.1	XYL4,ATBXL4,ARABIDOPSIS THALIANA BETA-D-XYLOSIDASE 4	protein_coding	beta-D-xylosidase 4	Encodes a beta-d-xylosidase that belongs to family 3 of glycoside hydrolases.	Ahg496670	0.777118	0.241525	3.73078	1.03156e-06	2.77922	0.00434758	0.088114	0.979761	5.07114	5.32792	4.29233	5.7952	4.15563	2.16716	3.04482	6.07605
g22290.t1	AT3G49670.1	BAM2	protein_coding	Leucine-rich receptor-like protein kinase family protein	Encodes a CLAVATA1-related receptor kinase-like protein required for both shoot and flower meristem function. Very similar to BAM1%2Cwith more than 85%25 a.a. identity. It has a broad expression pattern and is involved in vascular strand development in the leaf%2C control of leaf shape%2C size and symmetry%2C male gametophyte development and ovule specification and function. Anthers of double mut…	Ahg937778	-0.120941	0.884357	4.30272	1.03156e-06	1.90059	0.208246	0.539507	0.919352	5.39392	4.72767	2.11331	0.680352	5.708	1.89428	1.24118	2.34119
g27615.t1	AT4G17730.2	SYP23,ATSYP23	protein_coding	syntaxin of plants 23	member of SYP2 Gene Family	Ahg493104	-0.447497	0.744285	-2.2588	0.103523	-5.39553	1.07979e-06	0.290328	0.947582	1.92654	1.46455	0.321413	2.54816	1.51671	1.92878	3.55307	2.58553
g23301.t1	AT1G66940.4		protein_coding	kinase-like protein		Ahg315717	-2.43414	1.10512e-06	3.60763	3.50975e-05	3.65269	0.051113	-0.438297	0.940622	3.75971	4.89467	2.29861	0.67888	5.95222	1.08742	0.797655	2.45206
g13881.t1	AT1G19660.1	AtBBD2,BBD2,bifunctional nuclease in basal defense response 2	protein_coding	Wound-responsive family protein		Ahg472192	0.102933	0.903637	-3.09757	1.11118e-06	-0.443711	0.656182	-0.831933	0.580177	4.52568	4.59684	6.03606	5.73444	4.69341	6.45859	6.92643	6.94524
g14524.t3	AT2G01420.2	PIN4,ATPIN4,ARABIDOPSIS PIN-FORMED 4	protein_coding	Auxin efflux carrier family protein	Encodes a putative auxin efflux carrier that is localized in developing and mature root meristems. It is involved in the maintenance of embryonic auxin gradients. A role for AtPIN4 in generating a sink for auxin below the quiescent center of the root meristem that is essential for auxin distribution and patterning is proposed. In the root%2C PIN4 is detected around the quiescent center and cells …	Ahg484057	0.495817	0.526954	5.20859	1.11118e-06	3.73692	0.0274451	-1.67803	0.61758	3.72443	3.97037	1.91676	0.311667	4.21362	0.400628	1.72016	1.90688
g20595.t1	AT5G37600.1	GSR 1,ATGLN1%3B1,ARABIDOPSIS GLUTAMINE SYNTHASE 1%3B1,ATGSR1,ARABIDOPSIS THALIANA GLUTAMINE SYNTHASE CLONE R1,GLN1%3B1,GLUTAMINE SYNTHASE 1%3B1	protein_coding	hypothetical protein	encodes a cytosolic glutamine synthetase%2C the enzyme has high affinity with substrate ammonium	Ahg947410	1.31412	0.02538	3.845	1.11118e-06	1.45172	0.13166	1.26521	0.4957	7.75822	9.29276	7.93093	9.58047	6.24951	5.14637	6.61371	8.30474
g32303.t1	AT4G34870.1	ROC5,ATCYP1,ARABIDOPSIS THALIANA CYCLOPHILIN 1	protein_coding	rotamase cyclophilin 5	belongs to cyclophilin family	Ahg930547	-2.52534	1.13711e-06	-0.804958	0.440956	-0.228689	0.82339	-1.04995	0.558958	6.01962	6.84789	7.88952	7.03578	8.88853	6.71669	6.74079	7.72594
g13901.t1	AT1G19450.1		protein_coding	Major facilitator superfamily protein		Ahg472174	1.65345	0.0846681	3.1066	1.13786e-06	2.21917	0.00548128	-0.482977	0.805803	5.47184	7.13481	5.54155	4.38944	4.58019	2.05147	2.83221	4.23028
g13987.t1	AT1G18620.2	TRM3	protein_coding	LONGIFOLIA protein		Ahg472083	-0.0947011	0.918577	5.14097	1.13786e-06	5.5093	0.022962	0.285211	0.963747	4.44399	3.87063	1.45609	0.670163	5.21808	0.229529	0.407008	0.626171
g15774.t1	AT5G04150.1	BHLH101	protein_coding	basic helix-loop-helix (bHLH) DNA-binding superfamily protein	Encodes a member of the basic helix-loop-helix transcription factor family protein. Functions as a key regulator of iron-deficiency responses independent of the master regulator FIT. Likely regulates genes involved in the distribution of iron within the plant.	Ahg892333	-6.72493	1.13959e-06	-0.990563	0.697359	2.4505	0.176183	1.55786	0.417789	0.79828	1.19853	2.42968	3.72293	4.40804	1.24963	0.96246	4.33943
g05368.t1	AT3G62260.2		protein_coding	Protein phosphatase 2C family protein		Ahg486731	0.637757	0.484908	-3.99974	1.16414e-05	-3.80504	1.22222e-06	3.04738	0.017767	3.81489	4.53161	5.77131	7.5696	3.61089	8.66579	8.2505	5.98764
g12226.t1	AT5G62350.1		protein_coding	Plant invertase/pectin methylesterase inhibitor superfamily protein		Ahg496412	-0.634443	0.415139	0.659013	0.56587	-0.0149083	0.994257	-4.7042	1.24042e-06	7.99713	8.091	7.0838	4.08071	9.13353	7.39011	6.06025	8.12739
g14283.t1	AT2G15690.1		protein_coding	Tetratricopeptide repeat (TPR)-like superfamily protein		Ahg480424	-1.7305	0.00365128	-5.37338	1.2519e-06	-0.61114	0.537709	2.1692	0.211979	2.91427	1.85969	4.01407	5.23155	5.25534	5.62413	4.52754	5.13106
g13425.t1	AT1G21410.1	SKP2A	protein_coding	F-box/RNI-like superfamily protein	AtSKP2%3B1 is a homolog of human SKP2%2C the human F-box protein that recruits E2F1. Contains an F-box motif at the N-terminal region and a C-terminal Leu-rich repeat domain. Forms part of an E3-ubiquitin-ligase SCF (Skp1%2C cullin%2C F-box) complex and recruits phosphorylated AtE2Fc%2C a transcriptional factor that might play a role in cell division and during the transition from skotomorphogene…	Ahg472378	0.253359	0.793918	-2.54622	0.000892085	-3.09339	1.27522e-06	1.93135	0.312648	3.77415	4.4605	5.2089	5.80917	4.01293	6.51782	6.99017	5.45416
g07362.t1	AT5G65870.1	PSK5,ATPSK5,phytosulfokine 5 precursor	protein_coding	phytosulfokine 5 precursor	Probable phytosulfokines 5 precursor%2C coding for a unique plant peptide growth factor.	Ahg887840	0.399939	0.544399	-1.55683	0.106026	0.225499	0.885597	-3.78957	1.32127e-06	4.45522	5.00311	6.00547	3.36687	3.59065	4.39409	4.40989	7.3035
g14474.t1	AT5G15650.1	RGP2,ATRGP2,REVERSIBLY GLYCOSYLATED POLYPEPTIDE 2	protein_coding	reversibly glycosylated polypeptide 2	RGP2 is a UDP-arabinose mutase that catalyzes the interconversion between the pyranose and furanose forms of UDP-L-arabinose. It appears to be required for proper cell wall formation. rgp1(at3g02230)/rgp2 double mutants have a male gametophyte lethal phenotype. RGP2 fusion proteins can be found in the cytosol and peripherally associated with the Golgi apparatus. RGP2 was originally identified as …	Ahg488410	0.200792	0.841267	-2.27336	0.00276191	-3.21742	1.32585e-06	-0.223114	0.950184	3.37993	2.69722	2.22975	2.75235	3.89304	4.31933	3.87193	4.82406
g20416.t1	AT3G53040.1		protein_coding	late embryogenesis abundant protein%2C putative / LEA protein		Ahg485679	-4.25449	0.104814	-4.86199	0.0717085	-5.76923	1.32585e-06	4.09685	0.292839	0	0	0.218191	2.72999	0.301217	2.52044	2.39156	1.18184
g17426.t1	AT1G48430.1		protein_coding	Dihydroxyacetone kinase		Ahg336963	-1.95024	0.318262	6.40639	0.0325106	7.41879	1.35174e-06	0.219842	0.968325	0.604738	1.26914	3.41228	1.57391	2.4508	1.37715	1.84336	2.33662
g30292.t1	AT1G66080.1		protein_coding	hikeshi-like protein		Ahg475712	-0.5718	0.353807	-4.15551	1.3732e-06	-3.02589	0.000414774	2.90661	0.00405833	4.61259	4.14142	5.87733	6.64271	5.20804	8.2766	8.48911	4.67714
g15170.t1	AT1G52230.1	PSAH2,PSAH-2,PHOTOSYSTEM I SUBUNIT H-2,PSI-H	protein_coding	photosystem I subunit H2	Phosphorylation of this protein is dependent on calcium.	Ahg474340	-2.09646	1.39138e-06	-0.0484869	0.966149	2.23329	0.0215138	-1.64872	0.237279	8.24389	8.31145	9.2944	5.20547	10.2199	6.65428	7.77968	7.49045
g01274.t1	AT2G07760.1		protein_coding	Zinc knuckle (CCHC-type) family protein		Ahg912818	1.85259	0.0131868	3.90788	1.39791e-06	1.61726	0.100596	0.284826	0.912105	5.51894	5.0088	3.70212	3.43027	3.15465	0.820435	1.96741	3.68924
g02392.t1	AT1G07350.1	SR45a	protein_coding	RNA-binding (RRM/RBD/RNP motifs) family protein	Encodes a serine/arginine rich-like protein%2C SR45a. Involved in the regulation of stress-responsive alternative splicing.	Ahg470756	-2.36595	0.00753721	-5.5969	1.39881e-06	-2.49886	0.043229	5.99883	7.29444e-05	1.15769	1.56906	2.84244	4.67302	2.86926	5.95675	6.1973	2.23695
g16123.t1	AT3G17800.2		protein_coding	alanine-tRNA ligase%2C putative (DUF760)	mRNA level of the MEB5.2 gene (At3g17800) remains unchanged after cutting the inflorescence stem	Ahg904747	-2.16626	1.49071e-06	-2.55613	0.000787407	-2.49199	0.0164148	1.07346	0.525677	5.8003	7.51323	8.3645	9.97843	8.2865	9.62405	10.1437	9.19827
g03705.t1	AT1G47265.1		protein_coding	hypothetical protein		Ahg906489	1.30049	0.155849	4.71306	1.57653e-06	0.166195	0.912906	1.52964	0.331452	2.62609	4.53024	2.71026	3.38368	1.74121	0.601173	1.0598	1.83893
g24222.t1	AT2G30362.1		antisense_long_noncoding_rna	Natural antisense transcript overlaps with AT2G30360	Potential natural antisense gene%2C locus overlaps with AT2G30360	Ahg481948	-1.045	0.138537	-3.58505	1.57653e-06	-3.02774	0.00833411	2.57537	0.214762	3.01784	4.25207	6.98257	9.19112	4.97757	8.06204	9.24505	7.62304
g01607.t1	AT1G15690.1	AVP1	protein_coding	Inorganic H pyrophosphatase family protein	Encodes a H(+)-translocating (pyrophosphate-energized) inorganic pyrophosphatase (H(+)-PPase%3B EC 3.6.1.1) located in the vacuolar membrane. Expression is found in all tissues examined%2C including meristems and floral organ primordium. Expression is particularly enhanced in pollen%2C and is repressed by light. Over expression and loss of function phenotypes suggest AVP1 is involved in regulatio…	Ahg920472	-5.32795	0.0245089	-7.91137	1.59523e-06	-2.36868	0.0392117	-0.0935663	0.986303	0	0	0.901454	3.32149	0.670548	3.01452	2.10011	3.80511
g09605.t1	AT2G47180.1	GolS1,AtGolS1,galactinol synthase 1	protein_coding	galactinol synthase 1	GolS1 is a galactinol synthase that catalyzes the formation of galactinol from UDP-galactose and myo-inositol. GolS1 transcript levels rise in response to methyl viologen%2C an oxidative damage-inducing agent. Plants over-expressing GolS1 have increased tolerance to salt%2C chilling%2C and high-light stress.	Ahg483894	-1.18732	0.0296659	-4.70576	1.59632e-06	-4.84885	9.0658e-05	2.7506	0.119111	6.5685	6.98911	7.78192	9.74857	7.02344	11.6647	12.4461	7.1389
g00983.t1	AT1G74430.1	MYB95,ATMYB95,ARABIDOPSIS THALIANA MYB DOMAIN PROTEIN 95,ATMYBCP66,ARABIDOPSIS THALIANA MYB DOMAIN CONTAINING PROTEIN 66	protein_coding	myb domain protein 95	Encodes a putative transcription factor (MYB95).	Ahg476577	-2.93061	1.61365e-06	-0.0601108	0.96845	2.41505	0.0129875	-0.722277	0.850561	1.84516	2.9173	3.81937	0.96997	3.70026	1.53564	1.97261	3.13893
g30556.t1	AT3G44785.1		protein_coding	Zinc finger C-x8-C-x5-C-x3-H type family protein		Ahg323163	-1.77815	0.575265	-9.76081	1.61523e-06	-3.12832	0.221452	3.77854	0.0425861	0	0	1.47702	4.05337	0	5.8194	4.28527	1.50866
g14741.t1	AT1G68500.1		protein_coding	hypothetical protein		Ahg315868	1.94705	0.000158038	2.8904	0.000623053	0.657933	0.59339	-3.6099	1.61746e-06	5.5606	6.03954	4.02692	2.44249	3.69138	2.42411	1.92774	3.09055
g28142.t1	AT5G47830.1		protein_coding	hypothetical protein		Ahg494824	0.480238	0.543935	-3.84349	1.62508e-06	-3.20709	1.89139e-05	1.54933	0.350604	3.91658	3.82762	5.07294	6.15741	3.35578	7.01135	6.79401	4.97133
g03846.t1	AT1G47265.1		protein_coding	hypothetical protein		Ahg896031	1.94319	0.000611389	4.50467	1.64679e-06	1.79259	0.11183	0.527724	0.83233	10.0573	10.0382	8.93234	8.62138	8.37116	5.34261	7.76838	9.35872
g10600.t1	AT5G11340.1		protein_coding	Acyl-CoA N-acyltransferases (NAT) superfamily protein		Ahg940609	-1.0794	0.0806577	-3.45738	1.65793e-06	-2.26472	0.00158483	1.28475	0.308344	3.10405	3.63134	4.12534	5.40697	3.8465	5.8781	4.33015	4.48353
g06958.t1	AT2G29490.1	GSTU1,ATGSTU1,glutathione S-transferase TAU 1,GST19,GLUTATHIONE S-TRANSFERASE 19	protein_coding	glutathione S-transferase TAU 1	Encodes glutathione transferase belonging to the tau class of GSTs. Naming convention according to Wagner et al. (2002).	Ahg481864	2.43353	0.107339	-1.99693	0.340225	-4.80629	1.70723e-06	-3.44911	0.0339097	3.15639	0.598702	1.51601	0.511268	2.06283	1.33941	1.36123	3.07377
g28427.t1	AT5G37300.4	WSD1	protein_coding	O-acyltransferase (WSD1-like) family protein	Encodes a bifunctional enzyme%2C wax ester synthase (WS) and diacylglycerol acyltransferase (DGAT). In vitro assay indicated a ratio of 10.9 between its WS and DGAT activities. Both mutant and in vivo expression/analysis in yeast studies indicated a role in wax biosynthesis.	Ahg330267	3.43387	1.71724e-06	-0.126194	0.945354	6.89729	2.52252e-06	-0.49001	0.909615	5.90986	4.41141	5.62466	1.15996	2.53765	1.9442	1.41032	0.809922
g19349.t1	AT5G13490.1	AAC2	protein_coding	ADP/ATP carrier 2	Encodes mitochondrial ADP/ATP carrier	Ahg488169	-2.04579	1.73771e-06	-1.24137	0.093789	-1.06735	0.174946	-0.609678	0.698163	4.10595	4.73114	5.26578	5.80247	6.57056	4.79468	5.11609	6.17391
g27944.t4	AT1G55310.3	SCL33,ATSCL33,SC35-like splicing factor 33,At-SCL33,SC35-LIKE SPLICING FACTOR 33,SR33,SC35-like splicing factor 33	protein_coding	SC35-like splicing factor 33	Encodes a SR spliceosome protein that is localized to nuclear specks%2C interacts with SR45 and the U1-70K protein of the U1 snRNP%2C has sequence similar to human SC35 protein. Barta et al (2010) have proposed a nomenclature for Serine/Arginine-Rich Protein Splicing Factors (SR proteins): Plant Cell. 2010%2C 22:2926.	Ahg924040	-0.334733	0.641858	-3.20179	1.76504e-06	-1.83268	0.0278105	1.36186	0.270942	4.24834	4.52141	5.19832	6.17605	5.08605	7.06943	6.15522	5.1971
g20710.t1	AT3G26200.1	CYP71B22	protein_coding	cytochrome P450%2C family 71%2C subfamily B%2C polypeptide 22	putative cytochrome P450	Ahg484388	-1.5311	0.00497068	3.72311	1.78615e-06	1.58883	0.119969	-0.610001	0.758125	3.17751	5.64586	3.94641	3.37585	5.22797	2.5145	3.24997	5.34558
g01894.t1	AT1G02820.1	LEA3,AtLEA3	protein_coding	Late embryogenesis abundant 3 (LEA3) family protein		Ahg918938	-3.21811	1.78752e-06	-0.10402	0.95754	-0.315936	0.790284	-2.83579	0.0840925	1.69711	5.71321	3.81827	1.51893	5.40234	4.12119	3.29727	4.8437
g19497.t1	AT5G02050.1		protein_coding	Mitochondrial glycoprotein family protein		Ahg486983	-0.9047	0.133912	-1.58998	0.0328496	-2.8605	1.79385e-06	-0.196273	0.950226	4.65163	4.50165	4.35922	3.90506	5.56331	5.63706	5.5655	4.45727
g20998.t1	AT2G23130.1	AGP17,ATAGP17	protein_coding	arabinogalactan protein 17	AGP17 is a lysine-rich arabinogalactan-protein (AGP) and part of a multi-gene family of glycoproteins with approx. 50 members. It falls into one subclass with AGP18 and AGP19%2C other lysine-rich AGPs. 84%25 of its proline residues are hydroxylated to hydroproline and its heavy glycosylation accounts for appr. 69%25 of the molecular weight. The main glycosyl residues are arabinose (30.1%25) and g…	Ahg899620	0.539798	0.422206	3.23042	0.0218695	5.54611	1.80325e-06	4.60187	0.291039	6.90699	5.91383	4.65198	0.832638	6.27072	0.842989	0.96246	1.70352
g03964.t1	AT1G72125.1	AtNPF5.13,NPF5.13,NRT1/ PTR family 5.13	protein_coding	Major facilitator superfamily protein		Ahg316181	-4.28777	1.85167e-06	-0.965733	0.612756	-1.18441	0.218573	0.0707635	0.986303	0.599012	1.2107	2.45765	3.29933	2.60853	1.73445	2.27538	2.53489
g15780.t2	AT5G04080.1		protein_coding	cysteine-rich TM module stress tolerance protein		Ahg939806	0.36594	0.790459	-5.71782	1.85677e-06	-2.48699	0.000336686	-1.24755	0.238224	2.71095	2.53306	4.50061	4.13497	2.77823	6.2434	5.09506	5.72637
g19100.t1	AT5G09260.1	VPS20.2	protein_coding	vacuolar protein sorting-associated protein 20.2		Ahg325480	2.14621	0.000458268	4.62021	1.93487e-06	2.54369	0.00639794	0.677558	0.797859	3.9331	4.42849	3.68101	2.74528	1.98752	0.52657	2.0036	3.1229
g25724.t1	AT2G30790.1	PSBP-2	protein_coding	photosystem II subunit P-2	Encodes a 23 kD extrinsic protein that is part of photosystem II and participates in the regulation of oxygen evolution.	Ahg933590	-1.33587	0.00915403	-3.38398	2.01119e-06	-2.20794	0.0115829	-1.25665	0.382237	6.17434	6.68795	8.5215	7.16579	7.76331	9.32172	9.41039	7.73052
g22161.t1	AT2G17710.1		protein_coding	Big1		Ahg480666	1.61624	0.00318799	3.88182	2.04616e-06	2.82238	0.0017883	0.284297	0.912755	5.05275	6.29336	5.41143	5.43343	2.96729	2.5461	3.20104	5.28271
g26821.t1	AT3G03470.1	CYP89A9	protein_coding	cytochrome P450%2C family 87%2C subfamily A%2C polypeptide 9	member of CYP89A	Ahg927863	-1.78839	0.0061752	-3.39908	2.0848e-06	-0.620554	0.618699	0.211059	0.948908	2.6707	3.50601	6.81049	9.461	4.19373	6.91494	6.81586	9.59748
g17956.t1	AT5G27460.1		protein_coding	Tetratricopeptide repeat (TPR)-like superfamily protein		Ahg351743	-0.0506975	0.970302	-3.66142	2.09179e-06	-2.88645	4.72177e-05	1.00684	0.506267	2.46083	2.02763	2.87458	3.65251	2.1964	4.79845	4.54069	3.82765
g01999.t1	AT1G03710.1		protein_coding	Cystatin/monellin superfamily protein		Ahg333689	-3.37556	2.11697e-06	-1.86204	0.0315117	-1.35337	0.100794	-0.848563	0.677976	1.54537	3.93563	3.61537	3.40881	5.10057	4.59141	5.46497	5.62228
g00580.t1	AT4G33660.1		protein_coding	cysteine-rich TM module stress tolerance protein		Ahg491314	-1.32019	0.0243579	-4.67549	2.13598e-06	-2.85407	0.0022376	2.56334	0.0436941	4.2761	4.80367	7.41888	8.8544	5.49317	8.82887	8.98026	7.221
g01717.t1	AT1G01940.1		protein_coding	Cyclophilin-like peptidyl-prolyl cis-trans isomerase family protein		Ahg333465	-0.163062	0.870997	-1.75141	0.0629637	-3.65974	2.14311e-06	-0.238106	0.932756	3.08332	2.33722	1.6586	2.434	2.79396	3.80196	4.20645	2.77268
g30192.t1	AT3G63350.1	AT-HSFA7B	protein_coding	winged-helix DNA-binding transcription factor family protein	member of Heat Stress Transcription Factor (Hsf) family	Ahg349389	-1.88919	0.560655	-7.36685	0.000255288	-4.45988	2.14311e-06	2.37941	0.427831	0	0	0.902233	1.16717	0.0809558	3.45764	3.93872	0.378998
g13437.t1	AT1G21310.1	EXT3,ATEXT3,extensin 3,RSH,ROOT-SHOOT-HYPOCOTYL DEFECTIVE	protein_coding	extensin 3	Encodes extensin 3.	Ahg476851	3.3581	2.1482e-06	0.632759	0.716118	0.570952	0.745993	-1.5825	0.333412	8.54143	4.925	6.08474	5.64767	4.13339	6.20131	4.77489	8.13608
g15196.t1	AT1G49320.1	USPL1,ATUSPL1,unknown seed protein like 1	protein_coding	unknown seed protein like 1	Encodes USPL1%2C a BURP domain protein targeted to the protein storage vacuoles. Overexpression of USPL1 affects seed development%2C protein storage vacuoles and lipid vesicles morphology and function.	Ahg474072	-4.45987	2.1482e-06	-5.47157	0.000837648	-0.808592	0.558764	-2.65749	0.000713976	0.697839	1.66218	3.46432	3.52755	3.2297	5.87875	2.60992	6.61659
g18088.t1	AT2G44140.1		protein_coding	Peptidase family C54 protein		Ahg483537	-0.856761	0.311381	-1.22382	0.162154	-3.21694	2.15373e-06	-0.290551	0.909108	3.44162	3.04209	3.70133	4.43362	3.73907	3.68274	4.82546	5.07373
g01751.t1	AT1G01670.1		protein_coding	RING/U-box superfamily protein		Ahg333489	1.51246	0.010538	-2.1558	0.00875694	-3.06161	2.18329e-06	0.844434	0.570675	4.96618	4.49429	4.23878	5.30237	3.73074	6.07324	6.00231	4.83664
g11103.t1	AT3G20300.1		protein_coding	extracellular ligand-gated ion channel protein (DUF3537)		Ahg479553	-1.53132	0.398521	-2.23193	0.0913927	-3.39263	2.18329e-06	1.20507	0.473031	0.47808	1.32076	2.5041	3.50514	1.72907	3.57566	3.46746	2.63886
g24977.t1	AT2G17900.1	SDG37,ASHR1,ASH1-related 1	protein_coding	SET domain group 37	Homology Subgroup S-ET - Protein containing an interrupted SET domain.	Ahg319740	0.71947	0.724821	-4.10199	0.00808777	-4.51243	2.18329e-06	5.0259	0.111433	1.57083	0.446285	0.853332	1.24541	0.665781	2.58075	3.10866	1.50863
g07111.t1	AT2G28320.1		protein_coding	Pleckstrin homology (PH) and lipid-binding START domains-containing protein		Ahg933190	-0.401093	0.725642	-2.03026	0.0433221	-3.64305	2.23209e-06	0.520483	0.811481	2.64907	2.86056	2.35125	3.35146	2.09731	3.52709	4.02133	3.23941
g15420.t1	AT4G19230.2	CYP707A1	protein_coding	cytochrome P450%2C family 707%2C subfamily A%2C polypeptide 1	Encodes a protein with ABA 8'-hydroxylase activity%2C involved in ABA catabolism. Member of the CYP707A gene family. CYP707A1 appears to play an important role in determining the ABA levels in dry seeds. Gene involved in postgermination growth. Overexpression of CYP707A1 leads to a decrease in ABA levels and a reduction in after-ripening period to break dormancy.	Ahg492925	3.88144	2.24809e-06	3.31685	0.150394	1.64625	0.384278	-1.3498	0.670362	3.18628	0.966909	1.18017	0.633605	1.41342	0.396751	1.13009	0
g05937.t1	AT3G11050.1	FER2,ATFER2,ferritin 2	protein_coding	ferritin 2		Ahg317904	1.19249	0.620706	-2.767	0.0190164	-4.94355	2.298e-06	-1.92147	0.270942	0.883322	0.922886	0.240926	0.999135	0.509233	2.97191	1.67526	0.809922
g13405.t1	AT1G21550.1		protein_coding	Calcium-binding EF-hand family protein		Ahg472391	-4.0453	0.0311033	-6.30349	2.32928e-06	-2.39578	0.0151452	4.23625	0.000109244	0.118576	0.960378	5.66075	6.92277	2.10821	6.83034	8.45706	4.0691
g30249.t1	AT5G28540.1	BIP1	protein_coding	heat shock protein 70 (Hsp 70) family protein	Encodes the luminal binding protein BiP%2C an ER-localized member of the HSP70 family. BiP is composed of an N-terminal ATP binding domain and a C-terminal domain that binds to hydrophobic patches on improperly/incompletely folded proteins in an ATP-dependent manner. Involved in polar nuclei fusion during proliferation of endosperm nuclei.	Ahg493781	-0.588893	0.487993	-4.14977	2.34768e-06	-3.49778	0.0160625	1.58245	0.415565	7.28798	8.22225	8.86796	9.80559	8.10918	12.0784	12.1565	8.53231
g10277.t1	AT4G25470.1	CBF2,ATCBF2,DREB1C,DRE/CRT-BINDING PROTEIN 1C,FTQ4,FREEZING TOLERANCE QTL 4	protein_coding	C-repeat/DRE binding factor 2	Encodes a member of the DREB subfamily A-1 of ERF/AP2 transcription factor family (CBF2). The protein contains one AP2 domain. There are six members in this subfamily%2C including CBF1%2C CBF2%2C and CBF3. This gene is involved in response to low temperature%2C abscisic acid%2C and circadian rhythm. Overexpressing this gene leads to increased freeze tolerance and induces the expression level of 8…	Ahg200003	0.407659	0.710857	4.13332	2.35689e-06	-2.22835	0.0618098	-0.544457	0.811481	4.37686	7.32596	4.14678	5.04204	4.74677	4.28036	2.62846	6.9939
g27030.t1	AT1G57820.1	VIM1,ORTH2,ORTHRUS 2	protein_coding	Zinc finger (C3HC4-type RING finger) family protein	Encodes a 645-amino acid methylcytosine-binding protein with a PHD domain%2C two RING finger domains%2C and an SRA domain that is involved in centromere heterochromatinization. This protein functions as an E3 ubiquitin ligase in vitro. The protein has been shown to bind to methylated cytosines of CG%2C CNG and CNN motifs via its SRA domain but has a preference for the former. It plays a role in t…	Ahg315436	-0.872623	0.215087	-3.6097	2.3578e-06	-2.69665	0.00185418	2.23232	0.15414	3.34341	2.51227	3.77471	4.3443	4.32661	5.40287	5.25535	3.73147
g19132.t1	AT5G09590.1	MTHSC70-2,HSC70-5,HEAT SHOCK COGNATE	protein_coding	mitochondrial HSO70 2	heat shock protein 70 (Hsc70-5)%3B nuclear	Ahg487773	-0.652993	0.281419	-4.62824	2.37041e-06	-3.02748	0.00610187	1.66442	0.271598	6.99412	6.79476	8.82674	9.61664	7.89907	11.0434	11.2169	8.25068
g10463.t1	AT4G23670.1		protein_coding	Polyketide cyclase/dehydrase and lipid transport superfamily protein		Ahg945743	-0.480613	0.682348	-4.54572	2.37913e-06	2.00648	0.109007	-3.17283	0.0574835	4.65506	1.41096	3.7025	0.497412	4.73559	2.59169	1.92365	1.50863
g03217.t1	AT2G33210.1	HSP60-2	protein_coding	heat shock protein 60-2		Ahg933903	0.533872	0.42332	-0.899588	0.306533	-3.0937	2.45193e-06	-0.369964	0.873194	6.89864	6.43458	6.00998	5.55799	6.74516	7.38302	7.28675	5.87982
g27629.t1	AT1G56220.3		protein_coding	Dormancy/auxin associated family protein		Ahg474784	3.25833	2.48427e-06	1.08818	0.187068	1.18571	0.288434	-1.54283	0.249259	8.68921	9.3558	8.04271	7.9847	6.21257	8.21526	7.58239	8.98878
g10509.t1	AT5G10430.1	AGP4,ATAGP4	protein_coding	arabinogalactan protein 4	Encodes arabinogalactan-protein (AGP4).	Ahg940511	0.51434	0.501964	5.4253	2.48856e-06	3.27135	0.130724	0	1	4.23915	3.6383	1.56334	0	4.91589	0	0.16252	0
g29022.t1	AT5G40100.1		protein_coding	Disease resistance protein (TIR-NBS-LRR class) family		Ahg947767	0.686297	0.454519	-3.69145	2.48856e-06	-0.806477	0.447747	0.383584	0.896429	3.25978	1.97722	2.99056	2.76718	2.9261	4.23322	2.41976	2.41326
g12325.t1	AT5G63180.1		protein_coding	Pectin lyase-like superfamily protein		Ahg496502	-2.39957	2.56786e-06	4.19522	0.00811954	5.16085	0.0403257	0	1	3.53995	2.39965	1.16381	0	6.11019	0	0	0
g28861.t1	AT1G09795.1	ATP-PRT2,ATATP-PRT2,ATP phosphoribosyl transferase 2,HISN1B	protein_coding	ATP phosphoribosyl transferase 2	ATP phosphoribosyl transferase%2C catalyses first step of histidine biosynthesis	Ahg471081	1.99865	2.58845e-06	0.224203	0.814088	-0.694798	0.363927	-0.651054	0.667827	6.15724	5.31744	4.61811	4.6877	3.9845	4.54237	4.77035	5.57216
g29732.t1	AT4G21280.2	PSBQA,PSBQ-1,PHOTOSYSTEM II SUBUNIT Q-1,PSBQ,PHOTOSYSTEM II SUBUNIT Q	protein_coding	photosystem II subunit QA	Encodes the PsbQ subunit of the oxygen evolving complex of photosystem II.	Ahg492755	-1.82801	2.58845e-06	-0.434402	0.706572	1.19764	0.332167	-1.57453	0.234643	10.0794	9.8829	10.226	7.24997	12.1148	8.54335	9.65776	9.14655
g14182.t1	AT5G24780.1	VSP1,ATVSP1	protein_coding	vegetative storage protein 1	encodes an acid phosphatase similar to soybean vegetative storage proteins. Gene expression is induced by wounding and jasmonic acid.	Ahg489339	-2.72702	8.45701e-06	-6.36197	0.000858749	-3.08744	1.42419e-05	-4.64761	2.60128e-06	8.41764	3.19372	4.93262	0.905556	9.12929	7.69112	7.46838	3.84387
g02130.t1	AT3G62460.1		protein_coding	Putative endonuclease or glycosyl hydrolase			-1.88919	0.560655	-6.25234	0.0103878	-5.49783	1.21329e-05	-6.17395	2.65299e-06	0	0	0.099251	0.100995	0.818563	2.75982	2.578	4.56658
g18021.t1	AT2G43540.1		protein_coding	transmembrane protein		Ahg483465	-2.54618	2.68955e-06	-1.54483	0.239081	-0.67218	0.601015	1.03266	0.562302	2.46668	2.73044	2.31338	3.2848	3.71399	2.50739	3.38837	3.26925
g03340.t1	AT2G34430.1	LHB1B1,LHCB1.4,LIGHT-HARVESTING CHLOROPHYLL-PROTEIN COMPLEX II SUBUNIT B1	protein_coding	light-harvesting chlorophyll-protein complex II subunit B1	Photosystem II type I chlorophyll a/b-binding protein	Ahg482403	-4.15384	2.70826e-06	-1.87573	0.126205	0.369929	0.773292	1.62609	0.348133	6.0127	5.27042	5.88876	3.50179	11.3085	5.60931	4.86042	3.25388
g18091.t1	AT2G44160.1	MTHFR2	protein_coding	methylenetetrahydrofolate reductase 2	methylenetetrahydrofolate reductase MTHFR2 mRNA%2C complete	Ahg483539	-2.06033	2.72889e-06	-1.25108	0.12351	0.258956	0.79089	-1.98573	0.0261202	5.1102	4.88118	5.01388	3.87734	6.92099	4.96382	4.5332	5.22209
g27886.t1	AT5G28610.1		protein_coding	LOW protein: ATP-dependent RNA helicase DRS1-like protein		Ahg489654	0.772214	0.803732	7.64069	2.74513e-06	-0.711895	0.804513	1.05329	0.701055	0.384256	3.15105	0.693265	2.59077	0.3448	0	0.16252	1.7994
g15363.t1	AT4G18800.1	RABA1d,ATHSGBP,ATRAB11B,ATRABA1D,RAB GTPase homolog A1D	protein_coding	RAB GTPase homolog A1D	Encodes RabA1d%2C a member of the RabA subfamily of small Rab GTPases.	Ahg492979	0.342441	0.616443	3.1991	2.77353e-06	1.84614	0.00969318	0.13292	0.957558	4.71694	5.50861	4.80931	4.40109	3.85181	2.57835	2.78551	4.03031
g01327.t1	AT1G77690.1	LAX3	protein_coding	like AUX1 3	Encodes an auxin influx carrier LAX3 (Like Aux1) that promotes lateral root emergence. Auxin-induced expression of LAX3 in turn induces a selection of cell-wall-remodelling enzymes%2C which are likely to promote cell separation in advance of developing lateral root primordia.	Ahg476933	1.28223	0.214868	6.55633	2.91382e-06	4.87159	0.0152679	-0.684404	0.899087	3.13935	3.6123	2.26828	0.254125	2.5164	0.779255	0.295073	2.12947
g28858.t1	AT1G09780.1	iPGAM1	protein_coding	Phosphoglycerate mutase%2C 2%2C3-bisphosphoglycerate-independent	Encodes a 2%2C3-biphosphoglycerate-independent phosphoglycerate mutase that is involved in pollen development and stomatal movement.	Ahg471079	1.24312	0.0409237	4.12648	2.95768e-06	2.12014	0.0272776	0.303714	0.901683	6.21358	6.89733	5.87023	5.32371	4.98849	3.24761	3.25444	5.64732
g02133.t1	AT1G04980.1	PDIL2-2,ATPDI10,ARABIDOPSIS THALIANA PROTEIN DISULFIDE ISOMERASE 10,ATPDIL2-2,PDI-like 2-2,PDI10,PROTEIN DISULFIDE ISOMERASE	protein_coding	PDI-like 2-2	Encodes a protein disulfide isomerase-like (PDIL) protein%2C a member of a multigene family within the thioredoxin (TRX) superfamily. Transcript levels for this gene are up-regulated in response to three different chemical inducers of ER stress (dithiothreitol%2C beta-mercaptoethanol%2C and tunicamycin). AtIRE1-2 does not appear to be required for this response%2C but the atbzip60 mutant has a di…	Ahg470488	-0.597961	0.347316	-3.08426	2.96956e-06	-1.83242	0.0521604	-0.630327	0.770571	5.24518	4.975	6.02405	5.76255	5.89364	7.3028	6.91708	5.74099
g21000.t1	AT2G23150.1	NRAMP3,ATNRAMP3	protein_coding	natural resistance-associated macrophage protein 3	Encodes a member of the Nramp2 metal transporter family%3B like its homolog Atnramp4%2C localized in vacuolar membrane. Seedlings of double mutant%2C atnramp3-1 atnramp4-1%2C were arrested at early germination.	Ahg899624	0.659794	0.391305	3.02517	2.96956e-06	2.11443	0.0101377	0.973866	0.496325	5.30371	5.98802	4.73197	3.97724	5.36796	3.34206	3.28943	3.61661
g19480.t1	AT5G02220.1	SMR4,SIAMESE-RELATED 4	protein_coding	cyclin-dependent kinase inhibitor		Ahg486999	-1.22148	0.317773	-1.38673	0.246797	-4.29278	2.97536e-06	1.08246	0.694053	1.51574	1.82601	1.41895	2.14087	1.99299	2.98924	3.87607	0.893601
g12148.t1	AT5G19770.1	TUA3	protein_coding	tubulin alpha-3	tubulin 3	Ahg488871	-0.08405	0.919693	3.45898	3.06572e-06	0.229383	0.830559	-1.53776	0.162367	6.91734	7.16178	4.9145	4.26016	7.10845	3.52776	3.75577	5.56857
g18771.t1	AT1G62710.1	BETA-VPE,BETAVPE	protein_coding	beta vacuolar processing enzyme	Encodes a vacuolar processing enzyme belonging to a novel group of cysteine proteases that is expressed specifically in seeds and is essential for the proper processing of storage proteins.	Ahg315131	3.47132	3.12606e-06	2.20254	0.0991185	2.35113	0.0440045	3.25496	0.136414	3.69251	3.09007	3.99699	3.07877	0.619006	2.42273	1.52901	2.88884
g10637.t1	AT5G11680.1		protein_coding	classical AGP protein		Ahg940647	0.361102	0.601587	-3.07346	0.000291339	-3.11454	3.17525e-06	1.09221	0.480738	4.76975	5.29206	6.14311	6.81071	4.28974	7.35362	7.27881	5.91234
g17549.t1	AT5G43840.1	HSFA6A,AT-HSFA6A,heat shock transcription factor A6A	protein_coding	heat shock transcription factor A6A	member of Heat Stress Transcription Factor (Hsf) family	Ahg356702	4.60931	0.00155614	-6.59148	3.26977e-06	-0.751861	0.581995	-2.36246	0.108913	2.0041	0.422205	2.60781	4.24982	0.84037	4.44766	3.92254	7.23514
g28436.t1	AT5G37400.2		protein_coding	hypothetical protein (DUF577)		Ahg493718	0.682871	0.826467	-4.10337	0.0238241	-5.15549	3.29888e-06	-0.302186	0.936843	0.599012	0.273155	0.177001	1.24553	0.527552	2.80105	2.66706	1.37424
g15489.t1	AT4G19840.1	PP2-A1,ATPP2-A1,phloem protein 2-A1,ATPP2A-1,phloem protein 2-A1	protein_coding	phloem protein 2-A1	encodes a phloem lectin%2C similar to phloem lectin in cucumber and celery. Gene is expressed in the phloem%2C predominantly in the companion cells.	Ahg492886	-2.46634	3.34379e-06	-3.00661	0.00383279	-0.391714	0.688603	0.486311	0.80375	4.22987	6.4197	7.18658	6.87487	6.24053	7.55407	7.46414	7.35225
g23011.t1	AT5G53120.6	SPDS3,ATSPDS3,SPERMIDINE SYNTHASE 3,SPMS	protein_coding	spermidine synthase 3	encodes a novel spermine synthase and is a paralog of previously characterized spermidine synthases%2C SPDS1 and SPDS2. SPDS3 forms heterodimers with SDPS2%2C which in turn forms heterodimers with SDPS1 in vivo. The gene does not complement speDelta3 deficiency of spermidine synthase in yeast but DOES complement speDelta4 deficiency.	Ahg495379	-1.01064	0.153129	-3.79478	3.39585e-06	-1.06022	0.230056	2.18217	0.0607549	2.86304	2.47431	4.76063	5.13295	2.80182	4.97234	5.72997	3.73507
g13631.t2	AT1G23730.1	BCA3,ATBCA3,BETA CARBONIC ANHYDRASE 3	protein_coding	beta carbonic anhydrase 3		Ahg912233	2.8523	3.40071e-06	-0.478777	0.720675	2.38257	0.149333	0.0459106	0.994005	5.73557	7.19189	6.91673	6.39448	3.04677	4.74562	5.54135	8.44651
g07303.t1	AT5G67180.1	TOE3	protein_coding	target of early activation tagged (EAT) 3		Ahg358841	-2.53465	3.4133e-06	-3.17694	5.99812e-05	-2.26606	0.00629558	-0.730601	0.719947	2.46164	1.72837	2.69383	2.40947	4.49786	3.66862	4.13393	3.19114
g03037.t1	AT4G36850.1		protein_coding	PQ-loop repeat family protein / transmembrane family protein		Ahg490949	3.78325	0.142358	6.24263	0.000164828	8.61661	3.4158e-06	3.62391	0.0740683	0.621772	4.85177	6.35087	6.43606	0.138035	1.70384	0.407008	5.3572
g00632.t1	AT4G33220.1	PME44,ATPME44,A. THALIANA PECTIN METHYLESTERASE 44	protein_coding	pectin methylesterase 44		Ahg888769	0.988281	0.0702233	3.66686	3.41592e-06	2.86621	0.00266986	-1.77718	0.365199	6.20714	7.61278	5.7491	1.57327	5.91036	3.35009	3.37392	3.86166
g17096.t1	AT4G17670.1		protein_coding	senescence-associated family protein (DUF581)		Ahg329762	0.0826324	0.92741	3.37627	3.42394e-06	1.89123	0.0287717	0.986454	0.57317	6.49066	8.7461	7.12826	7.23593	6.18721	5.12799	4.36985	6.95698
g06060.t1	AT3G09940.1	MDHAR,AtMDAR3,MDAR3,MONODEHYDROASCORBATE REDUCTASE 3	protein_coding	monodehydroascorbate reductase	Encodes a member of the monodehydroascorbate reductase gene family. Critical for a mutualistic symbiosis between the host Arabidopsis and the root colonizing fungus Piriformospora indica.	Ahg478321	0.683024	0.826467	1.68436	0.296699	-4.35128	3.49673e-06	0.071262	0.978411	0.599012	4.04842	2.90162	4.97943	0.727086	1.96767	5.34145	4.17156
g14175.t1	AT5G24800.1	BZIP9,ATBZIP9,ARABIDOPSIS THALIANA BASIC LEUCINE ZIPPER 9,BZO2H2,BASIC LEUCINE ZIPPER O2 HOMOLOG 2	protein_coding	basic leucine zipper 9	Encodes bZIP protein BZO2H2.	Ahg942039	-1.74119	0.0141627	-4.78782	3.52138e-06	0.213833	0.863749	-0.237015	0.918988	1.97706	1.16907	3.27079	3.47626	2.50152	3.98342	2.70053	3.73861
g00184.t1	AT5G15860.1	PCME,ATPCME,prenylcysteine methylesterase,ICME,Isoprenylcysteine methylesterase	protein_coding	prenylcysteine methylesterase	Encodes a protein with prenylcysteine methylesterase activity.	Ahg488435	0.397633	0.706011	-2.48681	0.00431035	-2.78038	3.54256e-06	0.593514	0.74054	2.93466	3.84496	4.22331	4.5104	2.40432	5.48455	5.30097	4.11199
g30695.t1	AT4G12730.1	FLA2	protein_coding	FASCICLIN-like arabinogalactan 2	AF333971 Arabidopsis thaliana fasciclin-like arabinogalactan-protein 2 (Fla2) mRNA%2C complete cds	Ahg497154	-0.93029	0.109043	4.97519	3.6322e-06	3.30633	0.012941	-1.90535	0.378642	5.70724	5.86169	3.50254	0.848451	6.94105	0.47459	2.17557	3.71433
g15950.t1	AT5G48560.1	CIB2,CRY2-interacting bHLH 2	protein_coding	basic helix-loop-helix (bHLH) DNA-binding superfamily protein		Ahg494918	1.41841	0.06833	3.97736	0.000120818	5.12066	3.63294e-06	2.30563	0.22979	3.16467	4.95013	3.9109	2.50718	1.68539	0.400628	0.589277	3.17191
g04930.t1	AT1G11545.1	XTH8	protein_coding	xyloglucan endotransglucosylase/hydrolase 8		Ahg471290	1.46573	0.0616351	7.55159	3.68403e-06	1.73487	0.485123	0	1	4.68365	3.09885	0.639187	0	4.44036	0.12833	0.16252	0
g06894.t1	AT3G13750.1	BGAL1	protein_coding	beta galactosidase 1	beta-galactosidase%2C glycosyl hydrolase family 35	Ahg929130	1.26157	0.104151	3.37041	3.70981e-06	3.6913	0.0021061	-1.67488	0.312817	7.17254	7.70647	5.98527	2.96409	6.55971	2.97902	2.39403	4.42515
g16401.t1	AT1G35710.1		protein_coding	kinase family with leucine-rich repeat domain-containing protein		Ahg473694	2.5396	3.75244e-06	1.10145	0.318803	1.52897	0.211574	0.564622	0.872511	6.13285	5.6019	5.47043	6.61837	4.52563	3.40459	3.51047	8.10568
g18359.t1	AT2G38170.3	CAX1,ATCAX1,RCI4,RARE COLD INDUCIBLE 4	protein_coding	cation exchanger 1	Encodes a high affinity vacuolar calcium antiporter. The residue His 338 is critical to Ca2+ transport activity. Disruption of CAX1 reduces manganese and zinc of shoot tissue and results in a decrease in the activity of vacuolar V-type proton ATPase.	Ahg482825	2.2335	3.82237e-06	1.75557	0.0180929	1.63308	0.172631	-0.22298	0.936024	8.28559	7.6481	6.20147	6.06768	6.90525	4.67457	4.72616	7.83287
g01568.t1	AT1G80760.1	NIP6%3B1,NIP6,NLM7	protein_coding	NOD26-like intrinsic protein 6%3B1	Encodes a protein with boron transporter activity. It helps to preferentially direct boron to young developing tissues in the shoot%2C such as immature leaves%2C under low boron conditions. This boron channel appears to be impermeable to water%2C unlike the closely related NIP5%3B1 boron transporter. This protein also allows the transport of glycerol%2C urea%2C and formimide but not larger unchar…	Ahg477170	-2.41991	0.00817705	-2.03517	0.0796779	0.236969	0.871853	-5.2919	3.8813e-06	1.66188	3.76774	4.1927	1.46288	3.92798	5.21351	5.27679	5.12139
g23986.t1	AT2G21780.1		protein_coding	hypothetical protein		Ahg481043	0.0744245	0.970853	-0.710764	0.60574	-3.42466	3.93067e-06	1.69393	0.379388	1.35279	1.9242	2.20826	4.65809	0.962378	3.37957	3.26456	2.00312
g11459.t1	AT3G54400.1		protein_coding	Eukaryotic aspartyl protease family protein		Ahg938360	0.569006	0.372799	3.11508	3.95194e-06	5.7597	0.00491659	-6.00513	2.64787e-05	7.30646	5.66734	2.76502	0.0846313	7.30741	1.89301	0.295073	1.05701
g20658.t1	AT4G11220.1	BTI2,RTNLB2,Reticulan like protein B2	protein_coding	VIRB2-interacting protein 2		Ahg942960	-2.2257	5.13201e-06	-3.08244	3.95422e-06	-2.10868	0.00156819	1.58008	0.180617	3.97718	4.83631	6.56391	7.21063	5.95116	7.55367	7.81671	6.6816
g07602.t1	AT5G45680.1	FKBP13,ATFKBP13,FK506 BINDING PROTEIN 13	protein_coding	FK506-binding protein 13	Peptidyl-Prolyl Isomerase located in chloroplast thylakoid lumen	Ahg915521	1.51152	0.00319032	3.30252	3.98188e-06	2.51911	0.00388845	-2.02864	0.212984	6.98674	7.43828	5.15598	2.34599	5.90879	3.1514	3.52239	5.06695
g26076.t1	AT1G65150.1		protein_coding	TRAF-like family protein		Ahg925398	-2.10835	0.000261409	-3.41645	3.98188e-06	-0.791089	0.340108	0.0534809	0.992088	2.37725	2.14157	3.61737	3.24862	4.62712	4.22497	3.90496	4.58465
g09831.t1	AT2G45160.1	HAM1,ATHAM1,ARABIDOPSIS THALIANA HAIRY MERISTEM 1,LOM1,LOST MERISTEMS 1,SCL27,SCARECROW-LIKE 27	protein_coding	GRAS family transcription factor	Belongs to one of the LOM (LOST MERISTEMS) genes: AT2G45160 (LOM1)%2C AT3G60630 (LOM2) and AT4G00150 (LOM3). LOM1 and LOM2 promote cell differentiation at the periphery of shoot meristems and help to maintain their polar organization.	Ahg483651	1.40686	0.00347241	2.94873	3.99299e-06	1.93608	0.0153526	0.945045	0.555592	6.63673	6.58912	5.07881	4.33887	5.16854	2.51264	2.49361	3.79082
g27947.t1	AT1G55330.1	AGP21,ATAGP21,ARABINOGALACTAN PROTEIN 21	protein_coding	arabinogalactan protein 21	Encodes a putative arabinogalactan-protein (AGP21).	Ahg924043	-0.989882	0.184619	4.24564	2.74449e-05	5.04482	4.00784e-06	0.283984	0.950675	8.27786	7.31879	6.66207	1.66877	9.53594	2.24987	2.46355	3.33092
g13896.t1							-5.26466	4.09538e-06	0.171266	0.929622	4.37548	1.53324e-05	0.651609	0.808031	0.328826	1.6525	4.20268	3.09889	3.01178	0.284571	0.563035	3.62053
g27728.t1	AT5G23210.1	SCPL34	protein_coding	serine carboxypeptidase-like 34		Ahg489176	-0.464537	0.487245	2.61291	0.000562915	4.10761	4.15727e-06	-1.03418	0.582872	5.08444	5.19712	4.89647	2.93811	5.41342	1.46446	2.07803	4.15419
g21907.t1	AT1G51340.2		protein_coding	MATE efflux family protein		Ahg314496	-0.983382	0.196961	-3.05852	4.30898e-06	-1.89888	0.0428271	1.25816	0.429943	3.55093	4.14946	5.62672	5.29782	4.27686	6.59133	6.73819	4.68204
g24791.t1	AT1G56300.1		protein_coding	Chaperone DnaJ-domain superfamily protein		Ahg474793	-2.33143	5.8117e-06	-3.2484	4.3495e-06	-2.49746	0.00166181	1.25847	0.482463	3.13203	3.62836	4.22077	6.27409	4.97503	6.02279	5.73698	5.43634
g25899.t1	AT1G17940.1		protein_coding	Endosomal targeting BRO1-like domain-containing protein		Ahg920718	0.649815	0.354609	-3.52167	4.37418e-06	-1.52546	0.0516397	0.0737115	0.981829	4.01896	2.68214	3.8901	3.32111	2.54782	4.11813	4.44436	4.03623
g09900.t1	AT1G16916.2		protein_coding	transmembrane protein		Ahg312664	2.24204	4.37952e-06	1.36192	0.0818706	0.467171	0.672191	0.316474	0.893995	5.41521	4.62197	3.39459	3.57782	3.48785	2.74001	2.37314	3.64548
g07465.t1	AT5G65020.1	ANNAT2,AtANN2	protein_coding	annexin 2	Annexins are calcium binding proteins that are localized in the cytoplasm. When cytosolic Ca2+ increases%2C they relocate to the plasma membrane. They may be involved in the Golgi-mediated secretion of polysaccharides.	Ahg496724	-2.74483	4.39135e-06	-3.53709	0.00626802	-1.98122	0.0680681	-0.676064	0.742685	1.89455	0.804353	2.42035	2.2211	3.86189	3.02519	3.62544	2.44596
g22936.t1	AT1G63650.1	EGL3,ATMYC-2,AtEGL3,EGL1	protein_coding	basic helix-loop-helix (bHLH) DNA-binding superfamily protein	Mutant has reduced trichomes%2C anthocyanin%2C and seed coat mucilage and abnormally patterned stomates. Encodes a bHLH Transcription Factor 1. The protein is functionally redundant with GL3 and TT8 and interacts with TTG1%2C the myb proteins GL1%2C PAP1 and 2%2C CPC and TRY%2C and it will form heterodimers with GL3. Expression in N (non-hair cell forming) cell layers is negatively regulated by W…	Ahg474990	1.9927	0.000402059	7.48896	4.43573e-06	5.06857	0.0241336	3.50273	0.453425	4.24249	3.09569	1.3489	0.562739	1.75877	0	0	0
g25738.t1	AT2G30930.1		protein_coding	hypothetical protein		Ahg320838	0.1805	0.825259	3.82489	4.4653e-06	1.06094	0.492717	-0.332302	0.87934	4.65185	6.67397	5.70952	6.58386	4.69415	3.7279	2.83064	7.87958
g04305.t1	AT4G29330.1	DER1	protein_coding	DERLIN-1		Ahg491823	-0.0246944	0.983657	-3.25051	4.46796e-06	-3.36962	1.13454e-05	3.22045	0.003931	3.7507	4.136	5.15982	6.6005	3.69832	6.91537	7.57765	4.90296
g00898.t1	AT4G07868.1		protein_coding	transmembrane protein		Ahg931676	2.40838	4.54994e-06	1.17074	0.163554	1.75483	0.0357775	-0.626189	0.826416	6.04734	4.9855	4.64975	2.94801	4.11369	3.65247	3.17957	4.00604
g02129.t1	AT1G04410.1	c-NAD-MDH1	protein_coding	Lactate/malate dehydrogenase family protein	predicted to encode a cytosolic malate dehydrogenase.	Ahg494670	-0.370391	0.914168	-3.83877	0.0481617	-5.17094	4.5648e-06	-2.63293	0.0560398	0.504176	0.273155	0.177001	1.43646	0	2.4093	2.71294	3.7739
g13018.t1	AT1G28580.1		protein_coding	GDSL-like Lipase/Acylhydrolase superfamily protein		Ahg473078	-2.19599	4.56575e-06	-1.91674	0.0213683	1.06158	0.336769	-1.71492	0.185766	2.9245	2.58982	3.48003	2.42656	4.79442	3.78794	2.64222	4.21839
g03674.t1	AT2G37460.1	UMAMIT12	protein_coding	nodulin MtN21 /EamA-like transporter family protein	nodulin MtN21-like transporter family protein	Ahg901619	1.42388	0.0740345	4.4404	4.57559e-06	4.51138	0.000349654	0.755184	0.785719	3.07985	4.27627	3.27385	1.66293	1.27515	0.229529	0.855592	1.05701
g26363.t1	AT1G29640.1		protein_coding	senescence regulator (Protein of unknown function%2C DUF584)		Ahg922003	1.99052	0.167944	-3.39581	0.000277016	-3.39264	4.5771e-06	3.01639	0.205595	1.57889	1.18788	2.96151	5.48373	0.944777	3.32487	6.14538	3.6273
g06057.t1	AT3G09970.1		protein_coding	Calcineurin-like metallo-phosphoesterase superfamily protein		Ahg478324	-0.32275	0.751349	-2.87544	4.71279e-06	-1.27932	0.0837541	0.106496	0.96461	2.93074	3.60777	4.80113	4.77305	4.07722	5.13757	5.21241	5.00516
g02554.t1	AT3G02230.1	RGP1,ATRGP1,ARABIDOPSIS THALIANA REVERSIBLY GLYCOSYLATED POLYPEPTIDE 1	protein_coding	reversibly glycosylated polypeptide 1	RGP1 is a UDP-arabinose mutase that catalyzes the interconversion between the pyranose and furanose forms of UDP-L-arabinose. It appears to be required for proper cell wall formation. rgp1/rgp2 (at5g15650) double mutants have a male gametophyte lethal phenotype. RGP1 fusion proteins can be found in the cytosol and peripherally associated with the Golgi apparatus.	Ahg477458	0.45474	0.472139	3.18745	4.7242e-06	0.372866	0.68866	0.0964075	0.972099	7.56614	7.87438	6.77875	6.70152	7.23845	4.00662	5.40176	5.7715
g23092.t1	AT4G16442.1	CASPL2B1,CASP-like protein 2B1	protein_coding	Uncharacterized protein family (UPF0497)		Ahg946620	-0.976379	0.0583607	-2.8501	4.80595e-06	0.206755	0.85114	-0.733197	0.713618	5.25332	4.33726	5.90479	5.19791	5.87795	6.44836	5.87615	7.23319
g08019.t1	AT1G27030.1		protein_coding	hypothetical protein		Ahg921527	-3.50345	4.84919e-06	-7.17168	0.0020955	-3.15767	0.00394865	-3.09796	0.271933	2.20059	0.193241	1.2043	0.404193	5.33342	1.03336	2.78399	2.44377
g03584.t1	AT2G36780.1		protein_coding	UDP-Glycosyltransferase superfamily protein		Ahg934312	-0.460748	0.787433	-3.79058	4.88862e-06	-2.55438	0.00790637	-0.18248	0.96309	1.23847	2.0012	4.9561	7.3463	2.09755	5.82199	6.28143	8.32756
g19602.t1	AT3G25600.1		protein_coding	Calcium-binding EF-hand family protein		Ahg484323	1.26699	0.132131	3.74764	4.88862e-06	0.798189	0.450086	0.549343	0.797033	3.8086	5.26198	4.99627	5.73067	3.11843	1.91212	2.03553	5.12607
g00490.t1	AT4G34412.1		protein_coding	EKC/KEOPS complex subunit tprkb-like protein		Ahg491224	-0.474344	0.631571	-1.74978	0.0228276	-3.79534	4.91862e-06	-1.01322	0.430515	2.96007	3.02667	2.85963	3.14405	3.86626	4.44837	4.52123	3.41354
g02933.t1	AT4G37800.1	XTH7	protein_coding	xyloglucan endotransglucosylase/hydrolase 7		Ahg490836	-2.11696	8.11768e-05	1.96906	0.00247344	4.04573	4.94417e-06	-1.2366	0.565852	6.85677	5.99384	5.78775	1.68942	8.98454	2.90392	2.42177	3.18024
g06371.t1	AT3G05880.1	RCI2A	protein_coding	Low temperature and salt responsive protein family	Induced by low temperatures%2C dehydration and salt stress and ABA. Encodes a small (54 amino acids)%2C highly hydrophobic protein that bears two potential transmembrane domains.	Ahg903443	2.48109	5.12407e-06	2.17509	0.00509888	0.225005	0.873107	-1.56685	0.22227	9.58137	8.26344	8.02176	8.46451	6.50988	6.37118	5.66479	8.50037
g27112.t1	AT3G45638.1		other_rna	other_RNA	Unknown gene	Ahg921610	3.09932	5.12407e-06	1.93209	0.11015	0.495458	0.768558	1.31921	0.530974	4.04671	2.85032	2.23319	2.26415	1.42263	0.872041	1.46679	1.24076
g09344.t1	AT5G54940.1		protein_coding	Translation initiation factor SUI1 family protein		Ahg950146	-1.48117	0.0246447	-3.71235	5.4997e-06	-1.74788	0.198021	2.53646	0.131686	5.3232	6.83644	9.37279	11.2238	7.1548	10.2414	10.9193	8.87157
g28815.t1	AT1G60190.1	PUB19,AtPUB19	protein_coding	ARM repeat superfamily protein	Encodes PUB19%2C a plant U-box armadillo repeat protein. Involved in salt inhibition of germination together with PUB18.	Ahg475300	0.863275	0.4918	-3.79666	5.4997e-06	-3.60468	1.78777e-05	2.84878	0.0452715	2.00879	1.86151	3.81947	4.53073	0.756301	5.54772	7.50341	3.35198
g21547.t1	AT3G18050.1		protein_coding	GPI-anchored protein		Ahg929671	-1.97091	5.53054e-06	1.90071	0.118932	5.23186	0.000105974	-2.98468	0.0466799	4.77383	4.04404	3.72176	0.63176	7.16828	1.13669	2.15421	3.75624
g17465.t1	AT1G48100.1		protein_coding	Pectin lyase-like superfamily protein		Ahg923134	2.58675	5.56893e-06	1.73359	0.262151	2.64883	0.0537322	-2.04985	0.427421	6.72395	3.63362	2.21	0.345615	4.41328	0.73994	0.589277	0.69871
g09529.t1	AT2G47930.1	AGP26,ATAGP26,ARABIDOPSIS THALIANA ARABINOGALACTAN PROTEIN 26	protein_coding	arabinogalactan protein 26		Ahg935783	0.443222	0.47526	5.21342	5.58572e-06	1.37467	0.356523	-1.18451	0.577543	5.93044	4.19196	2.20735	1.18172	5.55481	0.853052	1.31999	1.50866
g22901.t1	AT3G58980.1		protein_coding	F-box family protein		Ahg323952	0.798403	0.493079	-4.53124	5.7537e-06	-3.97433	0.000112853	3.16022	0.00682051	2.59638	2.81949	3.04659	4.98669	2.00666	6.95984	5.91205	2.804
g06092.t1	AT3G09650.1	HCF152,CRM3	protein_coding	Tetratricopeptide repeat (TPR)-like superfamily protein	RNA binding protein involved in the processing of chloroplast psbB-psbT-psbH-petB-petD transcript unit.	Ahg478286	0.376768	0.552948	-2.90473	0.000853035	-2.80271	5.97693e-06	0.674461	0.709061	5.88429	6.18709	6.4074	7.02177	5.8771	8.77908	8.17638	6.86546
g10786.t1	AT5G61590.1	DEWAX,Decrease Wax Biosynthesis	protein_coding	Integrase-type DNA-binding superfamily protein	encodes a member of the ERF (ethylene response factor) subfamily B-3 of ERF/AP2 transcription factor family. The protein contains one AP2 domain. There are 18 members in this subfamily including ATERF-1%2C ATERF-2%2C AND ATERF-5.	Ahg496326	-0.820538	0.341209	3.89317	5.98193e-06	2.94793	0.0323129	-2.76651	0.000914645	3.43333	5.70891	3.80786	2.52423	5.0011	1.62545	1.94855	6.58003
g32290.t1						Ahg342948	-0.410415	0.766448	-1.45926	0.0416522	-2.97793	5.99851e-06	-0.64378	0.72424	6.1779	5.18892	5.07853	6.79256	7.35443	6.68825	7.01162	7.54538
g17518.t1	AT5G44050.1		protein_coding	MATE efflux family protein		Ahg494591	-3.99493	6.03741e-06	-2.52159	0.0230332	-2.55826	0.0328112	-2.97858	0.314013	1.38045	0.958375	1.42195	0.100995	4.07758	1.68813	5.3596	2.33048
g11741.t1	AT3G08590.1	iPGAM2	protein_coding	Phosphoglycerate mutase%2C 2%2C3-bisphosphoglycerate-independent	Encodes a 2%2C3-biphosphoglycerate-independent phosphoglycerate mutase that is involved in pollen development and stomatal movement.	Ahg478159	-0.765881	0.158059	-3.5772	6.1145e-06	-3.13294	5.9945e-05	-0.058194	0.986449	5.24183	5.5525	6.41952	7.43877	5.8636	8.09863	8.31166	6.80496
g01236.t1	AT1G76800.1	AtVTL2,VTL2,Vacuolar Iron Transporter-Like 2	protein_coding	Vacuolar iron transporter (VIT) family protein	The gene encodes nodulin-like2 whose transcript abundance was repressed under conditions of Fe-deficient growth.	Ahg476839	0.101957	0.951992	4.89462	6.18614e-06	3.44588	0.0135773	-0.728803	0.805047	2.79016	4.77022	3.82448	1.39267	2.58653	0.925861	1.76857	2.88884
g22602.t1	AT4G18230.1		protein_coding	UDP-N-acetylglucosamine transferase subunit ALG14-like protein		Ahg493043	-2.44453	0.00167158	-3.82467	6.26261e-06	-1.22216	0.243109	-0.62591	0.784407	1.36125	1.78196	2.09076	2.46549	2.53792	3.62162	2.83185	3.51529
g28086.t1	AT2G21940.4	SK1,ATSK1	protein_coding	shikimate kinase 1	Encodes a shikimate kinase. Its transcripts appear to be expressed most highly in mature embryos and senescing leaves%2C and its transcript levels rise during heat stress and recovery. It is believed to be localized to the chloroplast.	Ahg320039	0.0839277	0.930681	-3.15058	6.26261e-06	-1.86925	0.00305791	0.913041	0.681084	3.74498	3.04719	4.50666	5.27083	3.11955	5.0945	5.36699	4.18261
g17752.t1	AT1G61840.1		protein_coding	Cysteine/Histidine-rich C1 domain family protein		Ahg934788	2.0605	0.00163255	4.55631	6.35396e-06	2.15887	0.263138	1.00669	0.854318	4.29706	4.40074	1.65294	0.751937	0.0822259	0.87283	0	1.98315
g15839.t2	AT5G03560.2		protein_coding	Tetratricopeptide repeat (TPR)-like superfamily protein		Ahg892269	-0.951376	0.0912665	-3.37417	6.47258e-06	-1.6826	0.0132169	0.477549	0.796278	3.74956	4.05748	5.75668	6.52931	4.57724	6.87969	6.16654	6.26788
g24905.t1	AT1G53920.1	GLIP5	protein_coding	GDSL-motif lipase 5	Contains lipase signature motif and GDSL domain.	Ahg314703	-3.14368	6.48588e-06	-0.413351	0.851276	-1.24925	0.286826	0.483694	0.851012	1.39595	1.33606	2.77352	2.87838	3.78865	0.822838	2.59881	2.63886
g15800.t1	AT5G03890.1		protein_coding	hypothetical protein		Ahg487167	3.33819	0.00938455	-4.22099	0.00106122	-3.74635	6.5519e-06	-3.06248	0.0161027	2.04034	0.673709	1.23352	0.914521	0.625616	2.44973	2.41089	2.63416
g16474.t1	AT2G34710.1	PHB,ATHB-14,ATHB14,ARABIDOPSIS THALIANA HOMEOBOX PROTEIN 14	protein_coding	Homeobox-leucine zipper family protein / lipid-binding START domain-containing protein	Dominant PHB mutations cause transformation of abaxial leaf fates into adaxial leaf fates. Encodes a member of HD-Zip family which contains homeodomain-leucine zipper domains and domain similar to a mammalian sterol binding domain. Has overlapping functions with PHAVOLUTA%2C REVOLUTA and CORONA.	Ahg897887	-0.0979411	0.948869	-3.21958	6.58487e-06	-2.99194	0.000278076	2.0012	0.255055	2.01348	2.31314	2.62813	4.49291	1.16651	5.02526	3.34193	3.72143
g05076.t1	AT1G10360.1	GSTU18,ATGSTU18,glutathione S-transferase TAU 18,GST29,GLUTATHIONE S-TRANSFERASE 29	protein_coding	glutathione S-transferase TAU 18	Encodes glutathione transferase belonging to the tau class of GSTs. Naming convention according to Wagner et al. (2002).	Ahg471148	-3.00151	6.58577e-06	-2.91803	0.000648973	-0.328473	0.793898	-0.909703	0.63321	1.80618	2.12057	4.16392	1.93125	5.35743	3.23966	4.90207	3.16516
g30983.t1	AT1G22140.1		protein_coding	zinc finger CCCH domain protein		Ahg912067	-2.81324	6.58577e-06	-0.624929	0.623297	0.354576	0.732766	0.65792	0.695291	1.5318	3.08429	4.0264	4.73316	3.56829	3.33978	3.23626	4.61067
g02710.t1	AT4G38380.1		protein_coding	MATE efflux family protein		Ahg490600	2.8517	6.59368e-06	2.05232	0.00669646	-0.842374	0.378996	0.550284	0.792594	4.58067	4.72215	3.17066	3.57837	2.8031	2.58018	2.9083	3.92362
g01301.t1	AT1G77450.1	NAC032,anac032,NAC domain containing protein 32	protein_coding	NAC domain containing protein 32		Ahg927147	1.6138	0.0968129	-3.60548	6.74353e-06	-1.84242	0.0168792	1.31954	0.48909	2.6392	1.81865	3.97126	4.66153	1.693	3.8456	4.16085	3.29319
g08340.t1	AT5G51870.3	AGL71	protein_coding	AGAMOUS-like 71	Encodes a MADS-box transcription factor involved in floral transition.	Ahg916807	1.6637	0.0914302	2.97182	0.00799727	7.44737	6.86291e-06	5.11756	0.00400593	3.20308	3.19768	3.39796	3.20676	1.23872	0.84491	0.797655	1.28071
g29612.t1							-0.294937	0.894949	-3.31856	0.00627215	-4.35676	6.89605e-06	2.2829	0.306742	1.02463	1.64143	3.25176	4.98204	1.23965	5.33446	3.98528	1.034
g18149.t1	AT1G09470.1		protein_coding	myosin heavy chain%2C cardiac protein		Ahg471040	-0.608456	0.543935	-2.01501	0.0299228	-2.66758	6.9215e-06	0.480093	0.829347	2.98379	2.76934	3.54588	3.58449	2.94773	4.52565	5.63508	3.60872
g12192.t1	AT5G62020.1	HSFB2A,AT-HSFB2A,ARABIDOPSIS THALIANA HEAT SHOCK TRANSCRIPTION FACTOR B2A	protein_coding	heat shock transcription factor B2A	member of Heat Stress Transcription Factor (Hsf) family	Ahg950964	-1.38074	0.111657	-2.78451	0.000296183	-3.25475	6.95519e-06	2.73233	0.0251189	1.50363	2.89813	3.74199	6.22381	3.14575	5.4526	6.24761	5.39751
g11820.t1	AT3G07470.1		protein_coding	transmembrane protein%2C putative (Protein of unknown function%2C DUF538)		Ahg478066	-0.569505	0.349945	2.83865	6.97809e-06	1.6749	0.0294583	0.082835	0.983369	6.17942	6.3032	5.17468	3.592	6.76904	3.10824	2.17534	4.84078
g28776.t1	AT1G52000.1		protein_coding	Mannose-binding lectin superfamily protein		Ahg914363	-4.17259	7.02505e-06	-3.95563	7.2732e-05	-1.8848	0.00755048	-2.36366	0.246535	2.67538	2.3374	5.56909	1.27361	5.7017	3.99083	5.75216	3.02066
g02665.t1	AT3G01860.1		protein_coding	hypothetical protein		Ahg477329	-0.0847543	0.926688	3.08953	1.39848e-05	4.7776	7.07215e-06	2.81948	0.0788312	4.24636	5.51735	5.25584	4.38868	4.2531	2.56456	1.68089	4.52441
g13471.t1	AT1G20920.1	RCF1,regulator of CBF gene expression 1	protein_coding	P-loop containing nucleoside triphosphate hydrolases superfamily protein		Ahg472328	0.674736	0.361474	-1.57199	0.067877	-3.21656	7.07215e-06	-0.172395	0.942834	8.11215	7.41828	7.17361	7.35067	7.72154	9.43517	9.62614	8.14448
g15829.t2	AT5G03650.1	SBE2.2	protein_coding	starch branching enzyme 2.2	Encodes starch branching enzyme (E.C.2.4.1.18) similar to SBE2 from maize and rice. Expressed throughout the plant and highest in seedlings and cauline leaves.	Ahg939752	-1.96059	0.000300745	-2.90361	7.08774e-06	-0.312194	0.796823	-0.662291	0.693939	5.20448	4.54134	5.59131	4.35429	7.12918	6.23656	5.63708	6.02804
g13893.t1	AT1G19530.1		protein_coding	DNA polymerase epsilon catalytic subunit A		Ahg920906	3.82348	7.99535e-05	-1.90488	0.118044	-4.37205	0.00033908	-3.42158	7.20368e-06	4.5795	4.4351	3.12246	2.80679	1.32278	5.43181	5.55812	4.54871
g21039.t2	AT1G67325.2		protein_coding	Ran BP2/NZF zinc finger-like superfamily protein		Ahg315746	-1.4511	0.0174886	-2.97974	7.20725e-06	-0.967439	0.252362	0.160653	0.958457	3.23506	2.56636	4.41488	4.72034	4.52908	4.81569	4.35032	4.971
g07433.t1	AT5G65310.1	HB5,ATHB-5,ATHB5,homeobox protein 5	protein_coding	homeobox protein 5	Encodes a class I HDZip (homeodomain-leucine zipper) protein that is a positive regulator of ABA-responsiveness%2C mediating the inhibitory effect of ABA on growth during seedling establishment.	Ahg496765	0.00839293	0.994508	2.79487	0.000623053	3.49683	7.22281e-06	-0.535349	0.795473	7.54155	7.55815	6.17288	3.52109	7.57947	4.11584	2.18146	3.77702
g06200.t1	AT3G04550.1		protein_coding	rubisco accumulation factor-like protein		Ahg928005	2.15532	7.23261e-06	2.53732	0.00211813	1.16841	0.152168	-1.86818	0.0351	9.63445	8.93289	6.90301	4.91346	7.71807	5.87166	6.26309	7.04613
g09165.t1	AT4G01985.1		protein_coding	hypothetical protein		Ahg943546	2.17137	0.322476	-8.8484	7.58269e-06	-3.23581	0.0723994	0.166058	0.964854	0.901077	0	0.614982	1.97184	0.0732675	4.18401	0.947083	1.05701
g23656.t1	AT5G44680.1		protein_coding	DNA glycosylase superfamily protein		Ahg948624	0.383776	0.616448	3.97563	7.62393e-06	5.47116	0.00015382	-0.249479	0.964854	5.48748	4.45781	3.32523	0.728795	5.25218	1.12727	0.59191	2.07544
g00533.t1	AT4G34100.1	CER9,SUD1,SUPPRESSOR OF DRY2 DEFECTS 1	protein_coding	RING/U-box superfamily protein	Encodes a protein involved in cuticular wax biosynthesis. Lines carrying a recessive mutation in this locus have reduced chain-length distribution%2C weakly glaucous stem surface%2C and has reduced fertility in early flowers%2C non-spreading floret%2C downward cupped leaves%2C leaf waxes nearly pure C24 and C26 acid.	Ahg353421	-3.60279	7.65377e-06	-2.38953	0.135876	-1.85627	0.166013	-0.816872	0.795176	0.573126	0.713157	0.870265	1.09511	3.14829	1.94431	0.855592	0.626171
g08922.t1	AT4G05180.1	PSBQ-2,PSBQ,PHOTOSYSTEM II SUBUNIT Q,PSII-Q	protein_coding	photosystem II subunit Q-2	Encodes the PsbQ subunit of the oxygen evolving complex of photosystem II.	Ahg490167	-1.91741	7.65488e-06	-0.611195	0.484146	1.90286	0.0649736	-2.20646	0.0859326	8.41281	8.22419	9.08164	4.276	10.3721	7.50507	7.80316	7.50865
g09434.t1	AT5G54145.1		protein_coding	hypothetical protein		Ahg495495	1.31397	0.209335	5.76801	7.91992e-06	1.99953	0.15021	-2.47017	0.420787	3.30362	3.29983	2.67794	0.15313	3.50392	0.34626	1.13009	2.00312
g19825.t1	AT1G61580.1	RPL3B,ARP2,ARABIDOPSIS RIBOSOMAL PROTEIN 2	protein_coding	R-protein L3 B		Ahg475169	-0.246977	0.795031	-3.10317	7.92837e-06	-2.37624	0.00235758	-0.618355	0.708156	5.2721	5.01086	4.39755	5.56642	5.77412	6.88583	5.65277	5.6102
g13410.t1	AT1G21520.1		protein_coding	hypothetical protein		Ahg921126	-2.99149	7.93532e-06	2.08006	0.0319356	3.512	0.000566719	2.15334	0.101203	2.36313	4.5115	5.47769	5.83264	4.09479	2.78356	2.72993	5.46593
g29335.t1	AT2G26240.1		protein_coding	Transmembrane proteins 14C		Ahg481481	-1.95357	8.1785e-06	0.578817	0.523055	0.36263	0.732377	-0.284542	0.902807	4.17606	5.95002	6.00575	5.62126	5.9283	5.00946	5.50081	6.17342
g18552.t1	AT4G09510.1	CINV2,A/N-InvI,alkaline/neutral invertase I	protein_coding	cytosolic invertase 2	CINV2 appears to function as a neutral invertase based on the phenotype of a cinv1(AT1G35580)/cinv2 double mutant. It is predicted to be a cytosolic enzyme. CINV1%2C CINV2%2C and possibly other cytosolic invertases may play an important role in supplying carbon from sucrose to non-photosynthetic tissues.	Ahg489803	1.24884	0.0134566	4.49403	8.23568e-06	1.50063	0.278667	-0.591439	0.83233	5.50568	4.11981	2.73455	2.26702	4.11661	1.26147	1.71845	2.15814
g26564.t1	AT4G11910.1	NYE2,NONYELLOWING 2,SGR2,STAY-GREEN 2	protein_coding	STAY-GREEN-like protein	Acts antagonistically with SGR1 to balance chlorophyll catabolism in chloroplasts with the dismantling and remobilizing of other cellular components in senescing leaf cells.	Ahg352273	2.69494	0.328109	-2.05289	0.269227	-3.77613	8.28018e-06	2.4532	0.0800385	0.213621	0.266872	1.53745	7.40961	0.327384	2.94844	2.74073	5.58779
g22737.t1	AT3G22560.1		protein_coding	Acyl-CoA N-acyltransferases (NAT) superfamily protein		Ahg479775	-3.06899	0.307605	-5.05635	8.3129e-06	-0.405912	0.750578	0.227616	0.935776	0	0.479762	3.04116	3.99432	0.58527	3.18998	5.0049	3.93376
g12673.t1	AT2G40830.1	RHC1A	protein_coding	RING-H2 finger C1A	Encodes a putative RING-H2 finger protein RHC1a.	Ahg483145	-0.690821	0.371449	-3.07678	8.32913e-06	-0.928618	0.232174	1.42092	0.22992	3.71966	3.33566	4.93054	6.235	3.88467	5.57605	5.2399	5.12287
g15333.t1	AT4G18540.1		protein_coding	transmembrane protein		Ahg493005	0.20463	0.847576	4.50613	8.32913e-06	1.39879	0.230603	0.0743961	0.983804	3.60428	5.02095	3.91658	4.79717	4.36049	1.77708	3.63851	5.74634
g21684.t1	AT2G22420.1		protein_coding	Peroxidase superfamily protein		Ahg481103	2.07934	8.33034e-06	1.60139	0.0433134	1.32209	0.150906	-0.573398	0.831007	6.60425	5.80847	5.07341	3.31757	4.45969	2.99839	3.24953	3.82765
g06046.t1	AT3G10080.2		protein_coding	RmlC-like cupins superfamily protein		Ahg478336	-1.98276	8.41409e-06	0.56279	0.709784	3.65545	0.0307531	1.61008	0.792948	3.81957	2.7214	2.4681	0.100995	5.6289	1.00563	1.09449	0
g16413.t1	AT2G04795.1		protein_coding	hypothetical protein		Ahg480112	-3.37079	8.45701e-06	0.90126	0.514867	-1.02401	0.352503	-2.20679	0.270716	1.30245	4.38529	1.96148	1.23775	3.23872	2.85293	2.24618	2.63886
g00301.t1	AT5G50665.2		protein_coding	hypothetical protein		Ahg483782	6.17779	0.0106241	2.82558	0.224306	-1.04493	0.741735	-7.16322	8.48449e-06	1.10481	1.82334	0.582904	0	1.39942	0.673651	1.91087	3.29038
g04466.t1	AT4G27870.2		protein_coding	Vacuolar iron transporter (VIT) family protein		Ahg328905	2.59465	8.49184e-06	0.816584	0.552386	-3.14829	0.00016718	0.815883	0.754019	4.62016	2.42883	2.88304	3.0581	2.65737	2.2217	2.33558	3.0246
g04472.t1	AT4G27830.1	BGLU10,AtBGLU10	protein_coding	beta glucosidase 10	Encodes a beta-glucosidase that may be responsible for acyl-glucose-dependent anthocyanin glucosyltransferase activity in Arabidopsis. In vitro efforts to demonstrate AAGT activity for BGLU10 have been unsuccessful but experiments with mutants in this gene suggest at least an indirect involvement in anthocyanin formation.	Ahg491999	1.14963	0.115877	-3.07362	0.000231867	-2.8323	8.498e-06	-0.271697	0.90869	3.75729	3.7193	4.56966	6.99945	2.68681	6.44838	5.66412	7.10721
g16654.t1	AT3G57400.1		protein_coding	transmembrane protein		Ahg486184	-0.836139	0.185164	-1.81234	0.00929982	-2.70977	8.5475e-06	0.541068	0.795176	4.56611	4.19254	4.48551	5.3503	5.5166	5.60332	5.90758	4.59363
g27214.t1	AT2G27770.1		protein_coding	DUF868 family protein (DUF868)		Ahg481737	2.19016	0.0010195	3.79316	8.58607e-06	3.38346	0.0150523	-0.371789	0.891569	5.93628	4.8779	3.11028	1.5356	4.52957	0.484189	1.26819	2.35507
g18438.t1	AT2G38760.1	ANNAT3,ANN3,ANNEXIN 3,AtANN3	protein_coding	annexin 3	Annexins are calcium binding proteins that are localized in the cytoplasm. When cytosolic Ca2+ increases%2C they relocate to the plasma membrane.	Ahg345659	3.63244	8.61981e-06	2.79563	0.0455792	5.98836	0.003428	-0.498951	0.848639	3.59624	2.25327	1.99536	1.88233	0.608347	0.806426	2.67816	1.05701
g13504.t1	AT1G20640.1	NLP4,NIN-like protein 4	protein_coding	Plant regulator RWP-RK family protein		Ahg472297	-0.0272346	0.981239	-1.53563	0.137093	-2.73808	8.67679e-06	1.39291	0.345108	3.58578	3.87904	3.53623	5.74683	3.67295	5.03138	5.36434	5.36423
g03844.t1	AT1G71000.1		protein_coding	Chaperone DnaJ-domain superfamily protein		Ahg316086	1.93834	0.0203287	-5.22718	8.80138e-06	-4.29465	0.000741206	4.45631	0.0267742	6.08113	6.35371	6.79201	9.14368	3.73118	11.558	10.641	6.02933
g04915.t1	AT1G11670.1		protein_coding	MATE efflux family protein		Ahg471306	-2.57532	8.80759e-06	0.839846	0.484146	0.589569	0.720571	-0.487847	0.860467	3.59892	4.44487	5.04471	3.21965	6.25824	2.61632	2.45187	5.03369
g02487.t1	AT3G02790.1	MBS1,METHYLENE BLUE SENSITIVITY 1	protein_coding	zinc finger (C2H2 type) family protein		Ahg477521	-4.04599	9.19901e-06	-1.1283	0.548702	-0.909564	0.720423	-2.32712	0.248356	0.47368	0.942249	0.287057	0.456925	3.9475	1.20224	1.00582	1.38708
g27513.t1	AT1G11100.4	FRG5,SNF2-RING-HELICASE?LIKE 5	protein_coding	SNF2 domain-containing protein / helicase domain-containing protein / zinc finger protein-like protein		Ahg471244	7.15699	9.22689e-06	1.998	0.21288	0.115969	0.959305	-0.26602	0.94395	2.19333	2.21866	1.85536	2.10649	0.876161	2.14647	2.39114	1.07783
g18083.t1	AT2G44080.1	ARL	protein_coding	ARGOS-like protein	Encodes ARL%2C a gene similar to ARGOS involved in cell expansion-dependent organ growth. Upregulated by brassinosteroid. Acts downstream of BRI1.	Ahg483527	2.12622	9.48033e-06	0.333577	0.796581	-0.687802	0.635543	0.38255	0.901827	5.12861	4.74442	3.65003	5.19786	2.66806	4.24454	3.06195	5.41649
g05992.t1	AT3G10525.1	LGO,SMR1,SIAMESE RELATED 1	protein_coding	LOSS OF GIANT CELLS FROM ORGANS	Encodes LGO (loss of giant cells from organs) required for endoreduplication in sepal giant cell formation. Giant cells in both leaves and sepals are absent in lgo mutants. LGO is a member of a plant specific cell cycle inhibitor family SIAMESE and was originally named as SMR1(SIAMESE RELATED 1).	Ahg478386	0.00832848	0.99414	2.03143	0.0882508	3.37024	9.54795e-06	-0.68031	0.707224	6.23867	6.70712	6.84099	4.72068	6.14484	3.27935	3.46952	5.93337
g29506.t1	AT1G77810.1		protein_coding	Galactosyltransferase family protein		Ahg895410	-0.315964	0.791186	-3.24853	0.00105722	-2.69052	9.54795e-06	1.49199	0.424726	3.47083	2.72849	3.49	5.38336	4.06383	4.92519	4.49863	4.5852
g03820.t1	AT1G70780.1		protein_coding	hypothetical protein		Ahg926409	2.01082	9.61006e-06	1.49454	0.066235	-0.632122	0.606585	3.17924	0.00194748	7.14684	6.62399	6.66163	7.92282	4.64217	5.10309	6.07746	5.06068
g10275.t1	AT4G25480.1	DREB1A,ATCBF3,CBF3,C-REPEAT BINDING FACTOR 3	protein_coding	dehydration response element B1A	encodes a member of the DREB subfamily A-1 of ERF/AP2 transcription factor family (CBF3). The protein contains one AP2 domain. There are six members in this subfamily%2C including CBF1%2C CBF2%2C and CBF3. This gene is involved in response to low temperature and abscisic acid.	Ahg200003	0.553277	0.688094	3.75267	9.61842e-06	-0.768312	0.611657	-1.05966	0.723812	2.81586	7.35869	3.17296	2.13668	2.55396	3.92423	0.798906	3.78693
g21758.t1	AT4G21630.1		protein_coding	Subtilase family protein		Ahg492710	-4.23362	9.66238e-06	-4.38394	0.00138625	5.54898	0.00166168	2.14578	0.660679	0.365231	0.69809	3.02136	0.838041	2.08707	3.12928	1.091	1.04688
g13319.t1	AT5G17860.1	CAX7	protein_coding	calcium exchanger 7		Ahg488652	2.81876	9.85278e-06	1.41654	0.105576	-0.245082	0.821233	0.402103	0.858081	4.74723	5.22546	5.44631	7.48379	1.3677	3.80172	4.00316	7.14204
g09283.t1	AT5G55410.2		protein_coding	Bifunctional inhibitor/lipid-transfer protein/seed storage 2S albumin superfamily protein		Ahg495625	3.2063	9.97319e-06	2.64411	0.000687362	1.87392	0.0194809	1.17609	0.543074	5.16768	6.61807	6.1385	5.97996	2.11914	2.87412	3.73848	5.03386
g14199.t1	AT2G14890.1	AGP9	protein_coding	arabinogalactan protein 9	putative proline-rich protein (At2g14890) mRNA%2C complete	Ahg480375	-0.493967	0.454519	3.20025	1.00176e-05	1.81818	0.185192	-2.44562	0.107236	8.57418	6.98817	5.57165	0.796586	9.31578	3.43248	3.9808	3.13939
g04873.t1	AT1G12060.1	BAG5,ATBAG5,BCL-2-associated athanogene 5	protein_coding	BCL-2-associated athanogene 5	A member of Arabidopsis BAG (Bcl-2-associated athanogene) proteins%2C plant homologs of mammalian regulators of apoptosis. Plant BAG proteins are multi-functional and remarkably similar to their animal counterparts%2C as they regulate apoptotic-like processes ranging from pathogen attack%2C to abiotic stress%2C to plant development.	Ahg471354	-1.42309	0.00966294	-2.21837	0.0168286	-2.90309	1.00865e-05	2.58098	0.00945207	3.04739	3.28606	4.92865	5.63432	4.39067	5.68462	7.11928	4.11276
g26223.t1	AT2G27420.1		protein_coding	Cysteine proteinases superfamily protein		Ahg481640	-0.370296	0.706197	-0.806653	0.617587	5.09576	1.00933e-05	-0.959232	0.802523	5.41684	5.43823	6.89395	1.62538	7.00792	3.45033	3.52017	3.52422
g30081.t1	AT4G12470.1	AZI1	protein_coding	azelaic acid induced 1	Encodes AZI1 (AZELAIC ACID INDUCED 1). Involved in the priming of salicylic acid induction and systemic immunity triggered by pathogen or azelaic acid.	Ahg490053	1.89271	0.00265492	4.44376	1.01758e-05	-0.822876	0.566719	-1.33991	0.447874	6.46856	8.15823	5.85599	4.69915	4.87982	2.21765	4.45979	8.16853
g01176.t1	AT1G76240.1		protein_coding	DUF241 domain protein (DUF241)		Ahg476776	4.16136	2.36607e-05	4.02821	1.01892e-05	2.35934	0.0110463	1.14327	0.722973	3.17598	4.83791	3.77499	1.63315	0.847788	0.553065	1.59185	0.430839
g20399.t1	AT3G53190.1		protein_coding	Pectin lyase-like superfamily protein		Ahg485694	-2.4764	1.02065e-05	-0.146609	0.947009	4.52518	0.0735132	-4.3563	0.145018	2.23237	1.03803	0.888074	0	4.38299	0.52911	0.16252	0
g30781.t1	AT1G53560.1		protein_coding	Ribosomal protein L18ae family		Ahg474484	-6.70476	1.02222e-05	-4.18581	8.52476e-05	-0.432791	0.717381	0.638637	0.750566	0	0.68522	3.77525	6.09986	2.39725	3.04548	3.75378	3.44498
g20170.t1	AT4G15160.1		protein_coding	Bifunctional inhibitor/lipid-transfer protein/seed storage 2S albumin superfamily protein		Ahg493374	-4.00612	0.00283951	2.46278	0.13263	-5.22619	1.02389e-05	-0.904675	0.725801	0.694057	2.998	0.551607	2.70108	3.71322	1.04216	1.25597	4.89788
g09518.t1	AT2G48030.1		protein_coding	DNAse I-like superfamily protein		Ahg322443	0.316372	0.781181	7.25055	1.0261e-05	2.52189	0.267836	-2.46983	0.548544	2.7395	2.95342	0.914496	0	1.66659	0	0.16252	0.626171
g27916.t1	AT5G01740.1		protein_coding	Nuclear transport factor 2 (NTF2) family protein		Ahg486893	2.30774	1.02833e-05	1.67749	0.0430233	3.76252	0.00162478	-0.58839	0.852647	5.56278	4.54167	3.75058	1.5149	3.27361	2.48518	1.70317	3.26095
g18914.t1	AT5G28463.1		protein_coding	transmembrane protein		Ahg344346	-3.19413	1.03092e-05	-0.800116	0.74409	-1.49376	0.35373	-1.28938	0.380211	1.05903	1.12107	1.24314	2.52423	3.41558	2.16781	2.39302	4.44259
g12988.t1	AT1G28330.2	DYL1,AtDRM1,DRM1,DORMANCY-ASSOCIATED PROTEIN 1	protein_coding	dormancy-associated protein-like 1	dormancy-associated protein (DRM1)	Ahg473046	1.31865	0.0677617	-3.19818	0.000458466	-3.08014	1.91127e-05	-3.3675	1.037e-05	5.71934	3.69981	3.98865	3.66458	4.61235	7.87626	5.90026	6.86529
g06760.t2	AT3G14890.1		protein_coding	phosphoesterase		Ahg904413	2.51327	1.04589e-05	1.35339	0.313012	-1.81186	0.101076	0.490781	0.867946	5.58726	3.38994	1.46413	1.73371	3.53825	1.64229	1.86536	1.7994
g14313.t1	AT4G23400.1	PIP1%3B5,PIP1D	protein_coding	plasma membrane intrinsic protein 1%3B5		Ahg492536	-2.027	1.04845e-05	0.327775	0.742746	2.34788	0.00454751	0.442905	0.856078	5.18759	6.40815	6.81835	5.27928	6.95629	5.64019	5.38801	6.87909
g00929.t1	AT4G30720.1	PDE327	protein_coding	FAD/NAD(P)-binding oxidoreductase family protein	Encodes a putative oxidoreductase/electron carrier detected in the chloroplast stroma that is essential to ensure a correct electron flow through the photosynthetic chain and%2C hence%2C photosynthesis efficiency and normal growth. Mutations in the Col-0 allele result in pale green pigmentation and defective growth.	Ahg491679	2.27284	1.05402e-05	1.43555	0.0903945	0.569543	0.672191	0.365309	0.885454	5.35319	3.9792	2.37505	2.35026	3.42434	1.52068	1.79887	3.16971
g04099.t1							0.169236	0.83094	-3.00434	1.08759e-05	-2.60816	0.000185456	0.0774809	0.986805	4.35548	4.01688	5.18756	4.39304	3.77834	4.57558	5.21446	4.22201
g06822.t1	AT3G14230.1	RAP2.2	protein_coding	related to AP2 2	encodes a member of the ERF (ethylene response factor) subfamily B-2 of ERF/AP2 transcription factor family (RAP2.2). The protein contains one AP2 domain. There are 5 members in this subfamily including RAP2.2 AND RAP2.12.	Ahg929203	1.3808	0.00329714	2.92654	1.08777e-05	-0.483795	0.591724	-0.0893431	0.974732	8.10794	9.14162	6.58711	6.88098	6.90763	6.21545	6.40355	7.56525
g19857.t1	AT1G61260.1		protein_coding	cotton fiber (DUF761)		Ahg924903	-3.05334	1.09734e-05	-2.43642	0.00391206	-2.55434	0.000170696	0.71649	0.642575	1.48101	3.24615	4.31785	4.77657	4.01999	6.25647	6.03506	5.75748
g02301.t1	AT1G06550.1		protein_coding	ATP-dependent caseinolytic (Clp) protease/crotonase family protein		Ahg910343	-2.73379	1.11282e-05	-0.7377	0.666251	0.913466	0.656787	-1.75113	0.286218	2.19182	1.41162	1.36381	1.07288	4.81965	1.19711	1.52438	1.77654
g00932.t1	AT1G73980.1	AtTTM1,TTM1,triphosphate tunnel metalloenzyme 1	protein_coding	Phosphoribulokinase / Uridine kinase family		Ahg926777	-0.14562	0.880719	-3.16	1.11543e-05	-1.75239	0.0240012	0.581115	0.717462	3.53038	3.78207	4.78335	5.34483	3.35993	5.57522	5.16619	5.02963
g02352.t1	AT1G06980.1		protein_coding	6%2C7-dimethyl-8-ribityllumazine synthase		Ahg470720	-0.00155852	1	3.82184	1.11845e-05	2.57858	0.0715141	0.677138	0.785802	4.11667	5.40849	2.87323	2.96731	4.58052	1.16143	0.665622	3.06457
g19379.t1	AT5G12440.10		protein_coding	CCCH-type zinc fingerfamily protein with RNA-binding domain-containing protein		Ahg893178	-0.703736	0.642346	-6.3585	1.12127e-05	0.714263	0.792537	-1.28177	0.604895	3.28879	0.459195	2.20741	2.75368	3.9359	3.47531	0.00730741	5.15397
g11392.t2	AT3G53830.4		protein_coding	Regulator of chromosome condensation (RCC1) family protein		Ahg485777	1.08644	0.176886	-3.669	1.16064e-05	-1.04812	0.285572	2.20941	0.0606715	3.55539	3.45973	5.44723	4.95525	2.84671	5.90298	6.06697	3.51738
g11788.t1	AT3G07770.1	Hsp89.1,AtHsp90-6,HEAT SHOCK PROTEIN 90-6,AtHsp90.6,HEAT SHOCK PROTEIN 90.6	protein_coding	HEAT SHOCK PROTEIN 89.1		Ahg928461	-0.417822	0.536664	-3.72279	1.16064e-05	-3.01313	0.000112853	-0.0389645	0.994167	4.84498	3.86886	4.89589	4.87263	5.3603	7.01348	6.89579	5.39119
g10881.t1	AT5G60710.1		protein_coding	Zinc finger (C3HC4-type RING finger) family protein		Ahg324008	0.215221	0.781181	3.25966	1.16414e-05	1.78453	0.0402892	-1.87079	0.0466799	6.66791	6.68733	5.47549	4.42539	6.72862	3.85927	3.27238	6.76225
g08796.t1	AT2G24220.2	PUP5,ATPUP5,purine permease 5	protein_coding	purine permease 5	Member of a family of proteins related to PUP1%2C a purine transporter. May be involved in the transport of purine and purine derivatives such as cytokinins%2C across the plasma membrane.	Ahg343982	-3.45093	1.17059e-05	-1.39375	0.219041	0.228023	0.865664	-1.42586	0.41418	0.901952	2.00645	2.91237	1.63432	3.49599	3.08689	2.63023	3.48417
g05760.t1	AT3G12700.1	NANA	protein_coding	Eukaryotic aspartyl protease family protein	Encodes an aspartic protease has an important regulatory function in chloroplasts that not only influences photosynthetic carbon metabolism but also plastid and nuclear gene expression.	Ahg478632	-1.34506	0.0126511	5.72906	1.20013e-05	1.34823	0.502919	1.69992	0.667333	3.58628	3.3336	1.44652	0.740827	5.56806	0.76219	0.295073	0.430839
g26854.t1	AT4G33790.1	CER4,FAR3,FATTY ACID REDUCTASE 3,G7	protein_coding	Jojoba acyl CoA reductase-related male sterility protein	Encodes an alcohol-forming fatty acyl-CoA reductase%2C involved in cuticular wax biosynthesis. Lines carrying recessive mutations are deficient in primary alcohol and have glossy stem surfaces.	Ahg897209	-0.820353	0.261294	1.68811	0.143896	7.4325	1.20579e-05	1.61008	0.792948	5.27768	5.09134	4.68068	0.100995	6.00513	0.52911	1.04966	0
g12168.t1	AT5G19940.1		protein_coding	Plastid-lipid associated protein PAP / fibrillin family protein		Ahg941545	-2.04015	1.20645e-05	-1.72624	0.0134322	0.586996	0.52875	-1.17171	0.359896	6.28097	6.21065	6.98438	4.93339	8.32285	6.5121	6.24976	6.78342
g29500.t1	AT3G45230.1	APAP1,ARABINOXYLAN PECTIN ARABINOGALACTAN PROTEIN 1	protein_coding	hydroxyproline-rich glycoprotein family protein	Encodes the arabinogalactan protein core of plant cell wall proteoglycan that contains arabinogalactan and cell wall matrix glycan pectin and/or xylan domains.	Ahg484913	-2.78875	1.20645e-05	-0.500576	0.820392	-2.32154	0.16818	4.27998	0.270835	1.74881	0.975826	0.373261	0.772441	4.09248	1.03528	0.16252	0.809837
g00194.t1	AT5G15780.1		protein_coding	Pollen Ole e 1 allergen and extensin family protein		Ahg488422	1.65135	0.0503767	4.24836	1.20742e-05	3.81881	0.0465629	0.683397	0.90819	7.75451	5.08501	3.08853	0.45796	5.66295	0.988439	0.589277	0
g04206.t1	AT2G18960.1	HA1,AHA1,H(+)-ATPase 1,OST2,OPEN STOMATA 2,PMA,PLASMA MEMBRANE PROTON ATPASE	protein_coding	H[+]-ATPase 1	Encodes a plasma membrane proton ATPase. Mutants have a reduced ability to close their stomata in response to drought and are affected in stomatal but not seed responsiveness to ABA.	Ahg480836	0.113061	0.893541	2.79429	1.21637e-05	-1.09402	0.242408	0.216215	0.92126	6.32428	6.84894	4.74686	5.59134	6.24553	3.80833	4.2594	5.46785
g02788.t1	AT5G56550.1	OXS3,ATOXS3,OXIDATIVE STRESS 3	protein_coding	oxidative stress 3	Encodes OXIDATIVE STRESS 3 (OXS3)%26#65292%3B involved in tolerance to heavy metals and oxidative stress.	Ahg888113	-0.17596	0.890217	5.17031	1.23459e-05	2.7944	0.00764787	-1.49566	0.390252	3.10628	3.39931	3.173	1.55154	3.06697	0.842989	1.5329	2.53484
g12921.t2	AT1G27720.1	TAF4B,TAF4,TBP-associated factor 4	protein_coding	TBP-associated factor 4B		Ahg472977	1.98004	1.23464e-05	2.4783	0.0132692	0.150918	0.910128	-0.361256	0.866228	5.04333	3.83113	2.9215	3.19914	3.37548	2.52893	1.75978	3.47248
g00237.t2	AT5G15310.1	MYB16,ATMIXTA,ATMYB16,myb domain protein 16	protein_coding	myb domain protein 16	Member of the R2R3 factor gene family.	Ahg488379	0.918334	0.092135	0.75221	0.553409	8.43805	1.23869e-05	-0.530492	0.901593	5.44196	3.24662	3.77379	0.556579	4.9096	0.980431	1.59185	1.61268
g10862.t1	AT5G60910.1	AGL8,FUL,FRUITFULL	protein_coding	AGAMOUS-like 8	MADS box gene negatively regulated by APETALA1	Ahg950843	4.48908	1.24822e-05	4.28112	0.0214219	1.18589	0.479539	1.62929	0.473725	2.70181	1.86615	1.45408	2.2965	0.756474	0	0.295073	1.70352
g17144.t1	AT4G17260.1		protein_coding	Lactate/malate dehydrogenase family protein		Ahg493149	3.69224	1.25313e-05	3.95208	0.000533112	1.72285	0.0722877	0.603897	0.852458	4.09368	3.5555	3.60338	2.43493	2.26733	1.67913	1.46566	2.9513
g10461.t1	AT4G23690.1	DIR6,AtDIR6,Arabidopsis thaliana dirigent protein 6	protein_coding	Disease resistance-responsive (dirigent-like protein) family protein	Encodes a homodimeric all-beta dirigent protein in the superfamily of calycins. Dirigent proteins impart stereoselectivity on the phenoxy radical coupling reaction yielding optically active lignans from two molecules of coniferyl alcohol.	Ahg945741	-2.8758	1.26173e-05	4.06644	0.0116714	4.04541	0.0849153	3.43019	0.469716	1.99312	2.90308	1.56334	0.526458	3.68315	1.10013	0.959135	0
g02997.t1	AT4G36910.1	LEJ2,CBSX1,CBS domain containing protein 1,CDCP2,CYSTATHIONE [BETA]-SYNTHASE DOMAIN-CONTAINING PROTEIN 2	protein_coding	Cystathionine beta-synthase (CBS) family protein	Encodes a single cystathionine beta-synthase domain-containing protein. Modulates development by regulating the thioredoxin system.	Ahg490898	-1.31784	0.108934	-2.98513	1.27309e-05	-0.0019478	0.999109	-0.852555	0.707224	2.92932	2.44204	3.62892	2.77668	3.64462	3.92588	3.99793	4.31413
g30013.t1	AT2G30520.1	RPT2	protein_coding	Phototropic-responsive NPH3 family protein	light inducible root phototropism 2 encoding a signal transducer of the phototropic response in Arabidopsis	Ahg481966	-0.127536	0.914174	2.70339	1.27309e-05	0.738092	0.549311	-0.84719	0.66097	6.57294	7.11164	5.4843	5.62129	7.90096	4.89074	4.14872	6.79208
g13892.t1	AT2G05632.1		protein_coding	hypothetical protein		Ahg921165	2.97329	1.28304e-05	1.08078	0.33785	0.337966	0.818543	-1.41282	0.450405	4.38199	3.92378	2.51423	1.56066	2.49226	1.77287	1.25597	3.00941
g10039.t1	AT1G05163.1		antisense_long_noncoding_rna	Natural antisense transcript overlaps with AT1G15410			4.12224	6.34666e-05	4.03124	1.30356e-05	1.74215	0.0956482	1.57315	0.268737	7.95893	8.06977	6.89286	6.27294	4.30335	4.28153	4.60125	5.2518
g03003.t1	AT4G36950.1	MAPKKK21	protein_coding	mitogen-activated protein kinase kinase kinase 21	member of MEKK subfamily	Ahg328051	-6.10787	1.31027e-05	-5.16917	0.00371977	-3.4032	0.0153427	3.54374	0.0759486	0.151609	0.603867	4.07594	3.42747	3.63545	4.03487	6.59621	2.31963
g12459.t1	AT2G39030.1	NATA1	protein_coding	Acyl-CoA N-acyltransferases (NAT) superfamily protein	Encodes a protein that acts as an ornithine N-delta-acetyltransferase%2C leading to the formation of N-delta-actetylornithine. This compound is likely used in plant defense and levels of it are increased in Arabidopsis plants in response to MeJA and ABA.	Ahg482922	-3.36212	1.31027e-05	-0.301017	0.853863	-0.27259	0.827429	-1.10423	0.479162	6.06789	7.19566	9.15654	7.42643	9.6938	7.05218	9.5839	8.77381
g27593.t1	AT5G24490.1		protein_coding	30S ribosomal protein		Ahg489312	2.7642	1.31027e-05	2.29899	0.000644849	1.1116	0.215777	-3.96312	8.51319e-05	7.11161	5.79076	4.47937	2.12844	4.98366	3.50302	4.51683	6.21385
g32510.t1	ATMG01120.1	NAD1B,NAD1,NADH DEHYDROGENASE 1	protein_coding	NADH dehydrogenase 1B	Encodes subunit of mitochondrial NAD(P)H dehydrogenase that is trans-spliced from three precursors%2C NAD1A%2C NAD1B%2C and NAD1C.	Ahg491392	7.08423	1.31027e-05	0.00842237	0.995976	-1.37454	0.27964	5.46731	0.00947814	2.51463	2.58686	1.78914	3.68606	0.295549	3.53934	1.62828	2.15553
g13283.t1	AT5G18130.1		protein_coding	transmembrane protein		Ahg488679	-2.44024	1.34923e-05	-2.38197	0.0106449	-0.493659	0.592258	1.43545	0.420673	2.80082	5.20198	7.22658	9.1161	4.9243	7.49782	7.16561	8.53221
g10164.t1	AT1G14360.1	UTR3,ATUTR3	protein_coding	UDP-galactose transporter 3		Ahg920325	-0.471205	0.565798	-3.15961	1.3697e-05	-2.91625	0.00107834	1.70518	0.291994	4.2534	4.96922	5.6773	6.54857	4.73585	7.35848	8.13436	5.43215
g00453.t1	AT4G34750.1	SAUR49,SMALL AUXIN UPREGULATED RNA 49	protein_coding	SAUR-like auxin-responsive protein family		Ahg491180	0.875151	0.172849	4.31257	1.37779e-05	0.795054	0.624757	-1.22389	0.414836	4.60224	5.45029	2.73079	2.57584	4.04226	1.77889	2.30146	3.74418
g15185.t1	AT1G52120.1		protein_coding	Mannose-binding lectin superfamily protein		Ahg906278	0.922945	0.599336	7.17337	1.37779e-05	1.30417	0.651258	4.71082	0.0100455	1.13612	2.88329	0.721149	2.83514	1.33284	0.903763	0.16252	1.18184
g24460.t1	AT2G41560.1	ACA4	protein_coding	autoinhibited Ca(2+)-ATPase%2C isoform 4	Encodes a calmodulin-regulated Ca(2+)-ATPase that improves salt tolerance in yeast. Localized to the vacuole. Lesion mimic phenotype when mutation in the gene is combined with a mutation in ACA11. Lesion mimic phenotype of double knockout can be suppressed by nutritional supplements that increase anion levels (e.g. 15 mM Nitrate%2C Chloride%2C or Phosphate).	Ahg483236	0.237224	0.80905	4.96236	1.37779e-05	3.3118	0.0251766	0.456223	0.884558	3.70344	4.18754	3.4292	2.72636	4.04965	1.28363	1.38783	4.27873
g18804.t1	AT1G30700.1		protein_coding	FAD-binding Berberine family protein		Ahg922138	-2.64699	0.315045	-5.51434	0.000653653	-4.71278	1.38348e-05	0.163357	0.966532	0.213621	0.273155	0.956881	5.26156	1.41873	3.07406	3.02475	5.36176
g04018.t1	AT1G72610.1	GER1,ATGER1,A. THALIANA GERMIN-LIKE PROTEIN 1,GLP1,GERMIN-LIKE PROTEIN 1	protein_coding	germin-like protein 1	germin-like protein (GLP1)	Ahg476393	0.42896	0.505581	4.77225	1.38847e-05	4.65508	0.00114365	-0.899375	0.698903	11.2053	10.967	8.75032	5.39468	10.8978	4.56249	3.40247	7.32689
g18032.t1	AT2G43620.1		protein_coding	Chitinase family protein		Ahg483473	2.57437	0.000151118	-0.0741428	0.971044	-0.121369	0.947061	-3.50186	1.40856e-05	6.38349	5.7023	4.04099	3.70698	3.89996	3.15289	3.25588	4.77716
g03359.t1	AT2G34620.1		protein_coding	Mitochondrial transcription termination factor family protein		Ahg497370	-2.3821	1.42812e-05	-1.39161	0.165482	2.56261	0.0265613	-0.492163	0.877013	2.89976	2.56946	3.90442	1.40841	5.44741	2.29789	2.97096	2.4085
g08287.t1	AT4G04077.1		antisense_long_noncoding_rna	Natural antisense transcript overlaps with AT4G04078	Potential natural antisense gene%2C locus overlaps with AT4G04078	Ahg355136	-3.24918	1.42812e-05	-1.8427	0.0602184	0.98339	0.407597	-0.49462	0.830708	1.93369	4.29595	5.59373	3.21147	5.11886	4.83749	6.86547	5.18083
g09744.t1	AT2G45920.1		protein_coding	U-box domain-containing protein		Ahg483732	2.57943	1.42812e-05	1.23762	0.291964	1.22694	0.310469	4.58968	0.00135544	4.08048	3.77936	4.24458	6.09916	1.76883	2.57302	2.41281	2.55608
g27558.t1	AT1G31335.1		protein_coding	transmembrane protein		Ahg473639	-0.589412	0.631794	-5.11971	1.45519e-05	-2.16302	0.00505015	-2.38281	0.412674	2.08727	1.19853	2.39987	0.193565	2.95258	5.04602	3.74823	1.70352
g04550.t1	AT4G27120.1		protein_coding	DDRGK domain protein		Ahg492083	0.876145	0.162229	3.07633	1.48749e-05	1.72707	0.035946	0.0621305	0.984452	6.88504	7.45134	6.4325	6.21519	6.14196	4.98267	6.41397	6.66638
g20908.t1	AT4G40065.1		other_rna	other_RNA		Ahg900434	0.561107	0.490741	3.19061	1.49865e-05	1.07977	0.230921	-0.398496	0.915975	6.6049	7.15041	5.99849	4.40506	6.56742	3.07596	4.55916	5.88311
g32411.t1	AT5G05110.1		protein_coding	Cystatin/monellin family protein		Ahg939927	0.295724	0.831113	-3.17288	1.49865e-05	-1.97744	0.00548347	-0.998506	0.636688	3.77248	2.94758	3.09697	2.51039	4.10589	5.06169	3.9019	1.55988
g09456.t1	AT5G53970.1	TAT7	protein_coding	Tyrosine transaminase family protein	encodes tyrosine aminotransferase which is strongly induced upon aging and coronatine treatment	Ahg950020	2.18023	1.49872e-05	0.699077	0.419352	0.250939	0.825688	2.27394	0.22518	4.89525	4.85987	4.10624	6.19522	2.64844	3.85305	2.46911	4.46064
g24019.t1	AT3G23810.1	SAHH2,ATSAHH2,S-ADENOSYL-L-HOMOCYSTEINE (SAH) HYDROLASE 2	protein_coding	S-adenosyl-l-homocysteine (SAH) hydrolase 2		Ahg479893	-2.06595	1.50701e-05	1.1905	0.144764	1.94747	0.107626	-2.36594	0.101938	5.34027	5.42978	4.64478	1.99242	7.41225	2.87848	2.54388	3.85778
g01564.t1	AT1G80780.3		protein_coding	Polynucleotidyl transferase%2C ribonuclease H-like superfamily protein		Ahg933769	-0.851136	0.106209	-2.8501	1.52404e-05	-0.501015	0.582264	0.282194	0.893942	4.30392	4.08393	5.63523	5.65349	5.00656	5.94977	5.35782	5.68008
g22331.t1	AT2G24762.1	GDU4,AtGDU4,glutamine dumper 4	protein_coding	glutamine dumper 4	Encodes a member of the GDU (glutamine dumper) family proteins involved in amino acid export: At4g31730 (GDU1)%2C At4g25760 (GDU2)%2C At5g57685 (GDU3)%2C At2g24762 (GDU4)%2C At5g24920 (GDU5)%2C At3g30725 (GDU6) and At5g38770 (GDU7).	Ahg481335	-0.751988	0.235989	1.76941	0.0994195	2.04527	0.0838783	-4.82971	1.5523e-05	4.65938	4.32475	3.78969	0.488081	4.86055	1.59956	1.70317	4.172
g24153.t2	AT5G57180.2	CIA2	protein_coding	chloroplast import apparatus 2	Transcription regulator responsible for specific upregulation of the translocon genes atToc33 and atToc75 in leaves. Involved in protein import into chloroplast.	Ahg495815	0.471788	0.424452	0.0491937	0.971722	-0.341161	0.753166	-3.6095	1.5523e-05	6.53492	5.93284	3.94593	3.16519	6.33317	5.54333	3.43268	6.62091
g07850.t1	AT5G47560.1	TDT,ATSDAT,ATTDT,TONOPLAST DICARBOXYLATE TRANSPORTER	protein_coding	tonoplast dicarboxylate transporter	Encodes a tonoplast malate/fumarate transporter.	Ahg494217	2.05689	0.000117483	3.1728	1.56139e-05	2.51092	0.00397712	-0.672207	0.75527	8.3857	9.72103	8.5007	6.60043	7.10717	5.71091	6.76193	7.592
g06911.t1	AT3G13662.1		protein_coding	Disease resistance-responsive (dirigent-like protein) family protein		Ahg318143	-1.67487	0.0279251	-6.61872	1.56811e-05	-3.84617	0.000447982	-4.09524	0.148549	3.05906	0.193241	0.981292	0.108934	3.85906	0.998524	3.8969	0
g05363.t1	AT3G62310.1		protein_coding	RNA helicase family protein		Ahg349295	-1.01853	0.10884	-1.90969	0.00450006	-2.61548	1.57834e-05	0.726119	0.711213	3.24681	4.09439	3.11727	4.78093	4.28892	4.88113	4.2609	4.7594
g00514.t1	AT4G34230.1	CAD5,ATCAD5,cinnamyl alcohol dehydrogenase 5,CAD-5,cinnamyl alcohol dehydrogenase 5	protein_coding	cinnamyl alcohol dehydrogenase 5	Encodes a catalytically active cinnamyl alcohol dehydrogenase which uses p-coumaryl aldehyde as a preferred substrate. It can also use sinapyl%2C caffeyl%2C coniferyl and d-hydroxyconiferyl aldehydes as substrates.	Ahg944486	-1.50513	0.00228421	-3.29242	1.58095e-05	-2.29746	0.00675174	-0.660802	0.687884	3.32389	3.83236	5.65371	6.59726	4.79672	6.97792	7.09698	7.12506
g03059.t1	AT4G36648.1		other_rna	other_RNA	Unknown gene		-1.46284	0.0315738	-3.80181	1.5935e-05	-2.07221	0.00269288	0.777074	0.638102	4.46141	3.2016	6.11117	7.00877	5.42264	6.00827	6.02616	6.36113
g19816.t1	AT1G61640.1		protein_coding	Protein kinase superfamily protein		Ahg475162	-0.456112	0.648088	-1.72796	0.112834	-3.07389	1.60155e-05	0.653254	0.776033	2.34305	2.14485	2.0461	3.00751	2.67481	3.90468	3.44001	2.30683
g01123.t1	AT1G75770.1		protein_coding	hypothetical protein		Ahg909198	-0.647841	0.456763	-3.45763	1.61207e-05	-0.183438	0.899283	-2.2246	0.0529421	3.10369	2.09102	3.03985	1.96284	3.86026	4.06225	3.38091	3.18242
g23541.t1	AT2G04030.1	CR88	protein_coding	Chaperone protein htpG family protein	Encodes a chloroplast-targeted 90-kDa heat shock protein located in the stroma involved in red-light mediated deetiolation response and crucial for protein import into the chloroplast stroma. Mutants are resistant to chlorate%2C have elongated hypocotyls in light%2C and affect the expression of NR2%2C CAB%2C and RBCS but NOT NR1 and NiR.	Ahg484305	-0.689098	0.233223	-3.60695	1.61207e-05	-1.97032	0.0389822	-0.785918	0.707464	8.30675	7.33941	8.88575	8.14621	9.22889	10.3987	10.0494	9.56938
g16149.t1	AT3G17611.1	RBL14,ATRBL10,RHOMBOID-like protein 10,ATRBL14,RHOMBOID-like protein 14,RBL10,RHOMBOID-like protein 10	protein_coding	RHOMBOID-like protein 14		Ahg929616	0.237543	0.781744	-3.38757	0.000117803	-3.27689	1.61289e-05	1.87582	0.0859955	3.76915	3.92515	4.32785	5.29208	3.70334	6.97545	6.44978	4.73913
g03811.t1	AT1G70700.3	TIFY7	protein_coding	TIFY domain/Divergent CCT motif family protein	JAZ9 is a protein presumed to be involved in jasmonate signaling. JAZ9 transcript levels rise in response to a jasmonate stimulus. JAZ9 can interact with the COI1 F-box subunit of an SCF E3 ubiquitin ligase in a yeast-two-hybrid assay only in the presence of jasmonate-isoleucine (JA-ILE) or coronatine. The Jas domain appears to be important for JAZ9-COI1 interactions in the presence of coronatine…	Ahg476200	-2.81003	1.62016e-05	-0.0577133	0.969853	-1.50759	0.165755	-1.73612	0.104691	4.95002	5.71348	6.82993	4.45304	7.17122	4.14882	8.3905	6.1552
g23918.t1	AT2G21130.1		protein_coding	Cyclophilin-like peptidyl-prolyl cis-trans isomerase family protein		Ahg480962	1.91489	1.62175e-05	0.309544	0.752248	-1.05609	0.152791	-0.354468	0.900404	7.37743	5.51402	4.87234	5.45289	4.96096	5.0416	4.17544	5.48419
g00357.t1	AT4G35560.2	DAW1	protein_coding	Transducin/WD40 repeat-like superfamily protein	Target promoter of the male germline-specific transcription factor DUO1.	Ahg491090	-0.433057	0.734884	-4.13038	1.6257e-05	0.0717865	0.968374	0.386103	0.935957	2.17848	0.964402	3.02993	1.03477	2.48927	2.54803	2.60162	2.07544
g16364.t1	AT2G05510.1		protein_coding	Glycine-rich protein family		Ahg930858	1.84367	0.000112896	-0.208955	0.889828	1.04096	0.473275	-4.19769	1.63133e-05	12.6402	10.2417	11.2765	6.92206	10.8832	9.88489	10.6752	11.3302
g23077.t1	AT4G30760.1		protein_coding	Putative endonuclease or glycosyl hydrolase		Ahg890638	0.0458258	0.964869	-2.52834	0.00490706	-2.67507	1.64082e-05	0.0849642	0.977637	5.6364	5.23937	5.03176	6.98697	6.23498	7.10712	6.32314	6.36064
g19328.t1	AT5G13710.1	SMT1,CPH,CEPHALOPOD	protein_coding	sterol methyltransferase 1	SMT1 controls the level of cholesterol in plants	Ahg940836	-0.00360764	0.99924	3.36075	1.65082e-05	1.0037	0.29828	0.262586	0.901664	4.58469	5.44902	4.39717	5.02557	4.55648	2.69008	2.83931	5.0617
g00234.t1	AT5G15350.1	ENODL17,AtENODL17	protein_coding	early nodulin-like protein 17		Ahg941021	-2.28546	1.65495e-05	-0.30435	0.762668	-1.30505	0.129018	-0.114166	0.970845	5.08773	5.01969	4.72376	3.01871	7.51567	5.25649	3.9635	3.41355
g22807.t1	AT3G60040.3		protein_coding	F-box family protein		Ahg324460	-0.587382	0.468633	-2.70253	1.70694e-05	-2.69952	3.18162e-05	0.546196	0.747736	2.62202	3.16658	3.51341	4.68178	3.5245	5.45865	4.9566	4.61732
g10209.t1	AT4G26100.1	CK1,CKL1	protein_coding	casein kinase 1	Encodes a member of the casein kinase 1 protein family that is expressed in punctate particles at the cell periphery suggesting possible plasmodesmatal localization.	Ahg492204	-0.330093	0.619999	-0.811482	0.320924	-2.69046	1.72945e-05	1.524	0.353578	4.40458	4.52126	4.3683	4.78401	4.36865	4.72837	5.38678	4.60281
g24480.t1	AT2G41360.1		protein_coding	galactose oxidase/kelch repeat protein		Ahg934962	-0.252656	0.842341	-3.24699	1.7405e-05	-2.35684	0.00386612	-0.0107908	1	1.92093	2.15541	3.14428	4.71645	2.73493	5.02409	4.74123	4.64053
g13706.t1	AT1G22985.1	CRF7	protein_coding	Integrase-type DNA-binding superfamily protein	encodes a member of the ERF (ethylene response factor) subfamily B-5 of ERF/AP2 transcription factor family. The protein contains one AP2 domain. There are 7 members in this subfamily.	Ahg472549	-0.842173	0.334661	-0.185651	0.888881	-2.68164	1.77723e-05	1.74956	0.255055	2.11663	3.21642	3.20821	5.2851	2.39827	4.07654	4.6695	3.88733
g09448.t1	AT5G54040.1		protein_coding	Cysteine/Histidine-rich C1 domain family protein		Ahg950025	-6.55348	1.78915e-05	2.90968	0.12736	-0.730352	0.724151	0.400358	0.919761	0.151609	2.11579	0.825686	1.44833	2.44099	0.569114	0.886114	1.49197
g14823.t1	AT1G67865.1		protein_coding	hypothetical protein		Ahg926058	-3.72225	1.80716e-05	-2.93066	0.00542965	-0.839333	0.380319	0.619273	0.779366	3.25167	8.24768	8.6175	8.30826	7.99149	9.54699	9.20242	9.13614
g15779.t1	AT5G04090.6		protein_coding	histidine-tRNA ligase		Ahg487187	-0.405535	0.572963	-0.970268	0.191836	-2.64768	1.81793e-05	-0.256996	0.899673	3.61034	4.01988	3.96983	3.92651	4.30315	5.23005	4.67806	4.66668
g28669.t1	AT2G25350.2		protein_coding	Phox (PX) domain-containing protein		Ahg320337	-0.155025	0.878418	-3.06927	2.72446e-05	-2.71566	1.83688e-05	0.754217	0.660679	3.66586	3.73539	4.48516	5.38313	3.63594	6.22932	5.17492	5.13302
g25668.t1	AT4G08870.1	ARGAH2	protein_coding	Arginase/deacetylase superfamily protein	Encodes one of the two arginase in the genome. Gene expression is enhanced by methyl jasmonate treatment. It is involved in the defense response to B.cinerea.	Ahg489781	-3.43225	1.87372e-05	-3.07713	0.000768037	-2.19807	0.0151514	-2.07652	0.0723188	2.58243	3.76652	5.75232	2.93377	5.18215	5.1687	9.52235	4.0095
g31698.t1	AT5G10760.1	AED1,APOPLASTIC, EDS1-DEPENDENT 1	protein_coding	Eukaryotic aspartyl protease family protein		Ahg940548	-0.470017	0.701941	3.44414	1.8788e-05	3.485	7.43801e-05	0.89704	0.691579	1.71736	6.28822	5.49117	4.66268	2.12635	2.05573	1.79959	3.12316
g09377.t1	AT5G54610.1	ANK,BDA1,bian da 2 (becoming big in Chinese)	protein_coding	ankyrin	Induced in response to Salicylic acid. Belongs to the ankyrin repeat protein family.		-2.03846	1.88169e-05	-2.26826	0.0245733	0.556719	0.550456	0.456772	0.881137	4.57425	5.83806	7.47897	5.42893	6.58842	5.85631	6.65855	6.86179
g12645.t1	AT2G40570.1		protein_coding	initiator tRNA phosphoribosyl transferase family protein		Ahg483113	-3.66194	1.89111e-05	-1.11092	0.38437	-0.898091	0.555572	-0.269431	0.935957	0.480326	1.83258	1.25936	1.86423	2.38212	1.63822	0.886114	1.8568
g05103.t1	AT1G10140.1		protein_coding	Uncharacterized conserved protein UCP031279		Ahg919785	1.55154	0.285337	3.71025	1.89651e-05	-1.58263	0.275419	2.21621	0.273235	1.70547	4.9395	4.62024	6.78635	1.89532	2.84511	3.86328	4.77919
g23613.t1	AT2G03310.1		protein_coding	transmembrane protein		Ahg936117	-2.22237	1.90189e-05	-2.05252	0.00412324	-1.21613	0.147012	-1.77771	0.184762	2.67062	3.82237	3.95304	2.86066	4.73163	5.68154	4.82502	6.40861
g08531.t1	AT1G65480.2	FT,RSB8,REDUCED STEM BRANCHING 8	protein_coding	PEBP (phosphatidylethanolamine-binding protein) family protein	FT%2C together with LFY%2C promotes flowering and is antagonistic with its homologous gene%2C TERMINAL FLOWER1 (TFL1). FT is expressed in leaves and is induced by long day treatment. Either the FT mRNA or protein is translocated to the shoot apex where it induces its own expression. Recent data suggests that FT protein acts as a long-range signal. FT is a target of CO and acts upstream of SOC1.	Ahg925616	3.27106	0.0665417	5.16664	1.90379e-05	4.9456	4.86564e-05	4.76961	0.00134799	1.23977	5.82579	6.19867	4.06727	0	2.10626	1.20805	0.69871
g24187.t1	AT3G29575.1	AFP3	protein_coding	ABI five binding protein 3		Ahg926219	1.33734	0.153249	-2.8402	1.91348e-05	-2.10527	0.00348209	2.10656	0.243047	3.47161	3.15937	5.18633	5.56815	2.69376	4.81081	6.77924	4.28899
g25498.t1	AT3G44150.1		protein_coding	Expp1 protein		Ahg897167	-2.77263	1.93145e-05	-2.27001	0.0542544	2.55203	0.121104	1.97233	0.624381	1.96767	1.26792	1.90128	0.88701	4.36333	1.52821	1.05351	1.42259
g14702.t1	AT1G68840.1	RAV2,AtRAV2,EDF2,ETHYLENE RESPONSE DNA BINDING FACTOR 2,RAP2.8,RELATED TO AP2 8,TEM2,TEMPRANILLO 2	protein_coding	related to ABI3/VP1 2	Rav2 is part of a complex that has been named %60regulator of the (H+)-ATPase of the vacuolar and endosomal membranes' (RAVE)	Ahg476011	3.4117	1.96964e-05	3.41541	0.0160074	-2.41792	0.0519272	-0.418736	0.899338	3.47163	2.67	0.850685	2.41062	2.75306	0.659349	1.90598	4.18439
g09608.t1	AT3G62260.2		protein_coding	Protein phosphatase 2C family protein		Ahg486731	0.601545	0.584326	-2.06195	0.012127	-3.28365	1.98093e-05	1.46349	0.394359	2.42872	2.84474	3.94216	3.1409	1.85826	4.77867	5.53613	2.94058
g30244.t1	AT1G61667.2		protein_coding	serine protease%2C putative (Protein of unknown function%2C DUF538)		Ahg907284	0.220745	0.772018	3.5065	1.984e-05	3.94799	0.000249913	-0.684487	0.800483	4.57919	4.94779	4.03137	2.32228	4.29781	1.47307	1.29894	3.94682
g09706.t1	AT2G46230.1		protein_coding	PIN domain-like family protein		Ahg322277	0.0359272	0.973593	-1.7772	0.0242679	-3.18791	2.03617e-05	0.924401	0.588511	3.51522	3.65965	2.53252	3.23907	3.41839	4.72894	4.36773	3.28219
g07133.t1	AT2G28200.1		protein_coding	C2H2-type zinc finger family protein		Ahg481690	0.492124	0.770132	4.06142	2.03772e-05	3.39113	0.0889575	2.47624	0.215081	1.54792	4.39874	1.49961	3.39415	1.36984	0.868448	0.734656	1.66015
g31400.t1	AT4G21940.2	CPK15	protein_coding	calcium-dependent protein kinase 15	member of Calcium Dependent Protein Kinase	Ahg354567	3.22562	2.0782e-05	-0.177559	0.895231	-0.717301	0.554056	0.8094	0.735134	4.17657	3.36422	2.26079	2.61285	2.84745	2.68396	2.46459	2.56997
g24190.t1	AT3G29670.1	PMAT2	protein_coding	HXXXD-type acyl-transferase family protein	Encodes a malonyltransferase that may play a role in phenolic xenobiotic detoxification.	Ahg896925	-3.78502	2.09874e-05	-2.3936	0.147133	0.614345	0.65351	-0.15684	0.948957	0.855854	1.15089	3.26619	4.75359	3.67009	2.90027	2.60728	5.1623
g31401.t1	AT4G21950.1		protein_coding	hypothetical protein		Ahg354566	-2.78467	2.10424e-05	-1.74595	0.029767	-0.633818	0.481181	-0.231199	0.910273	2.05308	3.55639	4.23107	4.96233	4.27509	3.11502	3.23193	5.4805
g30133.t1	AT3G24060.1		protein_coding	Plant self-incompatibility protein S1 family		Ahg930491	-3.96561	2.16121e-05	-3.00044	0.129289	0.757996	0.699857	-3.29212	0.295291	0.907583	0.540027	1.25018	0.15313	3.587	0.771669	1.03149	1.2726
g21813.t1	AT4G22010.1	sks4	protein_coding	SKU5 similar 4		Ahg945946	-0.308284	0.645803	7.0468	2.16618e-05	2.97182	0.198415	2.5213	0.667892	4.39357	2.78291	1.05397	0.318782	4.53232	0.12833	0	0
g01689.t1	AT1G02150.1		protein_coding	Tetratricopeptide repeat (TPR)-like superfamily protein		Ahg918726	1.87352	2.20295e-05	1.97046	0.00221426	1.54869	0.034175	-0.0242896	0.995497	6.86707	6.09121	5.38141	4.13439	4.96118	2.70269	4.16911	4.51961
g22650.t1	AT4G17870.1	PYR1,RCAR11,regulatory component of ABA receptor 11	protein_coding	Polyketide cyclase/dehydrase and lipid transport superfamily protein	Encodes a member of the PYR (pyrabactin resistance )/PYL(PYR1-like)/RCAR (regulatory components of ABA receptor) family proteins with 14 members. PYR/PYL/RCAR family proteins function as abscisic acid sensors. Mediate ABA-dependent regulation of protein phosphatase 2Cs ABI1 and ABI2.	Ahg946428	-0.812036	0.189293	3.45388	2.20852e-05	0.601674	0.55143	0.910045	0.608286	4.21458	6.04035	5.41904	6.47163	5.29071	2.7553	4.34097	6.16732
g14609.t1	AT2G02100.1	LCR69,PDF2.2	protein_coding	low-molecular-weight cysteine-rich 69	Predicted to encode a PR (pathogenesis-related) protein. Belongs to the plant defensin (PDF) family with the following members: At1g75830/PDF1.1%2C At5g44420/PDF1.2a%2C At2g26020/PDF1.2b%2C At5g44430/PDF1.2c%2C At2g26010/PDF1.3%2C At1g19610/PDF1.4%2C At1g55010/PDF1.5%2C At2g02120/PDF2.1%2C At2g02100/PDF2.2%2C At2g02130/PDF2.3%2C At1g61070/PDF2.4%2C At5g63660/PDF2.5%2C At2g02140/PDF2.6%2C At5g3833…	Ahg484136	2.27156	2.24112e-05	1.76132	0.0346618	0.512125	0.762015	-4.17199	0.000454076	8.79182	5.09255	3.77295	0.602375	5.14119	2.7626	1.78069	3.56737
g27721.t1	AT1G75640.1		protein_coding	Leucine-rich receptor-like protein kinase family protein		Ahg926950	-0.164452	0.930428	0.317293	0.893806	-3.44672	2.31022e-05	0.906743	0.782479	1.92635	1.34199	1.65407	3.21055	2.72215	2.6223	2.17693	2.88306
g04172.t1	AT4G30530.1	GGP1	protein_coding	Class I glutamine amidotransferase-like superfamily protein	Encodes a gamma-glutamyl peptidase%2C outside the GGT family%2C that can hydrolyze gamma-glutamyl peptide bonds.	Ahg491698	-2.07344	2.34167e-05	-0.716346	0.420136	-0.887417	0.460833	0.624512	0.775748	6.15562	7.03444	8.53591	8.143	8.0364	7.14324	8.9671	8.22708
g10873.t1	AT5G60790.1	ABCF1,ATGCN1,ARABIDOPSIS THALIANA GENERAL CONTROL NON-REPRESSIBLE 1,GCN1,GENERAL CONTROL NON-REPRESSIBLE 1	protein_coding	ABC transporter family protein	member of GCN subfamily	Ahg332329	-0.264944	0.710004	-1.47029	0.0535225	-2.61427	2.38292e-05	0.137317	0.961001	6.22955	6.4196	6.29295	7.38409	6.75115	7.18636	7.53751	7.57624
g22413.t1	AT5G41080.1	GDPD2,AtGDPD2	protein_coding	PLC-like phosphodiesterases superfamily protein	Encodes a member of the glycerophosphodiester phosphodiesterase (GDPD) family.	Ahg493869	-5.79565	0.00782111	-4.91784	2.38402e-05	-0.0923795	0.959091	2.70172	0.0768825	0	0.660216	4.69271	6.40468	0.703619	3.58134	3.1861	5.17493
g09653.t1	AT2G46710.1	ROPGAP3	protein_coding	Rho GTPase activating protein with PAK-box/P21-Rho-binding domain-containing protein		Ahg483835	-0.800769	0.398888	5.67795	2.39483e-05	2.11313	0.155661	1.01573	0.851255	2.23524	3.16807	1.71884	0.440093	3.43169	0.12833	0.800721	0.430839
g13845.t1	AT1G20010.1	TUB5	protein_coding	tubulin beta-5 chain	beta tubulin	Ahg472226	-0.100326	0.915878	3.37559	2.40477e-05	3.91774	0.00200186	-1.60671	0.382237	7.66725	5.7668	4.7439	1.18812	7.82581	2.07628	2.82475	3.65016
g20132.t1	AT4G14900.1		protein_coding	FRIGIDA-like protein		Ahg946855	0.827806	0.181876	2.57856	2.43661e-05	0.979852	0.248648	0.898462	0.522904	5.13578	5.97194	4.75842	5.55961	4.27453	3.42756	3.63739	4.68566
g10010.t1	AT1G15710.1		protein_coding	prephenate dehydrogenase family protein		Ahg920474	-1.93186	2.43999e-05	-0.996427	0.351017	0.233365	0.856613	-1.64774	0.173609	3.71462	2.71414	4.2913	2.26607	5.46136	2.95639	4.47989	4.04425
g17748.t2	AT1G61820.1	BGLU46	protein_coding	beta glucosidase 46		Ahg475147	-2.76705	2.43999e-05	-1.6068	0.149446	1.30031	0.412934	1.33762	0.761858	1.17989	1.93155	2.21119	2.04527	3.73989	0.827425	2.0036	1.88055
g29977.t1	AT1G51370.1		protein_coding	F-box/RNI-like/FBD-like domains-containing protein		Ahg917012	-0.658235	0.430109	-2.71325	2.44535e-05	-0.490064	0.652018	-1.77134	0.165339	2.82919	4.92522	4.55118	3.53519	3.56146	5.95714	3.98146	5.18613
g03251.t1	AT2G33530.1	scpl46	protein_coding	serine carboxypeptidase-like 46		Ahg482299	0.890219	0.114722	3.26567	2.44894e-05	3.60859	6.64389e-05	-1.14025	0.440218	6.95314	7.39833	6.59322	3.94133	6.32969	2.96254	3.74599	5.04091
g27009.t1	AT1G64660.1	MGL,ATMGL,methionine gamma-lyase	protein_coding	methionine gamma-lyase	Encodes a functional methionine gamma-lyase%2C a cytosolic enzyme catalyzes the degradation of methionine into methanethiol%2C alpha-ketobutyrate and ammonia. The catabolism of excess methionine is important to methionine homeostasis.	Ahg914030	-0.361685	0.705385	-4.19209	2.44894e-05	-2.37878	0.0343725	-0.87076	0.730401	4.77451	2.03453	3.24498	2.48021	4.60857	4.00199	5.68877	4.43288
g23407.t1	AT2G14160.1		protein_coding	RNA-binding (RRM/RBD/RNP motifs) family protein		Ahg905753	-0.494746	0.686942	-3.60161	2.45259e-05	-0.619004	0.717857	5.0136	0.0226003	4.39265	3.97925	4.72045	3.41063	4.01983	7.01444	3.20035	2.09587
g26985.t1	AT1G64490.1		protein_coding	DEK%2C chromatin associated protein		Ahg474898	1.94852	2.45336e-05	1.52808	0.0565314	1.56834	0.0574984	1.20631	0.487598	5.14026	5.11917	4.38145	3.3882	2.94188	3.47184	2.6241	3.0462
g02611.t1	AT1G08207.1		long_noncoding_rna			Ahg947872	0.108094	0.91696	3.48112	2.47888e-05	1.93735	0.0250112	1.66512	0.136005	7.68954	6.44309	6.12474	5.36149	7.08969	2.44392	3.62627	4.69653
g28004.t1	AT3G45650.2	NAXT1,AtNPF2.7,NPF2.7,NRT1/ PTR family 2.7	protein_coding	nitrate excretion transporter1	Encodes a nitrate efflux transporter NAXT1 (for NITRATE EXCRETION TRANSPORTER1). Localized to the plasma membrane. NAXT1 belongs to a subclass of seven NAXT members from the large NITRATE TRANSPORTER1/PEPTIDE TRANSPORTER family and is mainly expressed in the cortex of mature roots.	Ahg323231	0.0669091	0.96486	7.17741	2.49449e-05	2.24807	0.375021	2.14081	0.214867	2.8912	2.85382	0.93934	2.95259	3.13864	0.273183	0.16252	2.07544
g12025.t1	AT5G20935.1	CRR42	protein_coding	DUF3148 family protein		Ahg489002	0.61819	0.335661	2.21064	0.00684295	4.17023	2.53054e-05	-2.23829	0.183105	5.14779	5.48698	4.75219	1.43604	4.82321	1.52089	2.48694	3.71801
g24374.t1	AT1G65730.1	YSL7	protein_coding	YELLOW STRIPE like 7	Arabidopsis thaliana metal-nicotianamine transporter YSL4	Ahg475677	-3.64778	2.54666e-05	1.58312	0.157735	0.0643482	0.96781	1.35276	0.511396	0.559651	4.03276	4.80792	7.97826	3.33517	2.12679	2.26225	4.95118
g06706.t1	AT3G15356.1		protein_coding	Legume lectin family protein		Ahg478968	-5.32606	2.55948e-05	-4.28888	0.0370932	-2.75463	0.109861	0.272854	0.963974	0.151609	0.437495	0.373261	1.04289	3.74712	1.28102	1.50678	3.04749
g07187.t1	AT5G66110.1	HIPP27	protein_coding	Heavy metal transport/detoxification superfamily protein		Ahg497005	-2.80409	0.351518	-6.45302	2.60124e-05	-2.29825	0.190449	1.38345	0.775748	0	0.422205	0.525522	0.576365	0.351704	4.02929	1.71063	1.17323
g08516.t1						Ahg931581	-0.342985	0.897154	-0.0572505	0.977175	-1.84078	0.0681087	8.96571	2.64787e-05	2.42523	2.91769	2.52185	4.25061	3.3194	3.447	3.82673	2.34864
g10953.t1	AT5G59990.1		protein_coding	CCT motif family protein		Ahg950749	-0.0837028	0.978519	5.75415	0.00959016	5.91201	0.00598753	-4.46925	2.64787e-05	0.952836	1.40545	1.96951	0.646291	1.10836	0.229529	2.27538	2.8662
g01803.t1	AT1G01240.1		protein_coding	transmembrane protein		Ahg470152	1.88758	2.65569e-05	-0.950329	0.262512	-1.12417	0.170471	1.5379	0.530197	5.23315	5.11713	4.69885	6.73239	3.56191	5.8141	4.43723	5.75352
g12244.t1	AT3G08495.1		long_noncoding_rna			Ahg915671	2.00167	2.6608e-05	1.52233	0.116213	-0.512848	0.699857	-0.473781	0.850928	10.0435	8.73683	8.20283	8.97975	8.4988	7.51042	7.96024	9.29242
g03616.t1	AT2G36250.1	FTSZ2-1	protein_coding	Tubulin/FtsZ family protein	Encodes one of two FtsZ proteins%2C tubulin-like proteins%2C in Arabidopsis. It is involved in chloroplast division.	Ahg952291	-2.24498	0.268565	-0.554727	0.725515	-3.03001	2.66101e-05	0.891027	0.595863	0.480436	2.38786	2.71736	3.52945	1.62332	3.25423	1.04966	1.49197
g02408.t1	AT1G07470.1		protein_coding	Transcription factor IIA%2C alpha/beta subunit		Ahg470774	2.02805	2.66346e-05	1.09424	0.322935	0.155715	0.893856	1.64247	0.220842	4.84685	4.89212	3.87318	3.91323	2.90133	3.2049	2.90428	3.97352
g10435.t1	AT4G23920.1	UGE2,ATUGE2,UDP-GLC 4-EPIMERASE 2	protein_coding	UDP-D-glucose/UDP-D-galactose 4-epimerase 2	Encodes a protein with UDP-D-glucose 4-epimerase activity. Involved in growth and cell wall carbohydrate biosynthesis.	Ahg492472	2.11926	0.000621977	-1.43472	0.127279	-2.62675	2.66863e-05	1.10455	0.461266	4.27877	3.95463	5.07622	6.26849	2.14697	4.86053	5.68007	5.57405
g10506.t1	AT5G10390.1	H3.1,histone 3.1	protein_coding	Histone superfamily protein		Ahg940507	1.33089	0.0877869	3.02595	2.67606e-05	1.62143	0.153351	-0.199419	0.957718	6.51232	5.98941	3.90465	3.10692	5.85537	2.60865	2.99038	2.8662
g01492.t1	AT1G79270.1	ECT8	protein_coding	evolutionarily conserved C-terminal region 8		Ahg477094	1.90895	2.72095e-05	-1.18621	0.0820862	-1.31919	0.0446116	-0.123338	0.963747	5.66861	5.53018	5.184	6.19602	4.27579	6.33537	5.41254	6.81994
g14751.t1	AT1G68440.1		protein_coding	transmembrane protein		Ahg475964	-2.08799	0.0187112	-2.32099	0.00278089	-2.69564	2.8005e-05	1.81533	0.295107	1.8175	3.50264	5.04606	7.72888	5.62502	5.70897	5.98678	6.47002
g16001.t1	AT1G32460.1		protein_coding	hypothetical protein		Ahg473438	-2.26451	2.80259e-05	0.283623	0.79252	-0.289472	0.804513	0.935289	0.600005	2.57029	4.22966	4.82538	5.46698	4.21145	3.68495	4.16306	5.09108
g24152.t1	AT5G57170.2		protein_coding	Tautomerase/MIF superfamily protein		Ahg950397	-2.15064	2.81113e-05	0.102659	0.938476	1.84846	0.0352092	-0.890485	0.715826	3.74469	4.11162	4.32102	2.5308	5.94885	2.81411	3.70501	4.07102
g21807.t1	AT4G21960.1	PRXR1	protein_coding	Peroxidase superfamily protein	Encodes AT4g21960 (AT4g21960/T8O5_170).	Ahg492673	-0.254986	0.771158	1.71251	0.114388	5.05467	0.000532094	-4.16703	2.82637e-05	11.1478	9.25465	8.64368	2.08684	11.2797	6.86477	6.54748	6.63451
g20504.t1	AT3G27060.1	TSO2,ATTSO2	protein_coding	Ferritin/ribonucleotide reductase-like family protein	Encodes one of the 3 ribonucleotide reductase (RNR) small subunit genes. TSO2 transcription occurs predominantly at the S-phase of the cell cycle and its expression pattern is consistent with its role in dNDP biosynthesis during DNA replication in actively dividing cells. Critical for cell cycle progression%2C DNA damage repair and plant development.	Ahg484491	-2.29554	2.85801e-05	0.333788	0.787478	0.344981	0.792923	-1.2863	0.223359	4.97266	4.89595	4.26393	3.32921	6.93719	3.11772	3.06079	4.54966
g09019.t1	AT4G03210.1	XTH9	protein_coding	xyloglucan endotransglucosylase/hydrolase 9	encodes a member of xyloglucan endotransglucosylase/hydrolases (XTHs) that catalyze the cleavage and molecular grafting of xyloglucan chains function in loosening and rearrangement of the cell wall. Gene is expressed in shoot apex region%2C flower buds%2C flower stalks and internodes bearing flowers.	Ahg490240	0.553821	0.525547	3.77265	2.88446e-05	2.7872	0.0430417	1.04245	0.802841	7.49405	4.84751	3.6533	1.05059	6.60057	0.853444	0.800721	1.97143
g18641.t1	AT2G26390.1		protein_coding	Serine protease inhibitor (SERPIN) family protein		Ahg481380	1.04192	0.768015	-5.58263	2.88469e-05	-4.04302	0.0137953	4.13902	0.000366224	0.65989	0.833346	2.19286	4.93758	0.138035	5.30049	4.91704	0.378998
g05215.t1	AT4G20890.1	TUB9	protein_coding	tubulin beta-9 chain	tubulin 9	Ahg492797	0.619443	0.401012	3.60911	2.89567e-05	0.520352	0.661489	-0.0177272	0.999048	3.69545	4.42081	2.96648	2.68873	2.63094	1.26	1.84726	3.3098
g31734.t1	AT4G20890.1	TUB9	protein_coding	tubulin beta-9 chain	tubulin 9	Ahg492797	0.619444	0.401012	3.60912	2.89567e-05	0.520352	0.661489	-0.0177302	0.999048	3.69545	4.42081	2.96648	2.68873	2.63094	1.26	1.84726	3.3098
g08156.t1	AT1G25400.1		protein_coding	transmembrane protein		Ahg921679	-3.80452	0.189293	-1.21863	0.692065	-4.39621	2.90425e-05	1.58994	0.461462	0	0.193241	1.1098	3.4911	0.767701	1.90479	3.03632	3.26783
g19309.t1	AT5G13880.2		protein_coding	cotton fiber protein		Ahg488212	-0.676202	0.446226	-1.08131	0.480468	-2.86935	2.90425e-05	0.991506	0.77355	2.38087	1.09152	2.28753	2.00837	2.28547	2.77755	2.87947	2.95202
g07745.t1	AT5G46790.1	PYL1,RCAR12,regulatory components of ABA receptor 12	protein_coding	PYR1-like 1	Encodes a member of the PYR (pyrabactin resistance )/PYL(PYR1-like)/RCAR (regulatory components of ABA receptor) family proteins with 14 members. PYR/PYL/RCAR family proteins function as abscisic acid sensors. Mediate ABA-dependent regulation of protein phosphatase 2Cs ABI1 and ABI2.	Ahg494299	-0.747008	0.249236	2.56886	2.90749e-05	2.67098	0.000727409	0.675695	0.679035	6.19277	7.18089	6.39664	6.66903	7.07887	3.40586	4.43016	6.1653
g05136.t1	AT4G19960.3	KUP9,ATKUP9,HAK9,KT9	protein_coding	K+ uptake permease 9	Encodes a potassium ion transmembrane transporter. Also mediates cesium uptake when expressed in E. coli.	Ahg492879	3.76718	2.90975e-05	1.68961	0.287173	1.1735	0.282001	1.66289	0.284906	3.45696	3.23553	2.87654	3.11322	1.07757	1.41726	1.46401	2.81046
g17394.t1	AT2G43020.1	PAO2,ATPAO2,polyamine oxidase 2	protein_coding	polyamine oxidase 2	Encodes a polyamine oxidase.	Ahg483403	-2.03398	2.93252e-05	0.0822599	0.939158	-0.370545	0.752687	-0.326132	0.90869	4.90336	5.88615	5.53832	4.56379	6.37644	4.82646	5.61024	5.30549
g23924.t1	AT2G21187.1		antisense_long_noncoding_rna	Natural antisense transcript overlaps with AT2G21185	Potential natural antisense gene%2C locus overlaps with AT2G21185	Ahg480969	-0.488478	0.610533	1.57291	0.059211	3.99622	2.94878e-05	0.384149	0.858081	3.26556	4.0654	4.5409	4.43779	3.8517	2.2195	2.13131	4.73634
g10893.t1	AT5G60600.1	HDS,CLB4,CHLOROPLAST BIOGENESIS 4,CSB3,CONSTITUTIVE SUBTILISIN 3,GCPE,ISPG	protein_coding	4-hydroxy-3-methylbut-2-enyl diphosphate synthase	Encodes a chloroplast-localized hydroxy-2-methyl-2-(E)-butenyl 4-diphosphate (HMBPP) synthase (HDS)%2C catalyzes the formation of HMBPP from 2-C-methyl-D-erythrytol 2%2C4-cyclodiphosphate (MEcPP). The HDS enzyme controls the penultimate steps of the biosynthesis of IPP and dimethylallyl diphosphate (DMAPP) via the MEP pathway and may serve as a metabolic control point for SA-mediated disease resi…	Ahg950808	-1.35788	0.00602823	-2.86316	2.94967e-05	-1.0912	0.198933	-0.491202	0.819923	6.41948	6.53999	8.34088	7.78716	8.01721	8.76628	8.89261	9.16455
g04028.t1	AT1G72700.1		protein_coding	ATPase E1-E2 type family protein / haloacid dehalogenase-like hydrolase family protein		Ahg316232	0.67637	0.300029	2.74776	2.95118e-05	1.0235	0.204918	1.1432	0.513415	4.70534	5.70098	5.2326	6.9778	4.13192	3.28972	3.74943	4.77716
g06540.t1	AT3G16640.1	TCTP,AtTCTP2	protein_coding	translationally controlled tumor protein	Encodes a protein homologous to translationally controlled tumor protein (TCTP) from Drosophila. In flies%2C TCTP functions guanine nucleotide exchange factor in the TOR signaling pathway. TCTP is expressed throughout the plant with highest levels seen in meristematic regions of the shoot and root. Loss of function alleles are not transmitted through the male gametophyte due to defects in pollen …	Ahg479130	-1.72847	3.02424e-05	-2.31553	0.00590285	-1.18714	0.319606	-0.771406	0.680053	9.13062	9.9832	9.97307	10.169	11.3108	11.9666	10.7123	11.6681
g31504.t1	AT1G73490.2		protein_coding	RNA-binding (RRM/RBD/RNP motifs) family protein		Ahg950538	3.04335	3.02773e-05	3.01679	0.216517	5.51119	0.0227852	-0.41049	0.936843	4.89112	1.48434	1.54488	1.05532	1.5028	2.56251	1.37218	2.2114
g00554.t1	AT4G33905.1		protein_coding	Peroxisomal membrane 22 kDa (Mpv17/PMP22) family protein		Ahg491288	1.79478	0.0260591	-2.5364	0.0329765	-2.74401	3.08699e-05	1.09689	0.566138	2.80609	0.994769	3.11675	2.8088	1.84214	3.24406	4.18243	0.956241
g14099.t1	AT5G25460.1	DGR2	protein_coding	transmembrane protein%2C putative (Protein of unknown function%2C DUF642)		Ahg942118	-0.636145	0.406455	3.67537	3.10276e-05	5.23584	0.00153934	-1.12934	0.792497	6.49718	5.79925	3.73149	0.264439	7.36487	1.56757	1.41032	1.38708
g16988.t1	AT5G58787.1		protein_coding	RING/U-box superfamily protein		Ahg496006	-0.88114	0.268273	-2.9587	3.10276e-05	-1.82315	0.0158941	0.553355	0.733619	2.31658	3.25961	4.45322	5.40687	3.19424	5.45332	5.17302	5.06648
g18210.t1	AT1G08930.1	ERD6	protein_coding	Major facilitator superfamily protein	encodes a putative sucrose transporter whose gene expression is induced by dehydration and cold.	Ahg919640	-0.0909454	0.927398	2.81931	3.10276e-05	0.425956	0.696352	0.390481	0.848427	6.36108	8.35242	6.60567	7.7078	6.74254	5.22126	5.85612	8.24203
g22520.t1	AT3G19450.1	ATCAD4	protein_coding	GroES-like zinc-binding alcohol dehydrogenase family protein	Encodes a catalytically active cinnamyl alcohol dehydrogenase which uses p-coumaryl aldehyde as a preferred substrate. It can also use caffeyl%2C coniferyl and d-hydroxyconiferyl aldehydes as substrates.	Ahg479461	0.967445	0.110282	3.33149	3.10276e-05	3.4912	0.00259687	-1.89856	0.247795	6.39182	5.51572	4.20649	2.35975	5.93722	1.988	1.46016	3.94127
g01263.t1	AT5G65060.1	MAF3,AGL70,AGAMOUS-like 70,FCL3	protein_coding	K-box region and MADS-box transcription factor family protein	MADS domain protein - flowering regulator that is closely related to FLC	Ahg476870	-1.82551	0.12233	-3.5271	0.00161503	-4.17939	3.10834e-05	-1.12126	0.486788	1.44159	0.700164	0.579862	2.55727	3.76548	3.39546	4.03388	5.13374
g14731.t1	AT1G68570.1	AtNPF3.1,NPF3.1,NRT1/ PTR family 3.1	protein_coding	Major facilitator superfamily protein		Ahg475979	2.37808	3.14142e-05	1.32275	0.214482	3.48441	0.000197534	-2.46153	0.0361962	8.42386	7.46261	6.74166	3.59463	5.87323	4.72528	4.08385	6.36719
g04512.t1	AT4G27510.1		protein_coding	2-isopropylmalate synthase		Ahg492043	2.58191	3.14354e-05	2.79643	0.0123612	1.97587	0.175863	-3.41306	0.336726	3.68354	3.07113	1.72233	0	1.70402	1.56796	0.96246	0.430839
g29548.t1	AT4G12880.1	ENODL19,AtENODL19	protein_coding	early nodulin-like protein 19		Ahg333044	-1.92846	3.14458e-05	1.40113	0.4865	6.50274	0.00529745	-2.53108	0.540626	3.61444	1.71434	2.0047	0	5.05164	1.13341	1.00582	0
g03546.t2	AT2G36410.1		protein_coding	transcriptional activator (DUF662)		Ahg482617	-0.110449	0.895021	2.86005	3.15028e-05	2.02217	0.0198924	-0.555001	0.758197	7.55035	8.11178	7.16607	7.28111	7.81837	5.25042	5.66939	8.46381
g12159.t1	AT5G19875.1		protein_coding	transmembrane protein		Ahg941538	2.18764	3.15353e-05	-1.2471	0.127238	-1.28646	0.110734	-0.458131	0.828422	7.47514	6.7649	6.6612	5.72301	5.67637	7.45556	7.20965	6.06985
g19598.t1	AT3G25640.2		protein_coding	MIZU-KUSSEI-like protein (Protein of unknown function%2C DUF617)		Ahg936241	0.836006	0.265545	3.75602	3.15545e-05	0.67852	0.529876	-3.23875	0.0022115	5.19935	4.5846	3.25461	2.07246	4.13992	1.76886	2.11131	3.61055
g27685.t1	AT4G12410.1	SAUR35,SMALL AUXIN UPREGULATED RNA 35	protein_coding	SAUR-like auxin-responsive protein family		Ahg943146	-0.0661393	0.974848	-1.5073	0.491173	-4.12868	3.17857e-05	-2.06617	0.24063	1.35117	0.266872	0.998134	0.763274	1.54129	0.730517	1.83497	1.67305
g08533.t1	AT4G40065.1		other_rna	other_RNA		Ahg900434	0.54114	0.461417	3.07383	3.18284e-05	1.22778	0.151886	-0.229891	0.941155	9.04579	9.13222	7.95389	7.08239	8.72912	5.65631	6.27542	7.66643
g17338.t1	AT2G42570.1	TBL39	protein_coding	TRICHOME BIREFRINGENCE-LIKE 39	Encodes a member of the TBL (TRICHOME BIREFRINGENCE-LIKE) gene family containing a plant-specific DUF231 (domain of unknown function) domain. TBL gene family has 46 members%2C two of which (TBR/AT5G06700 and TBL3/AT5G01360) have been shown to be involved in the synthesis and deposition of secondary wall cellulose%2C presumably by influencing the esterification state of pectic polymers. A nomencla…	Ahg483351	0.511106	0.580869	7.23207	3.18284e-05	2.82524	0.101906	0.463723	0.930938	3.67962	2.8476	1.76288	0.689897	2.41383	0.34626	0.407008	0
g12416.t1	AT5G63990.1		protein_coding	Inositol monophosphatase family protein		Ahg496593	2.32635	3.19004e-05	2.6156	0.000303652	0.227818	0.86147	0.852521	0.644434	4.40092	4.79256	4.01125	5.39966	2.52032	3.20208	2.17693	4.42623
g22081.t1	AT1G66235.1		protein_coding	no-apical-meristem-associated carboxy-terminal domain protein		Ahg475727	-2.0052	3.19004e-05	-0.812368	0.452414	-0.745509	0.445133	-1.1749	0.554339	4.00881	3.70481	4.35912	3.70849	5.60692	5.17177	5.44066	6.35386
g25815.t1						Ahg931953	2.72993	3.19004e-05	3.35022	7.49422e-05	1.6179	0.0823542	0.525674	0.828422	5.47735	5.25505	3.45745	2.77198	2.82011	2.09002	1.5329	2.22872
g26315.t1	AT2G15292.1		other_rna	other_RNA	Unknown gene	Ahg952280	-8.93058	3.19004e-05	-0.974189	0.773091	9.8322	0.00269288	-3.12559	0.353578	0	1.86826	3.14648	0.642677	3.03011	1.02082	0	0
g27752.t1	AT5G23420.1	HMGB6	protein_coding	high-mobility group box 6	Encodes HMGB6%2C a protein belonging to the subgroup of HMGB (high mobility group B) proteins. Localized in the nucleus. Binds to supercoiled DNA in vitro. HMGB6 is phosphorylated by protein kinase CK2alpha within its acidic C-terminal domain.	Ahg488801	0.0241005	0.983657	3.56156	3.23892e-05	0.932241	0.450928	0.144829	0.967899	5.53867	5.13797	2.67041	1.85865	5.79975	1.46596	2.50483	1.55223
g17135.t1	AT4G17340.1	TIP2%3B2,DELTA-TIP2	protein_coding	tonoplast intrinsic protein 2%3B2		Ahg493143	-1.37864	0.469445	-4.39484	3.24467e-05	-1.11655	0.218438	-1.94616	0.0840925	0.36102	1.82734	4.15165	3.08951	1.31776	3.70051	4.38644	5.42431
g12040.t1	AT5G20790.1		protein_coding	transmembrane protein		Ahg488984	0.071469	0.967913	4.17913	3.29008e-05	1.62163	0.204656	1.59584	0.314013	5.77897	9.16779	9.2379	9.63438	5.36643	6.30991	6.37053	10.0145
g27682.t1	AT4G12390.1	PME1	protein_coding	pectin methylesterase inhibitor 1		Ahg490042	-2.2402	3.34715e-05	0.936369	0.41221	1.9649	0.0535159	-2.75009	0.0452715	3.46069	4.31013	4.72137	2.85943	6.22477	2.33035	3.11145	6.54433
g01057.t1	AT1G75190.1		protein_coding	hypothetical protein		Ahg476662	0.839348	0.260259	3.75395	3.38875e-05	0.729805	0.585325	-3.35137	5.61451e-05	5.23488	6.01418	3.11546	2.26956	4.8997	2.66597	2.48449	5.67455
g00227.t1	AT5G15440.1	EDL1	protein_coding	EID1-like 1		Ahg941028	-0.145499	0.854636	-3.91098	3.42443e-05	-2.53003	0.000288727	1.65721	0.241473	4.5117	4.6727	6.40026	6.3516	4.61355	7.09425	7.18828	5.2262
g25277.t1	AT5G40770.1	PHB3,ATPHB3,prohibitin 3,EER3	protein_coding	prohibitin 3	prohibitin 3	Ahg895204	-2.73674	3.43379e-05	0.272056	0.860736	1.96866	0.0262319	-1.19475	0.611474	4.98686	6.13674	6.46784	4.73639	8.14338	5.34385	6.30138	6.97271
g07271.t1	AT5G66920.1	sks17	protein_coding	SKU5 similar 17		Ahg918479	1.13373	0.0694934	2.99777	3.44132e-05	1.14024	0.194336	-1.44837	0.417789	6.00596	5.37026	4.36143	1.81421	5.374	2.23261	2.23684	3.89758
g10098.t1	AT1G14880.1	PCR1,AtPCR1	protein_coding	PLANT CADMIUM RESISTANCE 1		Ahg911287	2.034	0.000105327	3.1603	3.44132e-05	1.64727	0.0604576	-1.08885	0.611818	7.04202	7.33176	5.55567	4.42153	5.65515	3.40477	4.18152	6.286
g27773.t1	AT5G23660.1	SWEET12	protein_coding	bidirectional sugar transporter SWEET12-like protein	Encodes a member of the SWEET sucrose efflux transporter family proteins.	Ahg484952	-0.357982	0.631571	3.38752	3.46681e-05	2.09097	0.012313	-0.199251	0.938248	4.03826	4.74693	5.35331	4.13826	4.92284	2.35626	2.81962	3.9682
g08460.t1	AT5G50915.1		protein_coding	basic helix-loop-helix (bHLH) DNA-binding superfamily protein		Ahg495154	2.35838	3.5136e-05	1.62162	0.187068	3.3984	0.0352352	2.1368	0.54238	5.74413	3.05359	2.56709	1.35267	3.21968	1.15048	0.734656	1.32488
g15749.t1	AT5G04340.1	ZAT6,AtZAT6,C2H2,CZF2,COLD INDUCED ZINC FINGER PROTEIN 2	protein_coding	6	putative c2h2 zinc finger transcription factor mRNA%2C	Ahg939830	-0.625123	0.557541	0.51815	0.652688	-2.99487	3.55939e-05	1.31344	0.330736	2.10817	4.69721	4.54299	6.06609	3.53973	4.66378	6.6678	6.13618
g13596.t1	AT1G24070.1	CSLA10,ATCSLA10,cellulose synthase-like A10	protein_coding	cellulose synthase-like A10	encodes a gene similar to cellulose synthase	Ahg313253	-4.27239	3.61451e-05	-0.933886	0.752232	3.30607	0.0890156	0	1	0.559651	0.193241	2.3774	0	2.49543	0.313089	1.70716	0.430839
g02768.t1	AT4G38960.3	BBX19	protein_coding	B-box type zinc finger family protein		Ahg943862	2.28328	3.62493e-05	2.67821	4.63581e-05	2.62394	0.00479265	1.23074	0.615161	5.14103	5.71739	3.60967	2.81526	2.95019	2.50635	2.03553	2.25106
g23846.t1	AT5G08000.2	E13L3,PDCB2,PLASMODESMATA CALLOSE-BINDING PROTEIN 2	protein_coding	glucan endo-1%2C3-beta-glucosidase-like protein 3	Encodes a member of the X8-GPI family of proteins. It localizes to the plasmodesmata and binds callose.	Ahg350051	2.05317	3.62772e-05	0.378965	0.923092	4.78632	0.048854	-2.35663	0.540626	5.21545	0.573317	1.12293	0.100995	3.35619	0	0	0
g10307.t1	AT4G25130.1	PMSR4,MSRA4,methionine sulfoxide reductase A4	protein_coding	peptide met sulfoxide reductase 4	Encodes a chloroplast-localized methionine sulfoxide reductase that is a member of the MSRA family. Involved in protection of chloroplasts from oxidative stress.	Ahg492320	-0.468111	0.530322	-3.09849	3.64689e-05	-2.24707	0.00286733	-0.0166026	0.999191	6.49586	6.81091	7.30668	7.76553	6.78766	8.67433	8.22356	7.64851
g19587.t1	AT3G25710.1	BHLH32,ATAIG1,TMO5,TARGET OF MONOPTEROS 5	protein_coding	basic helix-loop-helix 32	Encodes a basic helix-loop-helix transcription factor that is expressed in the hypophysis-adjacent embryo cells%2C and is required and partially sufficient for MP-dependent root initiation. Involved in response to phosphate starvation. Negative regulator of root hair development%2C anthocyanin formation and Pi content. Its expression is responsive to both phosphate (Pi) and phosphite (Phi) in sho…	Ahg484332	-0.567728	0.46193	-3.55473	3.64689e-05	-0.822437	0.289535	-0.343526	0.887722	3.85008	2.18561	3.91003	3.48575	4.63187	4.50053	3.62747	4.63572
g23764.t1	AT5G43150.1		protein_coding	elongation factor		Ahg948884	-1.73219	0.00037712	-3.43609	3.64689e-05	-0.514281	0.617122	-0.689086	0.722929	4.47485	5.37126	6.86384	4.74198	5.475	8.1748	6.50081	6.25716
g21788.t1	AT4G21870.1		protein_coding	HSP20-like chaperones superfamily protein		Ahg492684	-3.28147	3.715e-05	1.55529	0.0573139	1.34678	0.180849	-1.92818	0.220761	2.88864	5.01414	3.52074	1.59024	5.50203	2.26154	2.10011	3.81338
g13338.t2	AT5G17710.2	EMB1241	protein_coding	Co-chaperone GrpE family protein		Ahg941283	-0.389323	0.560774	-1.67268	0.0256144	-2.7977	3.72022e-05	-1.03248	0.406683	6.83237	6.22101	6.13737	5.05817	7.42693	7.79341	8.19438	6.59348
g01639.t1	AT1G80130.1		protein_coding	Tetratricopeptide repeat (TPR)-like superfamily protein		Ahg477244	3.0884	3.75101e-05	1.13258	0.305783	2.41176	0.0863631	2.1486	0.2616	7.96425	7.55052	8.51158	6.51665	4.07431	6.73785	7.48489	8.40738
g13755.t1						Ahg938071	0.603969	0.515407	4.31344	3.75772e-05	1.04484	0.401005	0.15893	0.954481	6.66586	6.71274	5.77721	6.45429	6.7102	3.61027	4.68673	6.53163
g26023.t1	AT5G05440.1	PYL5,AtPYL5,RCAR8,regulatory component of ABA receptor 8	protein_coding	Polyketide cyclase/dehydrase and lipid transport superfamily protein	Encodes a member of the PYR (pyrabactin resistance )/PYL(PYR1-like)/RCAR (regulatory components of ABA receptor) family proteins with 14 members. PYR/PYL/RCAR family proteins function as abscisic acid sensors. Mediate ABA-dependent regulation of protein phosphatase 2Cs ABI1 and ABI2.	Ahg325175	-0.960794	0.626093	5.16593	3.75772e-05	-0.603854	0.745661	0.784968	0.829502	0.737544	3.40142	1.07841	1.09851	2.34213	0	0.16252	2.64275
g15205.t1						Ahg891366	-0.122701	0.962485	-1.02231	0.555534	-5.291	3.78329e-05	0.223282	0.966532	1.30245	1.20551	0.185455	1.14298	1.73095	2.62417	0.801167	0.69871
g32113.t1	AT1G33615.6		other_rna		Unknown gene	Ahg933328	1.19295	0.1391	-2.18973	0.00627247	-3.00538	3.82115e-05	0.199401	0.939483	5.09808	3.40639	3.92843	4.03741	4.55705	5.43938	5.12414	3.32183
g28926.t1	AT3G28540.1		protein_coding	P-loop containing nucleoside triphosphate hydrolases superfamily protein		Ahg936643	2.10191	3.85584e-05	2.03801	0.00682246	1.58898	0.174311	-0.601919	0.731902	7.78338	8.92414	8.23203	8.09341	5.42463	6.90778	6.4463	8.573
g29944.t1	AT2G26695.1		protein_coding	Ran BP2/NZF zinc finger-like superfamily protein		Ahg481535	4.36626	3.86225e-05	-2.33519	0.298022	-0.878432	0.698977	-0.24871	0.957718	2.73595	0.86695	0.686828	1.7388	0.509685	1.60598	0.801597	2.00041
g20197.t1	AT4G16000.1		protein_coding	hypothetical protein		Ahg493282	0	1	-6.87249	3.8649e-05	-2.94256	0.0161683	0.735307	0.799803	0	0.259111	0.705848	2.91916	0.188986	3.88932	3.39768	2.18459
g09404.t1	AT5G54380.1	THE1	protein_coding	protein kinase family protein	Encodes THESEUS1 (THE1)%2C a receptor kinase regulated by Brassinosteroids and required for cell elongation during vegetative growth.	Ahg495518	0.17556	0.846799	4.10362	3.88758e-05	2.99158	0.00265412	-1.03385	0.741636	4.25033	4.12951	3.32507	1.44441	4.2799	1.32649	0.90922	4.00179
g15024.t1	AT1G53520.1	FAP3,AtFAP3	protein_coding	Chalcone-flavanone isomerase family protein	Encodes a plastid stroma localized fatty acid binding protein involved in fatty acid metabolism.	Ahg474480	-2.62242	3.88864e-05	-2.24596	0.410323	-1.30999	0.55068	0	1	2.96377	0.273155	0.284706	0	4.68159	0	0	0
g21923.t1	AT2G15292.1		other_rna	other_RNA	Unknown gene	Ahg923629	-2.79504	3.92043e-05	0.0103201	0.995976	-0.625428	0.733572	-0.6551	0.794867	1.4347	1.48805	1.79883	2.08426	3.23739	1.84987	1.83497	3.56543
g07722.t2	AT5G46600.1		protein_coding	aluminum activated malate transporter family protein		Ahg356337	0.431963	0.667163	1.12752	0.457457	-4.91988	3.967e-05	-1.38543	0.690864	2.78004	1.95037	0.472512	1.07817	2.84421	2.03168	2.02557	2.25109
g05763.t1	AT3G12670.1	emb2742	protein_coding	CTP synthase family protein		Ahg478626	1.88951	3.97635e-05	1.52448	0.0187353	-0.377877	0.715263	-0.691443	0.664559	6.99981	5.46699	4.04853	4.00167	5.41334	3.46581	3.71805	4.74381
g05945.t1	AT3G10985.1	SAG20,ATWI-12,ARABIDOPSIS THALIANA WOUND-INDUCED PROTEIN 12,WI12,WOUND-INDUCED PROTEIN 12	protein_coding	senescence associated gene 20	A senescence-associated gene whose expression is induced in response to treatment with Nep1%2C a fungal protein that causes necrosis.	Ahg928811	-2.80396	3.97635e-05	-2.79674	0.00247618	-1.98984	0.00622165	-0.033198	0.995497	1.25364	1.35433	2.58065	3.40656	3.433	4.1431	4.09688	5.09891
g00226.t1	AT5G15450.1	CLPB3,APG6,ALBINO AND PALE GREEN 6,AtCLPB3,CLPB-P,CASEIN LYTIC PROTEINASE B-P	protein_coding	casein lytic proteinase B3	Encodes a chloroplast-targeted Hsp101 homologue. Functions as a molecular chaperone involved in plastid differentiation mediating internal thylakoid membrane formation and conferring thermotolerance to chloroplasts during heat stress. APG6 is constitutively expressed in the root tips%2C the organ boundary region%2C the reproductive tissues of mature plants where plastids exist as proplastids%2C a…	Ahg941029	-0.0252419	0.979495	-3.05944	4.02462e-05	-2.85199	4.17937e-05	0.308936	0.87782	4.87671	4.57458	6.57493	5.9381	4.80598	7.3309	8.26051	6.18413
g27400.t1	AT4G08950.1	EXO	protein_coding	Phosphate-responsive 1 family protein		Ahg489716	2.00521	4.0312e-05	4.20563	0.000790627	1.23254	0.463619	1.41724	0.680135	5.85504	3.96261	3.79895	2.6505	4.33174	1.58772	1.8633	4.67439
g01139.t1	AT1G75900.1		protein_coding	GDSL-like Lipase/Acylhydrolase superfamily protein		Ahg316515	0.84575	0.261294	2.69067	0.0133896	5.90171	4.03701e-05	-1.03296	0.812035	4.29141	4.8638	4.31725	0.403413	2.91809	0.942769	1.01041	1.50866
g03530.t1	AT2G36300.1		protein_coding	Integral membrane Yip1 family protein		Ahg482602	-1.5922	0.0149601	0.180238	0.89443	-2.4849	4.06346e-05	1.32209	0.376871	2.34038	3.68415	3.45396	4.87299	3.5225	4.09292	5.06848	4.02419
g24449.t1	AT2G41660.1	MIZ1	protein_coding	MIZU-KUSSEI-like protein (Protein of unknown function%2C DUF617)	Essential for hydrotropism in roots. Mutant roots are defective in hydrotropism%2C and have slightly reduced phototropism and modified wavy growth response. Has normal gravitropism and root elongation.	Ahg902141	-2.25033	0.0121252	0.428426	0.871275	-3.94223	4.08235e-05	-3.2641	0.0556639	1.25251	0.762302	1.36081	0.505188	3.17221	0.965865	1.00582	2.45206
g06408.t1	AT5G49645.1		protein_coding	hypothetical protein		Ahg895909	-6.2856	4.10099e-05	6.65919	0.00585341	4.34723	0.00395906	0.73314	0.860467	0.420642	2.91962	4.62922	3.0525	4.54054	2.68158	5.68751	4.49536
g29334.t1	AT2G26211.1	MIR825A,p_MI0005381	mirna		Encodes a microRNA of unknown function. MicroRNAs are regulatory RNAs with a mature length of ~21-nucleotides that are processed from hairpin precursors by Dicer-like enzymes. MicroRNAs can negatively regulate gene expression by attenuating translation or by directing mRNA cleavage. Mature sequence: UUCUCAAGAAGGUGCAUGAAC	Ahg493465	3.00413	4.10099e-05	2.72764	0.000517259	5.33738	6.13746e-05	-4.07862	0.000782736	6.12301	6.08424	3.92616	0.403158	3.03915	1.65776	1.30266	3.25845
g32166.t1	AT1G31550.2		protein_coding	GDSL-like Lipase/Acylhydrolase superfamily protein		Ahg336556	-1.90378	4.10241e-05	0.704235	0.481808	1.12021	0.398961	-0.397919	0.902299	4.18677	4.32133	3.80388	1.59742	5.53921	2.59787	3.23029	1.50866
g16254.t1	AT1G56600.1	GolS2,AtGolS2,galactinol synthase 2	protein_coding	galactinol synthase 2	GolS2 is a galactinol synthase that catalyzes the formation of galactinol from UDP-galactose and myo-inositol. GolS2 transcript levels rise in response to methyl viologen%2C an oxidative damage-inducing agent. Plants over-expressing GolS2 have increased tolerance to salt%2C chilling%2C and high-light stress.	Ahg474819	0.272935	0.87322	-3.83036	0.000555829	-3.75291	4.12349e-05	1.0502	0.554779	2.49995	5.88293	7.4266	8.75653	3.48644	9.78256	10.1749	8.407
g22671.t1	AT2G18890.1		protein_coding	Protein kinase superfamily protein		Ahg931869	-2.1196	4.15421e-05	1.87618	0.116035	4.85551	0.00233647	-2.41839	0.049328	3.55716	3.14965	2.73412	1.49462	5.30801	0.987842	1.13009	4.35832
g22082.t1	AT1G66230.1	MYB20,AtMYB20,myb domain protein 20	protein_coding	myb domain protein 20	Encodes a putative transcription factor (MYB20).	Ahg925774	0.560902	0.663882	-4.12688	4.16346e-05	-2.66834	0.000880683	-4.67535	0.000388635	2.19979	1.10943	2.18748	0.29456	2.39171	3.41014	3.39961	2.33048
g06617.t1	AT3G16040.1		protein_coding	Translation machinery associated TMA7		Ahg929417	-0.810594	0.621487	-3.86707	4.19017e-05	-0.796367	0.67074	2.19134	0.231412	1.16042	1.71788	2.62973	4.37822	1.36361	3.95657	3.74484	2.63416
g11938.t1	AT5G22300.1	NIT4,AtNIT4,NITRILASE 4	protein_coding	nitrilase 4	encodes a nitrilase isomer. The purified enzyme shows a strong substrate specificity for beta-cyano-L-alanine%2C a intermediate product of the cyanide detoxification pathway.	Ahg894102	0.0793604	0.956185	4.00406	4.20386e-05	0.00628347	0.996776	1.33731	0.474969	2.60565	4.2542	3.04319	5.24581	3.19422	1.04849	1.90598	2.72978
g10255.t1	AT4G25670.1		protein_coding	stress response NST1-like protein		Ahg492259	0.339339	0.701803	-2.72929	4.20949e-05	-0.970356	0.277732	0.54392	0.792931	3.98573	3.52047	5.58981	6.37577	3.74006	5.74345	5.49817	6.51443
g22101.t1	AT5G42650.1	AOS,CYP74A,CYTOCHROME P450 74A,DDE2,DELAYED DEHISCENCE 2	protein_coding	allene oxide synthase	Encodes a member of the cytochrome p450 CYP74 gene family that functions as an allene oxide synthase. This enzyme catalyzes dehydration of the hydroperoxide to an unstable allene oxide in the JA biosynthetic pathway. It shows a dual catalytic activity%2C the major one being a 13-AOS but also expressing a 9-AOS activity.	Ahg494777	-2.06429	4.21192e-05	1.1544	0.236724	0.180925	0.905028	0.878765	0.596305	5.27008	6.8475	8.868	7.90203	7.07965	5.5606	8.16927	8.21288
g14152.t1	AT5G25060.1	RRC1	protein_coding	RNA recognition motif (RRM)-containing protein		Ahg942061	0.466386	0.477628	-0.850231	0.327984	-2.56186	4.26888e-05	0.860057	0.607924	5.23834	5.32422	5.1158	5.99465	4.66949	5.7395	5.89076	5.83261
g09578.t1	AT2G47460.1	MYB12,ATMYB12,MYB DOMAIN PROTEIN 12,PFG1,PRODUCTION OF FLAVONOL GLYCOSIDES 1	protein_coding	myb domain protein 12	MYB12 belongs to subgroup 7 of the R2R3-MYB family. It strongly activates the promoters of chalcone synthase (CHS)%2C flavanone 3-hydroxylase (F3H)%2C flavonol synthase (FLS) and - to a lesser extent - chalcone flavanone isomerase (CHI)%2C but cannot activate the promoters of flavonoid-3'hydroxylase (F3'H) and dihydroflavonol 4-reductase (DF). The activation requires a functional MYB recognition …	Ahg483923	0.155452	0.895021	-3.99204	4.31845e-05	-0.920825	0.547965	-3.12987	0.0196364	4.01824	2.42876	2.87655	1.55421	4.16206	5.91047	2.17719	1.55238
g22162.t1	AT2G17705.1		protein_coding	methionine-S-oxide reductase		Ahg480665	0.465465	0.506068	2.54661	4.31845e-05	0.580888	0.614425	0.792942	0.644762	4.23889	5.7141	5.57535	6.50452	3.82315	3.47525	4.12599	6.25097
g22139.t1	AT5G42830.1		protein_coding	HXXXD-type acyl-transferase family protein		Ahg948948	0.474938	0.479495	3.13298	0.00117673	5.76573	4.32279e-05	-1.6243	0.243661	4.67644	4.48223	3.56707	2.76274	4.52554	1.93107	1.04966	4.25578
g31603.t1	AT5G03370.1		protein_coding	acylphosphatase family		Ahg487109	0.149048	0.883772	-2.90997	0.00062362	-2.73865	4.32279e-05	0.737534	0.668192	3.54072	3.60218	4.3288	4.32983	2.75644	5.9092	5.64958	4.19554
g01017.t1	AT1G74790.1		protein_coding	catalytics		Ahg476615	1.39245	0.00352202	2.80798	4.32543e-05	1.12532	0.21032	-0.293312	0.887722	5.16443	5.33344	4.63285	3.93488	4.25861	2.68513	3.13823	5.03701
g20019.t1	AT2G45590.1		protein_coding	Protein kinase superfamily protein		Ahg483695	2.8369	4.34771e-05	-0.804055	0.488141	0.0733995	0.959091	-0.0934399	0.971078	3.82405	2.51029	3.08646	3.52874	1.5632	3.02475	1.49927	2.72768
g10909.t1	AT5G60400.3		protein_coding	hypothetical protein		Ahg496184	-1.95102	4.35168e-05	-0.990334	0.370392	2.01659	0.0739317	-1.32854	0.618082	3.57046	2.77243	2.74302	0.963867	5.17497	0.912263	0.90922	3.15096
g02371.t1	AT1G07160.1		protein_coding	Protein phosphatase 2C family protein		Ahg470736	-2.92324	0.0908547	-3.50603	0.0573051	-3.89335	4.36826e-05	-0.138912	0.971035	0.270185	0.387061	0.797355	2.07782	1.68439	2.6033	3.40446	2.72561
g09092.t1	AT4G02520.1	GSTF2,ATGSTF2,glutathione S-transferase PHI 2,ATPM24,ATPM24.1,GST2	protein_coding	glutathione S-transferase PHI 2	Encodes glutathione transferase belonging to the phi class of GSTs. Naming convention according to Wagner et al. (2002). The expression of this gene is upregulated by herbicide safeners such as benoxacor and fenclorim.	Ahg490313	2.07569	4.37202e-05	0.480369	0.723741	-0.117258	0.949222	-0.799194	0.695291	7.92478	8.50459	8.7682	9.08986	5.96635	7.80694	9.08975	9.76409
g24888.t1	AT1G54100.1	ALDH7B4	protein_coding	aldehyde dehydrogenase 7B4	Aldehyde dehydrogenase	Ahg474541	-1.54639	0.00448125	-3.24494	4.39642e-05	-1.11628	0.180722	1.11003	0.651634	3.39964	2.97296	5.64942	7.23159	4.41121	5.07917	6.29963	7.12284
g13561.t2	AT1G20160.1	ATSBT5.2	protein_coding	Subtilisin-like serine endopeptidase family protein	Encodes a secreted%2C cell wall localized subtilisin-like serine protease that is involved in regulation of stomatal development.	Ahg472246	-0.15524	0.924457	-4.30927	4.55551e-05	-1.6886	0.0482428	-3.12182	0.188152	2.01111	1.70309	2.89625	0.419777	1.40535	4.30049	3.60366	2.43714
g25340.t1	AT4G10450.1		protein_coding	Ribosomal protein L6 family		Ahg942855	1.16516	0.0242223	3.37196	4.55551e-05	0.002153	0.998534	-0.965584	0.705068	7.78401	6.06845	4.64174	2.87342	6.99778	2.75453	3.47198	4.49386
g27605.t1	AT5G24580.1		protein_coding	Heavy metal transport/detoxification superfamily protein		Ahg489321	-0.0406646	0.974918	7.39831	4.55551e-05	3.15308	0.154527	2.06671	0.718373	3.78783	2.71843	1.19755	0.15313	4.29494	0.754983	0	0.430839
g24767.t1	AT1G56423.1		protein_coding	hypothetical protein		Ahg474805	-3.00867	4.57328e-05	-1.75028	0.0584654	-2.13025	0.00132533	-0.563398	0.829502	1.16201	2.18589	2.98906	2.54009	3.30129	3.18929	4.23482	4.06733
g20493.t1	AT3G26960.1		protein_coding	Pollen Ole e 1 allergen and extensin family protein		Ahg896580	0.531198	0.546004	4.66007	4.58131e-05	2.48814	0.0963399	-1.02306	0.807578	3.20039	3.70958	1.94523	0.67364	1.91035	0.73532	0	2.22872
g29350.t1	AT1G06163.1		long_noncoding_rna			Ahg911918	5.87701	4.59376e-05	-0.0891474	0.978321	5.53844	0.104703	6.52114	0.170591	2.42749	1.51156	0.894178	1.09523	2.21146	1.06295	0	5.30399
g28774.t1	AT1G52040.1	MBP1,ATMBP	protein_coding	myrosinase-binding protein 1	Encodes myrosinase-binding protein expressed in flowers.	Ahg474322	-3.60584	4.59434e-05	0.076831	0.973826	1.13139	0.473848	-0.673696	0.880259	0.979778	1.63738	3.6772	0.434422	3.69266	0.620376	6.52526	0
g06061.t1	AT5G15380.1	DRM1	protein_coding	domains rearranged methylase 1	Encodes methyltransferase involved in the de novo DNA methylation and maintenance of asymmetric methylation of DNA sequences.	Ahg893447	0.321141	0.889921	-3.06245	0.0419206	-6.53938	4.67955e-05	-1.31741	0.562488	2.63191	0.857277	0	1.76455	1.72431	2.20085	0	1.90688
g15177.t1	AT1G52190.1	AtNPF1.2,NPF1.2,NRT1/ PTR family 1.2,NRT1.11,nitrate transporter 1.11	protein_coding	Major facilitator superfamily protein	Encodes a low affinity nitrate transporter that is expressed in the plasma membrane and found in the phloem of the major veins of leaves. It is responsible for nitrate redistribution to young leaves.	Ahg474334	0.274851	0.826403	2.99417	0.0180075	5.75818	4.67955e-05	-6.80566	0.000314826	5.06238	4.74954	4.68183	0	6.17257	2.12517	2.1978	4.25119
g06052.t1	AT3G10020.1		protein_coding	plant/protein		Ahg928691	-0.0525167	0.953762	-4.52113	4.77133e-05	-3.18355	0.0253647	2.19506	0.195044	7.96838	8.00339	10.0323	11.603	8.22293	12.4757	12.6806	9.8903
g11860.t1	AT3G07080.1		protein_coding	EamA-like transporter family		Ahg478027	-1.18165	0.200737	-4.34035	4.77133e-05	-2.72085	0.000107483	1.67495	0.301329	1.65899	2.78101	3.00327	3.89351	2.14344	5.43443	4.18945	3.41277
g20444.t1	AT3G52820.1	PAP22,ATPAP22,PURPLE ACID PHOSPHATASE 22	protein_coding	purple acid phosphatase 22		Ahg485654	2.94701	4.79171e-05	0.689566	0.498299	0.55315	0.67268	1.78831	0.308206	5.23814	7.85274	9.30614	10.3716	2.27778	7.54414	7.50941	9.37231
g21127.t1	AT3G57180.1	BPG2	protein_coding	P-loop containing nucleoside triphosphate hydrolases superfamily protein		Ahg486162	2.03693	4.79191e-05	-0.224763	0.831452	0.251742	0.810129	-0.3537	0.851012	5.62116	4.39944	4.07986	4.13192	4.39461	4.64041	3.69594	4.74469
g09427.t1	AT5G54170.1		protein_coding	Polyketide cyclase/dehydrase and lipid transport superfamily protein		Ahg950049	-0.867242	0.178685	-1.3437	0.148255	-3.12297	4.84832e-05	0.540746	0.808031	3.30844	3.48533	4.61314	4.64652	3.71156	4.81108	5.33737	5.50087
g17065.t1	AT1G44350.1	ILL6	protein_coding	IAA-amino acid hydrolase ILR1-like 6	encodes a protein similar to IAA amino acid conjugate hydrolase.	Ahg922904	-1.8173	0.0579178	-0.819967	0.502462	-3.34075	4.84832e-05	0.425471	0.850583	1.15615	2.56018	3.78129	4.59449	2.55155	2.6672	5.25968	3.87972
g05889.t1	AT3G11480.1	BSMT1	protein_coding	S-adenosyl-L-methionine-dependent methyltransferases superfamily protein	The gene encodes a SABATH methyltransferase that methylates both salicylic acid and benzoic acid. It is highly expressed in flowers%2C induced by biotic and abiotic stress and thought to be involved in direct defense mechanism.	Ahg928863	0	1	-0.872162	0.703046	6.95957	0.00735065	9.57222	4.89574e-05	0	1.20787	4.25883	4.47111	0	0	1.7603	0.378998
g01350.t1	AT1G77885.1		protein_coding	hypothetical protein		Ahg476953	-3.01756	4.91285e-05	-1.64017	0.183109	-1.09268	0.383061	-1.10438	0.716988	1.19536	1.79809	1.25767	1.23807	2.76653	2.73626	2.36654	2.09071
g13897.t1	AT1G19490.1		protein_coding	Basic-leucine zipper (bZIP) transcription factor family protein		Ahg312884	2.49943	4.91285e-05	-1.09117	0.213093	-2.87492	7.16602e-05	-0.030532	0.997709	4.14203	3.3047	2.28879	1.62908	2.64253	4.78551	3.94569	2.25106
g04827.t1	AT1G12500.1		protein_coding	Nucleotide-sugar transporter family protein		Ahg471399	-0.466241	0.47832	3.17466	4.94314e-05	4.55718	0.00529745	-5.29421	0.0253446	4.71457	4.80846	2.42486	0	5.66392	0	0.16252	1.07771
g12317.t1	AT5G63110.1	HDA6,ATHDA6,HISTONE DEACETYLASE 6,AXE1,RPD3B,RTS1,RNA-MEDIATED TRANSCRIPTIONAL SILENCING 1,SIL1	protein_coding	histone deacetylase 6	RPD3-like histone deacetylase. HDA6 mutations specifically increase the expression of auxin-responsive transgenes%2C suggesting a role in transgene silencing.	Ahg496493	0.3964	0.553356	-1.03391	0.151207	-2.72714	4.97061e-05	1.39068	0.245265	4.80982	5.3435	5.19202	6.29855	4.22592	6.51136	6.29237	4.64452
g03069.t1	AT4G36540.1	BEE2	protein_coding	BR enhanced expression 2	Encodes the brassinosteroid signaling component BEE2 (BR-ENHANCED EXPRESSION 2). Positively modulates the shade avoidance syndrome in Arabidopsis seedlings.	Ahg888409	-0.497366	0.474715	4.0043	4.97393e-05	7.09589	0.000170939	-2.59946	0.379936	4.31483	3.92981	2.86085	0.403158	5.12005	0.457942	1.41032	2.26694
g04181.t1	AT4G30450.1		protein_coding	glycine-rich protein		Ahg491707	-0.63577	0.594673	-4.82922	4.99931e-05	-0.380274	0.710835	-3.65113	0.00633897	3.9643	3.49883	5.78145	2.09753	5.48524	6.15607	5.40263	4.69759
g13794.t1	AT1G22180.2		protein_coding	Sec14p-like phosphatidylinositol transfer family protein		Ahg921232	-0.352996	0.812623	-3.59627	4.99931e-05	-1.93927	0.0401314	-0.66442	0.76142	1.63615	1.48805	2.33947	2.75701	1.20329	3.30271	2.74204	4.16537
g24406.t1	AT1G35230.1	AGP5	protein_coding	arabinogalactan protein 5	Encodes arabinogalactan-protein (AGP5).	Ahg473665	-0.397088	0.823926	3.58778	5.01219e-05	-1.12636	0.457183	0.954138	0.578456	1.03522	5.77471	4.42875	7.18862	0.713848	1.74127	3.12498	5.63874
g32308.t1	AT5G57110.1	ACA8,AT-ACA8,AUTOINHIBITED CA2+ -ATPASE, ISOFORM 8	protein_coding	autoinhibited Ca2+ -ATPase%2C isoform 8	Arabidopsis-autoinhibited Ca2+ -ATPase%2C isoform 8%2C contains all of the characteristic motifs of Ca2+ -transporting P-type Ca2+ -ATPases and is localized to the plasma membrane.	Ahg917411	2.23522	5.16264e-05	0.904021	0.252019	-0.649051	0.400924	-0.499004	0.781756	7.83168	6.73038	5.33521	4.95492	5.73952	5.5421	4.55863	5.41505
g06940.t1	AT2G29620.1		protein_coding	dentin sialophosphoprotein		Ahg344726	-1.06654	0.359499	-1.8231	0.0562484	-2.51598	5.17516e-05	-0.379994	0.850928	2.06472	2.70782	2.81867	5.05219	1.91745	4.4963	4.48702	6.3585
g30102.t1	AT1G54575.2		protein_coding	hypothetical protein		Ahg474732	1.30314	0.360364	-4.14365	5.20663e-05	-0.73337	0.389894	1.68464	0.213601	1.67842	2.4664	4.2324	5.82202	1.78103	4.22993	3.76495	4.41159
g13809.t1	AT2G02930.1	GSTF3,ATGSTF3,glutathione S-transferase F3,GST16,GLUTATHIONE S-TRANSFERASE 16	protein_coding	glutathione S-transferase F3	Encodes glutathione transferase belonging to the phi class of GSTs. Naming convention according to Wagner et al. (2002).	Ahg484202	2.35716	5.22096e-05	0.946646	0.361665	0.0742848	0.966412	-0.594728	0.737436	5.51863	6.17794	6.15012	6.31545	2.64423	4.74988	5.9619	6.31313
g16147.t1	AT3G17630.1	CHX19,ATCHX19,cation/H+ exchanger 19	protein_coding	cation/H+ exchanger 19	member of Putative Na+/H+ antiporter family	Ahg904725	-0.0625975	0.971855	-4.45595	5.22114e-05	-2.64319	0.00402436	1.97054	0.427831	1.59872	1.4233	1.61158	2.24896	1.67173	4.03574	2.14475	1.42588
g30195.t1	AT3G63310.1	BIL4,AtLFG2,LFG2,LIFEGUARD 2	protein_coding	Bax inhibitor-1 family protein	Mediates cell elongation in brassinosteroid signaling.	Ahg486839	0.11652	0.90667	-3.8334	9.18653e-05	-3.35989	5.24788e-05	2.47598	0.119368	4.63827	5.44534	6.41114	8.20517	4.32844	8.69944	8.68019	6.24772
g18589.t1	AT4G09820.1	TT8,AtTT8,BHLH42	protein_coding	basic helix-loop-helix (bHLH) DNA-binding superfamily protein	TT8 is a regulation factor that acts in a concerted action with TT1%2C PAP1 and TTG1 on the regulation of flavonoid pathways%2C namely proanthocyanidin and anthocyanin biosynthesis. Affects dihydroflavonol 4-reductase gene expression. It is thought that a ternary complex composed of TT2%2C TT8 and TTG1 is necessary for correct expression of BAN in seed endothelium. Also important for important fo…	Ahg489834	3.62342	5.25461e-05	2.05296	0.319962	2.29314	0.0749748	-0.497321	0.849606	4.28277	1.43174	2.89328	2.36728	1.64743	0.52657	1.03149	1.42603
g06417.t1	AT3G06200.1		protein_coding	P-loop containing nucleoside triphosphate hydrolases superfamily protein		Ahg340799	-3.12684	5.28618e-05	0.00018957	1	0.632974	0.710928	-0.381887	0.87435	1.03493	2.0375	1.70536	2.20763	2.83966	1.28814	1.30418	2.57937
g17509.t1	AT5G44110.1	ABCI21,ATNAP2,ARABIDOPSIS THALIANA NON-INTRINSIC ABC PROTEIN,ATPOP1,POP1	protein_coding	P-loop containing nucleoside triphosphate hydrolases superfamily protein	Encodes a member of the NAP subfamily of ABC transporters.	Ahg494585	3.28551	5.31501e-05	2.14716	0.0275038	2.02093	0.05116	-0.437493	0.885466	6.54025	6.06006	4.06132	2.94742	3.96458	1.58706	0.703845	1.50863
g12123.t1	AT5G19530.1	ACL5	protein_coding	S-adenosyl-L-methionine-dependent methyltransferases superfamily protein	Encodes a spermine synthase. Required for internode elongation and vascular development%2C specifically in the mechanism that defines the boundaries between veins and nonvein regions. This mechanism may be mediated by polar auxin transport. Though ACL5 has been shown to function as a spermine synthase in E. coli%2C an ACL5 knockout has no effect on the endogenous levels of free and conjugated pol…	Ahg941503	0.464219	0.483302	3.47731	5.3818e-05	4.52865	0.00169694	-2.83487	0.2844	5.65637	5.45184	3.39678	0.496207	5.11131	3.14887	1.15243	2.22872
g17335.t1	AT2G42540.2	COR15A,AtCOR15A,COR15	protein_coding	cold-regulated 15a	A cold-regulated gene whose product is targeted to the chloroplast. Cor15am protects stromal proteins from aggregation under various stress conditions. Constitutive expression increases freezing tolerance in protoplasts in vitro and chloroplasts in vivo. NMR and x-ray diffraction studies suggest that COR15a alters the intrinsic curvature of the inner membrane of chloroplast envelope. Late Embryog…	Ahg902253	1.96473	5.46662e-05	-0.560202	0.628838	0.130754	0.947668	-2.47336	0.0132755	10.5936	9.53006	10.3253	8.07173	8.37212	9.50328	9.94404	10.9943
g24486.t1	AT2G41312.1		other_rna	other_RNA	Unknown gene	Ahg934955	-2.81757	0.00010756	-5.65734	5.4708e-05	-0.535017	0.685763	0.700185	0.904735	0.964242	0.14905	2.53549	0.487001	3.35444	1.20908	2.92414	0
g03823.t1	AT1G70810.1	CAR7,C2-domain ABA-related7	protein_coding	Calcium-dependent lipid-binding (CaLB domain) family protein		Ahg316070	-2.18511	0.00313105	-2.53499	5.4767e-05	-1.10401	0.129082	0.457483	0.811481	1.27876	4.4522	5.50784	6.5053	3.4032	6.25363	5.78112	6.46191
g05444.t1	AT3G61630.1	CRF6	protein_coding	cytokinin response factor 6	CRF6 encodes one of the six cytokinin response factors. CRF5 belongs to the AP2/ERF superfamily of the transcriptional factors. CRF proteins rapidly relocalize to the nucleus in response to cytokinin. Analysis of loos-of-function mutants revealed that the CRFs function redundantly to regulate the development of embryos%2C cotyledons and leaves.	Ahg486651	1.42178	0.0945466	-2.00427	0.00885359	-2.71138	5.61965e-05	0.660052	0.721444	2.96063	2.75277	3.46015	4.06009	1.63094	5.14017	5.45366	4.4375
g26161.t1	AT1G36730.1		protein_coding	Translation initiation factor IF2/IF5		Ahg922784	0.298812	0.746661	-2.39226	0.0481437	-3.69531	5.61965e-05	2.46845	0.359224	6.24904	5.57566	5.26962	6.22384	6.30616	8.12777	6.92059	6.40435
g19709.t1	AT4G01450.2	UMAMIT30	protein_coding	nodulin MtN21 /EamA-like transporter family protein	nodulin MtN21-like transporter family protein	Ahg490431	0.199438	0.848895	2.04619	0.0849862	4.12837	5.62596e-05	-0.500336	0.850928	3.54976	4.06243	4.31174	2.82142	3.16627	3.0376	2.09838	3.897
g18384.t1	AT2G38340.1	DREB19	protein_coding	Integrase-type DNA-binding superfamily protein	encodes a member of the DREB subfamily A-2 of ERF/AP2 transcription factor family. The protein contains one AP2 domain. There are eight members in this subfamily including DREB2A AND DREB2B that are involved in response to drought.	Ahg482845	0.560515	0.738802	-2.73371	0.0270728	-3.4964	5.64952e-05	1.65243	0.516759	1.41318	1.18785	1.35617	2.71289	1.06739	2.12163	3.04673	2.40686
g28799.t1	AT1G51820.1		protein_coding	Leucine-rich repeat protein kinase family protein		Ahg897453	4.43285	0.0605617	7.21583	5.65791e-05	5.58549	0.0452051	0.622543	0.850928	0.673055	2.65917	1.42322	1.69114	0.210764	0	0	0.821534
g08853.t1	AT2G24500.1	FZF	protein_coding	Zinc finger protein 622	Encodes a C2H2 zinc finger protein FZF.	Ahg481305	-0.0271869	0.979313	-1.11674	0.197427	-2.54237	5.66033e-05	-1.16074	0.424726	3.87738	3.53547	3.04253	2.80583	4.03995	4.24992	3.93699	3.45612
g29444.t2	AT5G63960.2		protein_coding	DNA polymerase delta subunit 1		Ahg496588	2.81331	5.81106e-05	1.22795	0.340225	-0.305454	0.809973	-0.106301	0.969962	4.24676	3.32221	2.48423	2.8951	2.72399	2.32533	2.16912	2.87256
g06985.t1	AT2G29310.1		protein_coding	NAD(P)-binding Rossmann-fold superfamily protein		Ahg481846	-0.11583	0.91364	1.08465	0.310287	8.32879	5.84821e-05	-0.158076	0.982601	4.63393	3.44523	3.53156	0.660961	3.9387	1.43258	0.665622	1.04688
g26586.t1	AT4G11740.1	SAY1	protein_coding	Ubiquitin-like superfamily protein	Isolated as a suppressor of a dominant mutant in the Ara4 gene that was expressed in yeast ypt1 mutant strains. A novel protein with a small region of similarity to coil-coiled domain of yeast VSP27 protein.	Ahg489990	1.06017	0.0337885	0.00106915	0.999392	-2.55462	5.86822e-05	1.06607	0.474969	5.0758	5.78136	5.25117	6.36735	4.21024	5.84993	6.17212	5.45261
g27796.t1	AT4G10770.1	OPT7,ATOPT7,ARABIDOPSIS THALIANA OLIGOPEPTIDE TRANSPORTER 7	protein_coding	oligopeptide transporter 7	oligopeptide transporter	Ahg489922	-1.41379	0.103992	1.35887	0.178892	4.60019	5.97299e-05	-0.364024	0.890849	2.7492	4.6432	4.75227	2.63453	3.73861	2.06835	2.73737	4.42975
g17898.t1	AT5G27920.1		protein_coding	F-box family protein		Ahg942295	2.84374	5.97343e-05	2.21839	0.0354623	-0.918386	0.413536	3.71311	0.00762131	3.77607	3.33866	2.30327	4.87177	1.67656	2.56064	0.734656	2.31962
g02662.t1	AT3G01820.1		protein_coding	P-loop containing nucleoside triphosphate hydrolases superfamily protein		Ahg477332	-0.125506	0.890394	-2.95713	6.05826e-05	-2.36795	0.00210304	0.52497	0.799495	5.02025	4.73919	4.30982	4.70128	5.22392	6.76283	5.25321	4.81542
g11629.t1	AT3G55950.1	CCR3,ATCRR3	protein_coding	CRINKLY4 related 3		Ahg938542	0.0540851	0.977791	0.0835316	0.961682	-2.83673	6.06802e-05	-0.00897885	1	1.84554	1.96321	2.04513	3.65861	2.17466	1.74364	4.64002	3.66091
g25497.t1	AT4G36840.1		protein_coding	Galactose oxidase/kelch repeat superfamily protein		Ahg943950	0.788979	0.32558	0.243951	0.860736	-2.80536	6.15717e-05	1.33336	0.402968	3.42284	3.22052	3.11102	3.61537	3.15284	3.6202	4.59863	2.00312
g27720.t1	AT5G49450.1	bZIP1,AtbZIP1,basic leucine-zipper 1	protein_coding	basic leucine-zipper 1	Encodes a transcription activator is a positive regulator of plant tolerance to salt%2C osmotic and drought stresses.	Ahg495000	0.545249	0.632845	-2.57405	0.0251578	-3.27076	6.15717e-05	2.33704	0.350604	2.60126	1.31369	2.97852	6.54622	2.48173	3.27724	4.42415	3.88903
g32374.t1	AT4G14548.1		other_rna	other_RNA		Ahg914132	6.19945	6.20618e-05	4.70803	0.00101704	2.77407	0.13479	-1.17988	0.776219	4.43302	5.20737	4.72236	1.83876	3.32202	3.51384	0.16252	3.69426
g03055.t1	AT4G36670.1	PMT6,AtPLT6,AtPMT6,PLT6,polyol transporter 6	protein_coding	Major facilitator superfamily protein		Ahg490969	0.433734	0.74609	0.688484	0.771962	0.0875112	0.971469	-4.02077	6.40622e-05	3.25495	2.21998	1.65934	1.283	2.21429	0.656652	1.88869	4.93945
g04408.t1	AT4G28420.2		protein_coding	Tyrosine transaminase family protein		Ahg491928	1.29478	0.648659	3.80063	0.00233786	2.09985	0.0970181	4.87088	6.40622e-05	0.43726	4.3083	3.45553	5.61052	0.901516	0.702262	2.42353	3.22095
g05677.t1	AT3G13350.1		protein_coding	HMG (high mobility group) box protein with ARID/BRIGHT DNA-binding domain-containing protein		Ahg478718	3.87831	6.43392e-05	2.14989	0.165099	0.199248	0.90523	0.587416	0.823809	2.95363	3.42204	2.35896	2.42419	1.21338	1.5144	1.29046	2.65237
g24637.t1	AT5G39050.1	PMAT1	protein_coding	HXXXD-type acyl-transferase family protein	Encodes a malonyltransferase that may play a role in phenolic xenobiotic detoxification.	Ahg494080	1.98991	6.43392e-05	0.794591	0.530326	-1.11347	0.166806	-1.50499	0.218933	4.92236	5.61226	5.94801	6.76829	3.62658	4.25886	5.29246	8.07647
g08686.t1							1.07132	0.0880056	2.95021	6.45488e-05	0.176415	0.932615	1.02812	0.716988	6.03071	6.73529	3.97485	4.73825	5.13451	2.97004	3.21054	5.42398
g03490.t1	AT2G35900.1		protein_coding	Mal d 1-associated protein		Ahg934215	0.883679	0.102924	-1.03873	0.168326	-2.63052	6.49715e-05	0.659813	0.72587	4.72738	4.51178	4.04677	4.93021	3.39754	4.90018	5.02152	4.5256
g04187.t1	AT4G30390.1		protein_coding	UDP-arabinopyranose mutase		Ahg491714	0.0857881	0.958236	-1.58538	0.0666231	-3.43786	6.49715e-05	1.66613	0.181166	2.26261	2.9269	3.2573	4.83544	2.1729	4.42844	4.75199	3.32724
g09380.t1	AT5G54580.1		protein_coding	RNA-binding (RRM/RBD/RNP motifs) family protein		Ahg950107	-2.185	0.0312406	-3.64607	6.57511e-05	-1.05032	0.257701	-1.02621	0.693939	1.30427	1.91115	2.58629	2.04531	2.96395	3.21689	2.31534	2.76423
g22168.t1	AT2G17660.1		protein_coding	RPM1-interacting protein 4 (RIN4) family protein		Ahg931626	2.61498	0.179815	1.92893	0.333804	0.766367	0.755706	6.50354	6.58796e-05	1.03772	1.03546	2.869	4.36872	0.467014	1.1935	0.669044	2.64697
g29640.t1	AT2G05540.1		protein_coding	Glycine-rich protein family		Ahg342859	-1.95531	0.0488833	-3.5885	0.000332739	-2.41533	0.106961	-3.92162	6.67539e-05	2.61641	2.34396	3.61236	3.67385	4.32723	7.04228	7.28597	8.59852
g09751.t1	AT2G45850.1	AHL9,AT-hook motif nuclear localized protein 9	protein_coding	AT hook motif DNA-binding family protein		Ahg483725	1.61633	0.000344343	3.08965	6.71333e-05	2.81162	0.00124019	-1.5956	0.184762	5.91596	6.00871	4.96599	3.32008	4.89978	2.69008	2.86394	5.15045
g24006.t1	AT3G23730.1	XTH16	protein_coding	xyloglucan endotransglucosylase/hydrolase 16		Ahg479888	0.235848	0.825522	3.74836	6.71333e-05	2.67732	0.164487	-1.06274	0.743538	5.86198	4.17729	1.47503	0.882949	5.49352	1.36866	0.16252	1.32488
g13146.t1	AT5G19240.1		protein_coding	Glycoprotein membrane precursor GPI-anchored		Ahg488808	1.95157	6.75319e-05	3.50562	0.00120479	3.67741	0.000164883	-0.839196	0.689325	8.1912	8.45526	8.48003	7.96484	6.70522	4.54208	4.37733	8.64752
g10336.t1	AT4G24860.1		protein_coding	P-loop containing nucleoside triphosphate hydrolases superfamily protein		Ahg329179	2.53786	6.75541e-05	2.58886	0.0443382	3.81108	0.0509902	0.975672	0.775727	3.5937	2.86624	1.72208	1.40031	1.30357	0.12833	0.295073	1.70357
g04723.t1	AT1G13420.1	ST4B,ATST4B,ARABIDOPSIS THALIANA SULFOTRANSFERASE 4B	protein_coding	sulfotransferase 4B	Encodes a sulfotransferase. Unlike the related ST4A protein (At2g14920)%2C in vitro experiements show that this enzyme does not act brassinosteroids. ST4B is expressed in the roots and transcript levels rise in response to cytokinin treatment.	Ahg471497	-1.51366	0.0639106	7.06185	6.76136e-05	1.22617	0.563791	2.06671	0.718373	2.65163	2.6138	1.19346	0.15313	3.75856	0.144853	0.295073	0.626171
g23084.t1	AT4G16500.1	AtCYS4,CYS4,phytocystatin 4	protein_coding	Cystatin/monellin superfamily protein		Ahg493227	-0.50655	0.437317	-1.87199	0.0624383	-3.41551	6.83424e-05	0.271926	0.942713	6.96748	6.34081	6.58331	6.78498	7.4129	7.4844	8.26085	6.46381
g00286.t1	AT5G14920.1	GASA14,A-stimulated in Arabidopsis 14	protein_coding	Gibberellin-regulated family protein	Encodes a GASA domain containing protein that regulates increases in plant growth through GA-induced and DELLA-dependent signal transduction and that can increase abiotic stress resistance by reducing ROS accumulation.	Ahg488334	1.41509	0.00313105	3.95787	6.85144e-05	2.09973	0.240329	-0.135541	0.986303	6.76258	5.75351	2.30719	0.372294	4.95195	1.51666	1.24118	2.46256
g06221.t1	AT3G04710.3	TPR10	protein_coding	ankyrin repeat family protein	Encodes one of the 36 carboxylate clamp (CC)-tetratricopeptide repeat (TPR) proteins (Prasad 2010%2C Pubmed ID: 20856808) with potential to interact with Hsp90/Hsp70 as co-chaperones.	Ahg928025	-0.511131	0.465035	-2.52573	6.85144e-05	-2.64563	0.000107342	1.44449	0.228612	3.65789	4.10555	3.97963	4.92135	4.44601	5.7833	5.36436	4.1874
g01910.t1	AT1G02960.2		protein_coding	kinetochore protein		Ahg470271	1.32189	0.106096	6.97102	6.90592e-05	1.4911	0.23683	5.30111	0.20616	3.57891	2.61926	2.38701	1.08519	2.49302	1.10208	1.19621	0.899791
g01762.t1	AT1G01580.2	FRO2,ATFRO2,FERRIC REDUCTION OXIDASE 2,FRD1,FERRIC CHELATE REDUCTASE DEFECTIVE 1	protein_coding	ferric reduction oxidase 2	Encodes the low-iron-inducible ferric chelate reductase responsible for reduction of iron at the root surface. It is likely to be the major Fe(III) chelate reductase in Arabidopsis iron metabolism. Coordinately regulated with IRT1%2C the major transporter responsible for high-affinity iron uptake from the soil%2C at both transcriptional and posttranscriptional levels. Steady state mRNA levels are…	Ahg470119	3.33889	7.01515e-05	-0.583363	0.718704	-0.241391	0.861872	-1.95706	0.247749	4.68297	3.09814	3.21554	1.42756	2.35537	4.34579	3.44758	3.19548
g02534.t1	AT3G02380.1	COL2,ATCOL2,CONSTANS-LIKE 2,BBX3,B-box domain protein 3	protein_coding	CONSTANS-like 2	homologous to the flowering-time gene CONSTANS (CO) encoding zinc-finger proteins	Ahg477472	1.35094	0.0196478	3.13845	7.01673e-05	2.65675	0.0188928	-0.258049	0.957558	5.34681	5.93979	2.95839	1.18243	3.88066	1.6706	0.797655	1.98315
g14814.t1	AT1G67920.1		protein_coding	hypothetical protein		Ahg926066	-2.33627	0.1821	-3.87213	7.01827e-05	-3.1985	0.000746788	0.872858	0.643492	0.266705	1.40594	3.45261	6.50472	1.52614	5.64879	6.37948	6.21199
g04461.t1	AT4G27940.1	MTM1,ATMTM1,ARABIDOPSIS MANGANESE TRACKING FACTOR FOR MITOCHONDRIAL SOD2	protein_coding	manganese tracking factor for mitochondrial SOD2		Ahg945245	1.09226	0.271227	-0.588026	0.704758	-3.24081	7.03789e-05	0.0822644	0.989101	2.53588	2.5095	1.49937	1.36164	2.09992	3.25102	2.68651	1.70352
g07564.t1	AT5G64310.1	AGP1,ATAGP1	protein_coding	arabinogalactan protein 1	Encodes arabinogalactan-protein (AGP1).	Ahg496633	-0.898833	0.0769177	-3.62469	0.00103028	-3.79987	7.03789e-05	0.706237	0.764843	5.09019	4.37988	6.42756	8.47731	6.54373	8.54646	7.91318	7.25335
g12920.t1	AT1G27710.1		protein_coding	Glycine-rich protein family		Ahg335913	1.9303	0.000804194	4.59817	7.05841e-05	3.99962	0.00790637	5.8614	0.073085	4.20251	3.86779	3.32847	1.48609	1.40789	0.944045	0.589277	1.65495
g04507.t1	AT4G27570.1		protein_coding	UDP-Glycosyltransferase superfamily protein		Ahg492036	-2.03365	0.0574492	-3.48949	0.107483	-1.77263	0.263187	-5.27817	7.06401e-05	3.65205	1.30389	2.81423	0.179808	5.72989	4.00697	2.53321	1.65987
g25770.t1	AT2G31110.2	TBL40,TRICHOME BIREFRINGENCE-LIKE 40	protein_coding	trichome birefringence-like protein (DUF828)	Encodes a member of the TBL (TRICHOME BIREFRINGENCE-LIKE) gene family containing a plant-specific DUF231 (domain of unknown function) domain. TBL gene family has 46 members%2C two of which (TBR/AT5G06700 and TBL3/AT5G01360) have been shown to be involved in the synthesis and deposition of secondary wall cellulose%2C presumably by influencing the esterification state of pectic polymers. A nomencla…	Ahg482040	-6.6623	7.06957e-05	-0.287945	0.842059	0.748998	0.508426	0.740497	0.684123	0	3.06002	4.19911	6.8782	2.06679	2.61613	3.3432	6.10772
g11841.t1	AT3G07220.1	FHA2,AtFHA2	protein_coding	SMAD/FHA domain-containing protein		Ahg317584	0.651459	0.498865	-1.90849	0.052111	-2.98959	7.16078e-05	0.824928	0.725704	2.57834	2.58236	2.52651	2.23214	2.29851	4.1161	3.1591	2.23822
g31858.t1	AT2G30140.1	UGT87A2	protein_coding	UDP-Glycosyltransferase superfamily protein	Encodes a putative glycosyltransferase. Regulates flowering time via FLOWERING LOCUS C.	Ahg481925	2.69054	7.18583e-05	-0.746123	0.498895	-1.20623	0.241442	0.788662	0.718373	4.18455	5.14662	6.76774	9.25742	2.35794	5.80181	7.37385	8.6449
g20051.t1	AT3G24503.1	ALDH2C4,ALDH1A,aldehyde dehydrogenase 1A,REF1,REDUCED EPIDERMAL FLUORESCENCE1	protein_coding	aldehyde dehydrogenase 2C4	Arabidopsis thaliana aldehyde dehydrogenase AtALDH1a mRNA. a sinapaldehyde dehydrogenase catalyzes both the oxidation of coniferylaldehyde and sinapaldehyde forming ferulic acid and sinapic acid%2C respectively	Ahg479960	-1.93567	7.25429e-05	-0.519765	0.669817	-0.638639	0.537709	-0.701134	0.658645	4.65193	5.52198	5.66185	6.239	6.51278	5.19495	6.07183	6.99785
g14674.t1	AT1G69080.1		protein_coding	Adenine nucleotide alpha hydrolases-like superfamily protein		Ahg476038	0.285034	0.794004	4.58387	7.26472e-05	5.47523	0.034175	1.41105	0.805286	3.89408	3.60392	1.28818	0.0846313	3.30938	0.29943	0.16252	0
g01721.t1	AT1G01900.1	SBTI1.1	protein_coding	subtilase family protein	Encodes AtSBT1.1%2C a subtilisin-like serine protease. Cleaves the phytosulfokine AtPSK4%2C a growth promoting peptide.	Ahg909785	2.14493	7.31812e-05	0.492452	0.754183	1.92696	0.312161	4.46285	0.350815	4.52291	2.65105	1.11397	0.695115	2.73383	0.444282	0.16252	0
g10670.t1	AT5G11970.1		protein_coding	ABC family ABC transporter%2C putative (DUF3511)		Ahg488039	-1.8995	7.33588e-05	1.57678	0.0192146	0.394373	0.72602	-0.119135	0.963747	4.02578	6.06125	6.07799	7.13712	5.85944	4.23853	5.12826	7.50213
g23940.t1	AT2G21320.1	BBX18	protein_coding	B-box zinc finger family protein		Ahg932059	1.87962	7.3543e-05	1.91697	0.00330646	0.611817	0.508021	0.96252	0.565852	6.61368	6.67467	4.60306	4.46478	4.55974	4.35129	3.36968	4.1874
g19221.t1	AT5G14700.1		protein_coding	NAD(P)-binding Rossmann-fold superfamily protein		Ahg488312	-2.11421	7.36058e-05	-0.293651	0.871925	0.950586	0.471955	-0.935084	0.673997	2.69267	2.45602	4.01092	1.8982	3.80297	1.87582	2.81962	3.53913
g21893.t1	AT1G51100.1	CRR41	protein_coding	potassium/sodium hyperpolarization-activated cyclic nucleotide-gated channel protein		Ahg474225	-1.84808	7.36058e-05	-1.03082	0.261528	0.754356	0.360619	-1.37604	0.29926	4.03016	4.01551	4.52784	2.73209	5.66893	3.89519	3.75278	3.69272
g00592.t1	AT4G33550.1		protein_coding	Bifunctional inhibitor/lipid-transfer protein/seed storage 2S albumin superfamily protein		Ahg491330	-3.02388	7.36927e-05	-4.3216	0.000151756	0.768643	0.447054	-1.47198	0.451376	2.91407	5.98958	7.41883	4.40417	6.58446	8.23223	5.02536	6.40356
g02842.t1	AT4G39660.1	AGT2	protein_coding	alanine:glyoxylate aminotransferase 2	alanine:glyoxylate aminotransferase 2 homolog (AGT2) mRNA%2C	Ahg490746	-0.227777	0.810789	2.59062	7.43786e-05	2.03681	0.0508619	1.30262	0.295107	4.41057	5.3361	5.74082	5.79976	4.23378	2.4622	3.73175	4.93444
g00466.t1	AT4G34620.1	SSR16	protein_coding	small subunit ribosomal protein 16	Encodes ribosomal protein S16%2C has embryo-defective lethal mutant phenotype	Ahg944436	1.81162	7.47841e-05	1.86444	0.00720569	0.546275	0.544522	-0.520138	0.775614	8.74507	8.31512	6.64018	5.60312	6.87021	5.90887	5.69349	6.36615
g30865.t1						Ahg919569	-0.938142	0.260259	-1.59184	0.270157	-4.49014	7.50512e-05	3.97725	0.0150095	2.51447	1.54896	1.6158	3.00847	3.11203	5.05815	2.1456	1.84984
g02199.t1	AT1G05570.1	CALS1,ATGSL06,ATGSL6,GSL06,GSL6,GLUCAN SYNTHASE-LIKE 6	protein_coding	callose synthase 1	Encodes a callose synthase 1 catalytic subunit . Member of Glycosyltransferase Family- 48.	Ahg482124	2.15388	7.53583e-05	1.0598	0.3057	0.895099	0.425165	0.671131	0.74793	4.69462	3.59527	2.7542	3.42404	3.05416	2.87628	2.50483	3.78539
g31682.t1	AT5G05410.1	DREB2A,DREB2,DEHYDRATION-RESPONSIVE ELEMENT BINDING PROTEIN 2	protein_coding	DRE-binding protein 2A	Encodes a transcription factor that specifically binds to DRE/CRT cis elements (responsive to drought and low-temperature stress). Belongs to the DREB subfamily A-2 of ERF/AP2 transcription factor family (DREB2A). There are eight members in this subfamily including DREB2B. The protein contains one AP2 domain. Overexpression of transcriptional activation domain of DREB2A resulted in significant dr…	Ahg487335	2.21165	0.00874775	-3.61415	0.00410789	-4.03114	7.55163e-05	2.17482	0.336057	4.4958	4.59033	4.42827	6.37339	3.28164	7.91139	7.65553	6.04841
g02803.t1	AT4G39235.1		protein_coding	hypothetical protein		Ahg490696	0.311981	0.787072	-4.09611	7.56289e-05	-3.47053	0.00267703	-0.73674	0.718215	2.67117	1.6054	1.598	2.69756	1.80257	5.29393	3.64734	3.24449
g05914.t1	AT3G11280.1		protein_coding	Duplicated homeodomain-like superfamily protein	Putative transcription factors interacting with the gene product of VHA-B1 (vacuolar ATPase subunit B1%3B as shown through yeast two-hybrid assay).	Ahg478469	0.371473	0.66254	-3.11311	7.56289e-05	-1.17258	0.177845	-0.191239	0.956376	3.67205	3.31862	3.48033	3.19975	3.78444	4.48139	3.46466	4.64316
g22517.t1	AT2G05914.1		antisense_long_noncoding_rna	Natural antisense transcript overlaps with AT2G05915	Potential natural antisense gene%2C locus overlaps with AT2G05915	Ahg941553	0.11092	0.893994	2.5478	7.56289e-05	0.0631071	0.95912	0.907216	0.544205	5.76148	6.23608	5.3103	6.8651	5.52759	3.64611	4.26513	6.55732
g23715.t1	AT1G30280.1		protein_coding	Chaperone DnaJ-domain superfamily protein		Ahg473251	1.83242	0.00729825	6.00441	7.56289e-05	2.94568	0.202859	3.67578	0.438003	3.39929	3.00705	1.06921	0.527991	1.88809	0.12833	0.59191	0
g32073.t1	AT5G45570.1		protein_coding	Ulp1 protease family protein		Ahg942545	1.35715	0.451706	-4.15031	7.56289e-05	0.728168	0.745112	-0.897078	0.84865	3.83086	1.63596	2.35544	1.50678	3.89693	1.99809	1.68136	1.94345
g13497.t1	AT1G20693.1	HMGB2,HMG BETA 1,HIGH MOBILITY GROUP BETA 1,NFD02,NUCLEOSOME/CHROMATIN ASSEMBLY FACTOR GROUP D 02,NFD2,NUCLEOSOME/CHROMATIN ASSEMBLY FACTOR GROUP D 2	protein_coding	high mobility group B2	Encodes a protein belonging to the subgroup of HMGB (high mobility group B) proteins that have a distinctive DNA-binding motif%2C the HMG-box domain. The motif confers non-sequence specific interaction with linear DNA and structure-specific binding to distorted DNA sites. The HMGB proteins are involved in the assembly of nucleoprotein complexes. Can be phosphorylated by CK2alpha.	Ahg472301	1.05467	0.0305521	3.02528	7.61105e-05	2.00398	0.0444695	-0.155352	0.961001	8.9454	9.00253	7.52617	7.41535	7.60324	5.11961	5.97154	8.406
g23939.t1	AT2G21300.1		protein_coding	ATP binding microtubule motor family protein		Ahg480993	1.71638	7.61761e-05	-0.00524148	0.995892	0.25116	0.798762	0.304469	0.873471	6.30489	5.67673	5.3259	4.84366	4.35574	5.04934	4.64453	4.79216
g29422.t1	AT3G23170.1		protein_coding	hypothetical protein		Ahg479829	2.9222	7.82387e-05	-0.114552	0.931599	-1.47686	0.0984326	1.44889	0.323999	5.31844	5.06281	4.84807	6.10186	3.54537	4.40542	5.75233	5.09108
g15694.t1	AT5G04840.1		protein_coding	bZIP protein		Ahg487268	-0.884214	0.558011	-1.78293	0.176975	-2.44544	0.0089894	4.33119	7.84938e-05	1.35549	1.54299	2.28078	4.98011	1.96534	2.67392	2.91468	3.35198
g25270.t1	AT5G24090.1	CHIA,ATCHIA,chitinase A	protein_coding	chitinase A	Chitinase A (class III) expressed exclusively under environmental stress conditions.	Ahg489265	-1.77987	0.376065	-5.10421	7.897e-05	-2.17085	0.20225	-1.3587	0.195044	0.447402	0.342291	1.82108	3.40977	0.232453	2.35842	3.34365	3.52661
g13480.t1	AT1G20840.1	TMT1,AtTMT1	protein_coding	tonoplast monosaccharide transporter1	The protein encoded by this gene is found in the tonoplast (vacuole membrane) of Arabidopsis cells. The gene is expressed at highest levels in juvenile (sink) and adult (source) leaves%2C followed by flower tissues.	Ahg472320	0.684189	0.314175	2.74321	8.02915e-05	0.768216	0.451972	0.301299	0.889459	5.05241	6.03214	4.60011	6.06911	4.30974	3.20557	2.6777	5.27522
g24506.t1	AT2G41160.1		protein_coding	Ubiquitin-associated (UBA) protein		Ahg321802	0.666354	0.314033	-2.68648	0.000296621	-2.70161	8.03495e-05	1.80847	0.0889744	4.23917	4.74609	5.04919	6.25833	3.4892	6.86459	6.09011	4.72832
g10968.t1	AT5G59870.1	HTA6,h2a.w.6	protein_coding	histone H2A 6	Encodes HTA6%2C a histone H2A protein.	Ahg358205	0.508943	0.380283	3.03503	8.05066e-05	1.67013	0.0530673	-3.203	0.00327028	6.41671	5.61122	3.74137	1.23874	5.60084	1.1308	2.42353	2.19068
g26759.t1	AT5G39790.3	PTST,Protein targeting to starch	protein_coding	PROTEIN TARGETING TO STARCH (PTST)	Encodes a chloroplast localized protein that is involved in protein translocation and starch metabolism. PTST helps localize GBSS to the starch granules where GBSS functions in amylose biosynthesis.	Ahg891750	-1.31426	0.0168035	-2.86355	8.05066e-05	-0.0912781	0.938836	-1.46159	0.39912	3.63718	2.47355	3.60817	2.46031	5.12758	3.83834	3.89643	4.09156
g31947.t2	AT1G54580.1	ACP2	protein_coding	acyl carrier protein 2	encodes an acyl carrier protein expressed in leaves%2C roots%2C and dry seeds. Gene expression is not regulated by light but downregulated by starvation and upregulated by increased level of exogenous sucrose.	Ahg474734	-0.848549	0.759496	0.985703	0.4865	-0.977767	0.588158	-6.99694	8.10692e-05	1.07518	3.40667	1.01805	0	0.40834	1.86342	0	1.05375
g32077.t1	AT2G07671.1		protein_coding	ATP synthase subunit C family protein		Ahg484743	3.78715	8.1106e-05	-0.344106	0.836762	0.0682257	0.967493	2.01847	0.226495	7.43231	6.81745	7.43119	8.49027	4.73403	7.53898	6.44084	7.21724
g25231.t1	AT1G69260.1	AFP1	protein_coding	ABI five binding protein		Ahg926219	4.17673	8.11505e-05	-1.45257	0.253381	1.27745	0.217611	2.45707	0.0403039	2.98905	2.46346	4.90957	4.37244	0	1.69799	3.15187	2.13899
g03487.t1	AT2G35860.1	FLA16	protein_coding	FASCICLIN-like arabinogalactan protein 16 precursor		Ahg901436	-1.97272	8.11768e-05	0.60841	0.653079	1.94121	0.242831	-1.52735	0.719947	5.18916	4.0991	3.56456	0.409878	7.05118	2.64058	3.24235	0
g14726.t1	AT1G68620.1		protein_coding	alpha/beta-Hydrolases superfamily protein		Ahg475988	-3.33635	8.11768e-05	-1.11864	0.224637	-1.10889	0.300398	2.82535	0.0142945	1.04662	3.31298	4.10296	4.22983	3.41783	4.20567	4.38009	3.62762
g29439.t1	AT1G66760.2		protein_coding	MATE efflux family protein		Ahg475774	6.43642	8.11768e-05	0.448446	0.852081	0.755805	0.521987	-2.09391	0.0733595	3.28326	1.23689	3.6911	1.7936	0.418213	1.72379	1.64966	3.09879
g11584.t1	AT3G55560.1	AGF2,AHL15,AT-hook motif nuclear-localized protein 15	protein_coding	AT-hook protein of GA feedback 2		Ahg938493	-1.68402	0.0798064	-1.70108	0.042905	-3.31698	8.15533e-05	-1.2077	0.438123	1.24283	2.65773	1.38006	4.01749	2.81635	4.68704	3.20085	5.94614
g28356.t1	AT3G52360.1		protein_coding	transmembrane protein		Ahg938116	-1.22376	0.0893521	0.650886	0.548416	2.97004	8.16141e-05	-0.44842	0.801961	2.79214	4.18457	5.43784	4.1962	4.12246	1.27526	2.83185	4.90529
g17844.t1	AT1G65860.1	FMO GS-OX1	protein_coding	flavin-monooxygenase glucosinolate S-oxygenase 1	belongs to the flavin-monooxygenase (FMO) family%2C encodes a glucosinolate S-oxygenase that catalyzes the conversion of methylthioalkyl glucosinolates to methylsulfinylalkyl glucosinolates	Ahg315143	-0.824278	0.561823	-0.327306	0.780725	5.06197	8.19742e-05	-0.728663	0.718033	6.16183	4.7995	6.77363	3.03725	6.74666	3.73583	3.2293	3.00687
g26133.t1	AT1G42480.1		protein_coding	TLR4 regulator/MIR-interacting MSAP protein		Ahg473742	-2.31383	8.22731e-05	-2.67867	0.000610031	-1.89384	0.0357171	-0.687429	0.72587	2.09594	2.93563	3.62258	4.33559	3.7911	4.25392	4.66939	4.53796
g26554.t1	AT4G11960.1	PGRL1B	protein_coding	PGR5-like B	Encodes PGRL1B%2C a transmembrane protein present in thylakoids. PGRL1B has a highly homologous isoform PGRL1A encoded by At4g22890. Plants lacking PGRL1 show perturbation of cyclic electron flow%2C similar to PGR5-deficient plants. PGRL1 and PGR5 interact physically and associate with PSI (photosystem I).	Ahg490014	-1.59896	0.000402143	-2.74458	8.25073e-05	-0.260311	0.788267	-0.683831	0.692996	5.71143	6.24204	7.36721	6.4327	7.07552	8.18496	7.38075	7.56504
g30254.t1	AT5G42070.1		protein_coding	hypothetical protein		Ahg330331	0.144754	0.848895	3.3499	8.26768e-05	1.4381	0.152791	-0.13615	0.978102	5.68121	5.17476	4.2945	2.22584	5.35436	2.01927	3.75811	4.61053
g00239.t1	AT5G15290.1	CASP5	protein_coding	Uncharacterized protein family (UPF0497)		Ahg488377	4.98508	0.00163785	7.9199	8.26953e-05	4.15205	0.155957	2.55309	0.575557	2.66199	2.8126	0.753886	1.1084	2.26705	0.12833	0	0.378998
g16451.t1	AT2G04450.1	NUDT6,ATNUDT6,nudix hydrolase homolog 6,ATNUDX6,Arabidopsis thaliana nucleoside diphosphate linked to some moiety X 6,NUDX6,nucleoside diphosphates linked to some moiety X 6	protein_coding	nudix hydrolase homolog 6	Encodes a protein with NADH pyrophosphatase activity. Although this protein was also shown to have ADP-ribose diphosphatase activity in vitro%2C mutant analyses suggest that NUDX6 is involved in NADH metabolism in vivo.	Ahg319261	-8.28313	8.31964e-05	-5.57402	0.0309335	10.492	0.000539863	10.6232	0.043823	0	0.387061	4.06237	2.17599	2.28051	0	0	0
g03183.t1	AT2G32920.1	PDIL2-3,ATPDI9,ARABIDOPSIS THALIANA PROTEIN DISULFIDE ISOMERASE 9,ATPDIL2-3,PDI-like 2-3,PDI9,PROTEIN DISULFIDE ISOMERASE 9	protein_coding	PDI-like 2-3	Encodes a protein disulfide isomerase-like (PDIL) protein%2C a member of a multigene family within the thioredoxin (TRX) superfamily. Transcript levels for this gene are up-regulated in response to three different chemical inducers of ER stress (dithiothreitol%2C beta-mercaptoethanol%2C and tunicamycin). AtIRE1-2 does not appear to be required for this response%2C but the atbzip60 mutant has a di…	Ahg482234	-1.00513	0.0524249	-2.68188	8.37289e-05	-2.16973	0.0201668	0.0751226	0.983804	5.19687	5.30396	6.76613	7.00189	6.02121	7.86353	8.42394	6.78379
g28364.t1	AT3G52420.1	OEP7,ATOEP7,OUTER ENVELOPE MEMBRANE PROTEIN 7	protein_coding	outer envelope membrane protein 7	encodes a 7 kDa chloroplast outer envelope membrane protein.	Ahg485609	-0.190849	0.833515	3.26922	8.37289e-05	0.758188	0.418987	0.354398	0.89682	4.3076	4.34471	3.73758	3.03374	4.2159	2.5472	2.91496	3.0341
g07471.t1	AT5G64950.1		protein_coding	Mitochondrial transcription termination factor family protein		Ahg951335	1.67709	0.0692423	-2.85618	0.0612318	-3.56168	8.51349e-05	0.779776	0.809185	2.38203	1.26025	1.4566	1.39428	1.28515	2.34011	3.65324	1.55223
g18533.t1	AT4G09150.2		protein_coding	T-complex protein 11		Ahg489787	0.818244	0.136226	-2.44361	0.00704536	-3.08916	8.52028e-05	2.00743	0.181215	6.08844	6.40103	6.65785	7.59268	5.31922	8.34641	8.25795	6.63898
g04655.t1	AT1G14060.1		protein_coding	GCK domain-containing protein		Ahg312408	-1.28915	0.0225652	-1.12015	0.13598	-2.4897	8.60393e-05	-1.44407	0.306868	4.69847	4.57688	3.962	3.59214	6.45458	5.3664	5.14934	5.56393
g09010.t1	AT4G03320.1	Tic20-IV,AtTic20-IV,translocon at the inner envelope membrane of chloroplasts 20-IV	protein_coding	translocon at the inner envelope membrane of chloroplasts 20-IV	Encodes a component of the TIC (translocon at the inner envelope membrane of chloroplasts) protein translocation machinery mediating the protein translocation across the inner envelope of plastids. The Arabidopsis genome encodes four Tic20 homologous proteins%2C AT1G04940(Tic20-I)%2C AT2G47840(Tic20-II)%2C AT4G03320(Tic20-IV) and AT5G55710(Tic20-V).	Ahg490228	1.74694	0.256141	-1.24377	0.208118	-3.64715	8.60393e-05	0.705574	0.718373	1.38605	3.14973	2.76968	5.23601	0.357755	4.83122	4.59459	4.66472
g02476.t1	AT3G02875.1	ILR1	protein_coding	Peptidase M20/M25/M40 family protein	Hydrolyzes amino acid conjugates of the plant growth regulator indole-3-acetic acid (IAA)%2C including IAA-Leu and IAA-Phe. Uses Mg and Co ions as cofactors.	Ahg477533	-2.97893	8.66967e-05	-2.93657	0.000240732	-1.23327	0.223122	-0.631344	0.728255	1.03659	2.19312	4.62182	3.35063	3.74159	3.62856	5.42198	3.94682
g03273.t1	AT2G33735.1		protein_coding	Chaperone DnaJ-domain superfamily protein		Ahg482322	0.0134233	0.99149	-2.48821	8.68835e-05	-1.95592	0.00957508	1.45594	0.182565	3.84933	3.64853	4.69256	5.32993	4.10936	5.68191	5.8503	4.05189
g12985.t1	AT1G28310.2		protein_coding	Dof-type zinc finger DNA-binding family protein		Ahg473042	0.133226	0.863763	2.02975	0.0052018	2.78133	8.71304e-05	-0.987041	0.636208	5.26909	6.11926	5.48819	3.62219	5.38878	3.72208	2.85219	5.4869
g30719.t1	AT2G26020.1	PDF1.2b	protein_coding	plant defensin 1.2b	Predicted to encode a PR (pathogenesis-related) protein. Belongs to the plant defensin (PDF) family with the following members: At1g75830/PDF1.1%2C At5g44420/PDF1.2a%2C At2g26020/PDF1.2b%2C At5g44430/PDF1.2c%2C At2g26010/PDF1.3%2C At1g19610/PDF1.4%2C At1g55010/PDF1.5%2C At2g02120/PDF2.1%2C At2g02100/PDF2.2%2C At2g02130/PDF2.3%2C At1g61070/PDF2.4%2C At5g63660/PDF2.5%2C At2g02140/PDF2.6%2C At5g3833…	Ahg926970	1.74646	0.225384	6.13887	0.00182708	0.174958	0.931649	-4.61933	8.72655e-05	7.44434	5.8588	3.11643	0.747286	6.96818	0.73532	4.89652	3.86001
g15508.t1	AT5G05850.1	PIRL1	protein_coding	plant intracellular ras group-related LRR 1	Encodes PIRL1%2C a member of the Plant Intracellular Ras-group-related LRRs (Leucine rich repeat proteins). PIRLs are a distinct%2C plant-specific class of intracellular LRRs that likely mediate protein interactions%2C possibly in the context of signal transduction. PIRL1 (AT5G05850) and PIRL9 (AT3G11330) are genetically redundant and are required for differentiation of microspores into pollen.	Ahg487385	-0.67873	0.657935	-3.39619	0.00500586	-2.66903	8.80977e-05	0.64492	0.799156	1.16042	1.32729	2.18672	4.57417	0.872666	4.1564	3.46088	4.33266
g15430.t1	AT4G06880.1		long_noncoding_rna				1.04988	0.16397	-1.91754	0.0106358	-3.17066	8.87915e-05	-0.0624429	0.988365	5.01608	4.56279	3.9347	3.82366	3.971	5.54231	5.0716	4.68497
g26293.t1	AT5G52440.1	HCF106	protein_coding	Bacterial sec-independent translocation protein mttA/Hcf106	HCF106%3B nuclear gene for chloroplast. Thylakoid membrane delta pH translocation pathway component protein%3B related to Escherichia coli TatA and TatB	Ahg907595	-0.809711	0.291734	-1.79129	0.0748291	-2.5543	8.93085e-05	0.674367	0.704885	2.67543	2.66891	2.50689	3.77163	3.55475	4.52841	2.19937	3.7027
g02673.t1	AT5G35100.1		protein_coding	Cyclophilin-like peptidyl-prolyl cis-trans isomerase family protein		Ahg892225	0.792028	0.78925	3.08494	0.141313	-1.74104	0.409617	-5.52187	9.07673e-05	2.24816	3.12933	1.19841	0.538176	2.88698	2.09129	0.506524	2.85259
g04791.t1	AT1G12780.1	UGE1,ATUGE1,A. THALIANA UDP-GLC 4-EPIMERASE 1	protein_coding	UDP-D-glucose/UDP-D-galactose 4-epimerase 1	Encodes a UDP-glucose epimerase that catalyzes the interconversion of the sugar nucleotides UDP-glucose UDP-galactose via a UDP-4-keto-hexose intermediate. Responsive to stress.	Ahg471431	0.692844	0.301301	3.08285	9.09959e-05	2.19553	0.0209326	0.389783	0.888324	4.18903	4.98384	3.57363	3.31558	2.4852	1.69397	0.855592	3.23998
g09220.t1	AT5G55970.1		protein_coding	RING/U-box superfamily protein		Ahg495680	-0.116925	0.964857	-1.0915	0.284192	-3.02466	9.28026e-05	1.40103	0.336726	0.740385	3.26478	2.69858	4.70017	0.620643	4.03878	4.60737	4.85427
g04179.t1	AT4G30460.1		protein_coding	glycine-rich protein		Ahg491706	-0.58802	0.442983	-5.13488	9.28778e-05	-1.55171	0.0575992	-1.89633	0.214553	6.11505	6.03436	8.37745	6.49933	6.68747	9.49883	9.03952	8.21518
g09097.t1	AT4G02510.1	TOC159,ATTOC159,PPI2,PLASTID PROTEIN IMPORT 2,TOC160,TRANSLOCON AT THE OUTER ENVELOPE MEMBRANE OF CHLOROPLASTS 160,TOC86,TRANSLOCON AT THE OUTER ENVELOPE MEMBRANE OF CHLOROPLASTS 86	protein_coding	translocon at the outer envelope membrane of chloroplasts 159	An integral membrane GTPase that functions as a transit-sequence receptor required for the import of proteins necessary for chloroplast biogenesis. Located in the outer chloroplast membrane. Phosphorylation of the G-domains regulate translocon assembly.	Ahg943479	-1.0644	0.30234	-2.49922	0.00195546	-2.65061	9.43428e-05	-0.253553	0.909615	1.72074	1.98321	2.68322	3.31556	3.40793	4.75972	3.75343	4.40364
g12360.t1	AT5G63530.1	FP3,ATFP3,ARABIDOPSIS THALIANA FARNESYLATED PROTEIN 3	protein_coding	farnesylated protein 3	Farnesylated protein that binds metals.	Ahg497416	1.39086	0.00573651	2.69603	0.000166264	3.13352	9.46769e-05	0.594798	0.718981	8.59451	7.99263	6.90128	4.99414	7.23283	5.74654	4.36335	5.35914
g15229.t1	AT1G49470.1		protein_coding	transmembrane epididymal protein (DUF716)		Ahg474085	-0.514864	0.726894	3.06472	0.00358556	4.41461	9.48391e-05	1.26685	0.474969	2.28764	3.34238	3.75343	4.01531	2.60498	0.746888	2.21149	2.55347
g00261.t1	AT5G15130.1	WRKY72,ATWRKY72,ARABIDOPSIS THALIANA WRKY DNA-BINDING PROTEIN 72	protein_coding	WRKY DNA-binding protein 72	member of WRKY Transcription Factor%3B Group II-b%3B contribute to basal immunity.	Ahg940996	-6.55006	0.000213022	-3.49464	9.51768e-05	-0.900194	0.499567	-1.39271	0.306328	0	1.23829	2.28624	3.43383	2.1894	2.98524	2.22669	4.67505
g09696.t1	AT2G46330.1	AGP16,ATAGP16	protein_coding	arabinogalactan protein 16	Encodes arabinogalactan protein (AGP16).	Ahg483786	-1.90344	9.51828e-05	0.639949	0.535613	-1.2305	0.109966	0.385623	0.85351	6.28771	6.60991	6.43443	7.06139	8.73843	5.26438	6.87292	7.3366
g09203.t1	AT4G01590.1		protein_coding	DNA-directed RNA polymerase III subunit		Ahg943584	1.83798	9.52731e-05	1.92632	0.0196824	2.18805	0.0112833	-0.0507578	0.990487	5.50345	4.74224	4.34983	2.33899	5.07493	2.13075	2.76767	4.26686
g04524.t1	AT4G27410.3	RD26,ANAC072,Arabidopsis NAC domain containing protein 72,AtRD26	protein_coding	NAC (No Apical Meristem) domain transcriptional regulator superfamily protein	Encodes a NAC transcription factor induced in response to dessication. It is localized to the nucleus and acts as a transcriptional activator in ABA-mediated dehydration response.	Ahg492058	2.12821	9.57676e-05	-1.89004	0.0292439	-2.44832	0.0104096	1.26564	0.579142	4.9106	4.04988	6.89419	8.29429	2.77551	6.48392	8.29926	7.85807
g26354.t1	AT1G29700.1		protein_coding	Metallo-hydrolase/oxidoreductase superfamily protein		Ahg473173	-1.91822	9.57676e-05	-2.37364	0.00021497	-0.637943	0.453079	-0.743358	0.718189	4.97037	5.14411	5.98183	4.83508	6.80931	6.71317	6.44567	6.57709
g15739.t2	AT5G04410.1	NAC2,anac078,Arabidopsis NAC domain containing protein 78	protein_coding	NAC domain containing protein 2	NAC family member%2C functions as a transcriptional activator%2C regulates flavonoid biosynthesis under high light.	Ahg939838	-0.351797	0.615567	-1.61407	0.0208295	-2.40887	9.63445e-05	1.47034	0.291947	4.65928	5.4006	5.36877	6.84607	5.07851	6.7619	6.66123	5.87869
g04528.t1	AT4G27360.1		protein_coding	Dynein light chain type 1 family protein		Ahg889417	2.69301	9.77219e-05	-0.196399	0.911339	0.912928	0.656622	0	1	3.93984	2.17405	1.38421	0	1.69641	0.892129	0.963687	0
g29816.t1	AT3G32980.1		protein_coding	Peroxidase superfamily protein		Ahg323056	-2.5032	9.77219e-05	-2.32819	0.00723145	1.79949	0.128677	-0.750018	0.767922	2.36758	3.28081	3.5671	1.66467	4.54349	3.51882	3.12972	2.84199
g26583.t1	AT3G12490.2	CYSB,ATCYS6,ARABIDOPSIS THALIANA PHYTOCYSTATIN 6,ATCYSB,cystatin B	protein_coding	cystatin B	Encodes a protein with cysteine proteinase inhibitor activity. Overexpression increases tolerance to abiotic stressors (i.e.salt%2Cosmotic%2C cold stress).	Ahg928970	2.77741	0.0337719	7.07529	9.82876e-05	0.840379	0.600312	6.9546	0.00461911	4.6541	2.53692	3.29672	2.55902	1.17934	0.569905	2.36689	1.07928
g29492.t1	AT3G45210.1		protein_coding	transcription initiation factor TFIID subunit (Protein of unknown function%2C DUF584)		Ahg484911	-1.92207	9.86376e-05	-1.53252	0.042302	0.953951	0.419924	-1.3232	0.31247	3.73675	4.16824	5.46856	4.86429	5.69722	4.53603	4.86755	6.83181
g15675.t1	AT5G07350.2	Tudor1,AtTudor1,Arabidopsis thaliana TUDOR-SN protein 1,TSN1,TUDOR-SN protein 1	protein_coding	TUDOR-SN protein 1	RNA binding protein with nuclease activity essential for stress response. Involved in mechanisms acting on mRNAs entering the secretory pathway. Functionally redundant with TSN2.	Ahg940194	-0.6175	0.350084	-1.21547	0.119263	-2.62259	9.89624e-05	-0.0600084	0.986303	5.26922	5.57134	5.49156	5.68487	6.14564	5.7024	7.85553	5.62648
g08151.t1	AT1G25440.1	BBX15	protein_coding	B-box type zinc finger protein with CCT domain-containing protein		Ahg472829	-1.00081	0.120155	1.18699	0.167999	3.52649	9.98788e-05	-2.57027	0.0425861	6.50889	7.47375	7.06913	3.70052	7.81023	5.04766	4.08184	7.71288
g21120.t1	AT3G57240.1	BG3,AtBG3	protein_coding	beta-1%2C3-glucanase 3	encodes a member of glycosyl hydrolase family 17	Ahg348799	2.98666	0.000100518	3.779	0.0100807	1.99405	0.152791	-2.84634	0.01511	9.99942	9.09459	9.96857	6.33808	6.17228	5.91442	9.0632	7.94568
g01342.t1	AT1G77850.2	ARF17	protein_coding	auxin response factor 17	Posttranscriptionally regulated by miR160 and is essential for proper development.Regulates early auxin response genes.	Ahg927187	1.66747	0.000347017	2.9934	0.000101187	0.85733	0.311079	1.05062	0.455545	5.4075	6.07233	4.55919	5.35032	3.99778	3.34144	3.20104	4.36841
g14154.t1	AT5G25050.1		protein_coding	Major facilitator superfamily protein		Ahg489360	3.92463	0.000101381	2.44079	0.200744	1.77431	0.415755	4.90085	0.20624	3.17606	1.68235	0.930416	0.964199	0.213668	0.501135	0	0.430839
g15506.t2	AT5G05830.1		protein_coding	RING/FYVE/PHD zinc finger superfamily protein		Ahg940012	0.110263	0.932006	1.37906	0.322935	6.82477	0.000101794	-1.82066	0.427831	3.32116	2.1878	2.80095	0.741728	2.70613	1.20322	1.46401	1.38708
g04540.t1	AT4G27260.1	WES1	protein_coding	Auxin-responsive GH3 family protein	encodes an IAA-amido synthase that conjugates Asp and other amino acids to auxin in vitro. Lines carrying insertions in this gene are hypersensitive to auxin. It is involved in camalexin biosynthesis via conjugating indole-3-carboxylic acid (ICA) and cysteine (Cys).	Ahg492072	2.1974	0.10498	5.89576	0.00010207	4.18852	0.0314525	5.20597	0.0740683	2.00731	3.05297	2.22496	3.48843	0.673967	0.51736	0.295073	1.50866
g13754.t1	AT1G22530.1	PATL2	protein_coding	PATELLIN 2		Ahg472493	-0.147685	0.879605	2.6607	0.00010207	0.161499	0.908874	-0.411509	0.85177	6.53992	7.24622	5.90415	6.84711	7.09636	5.44274	4.67356	7.79286
g03650.t1	AT2G37260.1	TTG2,ATWRKY44,DSL1,DR. STRANGELOVE 1,WRKY44	protein_coding	WRKY family transcription factor family protein	Encodes a protein similar to WRKY transcription factors that is expressed in the seed integument and endosperm. Mutants are defective in proanthocyanidin synthesis and seed mucilate deposition. Seeds are yellow colored. Seed size is also affected%3B seeds are reduced in size but only when the mutant allele is transmitted through the female parent.Loss of function alleles are associated with a red…	Ahg482718	3.73376	0.000103216	2.69486	0.248412	-0.0375411	0.99062	-1.05675	0.781382	2.98934	0.749594	1.69336	0.739383	0.7189	1.24498	0.669044	1.51977
g25477.t1	AT3G44300.1	NIT2,AtNIT2,nitrilase 2	protein_coding	nitrilase 2	Encodes an enzyme that catalyzes the hydrolysis of indole-3-acetonitrile (IAN) to indole-3-acetic acid (IAA) (nitrile aminohydrolase%2C EC 3.5.5.1) and IAN to indole-3-acetamide (IAM) at lower levels. Mutants have reduced sensitivity to IAN and are sensitive to IAA. This enzyme likely participates in other non-auxin-related metabolic pathways.	Ahg323132	1.99382	0.000103532	2.82962	0.0154765	3.75053	0.000570219	0.506353	0.885326	4.62121	3.44362	3.24345	2.43039	1.87473	2.06609	0.90922	1.27273
g14827.t1	AT3G51980.1		protein_coding	ARM repeat superfamily protein		Ahg485557	-1.03271	0.045946	-2.73214	0.000103554	-3.12482	0.00199648	2.86964	0.0345517	3.97354	4.05648	4.5002	6.39233	4.60115	6.31798	7.71944	4.58015
g25774.t1	AT2G31150.1		protein_coding	ATP binding / ATPase		Ahg951784	2.48504	0.000762556	4.49351	0.000103902	2.10648	0.0660434	1.53986	0.196753	8.47391	8.81539	7.92901	7.32338	6.57305	5.18267	5.24524	6.52515
g24491.t1	AT2G41290.1	SSL2	protein_coding	strictosidine synthase-like 2	Although this enzyme is predicted to encode a strictosidine synthase (SS)%2C it lacks a conserved catalytic glutamate residue found in active SS enzymes and it is not expected to have SS activity.	Ahg483200	-2.41776	0.000104573	0.333952	0.859165	4.5859	0.00246982	-2.2984	0.427831	1.86286	2.67612	3.08448	0.210672	4.24398	0.76219	0.589277	2.09071
g05074.t1	AT1G10370.1	ERD9,ATGSTU17,GLUTATHIONE S-TRANSFERASE TAU 17,GST30B,GLUTATHIONE S-TRANSFERASE 30B,GST30,GLUTATHIONE S-TRANSFERASE 30,GSTU17,GLUTATHIONE S-TRANSFERASE U17	protein_coding	Glutathione S-transferase family protein	Encodes GSTU17 (Glutathione S-Transferase U17). Functions as a negative component of stress-mediated signal transduction pathways in drought and salt stress responses.	Ahg919812	-0.329219	0.678896	-2.68714	0.000104649	0.317685	0.782949	-1.13001	0.353578	6.8927	5.1603	6.95522	4.53043	6.90275	6.5282	5.39115	4.93586
g16572.t1	AT5G55120.1	VTC5	protein_coding	GDP-L-galactose phosphorylase VITAMIN C DEFECTIVE 5 (VTC5)	Encodes a GDP-L-galactose phosphorylase%2C with similar biochemical properties as VTC2.	Ahg950164	-1.23896	0.56525	-1.35354	0.669816	8.48086	0.000104755	7.15764	0.0466799	1.71558	1.36456	3.53753	1.9802	4.81099	1.76247	1.46472	2.06823
g15107.t1	AT1G71340.1	GDPD4,AtGDPD4	protein_coding	PLC-like phosphodiesterases superfamily protein	Encodes a member of the glycerophosphodiester phosphodiesterase (GDPD) family.	Ahg952503	1.82537	0.000104831	1.64613	0.0767406	-0.891571	0.238951	1.08198	0.546715	5.57416	5.81457	4.42436	5.28125	3.43531	4.01918	4.38562	4.90891
g07863.t1	AT5G47660.1		protein_coding	Homeodomain-like superfamily protein		Ahg915270	2.39286	0.00010529	-0.506919	0.637367	-1.15667	0.121416	-0.665707	0.690372	4.3595	3.53574	3.31557	3.78938	2.80858	4.40168	3.70214	4.62968
g01475.t1	AT1G79110.1	BRG2	protein_coding	zinc ion binding protein	Encodes one of the BRGs (BOI-related gene) involved in resistance to Botrytis cinerea.	Ahg477082	2.42089	0.000105327	1.95838	0.0338975	1.35319	0.124632	-0.306568	0.884558	5.43716	5.26385	4.60836	4.20927	3.67326	2.14228	2.92291	4.5852
g05315.t1	AT3G62770.1	AtATG18a,ATG18a,autophagy 18a,PEUP2,PEROXISOME UNUSUAL POSITIONING 2	protein_coding	Transducin/WD40 repeat-like superfamily protein	Required for autophagosome formation during nutrient deprivation and senescence.	Ahg486779	-1.00371	0.347808	-0.956726	0.206944	-2.28522	0.000105974	2.27392	0.182713	4.60966	4.97408	5.21581	6.82667	5.26723	5.32322	5.80909	5.84159
g30817.t1	AT3G31910.1		protein_coding	Ulp1 protease family protein (DUF1985)		Ahg942545	1.88162	0.0860058	-3.87983	0.000106247	1.50093	0.241158	-2.18711	0.456601	4.0499	1.32596	3.04605	1.27969	3.56452	1.71613	1.9453	1.94623
g29454.t1	AT1G35670.1	CDPK2,ATCDPK2,calcium-dependent protein kinase 2,ATCPK11,CPK11	protein_coding	calcium-dependent protein kinase 2	Encodes a Ca(2+)-dependent%2C calmodulin-independent protein kinase that is rapidly induced by drought and high-salt stress but not by low-temperature stress or heat stress. Positive regulator of ABA signaling. Phosphorylates ABA responsive transcription factors ABF1 and ABF4.	Ahg913433	2.08724	0.000106464	2.25569	0.00130218	-0.124212	0.931638	1.36081	0.316835	5.80989	7.08671	4.73716	6.02199	4.47876	3.86595	4.02213	5.03381
g12207.t2	AT5G62165.1	AGL42,FYF,FOREVER YOUNG FLOWER	protein_coding	AGAMOUS-like 42	Encodes a MADS box transcription factor. Expressed in quiescent center. Involved in floral transition.	Ahg935524	0.851237	0.129362	2.6035	0.000106487	2.63575	0.000741206	-1.71026	0.0968463	5.10456	5.15596	4.80779	2.97554	3.87049	1.97276	2.83185	4.23169
g06948.t1	AT2G29570.1	PCNA2,ATPCNA2,A. THALIANA PROLIFERATING CELL NUCLEAR ANTIGEN 2	protein_coding	proliferating cell nuclear antigen 2	Functionally interacts with POLH to repair DNA damaged by UVB damage. May be sumoylated.	Ahg481872	-1.90549	0.00010717	-0.858407	0.531626	-1.46551	0.259937	-0.172921	0.967404	3.12493	2.29547	1.57347	1.60597	5.03914	2.52896	2.39403	1.07783
g28681.t1	AT3G29240.1		protein_coding	PPR containing protein (DUF179)		Ahg484691	-0.271283	0.713466	2.42184	0.00349028	3.58153	0.000107276	0.759087	0.773357	6.91901	7.80778	8.26481	7.22128	7.48638	4.72107	5.1	7.95408
g01456.t1	AT1G78940.2		protein_coding	kinase with adenine nucleotide alpha hydrolases-like domain-containing protein		Ahg909524	-0.784458	0.729661	0.364133	0.912815	-4.85776	0.000107342	0.828473	0.818939	0.82732	0.713157	0.177001	1.76616	1.59279	2.1989	0.822615	2.44596
g11705.t1	AT3G08940.2	LHCB4.2	protein_coding	light harvesting complex photosystem II	Lhcb4.2 protein (Lhcb4.2%2C protein involved in the light harvesting complex of photosystem II	Ahg478197	-1.84471	0.00105993	-0.83625	0.34711	3.82492	0.000107483	-0.673328	0.715826	7.6188	6.71126	7.79385	3.71753	9.83505	5.3963	5.48227	5.12706
g16042.t2	AT1G32190.1		protein_coding	alpha/beta-Hydrolases superfamily protein		Ahg473401	1.2463	0.0417421	2.7107	0.0232515	5.03577	0.000107483	-2.21148	0.168907	3.81077	3.91196	3.13346	0.882949	3.64659	1.90871	1.55057	2.804
g17286.t1	AT2G42190.1		protein_coding	rho GTPase-activating gacO-like protein		Ahg346015	0.810795	0.187599	2.09532	0.0122339	3.50572	0.000107483	-1.09078	0.55404	7.72311	7.61147	6.72991	4.4382	7.02099	5.16157	3.73465	6.09827
g21908.t1	AT1G51340.2		protein_coding	MATE efflux family protein		Ahg314496	-5.6209	0.0408553	5.12817	0.00537412	8.0203	0.000107483	3.53729	0.0150095	0	2.85455	5.22729	5.98724	1.33268	3.02416	1.04966	5.99512
g06814.t1	AT3G14310.1	PME3,ATPME3,pectin methylesterase 3,OZS2,OVERLY ZINC SENSITIVE 2	protein_coding	pectin methylesterase 3	encodes a pectin methylesterase%2C targeted by a cellulose binding protein (CBP) from the parasitic nematode Heterodera schachtii during parasitism.	Ahg478847	-0.39377	0.545904	3.20872	0.000336984	3.6072	0.000163208	-3.43045	0.000109244	8.42586	8.36381	7.40689	1.9501	8.84633	4.0552	4.82086	5.613
g13630.t1	AT1G23740.1	AOR	protein_coding	Oxidoreductase%2C zinc-binding dehydrogenase family protein	AOR is an alkenal/one oxidoreductase that acts on compounds with unsaturated alpha%2Cbeta-carbonyls. The activity of this enzyme with a number of substrates%2C including acrolein and 3-buten-2-one%2C was demonstrated in vitro using a truncated form of the protein that lacked approximately 80 of the first amino acids. This protein appears to localize to the chloroplast where it likely helps to mai…	Ahg472635	-1.66668	0.000821681	-2.76327	0.00010972	-0.0878715	0.946974	-1.11054	0.499672	6.71983	6.78156	8.05225	6.06366	8.31467	8.66585	7.87111	7.9415
g04125.t2	AT1G73750.2		protein_coding	alpha/beta hydrolase family protein		Ahg476515	-2.80386	0.00388907	-4.36353	0.000110909	-1.18458	0.214566	-0.540062	0.841214	0.559651	0.598702	2.2079	1.92602	1.55861	3.18242	3.15186	3.93376
g25721.t1	AT2G30766.1		protein_coding	hypothetical protein		Ahg900858	-4.58318	0.000111478	-3.70951	0.0363089	0.982271	0.604873	2.3678	0.306388	3.41232	1.54734	3.33647	3.11661	7.02763	2.35875	2.74474	2.28887
g06566.t1	AT3G16470.1	JR1,JAL35,jacalin-related lectin 35	protein_coding	Mannose-binding lectin superfamily protein	JA-responsive gene	Ahg479107	-2.07202	0.000112013	-1.65495	0.212079	0.0402679	0.980644	-2.89724	0.0112403	6.61454	6.15624	7.94281	2.6177	7.76644	5.67535	9.30031	3.83125
g20295.t1	AT4G08230.1		protein_coding	glycine-rich protein		Ahg489736	-0.937464	0.0661552	-2.71582	0.00011228	-2.06049	0.0348596	0.954111	0.586725	5.34892	6.60958	8.23054	8.6948	6.08616	9.0073	9.42604	7.87629
g02637.t1	AT3G01540.2	DRH1,ATDRH1,ARABIDOPSIS THALIANA DEAD BOX RNA HELICASE 1	protein_coding	DEAD box RNA helicase 1	RNA HELICASE DRH1	Ahg477362	-0.425995	0.482879	-2.49519	0.000112595	-2.32902	0.00030418	0.66022	0.773357	5.96969	5.7828	5.788	7.25576	6.47376	7.58175	6.53161	7.13066
g17145.t1	AT4G17250.1		protein_coding	transmembrane protein		Ahg493150	-1.76114	0.353668	-3.82773	0.000113362	-2.12164	0.0794427	0.434929	0.808031	0.365231	0.809266	1.89871	4.60421	1.13236	3.97176	2.96949	4.50316
g24933.t1	AT1G53680.1	GSTU28,ATGSTU28,glutathione S-transferase TAU 28	protein_coding	glutathione S-transferase TAU 28	Encodes glutathione transferase belonging to the tau class of GSTs. Naming convention according to Wagner et al. (2002).	Ahg914561	1.93368	0.0607218	-2.92831	0.000113362	-1.22276	0.196533	1.56422	0.614529	2.43556	2.42388	2.59448	2.7026	0.901654	3.97967	1.71039	1.98322
g31596.t1	AT1G51460.1	ABCG13	protein_coding	ABC-2 type transporter family protein		Ahg920018	1.99007	0.000712312	3.67834	0.000113766	1.75505	0.0403714	2.55843	0.0548068	8.95534	8.14936	6.73503	6.65476	7.0026	3.96841	5.00207	5.87183
g05963.t1	AT3G10820.2		protein_coding	Transcription elongation factor (TFIIS) family protein		Ahg928790	1.27158	0.237909	-2.60889	0.051711	-2.90784	0.000114234	0.149807	0.967266	2.12113	1.29457	2.44887	3.40239	1.43834	3.4598	4.78854	3.79436
g23217.t1	AT2G17033.2		protein_coding	pentatricopeptide (PPR) repeat-containing protein		Ahg480587	2.17587	0.000115932	1.81408	0.0997595	2.98569	0.0902317	1.09194	0.798215	4.41545	3.03244	1.83828	1.05943	2.84201	0.570224	0.16252	2.70674
g18929.t1	AT3G28040.1		protein_coding	Leucine-rich receptor-like protein kinase family protein		Ahg484589	-0.325065	0.62805	1.57321	0.0805239	3.34253	0.000116861	-0.360576	0.891137	6.26363	5.86156	5.01996	3.52013	7.03772	3.27933	2.65854	4.71841
g16122.t1	AT3G17810.1	PYD1	protein_coding	pyrimidine 1	Encodes a protein predicted to have dihydropyrimidine dehydrogenase activity. Its activity has not been demonstrated in vivo%2C but%2C it is required for efficient uracil catabolism in Arabidopsis. It localizes to the plastid.	Ahg479265	-0.100809	0.930561	-3.00372	0.000117324	-2.27747	0.00730062	1.99495	0.243661	3.53568	3.36339	4.36228	7.24682	2.83739	5.05535	5.4471	5.71102
g29485.t1	AT3G45140.1	LOX2,ATLOX2,ARABIODOPSIS THALIANA LIPOXYGENASE 2	protein_coding	lipoxygenase 2	Chloroplast lipoxygenase required for wound-induced jasmonic acid accumulation in Arabidopsis.Mutants are resistant to Staphylococcus aureus and accumulate salicylic acid upon infection.	Ahg484907	-2.2625	0.000118337	-0.0255837	0.987239	1.30529	0.43921	-1.41762	0.418426	7.3578	6.6665	8.20122	4.87914	8.74392	4.23296	9.88858	5.79054
g04079.t1	AT1G73260.1	KTI1,ATKTI1,ARABIDOPSIS THALIANA KUNITZ TRYPSIN INHIBITOR 1	protein_coding	kunitz trypsin inhibitor 1	Encodes a trypsin inhibitor involved in modulating programmed cell death in plant-pathogen interactions.	Ahg476458	-4.99609	0.0202524	-4.40138	0.000118381	-2.03034	0.205665	1.04574	0.718373	0	0.455911	1.62135	5.98678	2.02257	2.95213	3.93956	5.06093
g22872.t1	AT3G59280.1	TXR1,AtPAM16,MUSE5,mutant, snc1-enhancing 5,PAM16	protein_coding	Protein Transporter%2C Pam16	mutant exhibited resistance to growth on media containing thaxtomin due to a difference in the rate of uptake of the toxin.We proposed that TXR1 is a component of%2C or regulator of%2C a dispensable transport mechanism.	Ahg938942	-0.911112	0.166711	-2.81903	0.000118381	-2.13146	0.00337863	0.497532	0.800306	3.54296	4.01345	4.44962	5.26749	3.75326	5.63033	5.40744	4.63681
g01462.t1	AT1G78995.1		protein_coding	hypothetical protein		Ahg316796	1.5939	0.000205357	3.0324	0.000543605	3.85981	0.000118501	-0.762802	0.769787	6.09463	5.56882	5.13482	2.77904	4.52399	1.16337	2.55542	1.76945
g27304.t1							4.51127	0.000119088	2.88019	0.0171341	1.08182	0.652105	0.495793	0.930938	3.00621	3.9754	1.38527	1.51617	1.08833	1.90906	1.74118	0
g27811.t1	AT4G10695.1		protein_coding	CDC68-like protein		Ahg489914	2.75937	0.000119292	2.07519	0.155328	1.70314	0.332419	0.180795	0.974655	5.60997	2.31389	2.06328	0.678599	3.75877	1.48419	0	1.32488
g32552.t1	ATMG00560.1	RPL2	protein_coding	Nucleic acid-binding%2C OB-fold-like protein	encodes a mitochondrial ribosomal protein L2%2C a constituent of the large subunit of the ribosomal complex	Ahg319380	7.09303	0.000119357	0.466079	0.820213	-1.64019	0.202392	4.367	0.0832845	2.34129	2.33175	1.86376	3.06302	0.302651	2.9649	1.24036	1.05701
g16789.t1	AT3G49260.3	iqd21	protein_coding	IQ-domain 21		Ahg485285	-1.93687	0.000120206	3.37436	0.0515888	2.78535	0.177388	1.41105	0.805286	3.74399	1.84338	1.1573	0.0846313	5.68878	0.12833	0.589277	1.32488
g28728.t1	AT2G27580.1		protein_coding	A20/AN1-like zinc finger family protein		Ahg938658	-1.05185	0.0312259	-2.18334	0.00553477	-2.76549	0.000121627	2.21969	0.0294597	4.09104	5.00499	6.10231	7.16927	4.8667	7.0975	7.55598	6.38199
g00183.t1	AT5G15870.1		protein_coding	glycosyl hydrolase family 81 protein		Ahg941077	1.20576	0.121994	0.768961	0.397524	-2.40233	0.000121641	0.856375	0.678672	4.61584	5.62472	4.75239	5.62103	3.7891	4.88751	5.7748	4.91668
g00029.t2	AT5G17410.2		protein_coding	Spc97 / Spc98 family of spindle pole body (SBP) component		Ahg488606	-0.989881	0.282842	-2.70932	0.000121964	-1.87806	0.0434058	-0.435548	0.835363	2.36163	2.68989	3.42862	3.23664	3.30474	4.46646	4.04705	4.04425
g10220.t1	AT4G25990.2	CIL	protein_coding	CCT motif family protein	chloroplast import apparatus CIA2-like. CIA2 is a transcription factor which upregulates chloroplast translocon genes	Ahg354188	0.454189	0.615149	-6.75742	0.000122813	-3.81449	0.0534365	-3.88772	0.227542	4.42195	0	0.185455	0	4.41857	2.75663	2.00397	1.38708
g02679.t1	AT3G02020.1	AK3	protein_coding	aspartate kinase 3	encodes a monofunctional aspartate kinase	Ahg927551	0.666735	0.551272	3.74597	0.000122898	2.41509	0.05186	2.1802	0.0983502	4.849	6.49416	5.23586	3.73796	4.62696	3.59535	3.37527	2.25106
g02748.t1	AT4G38770.1	PRP4,ATPRP4,ARABIDOPSIS THALIANA PROLINE-RICH PROTEIN 4	protein_coding	proline-rich protein 4	Encodes one of four proline-rich proteins in Arabidopsis which are predicted to localize to the cell wall. Transcripts are most abundant in aerial organs of the plant.	Ahg490641	0.259108	0.744837	2.83801	0.00215092	7.05791	0.000123006	-1.34373	0.32813	11.35	9.33318	8.80786	2.52572	11.4039	3.94734	5.50983	3.2178
g14860.t1	AT3G51670.1		protein_coding	SEC14 cytosolic factor family protein / phosphoglyceride transfer family protein		Ahg485521	-1.93346	0.000123076	2.9505	0.00241315	1.20758	0.211097	1.08148	0.619773	4.04553	4.64579	4.81351	4.92086	5.41969	2.98685	3.13542	4.76285
g02167.t1	AT1G05340.1		protein_coding	cysteine-rich TM module stress tolerance protein		Ahg470534	0.654231	0.761815	-3.34251	0.000123598	-1.94105	0.0109717	3.27466	0.214625	0.924818	1.6692	3.79306	7.91472	0.967449	4.32568	4.41045	4.46358
g23630.t1						Ahg936460	-0.441403	0.874509	0.252529	0.904518	-3.22348	0.000123965	1.13793	0.64474	1.19801	1.97967	1.95863	2.3751	1.66421	2.21088	3.42493	3.9682
g27064.t1	AT5G49700.1	AHL17,AT-hook motif nuclear localized protein 17	protein_coding	Putative AT-hook DNA-binding family protein		Ahg949481	0.282938	0.893994	1.0249	0.44801	-3.64022	0.000124416	1.67877	0.579387	0.910941	2.5296	0.824081	2.88523	1.9987	1.14739	2.6601	3.78176
g23854.t1	AT5G07920.1	DGK1,ATDGK1,DIACYLGLYCEROL KINASE 1	protein_coding	diacylglycerol kinase1	diacylglycerol kinase	Ahg487625	2.32277	0.000124774	-0.667615	0.488675	-0.679344	0.435363	0.791326	0.681084	4.86808	3.88515	4.22076	4.82632	3.1223	3.91644	3.69876	4.4992
g04178.t1	AT4G30470.1		protein_coding	NAD(P)-binding Rossmann-fold superfamily protein		Ahg491705	-0.504146	0.415808	-2.41065	0.000125156	-1.22221	0.0804863	0.676855	0.668111	4.74527	3.96198	5.0804	5.51653	4.95034	5.79774	5.25659	5.3359
g04249.t1	AT4G29760.1	HTT4,HEAT-INDUCED TAS1 TARGET 4	protein_coding	target of trans acting-siR480/255 protein		Ahg889149	-1.3419	0.0110852	-2.99654	0.000125156	-1.40045	0.0811425	-0.453629	0.839845	3.47252	3.33455	3.76098	3.69446	5.13378	5.02132	3.61804	4.00671
g22341.t1	AT2G24830.1		protein_coding	zinc finger (CCCH-type) family protein / D111/G-patch domain-containing protein		Ahg481343	-0.366515	0.598548	-2.94226	0.000125854	-2.3178	0.00189744	1.15488	0.422325	4.15285	4.4248	4.67358	6.0974	4.56229	6.86375	6.30339	5.54829
g14007.t1	AT1G18470.1		protein_coding	Transmembrane Fragile-X-F-associated protein		Ahg472066	0.65109	0.417397	-1.67151	0.012428	-2.37135	0.000126345	1.03915	0.436284	3.67121	3.68733	4.39469	4.95172	2.96761	5.00642	5.32355	4.24819
g08996.t1	AT4G03430.1	EMB2770,STA1,STABILIZED 1	protein_coding	pre-mRNA splicing factor-like protein	Encodes a nuclear protein similar to the human U5 small ribonucleoprotein-associated 102-kD protein and to the yeast pre-mRNA splicing factors Prp1p and Prp6p. STA1 expression is upregulated by cold stress%2C and the sta1-1 mutant is defective in the splicing of the cold-induced COR15A gene. Luciferase imaging was used to isolate a recessive mutant%2C sta1-1%2C with enhanced stability of the norm…	Ahg490219	1.00986	0.063163	-0.382399	0.650429	-2.55906	0.000126551	0.856335	0.626193	5.04894	5.12546	4.35411	5.21102	4.35453	6.27311	5.96129	4.34405
g13482.t1	AT1G20823.1		protein_coding	RING/U-box superfamily protein		Ahg472318	-1.77366	0.0762707	-4.01334	0.00012708	-2.06036	0.015909	-1.67699	0.309923	2.33326	1.56372	3.65384	2.17121	3.80547	4.16466	5.31356	4.73382
g02777.t1	AT1G29880.1		protein_coding	glycyl-tRNA synthetase / glycine-tRNA ligase		Ahg352903	0.317494	0.857494	4.17569	0.111844	6.65694	0.000128089	1.21951	0.856981	1.99059	0.766559	2.73709	0.885612	1.49084	0.297041	1.00976	0.956241
g22497.t1	AT3G19270.2	CYP707A4	protein_coding	cytochrome P450%2C family 707%2C subfamily A%2C polypeptide 4	Encodes a protein with ABA 8'-hydroxylase activity%2C involved in ABA catabolism. Member of the CYP707A gene family.	Ahg479442	1.73775	0.0190117	-3.53077	0.00338567	-3.18696	0.000128224	1.41105	0.805286	3.03942	1.51156	1.59102	0.0846313	1.1317	3.11022	2.50831	0.430839
g06755.t1	AT3G14940.1	PPC3,ATPPC3,phosphoenolpyruvate carboxylase 3	protein_coding	phosphoenolpyruvate carboxylase 3	Encodes a cytosolic phosphoenolpyruvate carboxylase (PEPC) that has activity when expressed in E.coli. Its mRNA is most abundantly expressed in roots and siliques. PPC3 belongs to the plant-type PEPC family. It can form an enzymatically active complex with a castor bean ortholog of PPC4%2C which encodes a bacterial-type PEPC.	Ahg478917	6.36339	0.000128363	-0.305188	0.883276	0.0299156	0.993087	1.47079	0.614924	2.09011	1.36532	1.02531	1.36988	0.163182	0.822909	0.886114	0.69871
g07101.t1	AT2G28400.1		protein_coding	senescence regulator (Protein of unknown function%2C DUF584)		Ahg481665	2.69939	0.000128693	0.139847	0.933785	-1.59024	0.0689798	1.591	0.432564	5.85115	6.46721	7.42805	9.80166	2.52927	5.43539	7.49145	8.52216
g07186.t1	AT5G66100.1	LARP1b,AtLARP1b	protein_coding	winged-helix DNA-binding transcription factor family protein	Encodes a LAM domain containing protein that is involved in leaf senescence.	Ahg497006	0.785788	0.27096	-2.18903	0.00512101	-2.30437	0.000129909	0.944725	0.559182	4.05153	3.62196	3.911	3.88616	3.15545	5.43421	4.09696	3.38342
g10344.t1	AT2G17900.1	SDG37,ASHR1,ASH1-related 1	protein_coding	SET domain group 37	Homology Subgroup S-ET - Protein containing an interrupted SET domain.	Ahg319740	0.760965	0.633186	-1.56424	0.230745	-6.75809	0.000129909	-0.189034	0.968319	1.3239	1.18785	0	1.10835	1.20085	2.37759	1.94177	0.972777
g19833.t1	AT1G61520.1	LHCA3	protein_coding	PSI type III chlorophyll a/b-binding protein	PSI type III chlorophyll a/b-binding protein (Lhca3*1)	Ahg475174	-1.64978	0.000130495	-1.17086	0.16414	1.07409	0.377635	-0.899199	0.649362	9.76344	9.44245	10.2811	7.49887	11.284	9.15527	9.36433	9.66555
g05481.t1	AT3G60980.1		protein_coding	Tetratricopeptide repeat (TPR)-like superfamily protein		Ahg899104	-0.160255	0.878571	-1.00014	0.266026	-2.24944	0.000130693	-0.771589	0.624326	3.85901	3.65073	3.81683	3.58747	4.00276	4.59129	4.37607	3.64447
g10252.t1	AT4G25700.1	BETA-OHASE 1,B1,BCH1,BETA CAROTENOID HYDROXYLASE 1,chy1	protein_coding	beta-hydroxylase 1	Converts beta-carotene to zeaxanthin via cryptoxanthin.	Ahg492254	-1.46329	0.0756608	-1.93694	0.0127817	-2.71007	0.000133555	1.99314	0.15414	3.40739	2.85602	2.91199	4.879	3.66684	4.73812	3.99511	2.70675
g09848.t1	AT1G17380.1	JAZ5,TIFY11A	protein_coding	jasmonate-zim-domain protein 5		Ahg312706	-0.522903	0.70658	-2.68781	0.000134172	-1.92239	0.0649736	2.92355	0.0523571	2.14207	2.50668	5.12312	6.75439	3.22557	4.36174	6.28183	3.60875
g01124.t1	AT1G75780.1	TUB1	protein_coding	tubulin beta-1 chain	beta tubulin gene downregulated by phytochrome A (phyA)-mediated far-red light high-irradiance and the phytochrome B (phyB)-mediated red light high-irradiance responses	Ahg476725	-1.53857	0.00595646	3.88684	0.000134528	1.95803	0.0902401	0.405448	0.892351	4.48242	4.48699	3.00253	1.57289	5.92397	1.36502	2.69554	2.12471
g03749.t1	AT1G70100.3		protein_coding	neurofilament heavy protein		Ahg476134	-0.954873	0.0657174	3.30351	0.000134528	1.2746	0.194653	-2.38048	0.0722818	4.86779	5.10432	4.36737	2.16869	5.19763	4.11557	1.90485	4.63827
g18442.t1	AT2G15292.1		other_rna	other_RNA	Unknown gene	Ahg952280	0.872568	0.184167	3.11228	0.000134528	-0.740268	0.40757	0.671999	0.745054	8.15209	7.89767	5.68206	6.84582	7.33319	4.88381	5.51993	7.02168
g18457.t1	AT2G38905.1		protein_coding	Low temperature and salt responsive protein family		Ahg482911	-6.67553	0.000136439	-2.58072	0.0762723	0.438591	0.86582	0.571033	0.874578	0	0.537852	0.912962	1.35633	2.40155	1.7416	1.03149	0
g05320.t1	AT3G62740.1	BGLU7	protein_coding	beta glucosidase 7		Ahg939363	-1.85358	0.000137154	-2.257	0.00512373	0.0497889	0.979847	-3.43785	0.000914645	7.10092	4.24897	5.22785	1.05547	8.1867	3.95535	5.35511	2.94635
g24394.t1	AT1G35140.1	PHI-1,EXL1,EXORDIUM like 1	protein_coding	Phosphate-responsive 1 family protein	EXL1 is involved in the C-starvation response. Phenotypic changes of an exl1 loss of function mutant became evident only under corresponding experimental conditions. For example%2C the mutant showed diminished biomass production in a short-day/low light growth regime%2C impaired survival during extended night%2C and impaired survival of anoxia stress.	Ahg473657	1.18535	0.329579	4.65448	0.000137619	2.27444	0.233389	2.02753	0.300341	4.20093	4.12703	4.22577	3.39192	4.51859	1.06767	0.962208	2.51856
g10686.t1	AT5G12170.2	CLT3	protein_coding	CRT (chloroquine-resistance transporter)-like transporter 3	Encodes one of the CRT-Like transporters (CLT1/AT5G19380%2C CLT2/AT4G24460%2C CLT3/AT5G12170). Required for glutathione homeostasis and stress responses. Mutants lacking these transporters are heavy metal-sensitive%2C glutathione(GSH)-deficient%2C and hypersensitive to Phytophthora infection.	Ahg488059	-3.79582	0.000138628	2.51511	0.139003	0.129057	0.946215	-0.146682	0.964854	0.714107	1.84677	1.81433	1.86725	2.51258	0.54548	1.13009	2.55345
g12043.t1	AT5G20720.1	CPN20,ATCPN21,CHCPN10,CHLOROPLAST CHAPERONIN 10,CPN10,CHLOROPLAST CHAPERONIN 10,CPN21	protein_coding	chaperonin 20	Encodes a chloroplast co-chaperonin with similarity to CPN21 from spinach%2C E.coli GroES.	Ahg488978	-0.0150008	0.990718	-3.10645	0.000139788	-2.52932	0.00130008	-0.882248	0.572117	8.49575	7.34612	7.40807	6.86963	8.36113	8.99795	8.5652	7.43484
g06604.t1	AT3G16140.1	PSAH-1	protein_coding	photosystem I subunit H-1	Encodes subunit H of photosystem I reaction center subunit VI.	Ahg474340	-1.76455	0.000141593	-0.731183	0.411607	0.798954	0.447904	-1.16507	0.416063	8.2048	8.36793	8.99824	6.55352	9.92688	8.03048	8.32739	8.07586
g14100.t1	AT5G25440.2		protein_coding	Protein kinase superfamily protein		Ahg894459	0	1	-5.75161	0.000142862	-2.51612	0.111515	2.29641	0.20616	0	0.437495	1.07814	2.90251	0	2.85207	2.12896	0.430839
g03752.t1	AT1G70140.1	FH8,ATFH8,formin 8	protein_coding	formin 8	Encodes a group I formin. Binds to F-actin barbed ends. Has severing actin filaments activity. Binds profilin. Involved in the initiation and tip growth of root hairs through regulation of actin cytoskeleton.	Ahg476139	1.98498	0.126043	-0.318106	0.832911	-3.0009	0.000142871	0.246044	0.913888	2.08097	2.45072	2.64007	3.61582	1.48113	3.88782	3.70778	3.55344
g06768.t1	AT3G14810.1	MSL5	protein_coding	mechanosensitive channel of small conductance-like 5		Ahg478894	1.87133	0.00313105	2.80757	0.0110847	4.51911	0.000143348	2.86564	0.114619	5.07629	3.70921	4.42619	4.08507	3.01451	0.52911	1.23606	1.42588
g19096.t1	AT5G09225.1		protein_coding	transmembrane protein		Ahg940380	-0.793109	0.293544	-2.41034	0.000143645	-0.611039	0.531585	0.71016	0.687769	3.45057	3.29606	3.76802	4.06793	4.0858	4.80805	3.33584	4.06797
g15126.t1	AT1G52590.1		protein_coding	Putative thiol-disulfide oxidoreductase DCC		Ahg474385	-1.06975	0.0333387	-2.41278	0.000145261	-1.00326	0.1688	-0.130002	0.959342	4.25157	5.24074	6.06495	6.14149	5.06157	6.67463	6.48305	6.7861
g00107.t1	AT5G16630.1	RAD4	protein_coding	DNA repair protein Rad4 family		Ahg326105	-1.78613	0.000218302	-2.5203	0.000145748	0.101282	0.949212	-1.27824	0.358004	4.7601	3.75253	3.92836	2.78478	6.33606	4.81403	3.19365	3.29605
g30361.t1	AT5G43310.1		protein_coding	COP1-interacting protein-like protein		Ahg494672	1.57974	0.00724925	2.30947	0.000147136	2.34425	0.0149283	-0.238834	0.949537	5.76811	5.74508	4.48152	2.75496	4.11752	3.17876	3.10235	3.70117
g17621.t1	AT1G32900.1	GBSS1	protein_coding	UDP-Glycosyltransferase superfamily protein		Ahg473472	-2.41675	0.000147312	-1.51765	0.0718396	1.81378	0.178534	0.310508	0.92992	8.13908	8.15272	10.0309	6.32712	10.4494	8.5839	9.86832	9.23119
g02211.t1	AT1G05680.1	UGT74E2	protein_coding	Uridine diphosphate glycosyltransferase 74E2	Encodes a UDP-glucosyltransferase%2C UGT74E2%2C that acts on IBA (indole-3-butyric acid) and affects auxin homeostasis. The transcript and protein levels of this enzyme are strongly induced by H2O2 and may allow integration of ROS (reactive oxygen species) and auxin signaling. This enzyme can also transfer glycosyl groups to several compounds related to the explosive TNT when this synthetic compo…	Ahg470572	1.82544	0.000147605	1.7405	0.0929491	2.50697	0.00230107	-1.4449	0.271933	5.4054	5.66424	5.474	4.01068	5.11919	1.8655	2.61325	5.67036
g04535.t1	AT4G27310.1	BBX28	protein_coding	B-box type zinc finger family protein		Ahg945327	1.19421	0.0892587	2.76376	0.000147829	0.20522	0.850091	0.559685	0.755758	6.40447	7.50119	4.63114	4.67428	5.83415	4.84926	4.62957	5.33595
g12707.t1	AT3G46450.2		protein_coding	SEC14 cytosolic factor family protein / phosphoglyceride transfer family protein		Ahg897457	-0.181613	0.843809	-2.48958	0.000147949	-0.546839	0.543845	1.13265	0.412674	3.94497	3.42913	5.0719	5.03206	4.19354	4.42023	4.35389	4.33377
g01127.t1	AT1G75810.1		protein_coding	transmembrane protein		Ahg476728	-1.84635	0.000148237	-1.36903	0.0414756	-1.25734	0.0660889	-0.449873	0.797033	3.51309	5.00322	4.90442	5.13232	4.95563	6.01209	5.63231	6.09219
g24815.t1	AT5G35320.1		protein_coding	DBH-like monooxygenase		Ahg493600	0.620536	0.373219	-1.91808	0.0281405	-1.51791	0.0838781	3.81559	0.000148877	3.84145	4.62176	5.8917	7.15477	3.15128	5.90667	7.03509	4.9065
g24889.t1	AT1G54095.1		protein_coding	DUF1677 family protein%2C putative (DUF1677)		Ahg314716	2.79285	0.0276163	1.614	0.199669	-1.63508	0.0904939	3.78746	0.000148877	2.28161	3.31927	4.2135	6.2738	0.79559	3.31917	4.42749	4.12978
g16565.t1	AT3G58270.1		protein_coding	phospholipase-like protein (PEARLI 4) with TRAF-like domain protein		Ahg938817	-3.67563	0.000149909	1.80077	0.154146	-1.34395	0.219159	1.2244	0.599234	0.365231	4.12343	3.01285	4.6555	2.47656	3.55252	3.93227	3.73507
g10772.t1	AT1G69730.1		protein_coding	Wall-associated kinase family protein		Ahg476104	-3.88302	0.000151612	0.212341	0.932165	-2.47981	0.122987	1.4859	0.797735	0.404854	1.83038	0.864565	0.0913573	2.91496	1.23361	0.860094	0.39359
g13546.t1	AT1G20340.1	DRT112,PETE2,PLASTOCYANIN 2	protein_coding	Cupredoxin superfamily protein	recombination and DNA-damage resistance protein (DRT112) One of two Arabidopsis plastocyanin genes. Predominant form%2C expressed 10x higher than PETE1. PETE2 is thought to be post-transcriptionally regulated via copper accumulation and is involved in copper homeostasis. Mutation of this gene does not have obvious effect on photosynthesis. In plsp1-1 mutant plastids%2C the nonmature form of the p…	Ahg472262	-1.66906	0.000151612	-0.148375	0.910667	1.54087	0.22827	-2.02763	0.209782	10.2065	10.2549	10.4633	5.93005	12.0698	8.61812	9.79159	8.77053
g05580.t1	AT3G60415.1		protein_coding	phosphoglycerate mutase family protein		Ahg939077	-1.48856	0.161978	2.64649	0.000151618	1.43411	0.215082	1.25194	0.505481	0.924818	6.09869	5.40578	7.44614	1.8572	2.34921	3.02504	5.20434
g07267.t1	AT5G66880.1	SNRK2.3,SRK2I	protein_coding	sucrose nonfermenting 1(SNF1)-related protein kinase 2.3	encodes a member of SNF1-related protein kinases (SnRK2) whose activity is activated by ionic (salt) and non-ionic (mannitol) osmotic stress. Enzyme involved in the ABA signaling during seed germination%2C dormancy and seedling growth.	Ahg951543	-1.10056	0.246975	-2.90726	0.000151618	-1.59714	0.0190465	1.06564	0.455972	2.27197	3.07026	4.21797	5.39675	3.40046	5.38193	4.95825	5.14724
g23160.t1	AT4G14270.1		protein_coding	polyadenylate-binding protein interacting protein	Protein containing PAM2 motif which mediates interaction with the PABC domain of polyadenyl binding proteins.	Ahg493483	-0.34361	0.621948	-2.9176	0.000151618	0.488208	0.666053	3.0608	0.00532596	4.43861	4.28159	7.2392	7.4872	4.302	6.02958	7.41993	5.77722
g23243.t1	AT1G66630.1		protein_coding	Protein with RING/U-box and TRAF-like domain		Ahg947471	0.796841	0.700199	3.62122	0.000151756	2.92939	0.0859774	1.30293	0.618956	6.67616	8.99626	6.58272	6.65907	7.79416	3.71031	1.88948	3.55093
g01288.t2	AT1G77310.1	UBN2,Ubinuclein 2	protein_coding	wound-responsive family protein		Ahg476896	3.34387	0.000153436	0.518022	0.757687	0.660304	0.758036	-1.24909	0.622009	3.14563	2.39903	0.970158	0.814764	1.69012	0.882304	0.407008	1.90688
g21998.t1	AT2G18510.1	emb2444	protein_coding	RNA-binding (RRM/RBD/RNP motifs) family protein		Ahg480759	0.219617	0.757154	-1.55644	0.02934	-2.54231	0.000153619	1.25225	0.345714	5.05277	5.11179	5.18408	5.66558	4.83165	6.57045	6.2283	4.66485
g16380.t1	AT2G05260.1		protein_coding	alpha/beta-Hydrolases superfamily protein		Ahg905858	-1.22329	0.344739	-2.48351	0.0994195	-2.93729	0.00015362	2.40408	0.199667	1.15281	0.756293	1.66512	2.43333	2.34411	2.73606	2.57131	2.18416
g31601.t1	AT1G45249.6	ABF2,AREB1,ABSCISIC ACID RESPONSIVE ELEMENTS-BINDING PROTEIN 2,ATAREB1,AtABF2	protein_coding	abscisic acid responsive elements-binding factor 2	Leucine zipper transcription factor that binds to the abscisic acid (ABA)%E2%80%93responsive element (ABRE) motif in the promoter region of ABA-inducible genes. Enhances drought tolerance in vegetative tissues. Required for normal glucose response. Localized in the nucleus. Expressed constitutively in roots%2C leaf vascular tissues%2C and hydathodes or in all tissues under stress conditions. It's…	Ahg473850	-0.92761	0.229919	-3.10642	0.000153907	0.396075	0.713066	-0.894914	0.572117	2.99298	2.79631	4.38032	3.36505	3.94022	4.95871	3.97136	4.64024
g15067.t1	AT1G53110.1		protein_coding	proton pump-interactor		Ahg314636	1.78052	0.000154046	-0.340499	0.770656	0.107081	0.933047	-0.132069	0.955025	5.04092	4.03618	4.00084	4.79781	3.58939	4.20769	3.15187	4.91985
g23050.t1	AT5G53450.1	ORG1	protein_coding	OBP3-responsive protein 1		Ahg495417	-3.88503	0.000154474	-1.701	0.0474034	0.274175	0.779332	1.32616	0.443948	3.71041	3.7302	4.93925	6.69813	6.04244	4.77039	4.31264	6.39136
[truncated: 31,301 more rows]

## Sheet: b
Supplementary Data 9b | Results of edgeR, gene expression data (Log2 [rpm + 1]), and clustering analysis for leaf-senescence-related genes in the GS and OW sink+. We listed the FDR and logFC values between the GS and OW cohorts at four time points (1, 6, 8, and 10 weeks after leaf emergence).
[truncated: 433 more rows]
