# Supplementary material for: Seasonal switching of integrated leaf senescence controls in an evergreen perennial Arabidopsis
Source: Nat Commun. 2024 Jun 7;15:4719. doi: 10.1038/s41467-024-48814-z (PMC11161623; doi:10.1038/s41467-024-48814-z)
Supplement: Supplementary file 15 — Source Data [file 41467_2024_48814_MOESM15_ESM.zip]

Archive with 16 entries (15 files):
- Source Data/
- __MACOSX/._Source Data
- Source Data/Supplementary_Fig.xlsx
- __MACOSX/Source Data/._Supplementary_Fig.xlsx
- Source Data/Fig3.xlsx
- __MACOSX/Source Data/._Fig3.xlsx
- Source Data/Fig2.xlsx
- __MACOSX/Source Data/._Fig2.xlsx
- Source Data/Fig5.xlsx
- __MACOSX/Source Data/._Fig5.xlsx
- Source Data/Fig4.xlsx
- __MACOSX/Source Data/._Fig4.xlsx
- Source Data/Fig6.xlsx
- __MACOSX/Source Data/._Fig6.xlsx
- Source Data/Fig1.xlsx
- __MACOSX/Source Data/._Fig1.xlsx
