# Supplementary material for: Seasonal switching of integrated leaf senescence controls in an evergreen perennial Arabidopsis
Source: Nat Commun. 2024 Jun 7;15:4719. doi: 10.1038/s41467-024-48814-z (PMC11161623; doi:10.1038/s41467-024-48814-z)
Supplement: Supplementary file 15 — Source Data [file 41467_2024_48814_MOESM15_ESM.zip › Source Data/Supplementary_Fig.xlsx]

## Sheet: Supplementary Fig2a
Number of clusters k	Average silhouette width
1	0
2	0.711729
3	0.677768
4	0.592836
5	0.58865
6	0.564504
7	0.54745
8	0.590546
9	0.600237
10	0.607244
11	0.605849
12	0.600274
13	0.602967
14	0.616518
15	0.592885
16	0.590252
17	0.56306
18	0.566982
19	0.587452
20	0.568214

## Sheet: Supplementary Fig2b
emergence_day	median_growth_rate	average_photo_33
2017-10-10	NA	NA
2017-10-24	NA	NA
2017-11-07	NA	NA
2017-11-21	NA	NA
2017-12-05	NA	NA
2017-12-19	NA	NA
2018-01-04	NA	NA
2018-01-16	NA	NA
2018-01-30	NA	NA
2018-02-13	0.34898	11.43
2018-02-27	0.485714	11.94
2018-03-13	0.734694	12.45
2018-03-26	0.795455	12.92
2018-04-10	0.67619	13.42
2018-04-24	0.666667	13.84
2018-05-08	0.666667	14.18
2018-05-22	0.495238	14.4
2018-06-05	0.571429	14.48
2018-06-19	0.52381	14.4
2018-07-03	0.466667	14.19
2018-07-17	0.47619	13.86
2018-07-31	0.617647	13.45
2018-08-16	0.434783	12.91
2018-08-28	0.469988	12.49
2018-09-11	0.55	11.99
2018-09-25	0.571429	11.48
2018-10-09	0.400227	11
2018-10-23	0.314286	10.56
2018-11-06	0.230769	10.2
2018-11-20	0.123724	9.95
2018-12-04	0.12782	9.84
2018-12-18	0.159664	9.91
2019-01-04	0.163333	10.19
2019-01-15	0.262737	10.47
2019-01-29	0.238095	10.91
2019-02-12	0.311688	11.39
2019-02-26	0.44898	11.89
2019-03-12	0.47619	12.41
2019-03-26	0.542857	12.91
2019-04-09	0.714286	13.38
2019-04-23	0.714286	13.81
2019-05-07	0.666667	14.15
2019-05-21	0.514286	14.38
2019-06-03	0.333333	14.47
2019-06-18	0.342857	14.42
2019-07-02	0.571429	14.21
2019-07-16	0.530612	13.89
2019-07-30	0.369388	13.49
2019-08-16	0.611111	12.92
2019-08-27	0.571429	12.54
2019-09-10	0.571429	12.03
2019-09-24	0.609524	11.53
2019-10-08	0.522449	11.04
2019-10-22	0.519048	10.6
2019-11-05	0.218487	10.23
2019-11-19	0.176871	9.96
2019-12-03	0.197802	9.85
2019-12-18	0.212806	9.91
2019-12-30	0.230769	10.08
2020-01-14	0.285714	10.44
2020-01-28	0.290323	10.86
2020-02-10	0.346939	11.31
2020-02-25	0.402597	11.85
2020-03-10	0.469388	12.36
2020-03-24	0.606122	12.86
2020-04-07	0.571429	13.34
2020-04-21	0.571429	13.77
2020-05-07	0.578947	14.17
2020-05-19	0.442177	14.37
2020-06-02	0.320408	14.47
2020-06-16	0.52381	14.43
2020-06-30	0.761905	14.23
2020-07-14	0.628571	13.92
2020-07-28	0.561224	13.52
2020-08-11	0.44898	13.07
2020-08-25	0.52381	12.58
2020-09-08	0.571429	12.08
2020-09-23	0.529412	11.54
2020-10-06	0.377551	11.09
2020-10-20	0.388393	10.64
2020-11-02	0.285714	10.28
2020-11-17	0.204082	9.98
2020-12-01	0.169748	9.85
2020-12-15	0.168831	9.88
2020-12-29	0.190476	10.08
2021-01-12	NA	10.4
2021-01-26	0.311791	10.82
2021-02-09	0.315629	11.3
2021-02-22	0.458333	11.77
2021-03-09	0.571429	12.32
2021-03-23	0.619048	12.82
2021-04-06	0.619048	13.3
2021-04-20	0.571429	13.74
2021-05-06	0.578947	14.14
2021-05-20	0.318182	14.38
2021-06-01	0.506803	14.47
2021-06-15	0.52381	14.44
2021-06-29	0.346753	14.26
2021-07-13	0.619048	13.95
2021-07-27	0.453416	13.56
2021-08-10	0.460248	13.11
2021-08-26	0.578947	12.55
2021-09-07	0.547619	12.12
2021-09-21	0.571429	11.62

## Sheet: Supplementary Fig2c
emergence_day	median_growth_rate	average_temp_33
2017-10-10	NA	NA
2017-10-24	NA	NA
2017-11-07	NA	NA
2017-11-21	NA	NA
2017-12-05	NA	NA
2017-12-19	NA	NA
2018-01-04	NA	NA
2018-01-16	NA	NA
2018-01-30	NA	NA
2018-02-13	0.34898	6.07
2018-02-27	0.485714	8.29
2018-03-13	0.734694	10.2
2018-03-26	0.795455	12.26
2018-04-10	0.67619	13.63
2018-04-24	0.666667	14.97
2018-05-08	0.666667	16.48
2018-05-22	0.495238	17.63
2018-06-05	0.571429	18.97
2018-06-19	0.52381	21.31
2018-07-03	0.466667	23.32
2018-07-17	0.47619	24.41
2018-07-31	0.617647	23.85
2018-08-16	0.434783	22.04
2018-08-28	0.469988	20.3
2018-09-11	0.55	18.41
2018-09-25	0.571429	16.53
2018-10-09	0.400227	14.51
2018-10-23	0.314286	12.53
2018-11-06	0.230769	11.32
2018-11-20	0.123724	8.78
2018-12-04	0.12782	6.94
2018-12-18	0.159664	5.61
2019-01-04	0.163333	4.71
2019-01-15	0.262737	4.64
2019-01-29	0.238095	5.4
2019-02-12	0.311688	6.4
2019-02-26	0.44898	7.45
2019-03-12	0.47619	8.2
2019-03-26	0.542857	10.58
2019-04-09	0.714286	12.48
2019-04-23	0.714286	14.79
2019-05-07	0.666667	16.54
2019-05-21	0.514286	17.69
2019-06-03	0.333333	18.77
2019-06-18	0.342857	19.95
2019-07-02	0.571429	21.51
2019-07-16	0.530612	23.2
2019-07-30	0.369388	23.52
2019-08-16	0.611111	22.62
2019-08-27	0.571429	21.53
2019-09-10	0.571429	20.37
2019-09-24	0.609524	18.31
2019-10-08	0.522449	15.47
2019-10-22	0.519048	13.15
2019-11-05	0.218487	10.47
2019-11-19	0.176871	8.55
2019-12-03	0.197802	7.2
2019-12-18	0.212806	6.79
2019-12-30	0.230769	6.63
2020-01-14	0.285714	6.07
2020-01-28	0.290323	6.18
2020-02-10	0.346939	7.05
2020-02-25	0.402597	8.03
2020-03-10	0.469388	9.07
2020-03-24	0.606122	9.85
2020-04-07	0.571429	11.68
2020-04-21	0.571429	13.99
2020-05-07	0.578947	16.59
2020-05-19	0.442177	17.72
2020-06-02	0.320408	18.82
2020-06-16	0.52381	18.74
2020-06-30	0.761905	19.67
2020-07-14	0.628571	21.6
2020-07-28	0.561224	23.4
2020-08-11	0.44898	24.07
2020-08-25	0.52381	22.47
2020-09-08	0.571429	19.69
2020-09-23	0.529412	17.07
2020-10-06	0.377551	14.62
2020-10-20	0.388393	12.88
2020-11-02	0.285714	11.49
2020-11-17	0.204082	9.37
2020-12-01	0.169748	6.5
2020-12-15	0.168831	4.31
2020-12-29	0.190476	4.41
2021-01-12	NA	5.22
2021-01-26	0.311791	5.94
2021-02-09	0.315629	6.77
2021-02-22	0.458333	7.96
2021-03-09	0.571429	9.84
2021-03-23	0.619048	11.12
2021-04-06	0.619048	11.9
2021-04-20	0.571429	13.98
2021-05-06	0.578947	16.09
2021-05-20	0.318182	17.5
2021-06-01	0.506803	18.64
2021-06-15	0.52381	19.46
2021-06-29	0.346753	21.16
2021-07-13	0.619048	22.21
2021-07-27	0.453416	21.79
2021-08-10	0.460248	21.12
2021-08-26	0.578947	21.05
2021-09-07	0.547619	20.25
2021-09-21	0.571429	18.73

## Sheet: Supplementary Fig3
date	emergence_date	class	no_leaves	plant_no	no_emerged_leaves	cal_leaves	log_cal_leaves	age
2017-10-10	2017-10-10	Extant	29	21	3.05074	126.388	6.99308	0
2017-10-24	2017-10-10	Extant	28	21	3.05074	122.029	6.94286	1
2017-10-24	2017-10-10	Withered	1	21	3.05074	4.35819	2.42175	1
2017-11-07	2017-10-10	Extant	26	21	3.05074	113.313	6.83685	1
2017-11-07	2017-10-10	Withered	2	21	3.05074	8.71639	3.28042	1
2017-11-21	2017-10-10	Extant	25	21	3.05074	108.955	6.78077	2
2017-11-21	2017-10-10	Withered	1	21	3.05074	4.35819	2.42175	2
2017-12-05	2017-10-10	Extant	23	21	3.05074	100.238	6.66161	2
2017-12-05	2017-10-10	Withered	2	21	3.05074	8.71639	3.28042	2
2017-12-19	2017-10-10	Extant	18	21	3.05074	78.4475	6.31193	3
2017-12-19	2017-10-10	Withered	5	21	3.05074	21.791	4.51039	3
2018-01-04	2017-10-10	Extant	12	21	3.05074	52.2983	5.73602	3
2018-01-04	2017-10-10	Withered	6	21	3.05074	26.1492	4.76284	3
2018-01-16	2017-10-10	Extant	10	21	3.05074	43.5819	5.47839	4
2018-01-16	2017-10-10	Withered	2	21	3.05074	8.71639	3.28042	4
2018-02-13	2017-10-10	Extant	4	21	3.05074	17.4328	4.2042	5
2018-02-13	2017-10-10	Withered	6	21	3.05074	26.1492	4.76284	5
2018-02-27	2017-10-10	Extant	2	21	3.05074	8.71639	3.28042	5
2018-02-27	2017-10-10	Withered	2	21	3.05074	8.71639	3.28042	5
2018-03-13	2017-10-10	Extant	1	21	3.05074	4.35819	2.42175	6
2018-03-13	2017-10-10	Withered	1	21	3.05074	4.35819	2.42175	6
2018-03-26	2017-10-10	Extant	1	21	3.05074	4.35819	2.42175	6
2018-03-26	2017-10-10	Withered	0	21	3.05074	0	0	6
2018-04-10	2017-10-10	Extant	1	21	3.05074	4.35819	2.42175	7
2018-04-10	2017-10-10	Withered	0	21	3.05074	0	0	7
2018-04-24	2017-10-10	Extant	0	21	3.05074	0	0	7
2018-04-24	2017-10-10	Withered	1	21	3.05074	4.35819	2.42175	7
2017-10-24	2017-10-24	Extant	33	24	3.05074	125.843	6.9869	0
2017-11-07	2017-10-24	Extant	31	24	3.05074	118.216	6.89743	1
2017-11-07	2017-10-24	Withered	2	24	3.05074	7.62684	3.10883	1
2017-11-21	2017-10-24	Extant	31	24	3.05074	118.216	6.89743	1
2017-11-21	2017-10-24	Withered	0	24	3.05074	0	0	1
2017-12-05	2017-10-24	Extant	27	24	3.05074	102.962	6.69992	2
2017-12-05	2017-10-24	Withered	4	24	3.05074	15.2537	4.02269	2
2017-12-19	2017-10-24	Extant	25	24	3.05074	95.3355	6.59	2
2017-12-19	2017-10-24	Withered	2	24	3.05074	7.62684	3.10883	2
2018-01-04	2017-10-24	Extant	24	24	3.05074	91.5221	6.53173	3
2018-01-04	2017-10-24	Withered	1	24	3.05074	3.81342	2.26706	3
2018-01-16	2017-10-24	Extant	21	24	3.05074	80.0818	6.34131	3
2018-01-16	2017-10-24	Withered	3	24	3.05074	11.4403	3.63694	3
2018-02-13	2017-10-24	Extant	12	24	3.05074	45.761	5.54723	4
2018-02-13	2017-10-24	Withered	9	24	3.05074	34.3208	5.14244	4
2018-02-27	2017-10-24	Extant	9	24	3.05074	34.3208	5.14244	5
2018-02-27	2017-10-24	Withered	3	24	3.05074	11.4403	3.63694	5
2018-03-13	2017-10-24	Extant	6	24	3.05074	22.8805	4.57776	5
2018-03-13	2017-10-24	Withered	3	24	3.05074	11.4403	3.63694	5
2018-03-26	2017-10-24	Extant	5	24	3.05074	19.0671	4.32676	6
2018-03-26	2017-10-24	Withered	1	24	3.05074	3.81342	2.26706	6
2018-04-10	2017-10-24	Extant	4	24	3.05074	15.2537	4.02269	6
2018-04-10	2017-10-24	Withered	1	24	3.05074	3.81342	2.26706	6
2018-04-24	2017-10-24	Extant	3	24	3.05074	11.4403	3.63694	7
2018-04-24	2017-10-24	Withered	1	24	3.05074	3.81342	2.26706	7
2018-05-08	2017-10-24	Extant	0	24	3.05074	0	0	7
2018-05-08	2017-10-24	Withered	3	24	3.05074	11.4403	3.63694	7
2017-11-07	2017-11-07	Extant	31	18	1.93679	100.068	6.65918	0
2017-11-21	2017-11-07	Extant	31	18	1.93679	100.068	6.65918	1
2017-11-21	2017-11-07	Withered	0	18	1.93679	0	0	1
2017-12-05	2017-11-07	Extant	30	18	1.93679	96.8395	6.61235	1
2017-12-05	2017-11-07	Withered	1	18	1.93679	3.22798	2.07997	1
2017-12-19	2017-11-07	Extant	28	18	1.93679	90.3836	6.51386	2
2017-12-19	2017-11-07	Withered	2	18	1.93679	6.45597	2.8984	2
2018-01-04	2017-11-07	Extant	27	18	1.93679	87.1556	6.46198	2
2018-01-04	2017-11-07	Withered	1	18	1.93679	3.22798	2.07997	2
2018-01-16	2017-11-07	Extant	25	18	1.93679	80.6996	6.35226	3
2018-01-16	2017-11-07	Withered	2	18	1.93679	6.45597	2.8984	3
2018-02-13	2017-11-07	Extant	18	18	1.93679	58.1037	5.88518	4
2018-02-13	2017-11-07	Withered	7	18	1.93679	22.5959	4.56046	4
2018-02-27	2017-11-07	Extant	16	18	1.93679	51.6477	5.7183	4
2018-02-27	2017-11-07	Withered	2	18	1.93679	6.45597	2.8984	4
2018-03-13	2017-11-07	Extant	12	18	1.93679	38.7358	5.31237	5
2018-03-13	2017-11-07	Withered	4	18	1.93679	12.9119	3.79825	5
2018-03-26	2017-11-07	Extant	7	18	1.93679	22.5959	4.56046	5
2018-03-26	2017-11-07	Withered	5	18	1.93679	16.1399	4.09929	5
2018-04-10	2017-11-07	Extant	6	18	1.93679	19.3679	4.34823	6
2018-04-10	2017-11-07	Withered	1	18	1.93679	3.22798	2.07997	6
2018-04-24	2017-11-07	Extant	1	18	1.93679	3.22798	2.07997	6
2018-04-24	2017-11-07	Withered	5	18	1.93679	16.1399	4.09929	6
2018-05-08	2017-11-07	Extant	1	18	1.93679	3.22798	2.07997	7
2018-05-08	2017-11-07	Withered	0	18	1.93679	0	0	7
2018-05-22	2017-11-07	Extant	0	18	1.93679	0	0	7
2018-05-22	2017-11-07	Withered	1	18	1.93679	3.22798	2.07997	7
2018-06-05	2017-11-07	Extant	0	18	1.93679	0	0	7
2018-06-05	2017-11-07	Withered	0	18	1.93679	0	0	7
2017-11-21	2017-11-21	Extant	32	22	1.8609	81.2029	6.36112	0
2017-12-05	2017-11-21	Extant	31	22	1.8609	78.6653	6.31588	1
2017-12-05	2017-11-21	Withered	1	22	1.8609	2.53759	1.82277	1
2017-12-19	2017-11-21	Extant	31	22	1.8609	78.6653	6.31588	1
2017-12-19	2017-11-21	Withered	0	22	1.8609	0	0	1
2018-01-04	2017-11-21	Extant	31	22	1.8609	78.6653	6.31588	2
2018-01-04	2017-11-21	Withered	0	22	1.8609	0	0	2
2018-01-16	2017-11-21	Extant	31	22	1.8609	78.6653	6.31588	2
2018-01-16	2017-11-21	Withered	0	22	1.8609	0	0	2
2018-02-13	2017-11-21	Extant	28	22	1.8609	71.0526	6.17098	3
2018-02-13	2017-11-21	Withered	3	22	1.8609	7.61278	3.10648	3
2018-02-27	2017-11-21	Extant	27	22	1.8609	68.515	6.11925	4
2018-02-27	2017-11-21	Withered	1	22	1.8609	2.53759	1.82277	4
2018-03-13	2017-11-21	Extant	23	22	1.8609	58.3646	5.89153	4
2018-03-13	2017-11-21	Withered	4	22	1.8609	10.1504	3.47902	4
2018-03-26	2017-11-21	Extant	22	22	1.8609	55.827	5.82851	5
2018-03-26	2017-11-21	Withered	1	22	1.8609	2.53759	1.82277	5
2018-04-10	2017-11-21	Extant	17	22	1.8609	43.1391	5.46398	5
2018-04-10	2017-11-21	Withered	5	22	1.8609	12.688	3.77484	5
2018-04-24	2017-11-21	Extant	5	22	1.8609	12.688	3.77484	6
2018-04-24	2017-11-21	Withered	12	22	1.8609	30.4511	4.97504	6
2018-05-08	2017-11-21	Extant	1	22	1.8609	2.53759	1.82277	6
2018-05-08	2017-11-21	Withered	4	22	1.8609	10.1504	3.47902	6
2018-05-22	2017-11-21	Extant	1	22	1.8609	2.53759	1.82277	7
2018-05-22	2017-11-21	Withered	0	22	1.8609	0	0	7
2018-06-05	2017-11-21	Extant	1	22	1.8609	2.53759	1.82277	7
2018-06-05	2017-11-21	Withered	0	22	1.8609	0	0	7
2018-06-19	2017-11-21	Extant	1	22	1.8609	2.53759	1.82277	7
2018-06-19	2017-11-21	Withered	0	22	1.8609	0	0	7
2018-07-03	2017-11-21	Extant	0	22	1.8609	0	0	8
2018-07-03	2017-11-21	Withered	1	22	1.8609	2.53759	1.82277	8
2017-12-05	2017-12-05	Extant	25	15	2.94412	147.206	7.21146	0
2017-12-19	2017-12-05	Extant	25	15	2.94412	147.206	7.21146	1
2017-12-19	2017-12-05	Withered	0	15	2.94412	0	0	1
2018-01-04	2017-12-05	Extant	25	15	2.94412	147.206	7.21146	1
2018-01-04	2017-12-05	Withered	0	15	2.94412	0	0	1
2018-01-16	2017-12-05	Extant	24	15	2.94412	141.318	7.15297	2
2018-01-16	2017-12-05	Withered	1	15	2.94412	5.88825	2.78414	2
2018-02-13	2017-12-05	Extant	23	15	2.94412	135.43	7.09201	3
2018-02-13	2017-12-05	Withered	1	15	2.94412	5.88825	2.78414	3
2018-02-27	2017-12-05	Extant	23	15	2.94412	135.43	7.09201	3
2018-02-27	2017-12-05	Withered	0	15	2.94412	0	0	3
2018-03-13	2017-12-05	Extant	22	15	2.94412	129.541	7.02836	4
2018-03-13	2017-12-05	Withered	1	15	2.94412	5.88825	2.78414	4
2018-03-26	2017-12-05	Extant	21	15	2.94412	123.653	6.96178	4
2018-03-26	2017-12-05	Withered	1	15	2.94412	5.88825	2.78414	4
2018-04-10	2017-12-05	Extant	19	15	2.94412	111.877	6.8186	5
2018-04-10	2017-12-05	Withered	2	15	2.94412	11.7765	3.67542	5
2018-04-24	2017-12-05	Extant	7	15	2.94412	41.2177	5.39978	5
2018-04-24	2017-12-05	Withered	12	15	2.94412	70.659	6.16308	5
2018-05-08	2017-12-05	Extant	2	15	2.94412	11.7765	3.67542	6
2018-05-08	2017-12-05	Withered	5	15	2.94412	29.4412	4.92796	6
2018-05-22	2017-12-05	Extant	1	15	2.94412	5.88825	2.78414	6
2018-05-22	2017-12-05	Withered	1	15	2.94412	5.88825	2.78414	6
2018-06-05	2017-12-05	Extant	0	15	2.94412	0	0	7
2018-06-05	2017-12-05	Withered	1	15	2.94412	5.88825	2.78414	7
2017-12-19	2017-12-19	Extant	19	13	2.28722	100.286	6.66229	0
2018-01-04	2017-12-19	Extant	19	13	2.28722	100.286	6.66229	1
2018-01-04	2017-12-19	Withered	0	13	2.28722	0	0	1
2018-01-16	2017-12-19	Extant	19	13	2.28722	100.286	6.66229	1
2018-01-16	2017-12-19	Withered	0	13	2.28722	0	0	1
2018-02-13	2017-12-19	Extant	19	13	2.28722	100.286	6.66229	2
2018-02-13	2017-12-19	Withered	0	13	2.28722	0	0	2
2018-02-27	2017-12-19	Extant	19	13	2.28722	100.286	6.66229	3
2018-02-27	2017-12-19	Withered	0	13	2.28722	0	0	3
2018-03-13	2017-12-19	Extant	17	13	2.28722	89.7295	6.5035	3
2018-03-13	2017-12-19	Withered	2	13	2.28722	10.5564	3.53062	3
2018-03-26	2017-12-19	Extant	13	13	2.28722	68.6167	6.12136	4
2018-03-26	2017-12-19	Withered	4	13	2.28722	21.1128	4.46681	4
2018-04-10	2017-12-19	Extant	10	13	2.28722	52.7821	5.74905	4
2018-04-10	2017-12-19	Withered	3	13	2.28722	15.8346	4.07336	4
2018-04-24	2017-12-19	Extant	4	13	2.28722	21.1128	4.46681	5
2018-04-24	2017-12-19	Withered	6	13	2.28722	31.6692	5.02986	5
2018-05-08	2017-12-19	Extant	1	13	2.28722	5.27821	2.65035	5
2018-05-08	2017-12-19	Withered	3	13	2.28722	15.8346	4.07336	5
2018-05-22	2017-12-19	Extant	0	13	2.28722	0	0	6
2018-05-22	2017-12-19	Withered	1	13	2.28722	5.27821	2.65035	6
2018-06-05	2017-12-19	Extant	0	13	2.28722	0	0	6
2018-06-05	2017-12-19	Withered	0	13	2.28722	0	0	6
2018-01-04	2018-01-04	Extant	20	14	2.65048	113.592	6.84036	0
2018-01-16	2018-01-04	Extant	20	14	2.65048	113.592	6.84036	1
2018-01-16	2018-01-04	Withered	0	14	2.65048	0	0	1
2018-02-13	2018-01-04	Extant	19	14	2.65048	107.912	6.76702	2
2018-02-13	2018-01-04	Withered	1	14	2.65048	5.67959	2.73976	2
2018-02-27	2018-01-04	Extant	18	14	2.65048	102.233	6.68976	2
2018-02-27	2018-01-04	Withered	1	14	2.65048	5.67959	2.73976	2
2018-03-13	2018-01-04	Extant	18	14	2.65048	102.233	6.68976	3
2018-03-13	2018-01-04	Withered	0	14	2.65048	0	0	3
2018-03-26	2018-01-04	Extant	18	14	2.65048	102.233	6.68976	3
2018-03-26	2018-01-04	Withered	0	14	2.65048	0	0	3
2018-04-10	2018-01-04	Extant	16	14	2.65048	90.8735	6.52158	4
2018-04-10	2018-01-04	Withered	2	14	2.65048	11.3592	3.62751	4
2018-04-24	2018-01-04	Extant	2	14	2.65048	11.3592	3.62751	4
2018-04-24	2018-01-04	Withered	14	14	2.65048	79.5143	6.33117	4
2018-05-08	2018-01-04	Extant	1	14	2.65048	5.67959	2.73976	5
2018-05-08	2018-01-04	Withered	1	14	2.65048	5.67959	2.73976	5
2018-05-22	2018-01-04	Extant	1	14	2.65048	5.67959	2.73976	5
2018-05-22	2018-01-04	Withered	0	14	2.65048	0	0	5
2018-06-05	2018-01-04	Extant	1	14	2.65048	5.67959	2.73976	6
2018-06-05	2018-01-04	Withered	0	14	2.65048	0	0	6
2018-06-19	2018-01-04	Extant	0	14	2.65048	0	0	6
2018-06-19	2018-01-04	Withered	1	14	2.65048	5.67959	2.73976	6
2018-01-16	2018-01-16	Extant	8	8	0.321852	9.65556	3.41353	0
2018-02-13	2018-01-16	Extant	8	8	0.321852	9.65556	3.41353	1
2018-02-13	2018-01-16	Withered	0	8	0.321852	0	0	1
2018-02-27	2018-01-16	Extant	7	8	0.321852	8.44861	3.2401	2
2018-02-27	2018-01-16	Withered	1	8	0.321852	1.20694	1.14205	2
2018-03-13	2018-01-16	Extant	7	8	0.321852	8.44861	3.2401	2
2018-03-13	2018-01-16	Withered	0	8	0.321852	0	0	2
2018-03-26	2018-01-16	Extant	6	8	0.321852	7.24167	3.04294	3
2018-03-26	2018-01-16	Withered	1	8	0.321852	1.20694	1.14205	3
2018-04-10	2018-01-16	Extant	5	8	0.321852	6.03472	2.81449	3
2018-04-10	2018-01-16	Withered	1	8	0.321852	1.20694	1.14205	3
2018-04-24	2018-01-16	Extant	3	8	0.321852	3.62083	2.20815	4
2018-04-24	2018-01-16	Withered	2	8	0.321852	2.41389	1.77142	4
2018-05-08	2018-01-16	Extant	2	8	0.321852	2.41389	1.77142	4
2018-05-08	2018-01-16	Withered	1	8	0.321852	1.20694	1.14205	4
2018-05-22	2018-01-16	Extant	1	8	0.321852	1.20694	1.14205	5
2018-05-22	2018-01-16	Withered	1	8	0.321852	1.20694	1.14205	5
2018-06-05	2018-01-16	Extant	0	8	0.321852	0	0	5
2018-06-05	2018-01-16	Withered	1	8	0.321852	1.20694	1.14205	5
2018-02-13	2018-02-13	Extant	16	14	0.87575	30.0257	4.95539	0
2018-02-27	2018-02-13	Extant	15	14	0.87575	28.1491	4.86538	1
2018-02-27	2018-02-13	Withered	1	14	0.87575	1.87661	1.52437	1
2018-03-13	2018-02-13	Extant	15	14	0.87575	28.1491	4.86538	1
2018-03-13	2018-02-13	Withered	0	14	0.87575	0	0	1
2018-03-26	2018-02-13	Extant	13	14	0.87575	24.3959	4.66652	2
2018-03-26	2018-02-13	Withered	2	14	0.87575	3.75321	2.2489	2
2018-04-10	2018-02-13	Extant	13	14	0.87575	24.3959	4.66652	2
2018-04-10	2018-02-13	Withered	0	14	0.87575	0	0	2
2018-04-24	2018-02-13	Extant	11	14	0.87575	20.6427	4.43581	3
2018-04-24	2018-02-13	Withered	2	14	0.87575	3.75321	2.2489	3
2018-05-08	2018-02-13	Extant	1	14	0.87575	1.87661	1.52437	3
2018-05-08	2018-02-13	Withered	10	14	0.87575	18.7661	4.30495	3
2018-05-22	2018-02-13	Extant	0	14	0.87575	0	0	4
2018-05-22	2018-02-13	Withered	1	14	0.87575	1.87661	1.52437	4
2018-06-05	2018-02-13	Extant	0	14	0.87575	0	0	4
2018-06-05	2018-02-13	Withered	0	14	0.87575	0	0	4
2018-02-27	2018-02-27	Extant	22	16	1.2289	50.692	5.69187	0
2018-03-13	2018-02-27	Extant	22	16	1.2289	50.692	5.69187	1
2018-03-13	2018-02-27	Withered	0	16	1.2289	0	0	1
2018-03-26	2018-02-27	Extant	20	16	1.2289	46.0836	5.55715	1
2018-03-26	2018-02-27	Withered	2	16	1.2289	4.60836	2.48758	1
2018-04-10	2018-02-27	Extant	19	16	1.2289	43.7794	5.48476	2
2018-04-10	2018-02-27	Withered	1	16	1.2289	2.30418	1.72429	2
2018-04-24	2018-02-27	Extant	11	16	1.2289	25.346	4.71951	2
2018-04-24	2018-02-27	Withered	8	16	1.2289	18.4334	4.28047	2
2018-05-08	2018-02-27	Extant	6	16	1.2289	13.8251	3.88997	3
2018-05-08	2018-02-27	Withered	5	16	1.2289	11.5209	3.64627	3
2018-05-22	2018-02-27	Extant	3	16	1.2289	6.91254	2.98414	3
2018-05-22	2018-02-27	Withered	3	16	1.2289	6.91254	2.98414	3
2018-06-05	2018-02-27	Extant	2	16	1.2289	4.60836	2.48758	4
2018-06-05	2018-02-27	Withered	1	16	1.2289	2.30418	1.72429	4
2018-06-19	2018-02-27	Extant	0	16	1.2289	0	0	4
2018-06-19	2018-02-27	Withered	2	16	1.2289	4.60836	2.48758	4
2018-07-03	2018-02-27	Extant	0	16	1.2289	0	0	5
2018-07-03	2018-02-27	Withered	0	16	1.2289	0	0	5
2018-03-13	2018-03-13	Extant	27	21	1.39545	53.8247	5.77675	0
2018-03-26	2018-03-13	Extant	27	21	1.39545	53.8247	5.77675	1
2018-03-26	2018-03-13	Withered	0	21	1.39545	0	0	1
2018-04-10	2018-03-13	Extant	26	21	1.39545	51.8312	5.72332	1
2018-04-10	2018-03-13	Withered	1	21	1.39545	1.99351	1.58184	1
2018-04-24	2018-03-13	Extant	17	21	1.39545	33.8896	5.12473	2
2018-04-24	2018-03-13	Withered	9	21	1.39545	17.9416	4.24348	2
2018-05-08	2018-03-13	Extant	13	21	1.39545	25.9156	4.75037	2
2018-05-08	2018-03-13	Withered	4	21	1.39545	7.97403	3.16576	2
2018-05-22	2018-03-13	Extant	4	21	1.39545	7.97403	3.16576	3
2018-05-22	2018-03-13	Withered	9	21	1.39545	17.9416	4.24348	3
2018-06-05	2018-03-13	Extant	3	21	1.39545	5.98052	2.80333	3
2018-06-05	2018-03-13	Withered	1	21	1.39545	1.99351	1.58184	3
2018-06-19	2018-03-13	Extant	2	21	1.39545	3.98701	2.31818	4
2018-06-19	2018-03-13	Withered	1	21	1.39545	1.99351	1.58184	4
2018-07-03	2018-03-13	Extant	1	21	1.39545	1.99351	1.58184	4
2018-07-03	2018-03-13	Withered	1	21	1.39545	1.99351	1.58184	4
2018-07-17	2018-03-13	Extant	0	21	1.39545	0	0	5
2018-07-17	2018-03-13	Withered	1	21	1.39545	1.99351	1.58184	5
2018-07-31	2018-03-13	Extant	0	21	1.39545	0	0	5
2018-07-31	2018-03-13	Withered	0	21	1.39545	0	0	5
2018-03-26	2018-03-26	Extant	27	20	2.15368	87.224	6.4631	0
2018-04-10	2018-03-26	Extant	27	20	2.15368	87.224	6.4631	1
2018-04-10	2018-03-26	Withered	0	20	2.15368	0	0	1
2018-04-24	2018-03-26	Extant	22	20	2.15368	71.0714	6.17136	1
2018-04-24	2018-03-26	Withered	5	20	2.15368	16.1526	4.10035	1
2018-05-08	2018-03-26	Extant	17	20	2.15368	54.9188	5.80526	2
2018-05-08	2018-03-26	Withered	5	20	2.15368	16.1526	4.10035	2
2018-05-22	2018-03-26	Extant	11	20	2.15368	35.5357	5.19124	2
2018-05-22	2018-03-26	Withered	6	20	2.15368	19.3831	4.3493	2
2018-06-05	2018-03-26	Extant	7	20	2.15368	22.6136	4.56155	3
2018-06-05	2018-03-26	Withered	4	20	2.15368	12.9221	3.7993	3
2018-06-19	2018-03-26	Extant	3	20	2.15368	9.69156	3.4184	3
2018-06-19	2018-03-26	Withered	4	20	2.15368	12.9221	3.7993	3
2018-07-03	2018-03-26	Extant	1	20	2.15368	3.23052	2.08083	4
2018-07-03	2018-03-26	Withered	2	20	2.15368	6.46104	2.89938	4
2018-07-17	2018-03-26	Extant	0	20	2.15368	0	0	4
2018-07-17	2018-03-26	Withered	1	20	2.15368	3.23052	2.08083	4
2018-07-31	2018-03-26	Extant	0	20	2.15368	0	0	5
2018-07-31	2018-03-26	Withered	0	20	2.15368	0	0	5
2018-04-10	2018-04-10	Extant	36	26	6.44476	267.705	8.06988	0
2018-04-24	2018-04-10	Extant	32	26	6.44476	237.96	7.90063	1
2018-04-24	2018-04-10	Withered	4	26	6.44476	29.745	4.94228	1
2018-05-08	2018-04-10	Extant	32	26	6.44476	237.96	7.90063	1
2018-05-08	2018-04-10	Withered	0	26	6.44476	0	0	1
2018-05-22	2018-04-10	Extant	25	26	6.44476	185.906	7.54617	2
2018-05-22	2018-04-10	Withered	7	26	6.44476	52.0538	5.72938	2
2018-06-05	2018-04-10	Extant	15	26	6.44476	111.544	6.81434	2
2018-06-05	2018-04-10	Withered	10	26	6.44476	74.3626	6.23578	2
2018-06-19	2018-04-10	Extant	10	26	6.44476	74.3626	6.23578	3
2018-06-19	2018-04-10	Withered	5	26	6.44476	37.1813	5.25479	3
2018-07-03	2018-04-10	Extant	4	26	6.44476	29.745	4.94228	3
2018-07-03	2018-04-10	Withered	6	26	6.44476	44.6175	5.51152	3
2018-07-17	2018-04-10	Extant	3	26	6.44476	22.3088	4.5428	4
2018-07-17	2018-04-10	Withered	1	26	6.44476	7.43626	3.0766	4
2018-07-31	2018-04-10	Extant	1	26	6.44476	7.43626	3.0766	4
2018-07-31	2018-04-10	Withered	2	26	6.44476	14.8725	3.98846	4
2018-08-16	2018-04-10	Extant	0	26	6.44476	0	0	5
2018-08-16	2018-04-10	Withered	1	26	6.44476	7.43626	3.0766	5
2018-04-24	2018-04-24	Extant	40	28	4.41168	189.072	7.5704	0
2018-05-08	2018-04-24	Extant	37	28	4.41168	174.892	7.45854	1
2018-05-08	2018-04-24	Withered	3	28	4.41168	14.1804	3.92414	1
2018-05-22	2018-04-24	Extant	33	28	4.41168	155.984	7.29448	1
2018-05-22	2018-04-24	Withered	4	28	4.41168	18.9072	4.31522	1
2018-06-05	2018-04-24	Extant	32	28	4.41168	151.258	7.25037	2
2018-06-05	2018-04-24	Withered	1	28	4.41168	4.7268	2.51773	2
2018-06-19	2018-04-24	Extant	27	28	4.41168	127.624	7.00701	2
2018-06-19	2018-04-24	Withered	5	28	4.41168	23.634	4.62258	2
2018-07-03	2018-04-24	Extant	16	28	4.41168	75.6288	6.25981	3
2018-07-03	2018-04-24	Withered	11	28	4.41168	51.9948	5.72778	3
2018-07-17	2018-04-24	Extant	11	28	4.41168	51.9948	5.72778	3
2018-07-17	2018-04-24	Withered	5	28	4.41168	23.634	4.62258	3
2018-07-31	2018-04-24	Extant	4	28	4.41168	18.9072	4.31522	4
2018-07-31	2018-04-24	Withered	7	28	4.41168	33.0876	5.09117	4
2018-08-16	2018-04-24	Extant	2	28	4.41168	9.4536	3.38593	4
2018-08-16	2018-04-24	Withered	2	28	4.41168	9.4536	3.38593	4
2018-08-28	2018-04-24	Extant	1	28	4.41168	4.7268	2.51773	5
2018-08-28	2018-04-24	Withered	1	28	4.41168	4.7268	2.51773	5
2018-09-11	2018-04-24	Extant	1	28	4.41168	4.7268	2.51773	5
2018-09-11	2018-04-24	Withered	0	28	4.41168	0	0	5
2018-09-25	2018-04-24	Extant	0	28	4.41168	0	0	6
2018-09-25	2018-04-24	Withered	1	28	4.41168	4.7268	2.51773	6
2018-05-08	2018-05-08	Extant	46	27	6.01681	307.526	8.26925	0
2018-05-22	2018-05-08	Extant	42	27	6.01681	280.784	8.13845	1
2018-05-22	2018-05-08	Withered	4	27	6.01681	26.7414	4.79397	1
2018-06-05	2018-05-08	Extant	38	27	6.01681	254.043	7.9946	1
2018-06-05	2018-05-08	Withered	4	27	6.01681	26.7414	4.79397	1
2018-06-19	2018-05-08	Extant	33	27	6.01681	220.616	7.79192	2
2018-06-19	2018-05-08	Withered	5	27	6.01681	33.4267	5.10546	2
2018-07-03	2018-05-08	Extant	27	27	6.01681	180.504	7.50386	2
2018-07-03	2018-05-08	Withered	6	27	6.01681	40.112	5.36149	2
2018-07-17	2018-05-08	Extant	18	27	6.01681	120.336	6.92287	3
2018-07-17	2018-05-08	Withered	9	27	6.01681	60.1681	5.93471	3
2018-07-31	2018-05-08	Extant	7	27	6.01681	46.7974	5.57886	3
2018-07-31	2018-05-08	Withered	11	27	6.01681	73.5387	6.21992	3
2018-08-16	2018-05-08	Extant	3	27	6.01681	20.056	4.39616	4
2018-08-16	2018-05-08	Withered	4	27	6.01681	26.7414	4.79397	4
2018-08-28	2018-05-08	Extant	3	27	6.01681	20.056	4.39616	4
2018-08-28	2018-05-08	Withered	0	27	6.01681	0	0	4
2018-09-11	2018-05-08	Extant	3	27	6.01681	20.056	4.39616	5
2018-09-11	2018-05-08	Withered	0	27	6.01681	0	0	5
2018-09-25	2018-05-08	Extant	1	27	6.01681	6.68534	2.94211	5
2018-09-25	2018-05-08	Withered	2	27	6.01681	13.3707	3.84506	5
2018-10-09	2018-05-08	Extant	0	27	6.01681	0	0	6
2018-10-09	2018-05-08	Withered	1	27	6.01681	6.68534	2.94211	6
2018-05-22	2018-05-22	Extant	50	29	9.49842	491.298	8.94339	0
2018-06-05	2018-05-22	Extant	47	29	9.49842	461.82	8.85431	1
2018-06-05	2018-05-22	Withered	3	29	9.49842	29.4779	4.92969	1
2018-06-19	2018-05-22	Extant	45	29	9.49842	442.168	8.79171	1
2018-06-19	2018-05-22	Withered	2	29	9.49842	19.6519	4.3682	1
2018-07-03	2018-05-22	Extant	36	29	9.49842	353.734	8.4706	2
2018-07-03	2018-05-22	Withered	9	29	9.49842	88.4336	6.48275	2
2018-07-17	2018-05-22	Extant	22	29	9.49842	216.171	7.76269	2
2018-07-17	2018-05-22	Withered	14	29	9.49842	137.563	7.1144	2
2018-07-31	2018-05-22	Extant	12	29	9.49842	117.911	6.89374	3
2018-07-31	2018-05-22	Withered	10	29	9.49842	98.2596	6.63313	3
2018-08-16	2018-05-22	Extant	6	29	9.49842	58.9557	5.90583	3
2018-08-16	2018-05-22	Withered	6	29	9.49842	58.9557	5.90583	3
2018-08-28	2018-05-22	Extant	6	29	9.49842	58.9557	5.90583	4
2018-08-28	2018-05-22	Withered	0	29	9.49842	0	0	4
2018-09-11	2018-05-22	Extant	2	29	9.49842	19.6519	4.3682	4
2018-09-11	2018-05-22	Withered	4	29	9.49842	39.3038	5.33284	4
2018-09-25	2018-05-22	Extant	1	29	9.49842	9.82596	3.43642	5
2018-09-25	2018-05-22	Withered	1	29	9.49842	9.82596	3.43642	5
2018-10-09	2018-05-22	Extant	0	29	9.49842	0	0	5
2018-10-09	2018-05-22	Withered	1	29	9.49842	9.82596	3.43642	5
2018-06-05	2018-06-05	Extant	50	28	9.82697	526.445	9.04288	0
2018-06-19	2018-06-05	Extant	47	28	9.82697	494.858	8.95378	1
2018-06-19	2018-06-05	Withered	3	28	9.82697	31.5867	5.02621	1
2018-07-03	2018-06-05	Extant	42	28	9.82697	442.214	8.79186	1
2018-07-03	2018-06-05	Withered	5	28	9.82697	52.6445	5.74536	1
2018-07-17	2018-06-05	Extant	32	28	9.82697	336.925	8.40056	2
2018-07-17	2018-06-05	Withered	10	28	9.82697	105.289	6.73185	2
2018-07-31	2018-06-05	Extant	19	28	9.82697	200.049	7.6514	2
2018-07-31	2018-06-05	Withered	13	28	9.82697	136.876	7.10722	2
2018-08-16	2018-06-05	Extant	13	28	9.82697	136.876	7.10722	3
2018-08-16	2018-06-05	Withered	6	28	9.82697	63.1734	6.0039	3
2018-08-28	2018-06-05	Extant	6	28	9.82697	63.1734	6.0039	3
2018-08-28	2018-06-05	Withered	7	28	9.82697	73.7023	6.22308	3
2018-09-11	2018-06-05	Extant	4	28	9.82697	42.1156	5.43014	4
2018-09-11	2018-06-05	Withered	2	28	9.82697	21.0578	4.46322	4
2018-09-25	2018-06-05	Extant	2	28	9.82697	21.0578	4.46322	4
2018-09-25	2018-06-05	Withered	2	28	9.82697	21.0578	4.46322	4
2018-10-09	2018-06-05	Extant	0	28	9.82697	0	0	5
2018-10-09	2018-06-05	Withered	2	28	9.82697	21.0578	4.46322	5
2018-10-23	2018-06-05	Extant	0	28	9.82697	0	0	5
2018-10-23	2018-06-05	Withered	0	28	9.82697	0	0	5
2018-06-19	2018-06-19	Extant	43	24	4.17257	224.276	7.81555	0
2018-07-03	2018-06-19	Extant	43	24	4.17257	224.276	7.81555	1
2018-07-03	2018-06-19	Withered	0	24	4.17257	0	0	1
2018-07-17	2018-06-19	Extant	35	24	4.17257	182.55	7.52003	1
2018-07-17	2018-06-19	Withered	8	24	4.17257	41.7257	5.41703	1
2018-07-31	2018-06-19	Extant	29	24	4.17257	151.256	7.25035	2
2018-07-31	2018-06-19	Withered	6	24	4.17257	31.2943	5.01321	2
2018-08-16	2018-06-19	Extant	22	24	4.17257	114.746	6.85481	2
2018-08-16	2018-06-19	Withered	7	24	4.17257	36.51	5.2292	2
2018-08-28	2018-06-19	Extant	12	24	4.17257	62.5885	5.9907	3
2018-08-28	2018-06-19	Withered	10	24	4.17257	52.1571	5.73219	3
2018-09-11	2018-06-19	Extant	5	24	4.17257	26.0786	4.75908	3
2018-09-11	2018-06-19	Withered	7	24	4.17257	36.51	5.2292	3
2018-09-25	2018-06-19	Extant	3	24	4.17257	15.6471	4.0572	4
2018-09-25	2018-06-19	Withered	2	24	4.17257	10.4314	3.51493	4
2018-10-09	2018-06-19	Extant	1	24	4.17257	5.21571	2.63592	4
2018-10-09	2018-06-19	Withered	2	24	4.17257	10.4314	3.51493	4
2018-10-23	2018-06-19	Extant	1	24	4.17257	5.21571	2.63592	5
2018-10-23	2018-06-19	Withered	0	24	4.17257	0	0	5
2018-11-06	2018-06-19	Extant	1	24	4.17257	5.21571	2.63592	5
2018-11-06	2018-06-19	Withered	0	24	4.17257	0	0	5
2018-11-20	2018-06-19	Extant	1	24	4.17257	5.21571	2.63592	6
2018-11-20	2018-06-19	Withered	0	24	4.17257	0	0	6
2018-12-04	2018-06-19	Extant	1	24	4.17257	5.21571	2.63592	6
2018-12-04	2018-06-19	Withered	0	24	4.17257	0	0	6
2018-12-18	2018-06-19	Extant	1	24	4.17257	5.21571	2.63592	7
2018-12-18	2018-06-19	Withered	0	24	4.17257	0	0	7
2019-01-04	2018-06-19	Extant	1	24	4.17257	5.21571	2.63592	7
2019-01-04	2018-06-19	Withered	0	24	4.17257	0	0	7
2019-01-15	2018-06-19	Extant	0	24	4.17257	0	0	7
2019-01-15	2018-06-19	Withered	1	24	4.17257	5.21571	2.63592	7
2018-07-03	2018-07-03	Extant	48	28	9.76016	501.951	8.97427	0
2018-07-17	2018-07-03	Extant	43	28	9.76016	449.665	8.81591	1
2018-07-17	2018-07-03	Withered	5	28	9.76016	52.2866	5.7357	1
2018-07-31	2018-07-03	Extant	41	28	9.76016	428.75	8.74735	1
2018-07-31	2018-07-03	Withered	2	28	9.76016	20.9146	4.45382	1
2018-08-16	2018-07-03	Extant	37	28	9.76016	386.921	8.59962	2
2018-08-16	2018-07-03	Withered	4	28	9.76016	41.8293	5.42053	2
2018-08-28	2018-07-03	Extant	34	28	9.76016	355.549	8.47796	2
2018-08-28	2018-07-03	Withered	3	28	9.76016	31.372	5.01667	2
2018-09-11	2018-07-03	Extant	27	28	9.76016	282.348	8.14643	3
2018-09-11	2018-07-03	Withered	7	28	9.76016	73.2012	6.21337	3
2018-09-25	2018-07-03	Extant	13	28	9.76016	135.945	7.09745	3
2018-09-25	2018-07-03	Withered	14	28	9.76016	146.402	7.20362	3
2018-10-09	2018-07-03	Extant	8	28	9.76016	83.6586	6.40358	4
2018-10-09	2018-07-03	Withered	5	28	9.76016	52.2866	5.7357	4
2018-10-23	2018-07-03	Extant	5	28	9.76016	52.2866	5.7357	4
2018-10-23	2018-07-03	Withered	3	28	9.76016	31.372	5.01667	4
2018-11-06	2018-07-03	Extant	4	28	9.76016	41.8293	5.42053	5
2018-11-06	2018-07-03	Withered	1	28	9.76016	10.4573	3.5182	5
2018-11-20	2018-07-03	Extant	1	28	9.76016	10.4573	3.5182	5
2018-11-20	2018-07-03	Withered	3	28	9.76016	31.372	5.01667	5
2018-12-04	2018-07-03	Extant	1	28	9.76016	10.4573	3.5182	6
2018-12-04	2018-07-03	Withered	0	28	9.76016	0	0	6
2018-12-18	2018-07-03	Extant	0	28	9.76016	0	0	6
2018-12-18	2018-07-03	Withered	1	28	9.76016	10.4573	3.5182	6
2019-01-04	2018-07-03	Extant	0	28	9.76016	0	0	7
2019-01-04	2018-07-03	Withered	0	28	9.76016	0	0	7
2018-07-17	2018-07-17	Extant	46	26	7.26434	385.569	8.59458	0
2018-07-31	2018-07-17	Extant	42	26	7.26434	352.041	8.46369	1
2018-07-31	2018-07-17	Withered	4	26	7.26434	33.5277	5.10968	1
2018-08-16	2018-07-17	Extant	39	26	7.26434	326.896	8.35709	1
2018-08-16	2018-07-17	Withered	3	26	7.26434	25.1458	4.70851	1
2018-08-28	2018-07-17	Extant	35	26	7.26434	293.368	8.20148	2
2018-08-28	2018-07-17	Withered	4	26	7.26434	33.5277	5.10968	2
2018-09-11	2018-07-17	Extant	33	26	7.26434	276.604	8.11688	2
2018-09-11	2018-07-17	Withered	2	26	7.26434	16.7639	4.15087	2
2018-09-25	2018-07-17	Extant	26	26	7.26434	217.93	7.77433	3
2018-09-25	2018-07-17	Withered	7	26	7.26434	58.6736	5.89902	3
2018-10-09	2018-07-17	Extant	16	26	7.26434	134.111	7.078	3
2018-10-09	2018-07-17	Withered	10	26	7.26434	83.8194	6.40632	3
2018-10-23	2018-07-17	Extant	8	26	7.26434	67.0555	6.08864	4
2018-10-23	2018-07-17	Withered	8	26	7.26434	67.0555	6.08864	4
2018-11-06	2018-07-17	Extant	4	26	7.26434	33.5277	5.10968	4
2018-11-06	2018-07-17	Withered	4	26	7.26434	33.5277	5.10968	4
2018-11-20	2018-07-17	Extant	3	26	7.26434	25.1458	4.70851	5
2018-11-20	2018-07-17	Withered	1	26	7.26434	8.38194	3.22989	5
2018-12-04	2018-07-17	Extant	1	26	7.26434	8.38194	3.22989	5
2018-12-04	2018-07-17	Withered	2	26	7.26434	16.7639	4.15087	5
2018-12-18	2018-07-17	Extant	0	26	7.26434	0	0	6
2018-12-18	2018-07-17	Withered	1	26	7.26434	8.38194	3.22989	6
2018-07-31	2018-07-31	Extant	45	26	6.61595	343.521	8.42845	0
2018-08-16	2018-07-31	Extant	43	26	6.61595	328.253	8.36305	1
2018-08-16	2018-07-31	Withered	2	26	6.61595	15.2676	4.02393	1
2018-08-28	2018-07-31	Extant	41	26	6.61595	312.985	8.29455	1
2018-08-28	2018-07-31	Withered	2	26	6.61595	15.2676	4.02393	1
2018-09-11	2018-07-31	Extant	39	26	6.61595	297.718	8.22264	2
2018-09-11	2018-07-31	Withered	2	26	6.61595	15.2676	4.02393	2
2018-09-25	2018-07-31	Extant	31	26	6.61595	236.648	7.89268	2
2018-09-25	2018-07-31	Withered	8	26	6.61595	61.0703	5.95583	2
2018-10-09	2018-07-31	Extant	23	26	6.61595	175.577	7.46416	3
2018-10-09	2018-07-31	Withered	8	26	6.61595	61.0703	5.95583	3
2018-10-23	2018-07-31	Extant	13	26	6.61595	99.2393	6.6473	3
2018-10-23	2018-07-31	Withered	10	26	6.61595	76.3379	6.2731	3
2018-11-06	2018-07-31	Extant	5	26	6.61595	38.169	5.29164	4
2018-11-06	2018-07-31	Withered	8	26	6.61595	61.0703	5.95583	4
2018-11-20	2018-07-31	Extant	1	26	6.61595	7.63379	3.10999	4
2018-11-20	2018-07-31	Withered	4	26	6.61595	30.5352	4.97889	4
2018-12-04	2018-07-31	Extant	1	26	6.61595	7.63379	3.10999	5
2018-12-04	2018-07-31	Withered	0	26	6.61595	0	0	5
2018-12-18	2018-07-31	Extant	0	26	6.61595	0	0	5
2018-12-18	2018-07-31	Withered	1	26	6.61595	7.63379	3.10999	5
2019-01-04	2018-07-31	Extant	0	26	6.61595	0	0	6
2019-01-04	2018-07-31	Withered	0	26	6.61595	0	0	6
2018-08-16	2018-08-16	Extant	48	29	8.7566	434.811	8.76756	0
2018-08-28	2018-08-16	Extant	45	29	8.7566	407.635	8.67467	1
2018-08-28	2018-08-16	Withered	3	29	8.7566	27.1757	4.81638	1
2018-09-11	2018-08-16	Extant	44	29	8.7566	398.576	8.64233	1
2018-09-11	2018-08-16	Withered	1	29	8.7566	9.05855	3.33035	1
2018-09-25	2018-08-16	Extant	42	29	8.7566	380.459	8.57539	2
2018-09-25	2018-08-16	Withered	2	29	8.7566	18.1171	4.25679	2
2018-10-09	2018-08-16	Extant	31	29	8.7566	280.815	8.13861	2
2018-10-09	2018-08-16	Withered	11	29	8.7566	99.6441	6.65312	2
2018-10-23	2018-08-16	Extant	23	29	8.7566	208.347	7.70975	3
2018-10-23	2018-08-16	Withered	8	29	8.7566	72.4684	6.19905	3
2018-11-06	2018-08-16	Extant	16	29	8.7566	144.937	7.1892	3
2018-11-06	2018-08-16	Withered	7	29	8.7566	63.4099	6.00921	3
2018-11-20	2018-08-16	Extant	6	29	8.7566	54.3513	5.79055	4
2018-11-20	2018-08-16	Withered	10	29	8.7566	90.5855	6.51705	4
2018-12-04	2018-08-16	Extant	4	29	8.7566	36.2342	5.21856	4
2018-12-04	2018-08-16	Withered	2	29	8.7566	18.1171	4.25679	4
2018-12-18	2018-08-16	Extant	2	29	8.7566	18.1171	4.25679	5
2018-12-18	2018-08-16	Withered	2	29	8.7566	18.1171	4.25679	5
2019-01-04	2018-08-16	Extant	2	29	8.7566	18.1171	4.25679	5
2019-01-04	2018-08-16	Withered	0	29	8.7566	0	0	5
2019-01-15	2018-08-16	Extant	0	29	8.7566	0	0	6
2019-01-15	2018-08-16	Withered	2	29	8.7566	18.1171	4.25679	6
2019-01-29	2018-08-16	Extant	0	29	8.7566	0	0	6
2019-01-29	2018-08-16	Withered	0	29	8.7566	0	0	6
2018-08-28	2018-08-28	Extant	49	29	7.5213	381.252	8.57838	0
2018-09-11	2018-08-28	Extant	46	29	7.5213	357.91	8.48748	1
2018-09-11	2018-08-28	Withered	3	29	7.5213	23.342	4.60537	1
2018-09-25	2018-08-28	Extant	42	29	7.5213	326.787	8.35662	1
2018-09-25	2018-08-28	Withered	4	29	7.5213	31.1226	5.00552	1
2018-10-09	2018-08-28	Extant	34	29	7.5213	264.542	8.0528	2
2018-10-09	2018-08-28	Withered	8	29	7.5213	62.2452	5.98288	2
2018-10-23	2018-08-28	Extant	31	29	7.5213	241.2	7.92006	2
2018-10-23	2018-08-28	Withered	3	29	7.5213	23.342	4.60537	2
2018-11-06	2018-08-28	Extant	21	29	7.5213	163.394	7.36101	3
2018-11-06	2018-08-28	Withered	10	29	7.5213	77.8065	6.30024	3
2018-11-20	2018-08-28	Extant	10	29	7.5213	77.8065	6.30024	3
2018-11-20	2018-08-28	Withered	11	29	7.5213	85.5872	6.43608	3
2018-12-04	2018-08-28	Extant	5	29	7.5213	38.9033	5.31843	4
2018-12-04	2018-08-28	Withered	5	29	7.5213	38.9033	5.31843	4
2018-12-18	2018-08-28	Extant	4	29	7.5213	31.1226	5.00552	4
2018-12-18	2018-08-28	Withered	1	29	7.5213	7.78065	3.13433	4
2019-01-04	2018-08-28	Extant	4	29	7.5213	31.1226	5.00552	5
2019-01-04	2018-08-28	Withered	0	29	7.5213	0	0	5
2019-01-15	2018-08-28	Extant	2	29	7.5213	15.5613	4.04974	5
2019-01-15	2018-08-28	Withered	2	29	7.5213	15.5613	4.04974	5
2019-01-29	2018-08-28	Extant	2	29	7.5213	15.5613	4.04974	6
2019-01-29	2018-08-28	Withered	0	29	7.5213	0	0	6
2019-02-12	2018-08-28	Extant	2	29	7.5213	15.5613	4.04974	6
2019-02-12	2018-08-28	Withered	0	29	7.5213	0	0	6
2019-02-26	2018-08-28	Extant	1	29	7.5213	7.78065	3.13433	7
2019-02-26	2018-08-28	Withered	1	29	7.5213	7.78065	3.13433	7
2019-03-12	2018-08-28	Extant	1	29	7.5213	7.78065	3.13433	7
2019-03-12	2018-08-28	Withered	0	29	7.5213	0	0	7
2019-03-26	2018-08-28	Extant	1	29	7.5213	7.78065	3.13433	7
2019-03-26	2018-08-28	Withered	0	29	7.5213	0	0	7
2019-04-09	2018-08-28	Extant	1	29	7.5213	7.78065	3.13433	8
2019-04-09	2018-08-28	Withered	0	29	7.5213	0	0	8
2019-04-23	2018-08-28	Extant	1	29	7.5213	7.78065	3.13433	8
2019-04-23	2018-08-28	Withered	0	29	7.5213	0	0	8
2019-05-07	2018-08-28	Extant	0	29	7.5213	0	0	9
2019-05-07	2018-08-28	Withered	1	29	7.5213	7.78065	3.13433	9
2019-05-21	2018-08-28	Extant	0	29	7.5213	0	0	9
2019-05-21	2018-08-28	Withered	0	29	7.5213	0	0	9
2018-09-11	2018-09-11	Extant	43	25	6.16096	317.906	8.31699	0
2018-09-25	2018-09-11	Extant	41	25	6.16096	303.119	8.24849	1
2018-09-25	2018-09-11	Withered	2	25	6.16096	14.7863	3.9806	1
2018-10-09	2018-09-11	Extant	37	25	6.16096	273.547	8.10091	1
2018-10-09	2018-09-11	Withered	4	25	6.16096	29.5726	4.93417	1
2018-10-23	2018-09-11	Extant	33	25	6.16096	243.974	7.93649	2
2018-10-23	2018-09-11	Withered	4	25	6.16096	29.5726	4.93417	2
2018-11-06	2018-09-11	Extant	24	25	6.16096	177.436	7.47926	2
2018-11-06	2018-09-11	Withered	9	25	6.16096	66.5384	6.07764	2
2018-11-20	2018-09-11	Extant	14	25	6.16096	103.504	6.70742	3
2018-11-20	2018-09-11	Withered	10	25	6.16096	73.9315	6.2275	3
2018-12-04	2018-09-11	Extant	10	25	6.16096	73.9315	6.2275	3
2018-12-04	2018-09-11	Withered	4	25	6.16096	29.5726	4.93417	3
2018-12-18	2018-09-11	Extant	7	25	6.16096	51.7521	5.72116	4
2018-12-18	2018-09-11	Withered	3	25	6.16096	22.1795	4.53477	4
2019-01-04	2018-09-11	Extant	6	25	6.16096	44.3589	5.50331	4
2019-01-04	2018-09-11	Withered	1	25	6.16096	7.39315	3.06921	4
2019-01-15	2018-09-11	Extant	6	25	6.16096	44.3589	5.50331	5
2019-01-15	2018-09-11	Withered	0	25	6.16096	0	0	5
2019-01-29	2018-09-11	Extant	5	25	6.16096	36.9658	5.24663	5
2019-01-29	2018-09-11	Withered	1	25	6.16096	7.39315	3.06921	5
2019-02-12	2018-09-11	Extant	3	25	6.16096	22.1795	4.53477	6
2019-02-12	2018-09-11	Withered	2	25	6.16096	14.7863	3.9806	6
2019-02-26	2018-09-11	Extant	2	25	6.16096	14.7863	3.9806	6
2019-02-26	2018-09-11	Withered	1	25	6.16096	7.39315	3.06921	6
2019-03-12	2018-09-11	Extant	2	25	6.16096	14.7863	3.9806	7
2019-03-12	2018-09-11	Withered	0	25	6.16096	0	0	7
2019-03-26	2018-09-11	Extant	2	25	6.16096	14.7863	3.9806	7
2019-03-26	2018-09-11	Withered	0	25	6.16096	0	0	7
2019-04-09	2018-09-11	Extant	0	25	6.16096	0	0	7
2019-04-09	2018-09-11	Withered	2	25	6.16096	14.7863	3.9806	7
2019-04-23	2018-09-11	Extant	0	25	6.16096	0	0	8
2019-04-23	2018-09-11	Withered	0	25	6.16096	0	0	8
2018-09-25	2018-09-25	Extant	36	22	7.40463	363.5	8.50977	0
2018-10-09	2018-09-25	Extant	31	22	7.40463	313.014	8.29468	1
2018-10-09	2018-09-25	Withered	5	22	7.40463	50.4861	5.68611	1
2018-10-23	2018-09-25	Extant	29	22	7.40463	292.819	8.19879	1
2018-10-23	2018-09-25	Withered	2	22	7.40463	20.1944	4.40561	1
2018-11-06	2018-09-25	Extant	26	22	7.40463	262.528	8.04181	2
2018-11-06	2018-09-25	Withered	3	22	7.40463	30.2917	4.96771	2
2018-11-20	2018-09-25	Extant	19	22	7.40463	191.847	7.59131	2
2018-11-20	2018-09-25	Withered	7	22	7.40463	70.6805	6.16351	2
2018-12-04	2018-09-25	Extant	12	22	7.40463	121.167	6.93271	3
2018-12-04	2018-09-25	Withered	7	22	7.40463	70.6805	6.16351	3
2018-12-18	2018-09-25	Extant	12	22	7.40463	121.167	6.93271	3
2018-12-18	2018-09-25	Withered	0	22	7.40463	0	0	3
2019-01-04	2018-09-25	Extant	11	22	7.40463	111.069	6.80825	4
2019-01-04	2018-09-25	Withered	1	22	7.40463	10.0972	3.47213	4
2019-01-15	2018-09-25	Extant	9	22	7.40463	90.875	6.5216	4
2019-01-15	2018-09-25	Withered	2	22	7.40463	20.1944	4.40561	4
2019-01-29	2018-09-25	Extant	9	22	7.40463	90.875	6.5216	5
2019-01-29	2018-09-25	Withered	0	22	7.40463	0	0	5
2019-02-12	2018-09-25	Extant	7	22	7.40463	70.6805	6.16351	5
2019-02-12	2018-09-25	Withered	2	22	7.40463	20.1944	4.40561	5
2019-02-26	2018-09-25	Extant	6	22	7.40463	60.5833	5.94447	6
2019-02-26	2018-09-25	Withered	1	22	7.40463	10.0972	3.47213	6
2019-03-12	2018-09-25	Extant	4	22	7.40463	40.3889	5.37117	6
2019-03-12	2018-09-25	Withered	2	22	7.40463	20.1944	4.40561	6
2019-03-26	2018-09-25	Extant	3	22	7.40463	30.2917	4.96771	7
2019-03-26	2018-09-25	Withered	1	22	7.40463	10.0972	3.47213	7
2019-04-09	2018-09-25	Extant	3	22	7.40463	30.2917	4.96771	7
2019-04-09	2018-09-25	Withered	0	22	7.40463	0	0	7
2019-04-23	2018-09-25	Extant	3	22	7.40463	30.2917	4.96771	7
2019-04-23	2018-09-25	Withered	0	22	7.40463	0	0	7
2019-05-07	2018-09-25	Extant	1	22	7.40463	10.0972	3.47213	8
2019-05-07	2018-09-25	Withered	2	22	7.40463	20.1944	4.40561	8
2019-05-21	2018-09-25	Extant	0	22	7.40463	0	0	8
2019-05-21	2018-09-25	Withered	1	22	7.40463	10.0972	3.47213	8
2018-10-09	2018-10-09	Extant	34	26	3.32425	130.413	7.03796	0
2018-10-23	2018-10-09	Extant	34	26	3.32425	130.413	7.03796	1
2018-10-23	2018-10-09	Withered	0	26	3.32425	0	0	1
2018-11-06	2018-10-09	Extant	34	26	3.32425	130.413	7.03796	1
2018-11-06	2018-10-09	Withered	0	26	3.32425	0	0	1
2018-11-20	2018-10-09	Extant	34	26	3.32425	130.413	7.03796	2
2018-11-20	2018-10-09	Withered	0	26	3.32425	0	0	2
2018-12-04	2018-10-09	Extant	34	26	3.32425	130.413	7.03796	2
2018-12-04	2018-10-09	Withered	0	26	3.32425	0	0	2
2018-12-18	2018-10-09	Extant	33	26	3.32425	126.577	6.99522	3
2018-12-18	2018-10-09	Withered	1	26	3.32425	3.83567	2.27372	3
2019-01-04	2018-10-09	Extant	31	26	3.32425	118.906	6.90576	3
2019-01-04	2018-10-09	Withered	2	26	3.32425	7.67134	3.11625	3
2019-01-15	2018-10-09	Extant	31	26	3.32425	118.906	6.90576	4
2019-01-15	2018-10-09	Withered	0	26	3.32425	0	0	4
2019-01-29	2018-10-09	Extant	28	26	3.32425	107.399	6.7602	4
2019-01-29	2018-10-09	Withered	3	26	3.32425	11.507	3.64466	4
2019-02-12	2018-10-09	Extant	22	26	3.32425	84.3847	6.41591	5
2019-02-12	2018-10-09	Withered	6	26	3.32425	23.014	4.5858	5
2019-02-26	2018-10-09	Extant	19	26	3.32425	72.8777	6.20707	5
2019-02-26	2018-10-09	Withered	3	26	3.32425	11.507	3.64466	5
2019-03-12	2018-10-09	Extant	15	26	3.32425	57.535	5.87123	6
2019-03-12	2018-10-09	Withered	4	26	3.32425	15.3427	4.03057	6
2019-03-26	2018-10-09	Extant	14	26	3.32425	53.6994	5.77345	6
2019-03-26	2018-10-09	Withered	1	26	3.32425	3.83567	2.27372	6
2019-04-09	2018-10-09	Extant	14	26	3.32425	53.6994	5.77345	7
2019-04-09	2018-10-09	Withered	0	26	3.32425	0	0	7
2019-04-23	2018-10-09	Extant	9	26	3.32425	34.521	5.1506	7
2019-04-23	2018-10-09	Withered	5	26	3.32425	19.1783	4.33474	7
2019-05-07	2018-10-09	Extant	5	26	3.32425	19.1783	4.33474	7
2019-05-07	2018-10-09	Withered	4	26	3.32425	15.3427	4.03057	7
2019-05-21	2018-10-09	Extant	2	26	3.32425	7.67134	3.11625	8
2019-05-21	2018-10-09	Withered	3	26	3.32425	11.507	3.64466	8
2019-06-03	2018-10-09	Extant	1	26	3.32425	3.83567	2.27372	8
2019-06-03	2018-10-09	Withered	1	26	3.32425	3.83567	2.27372	8
2019-06-18	2018-10-09	Extant	1	26	3.32425	3.83567	2.27372	9
2019-06-18	2018-10-09	Withered	0	26	3.32425	0	0	9
2019-07-02	2018-10-09	Extant	0	26	3.32425	0	0	9
2019-07-02	2018-10-09	Withered	1	26	3.32425	3.83567	2.27372	9
2018-10-23	2018-10-23	Extant	34	26	2.44253	95.8222	6.59727	0
2018-11-06	2018-10-23	Extant	34	26	2.44253	95.8222	6.59727	1
2018-11-06	2018-10-23	Withered	0	26	2.44253	0	0	1
2018-11-20	2018-10-23	Extant	34	26	2.44253	95.8222	6.59727	1
2018-11-20	2018-10-23	Withered	0	26	2.44253	0	0	1
2018-12-04	2018-10-23	Extant	34	26	2.44253	95.8222	6.59727	2
2018-12-04	2018-10-23	Withered	0	26	2.44253	0	0	2
2018-12-18	2018-10-23	Extant	33	26	2.44253	93.0039	6.55465	2
2018-12-18	2018-10-23	Withered	1	26	2.44253	2.8183	1.93293	2
2019-01-04	2018-10-23	Extant	33	26	2.44253	93.0039	6.55465	3
2019-01-04	2018-10-23	Withered	0	26	2.44253	0	0	3
2019-01-15	2018-10-23	Extant	33	26	2.44253	93.0039	6.55465	3
2019-01-15	2018-10-23	Withered	0	26	2.44253	0	0	3
2019-01-29	2018-10-23	Extant	33	26	2.44253	93.0039	6.55465	4
2019-01-29	2018-10-23	Withered	0	26	2.44253	0	0	4
2019-02-12	2018-10-23	Extant	31	26	2.44253	87.3673	6.46544	4
2019-02-12	2018-10-23	Withered	2	26	2.44253	5.6366	2.73044	4
2019-02-26	2018-10-23	Extant	29	26	2.44253	81.7307	6.37035	5
2019-02-26	2018-10-23	Withered	2	26	2.44253	5.6366	2.73044	5
2019-03-12	2018-10-23	Extant	23	26	2.44253	64.8209	6.04047	5
2019-03-12	2018-10-23	Withered	6	26	2.44253	16.9098	4.16268	5
2019-03-26	2018-10-23	Extant	21	26	2.44253	59.1843	5.91132	6
2019-03-26	2018-10-23	Withered	2	26	2.44253	5.6366	2.73044	6
2019-04-09	2018-10-23	Extant	19	26	2.44253	53.5477	5.76945	6
2019-04-09	2018-10-23	Withered	2	26	2.44253	5.6366	2.73044	6
2019-04-23	2018-10-23	Extant	17	26	2.44253	47.9111	5.61209	7
2019-04-23	2018-10-23	Withered	2	26	2.44253	5.6366	2.73044	7
2019-05-07	2018-10-23	Extant	11	26	2.44253	31.0013	5.00006	7
2019-05-07	2018-10-23	Withered	6	26	2.44253	16.9098	4.16268	7
2019-05-21	2018-10-23	Extant	5	26	2.44253	14.0915	3.91566	7
2019-05-21	2018-10-23	Withered	6	26	2.44253	16.9098	4.16268	7
2019-06-03	2018-10-23	Extant	1	26	2.44253	2.8183	1.93293	8
2019-06-03	2018-10-23	Withered	4	26	2.44253	11.2732	3.61744	8
2019-06-18	2018-10-23	Extant	0	26	2.44253	0	0	8
2019-06-18	2018-10-23	Withered	1	26	2.44253	2.8183	1.93293	8
2018-11-06	2018-11-06	Extant	35	24	2.76091	120.79	6.92825	0
2018-11-20	2018-11-06	Extant	35	24	2.76091	120.79	6.92825	1
2018-11-20	2018-11-06	Withered	0	24	2.76091	0	0	1
2018-12-04	2018-11-06	Extant	35	24	2.76091	120.79	6.92825	1
2018-12-04	2018-11-06	Withered	0	24	2.76091	0	0	1
2018-12-18	2018-11-06	Extant	35	24	2.76091	120.79	6.92825	2
2018-12-18	2018-11-06	Withered	0	24	2.76091	0	0	2
2019-01-04	2018-11-06	Extant	35	24	2.76091	120.79	6.92825	2
2019-01-04	2018-11-06	Withered	0	24	2.76091	0	0	2
2019-01-15	2018-11-06	Extant	35	24	2.76091	120.79	6.92825	3
2019-01-15	2018-11-06	Withered	0	24	2.76091	0	0	3
2019-01-29	2018-11-06	Extant	34	24	2.76091	117.338	6.88678	3
2019-01-29	2018-11-06	Withered	1	24	2.76091	3.45113	2.15417	3
2019-02-12	2018-11-06	Extant	33	24	2.76091	113.887	6.84408	4
2019-02-12	2018-11-06	Withered	1	24	2.76091	3.45113	2.15417	4
2019-02-26	2018-11-06	Extant	32	24	2.76091	110.436	6.80007	4
2019-02-26	2018-11-06	Withered	1	24	2.76091	3.45113	2.15417	4
2019-03-12	2018-11-06	Extant	30	24	2.76091	103.534	6.70783	5
2019-03-12	2018-11-06	Withered	2	24	2.76091	6.90226	2.98227	5
2019-03-26	2018-11-06	Extant	29	24	2.76091	100.083	6.65939	5
2019-03-26	2018-11-06	Withered	1	24	2.76091	3.45113	2.15417	5
2019-04-09	2018-11-06	Extant	25	24	2.76091	86.2783	6.44755	6
2019-04-09	2018-11-06	Withered	4	24	2.76091	13.8045	3.88797	6
2019-04-23	2018-11-06	Extant	23	24	2.76091	79.376	6.32869	6
2019-04-23	2018-11-06	Withered	2	24	2.76091	6.90226	2.98227	6
2019-05-07	2018-11-06	Extant	15	24	2.76091	51.767	5.72156	7
2019-05-07	2018-11-06	Withered	8	24	2.76091	27.6091	4.8384	7
2019-05-21	2018-11-06	Extant	4	24	2.76091	13.8045	3.88797	7
2019-05-21	2018-11-06	Withered	11	24	2.76091	37.9625	5.28401	7
2019-06-03	2018-11-06	Extant	1	24	2.76091	3.45113	2.15417	7
2019-06-03	2018-11-06	Withered	3	24	2.76091	10.3534	3.50505	7
2019-06-18	2018-11-06	Extant	1	24	2.76091	3.45113	2.15417	8
2019-06-18	2018-11-06	Withered	0	24	2.76091	0	0	8
2019-07-02	2018-11-06	Extant	0	24	2.76091	0	0	8
2019-07-02	2018-11-06	Withered	1	24	2.76091	3.45113	2.15417	8
2018-11-20	2018-11-20	Extant	31	25	2.85998	106.391	6.74673	0
2018-12-04	2018-11-20	Extant	31	25	2.85998	106.391	6.74673	1
2018-12-04	2018-11-20	Withered	0	25	2.85998	0	0	1
2018-12-18	2018-11-20	Extant	30	25	2.85998	102.959	6.69987	1
2018-12-18	2018-11-20	Withered	1	25	2.85998	3.43197	2.14795	1
2019-01-04	2018-11-20	Extant	30	25	2.85998	102.959	6.69987	2
2019-01-04	2018-11-20	Withered	0	25	2.85998	0	0	2
2019-01-15	2018-11-20	Extant	29	25	2.85998	99.5272	6.65144	2
2019-01-15	2018-11-20	Withered	1	25	2.85998	3.43197	2.14795	2
2019-01-29	2018-11-20	Extant	29	25	2.85998	99.5272	6.65144	3
2019-01-29	2018-11-20	Withered	0	25	2.85998	0	0	3
2019-02-12	2018-11-20	Extant	29	25	2.85998	99.5272	6.65144	3
2019-02-12	2018-11-20	Withered	0	25	2.85998	0	0	3
2019-02-26	2018-11-20	Extant	29	25	2.85998	99.5272	6.65144	4
2019-02-26	2018-11-20	Withered	0	25	2.85998	0	0	4
2019-03-12	2018-11-20	Extant	28	25	2.85998	96.0953	6.60133	4
2019-03-12	2018-11-20	Withered	1	25	2.85998	3.43197	2.14795	4
2019-03-26	2018-11-20	Extant	27	25	2.85998	92.6633	6.54941	5
2019-03-26	2018-11-20	Withered	1	25	2.85998	3.43197	2.14795	5
2019-04-09	2018-11-20	Extant	25	25	2.85998	85.7993	6.43961	5
2019-04-09	2018-11-20	Withered	2	25	2.85998	6.86395	2.97525	5
2019-04-23	2018-11-20	Extant	21	25	2.85998	72.0714	6.19124	6
2019-04-23	2018-11-20	Withered	4	25	2.85998	13.7279	3.88048	6
2019-05-07	2018-11-20	Extant	17	25	2.85998	58.3435	5.89102	6
2019-05-07	2018-11-20	Withered	4	25	2.85998	13.7279	3.88048	6
2019-05-21	2018-11-20	Extant	3	25	2.85998	10.2959	3.49773	7
2019-05-21	2018-11-20	Withered	14	25	2.85998	48.0476	5.61611	7
2019-06-03	2018-11-20	Extant	2	25	2.85998	6.86395	2.97525	7
2019-06-03	2018-11-20	Withered	1	25	2.85998	3.43197	2.14795	7
2019-06-18	2018-11-20	Extant	0	25	2.85998	0	0	7
2019-06-18	2018-11-20	Withered	2	25	2.85998	6.86395	2.97525	7
2019-07-02	2018-11-20	Extant	0	25	2.85998	0	0	8
2019-07-02	2018-11-20	Withered	0	25	2.85998	0	0	8
2018-12-04	2018-12-04	Extant	33	25	2.24968	89.0873	6.49325	0
2018-12-18	2018-12-04	Extant	31	25	2.24968	83.6881	6.40409	1
2018-12-18	2018-12-04	Withered	2	25	2.24968	5.39923	2.6779	1
2019-01-04	2018-12-04	Extant	30	25	2.24968	80.9884	6.35735	2
2019-01-04	2018-12-04	Withered	1	25	2.24968	2.69961	1.88738	2
2019-01-15	2018-12-04	Extant	30	25	2.24968	80.9884	6.35735	2
2019-01-15	2018-12-04	Withered	0	25	2.24968	0	0	2
2019-01-29	2018-12-04	Extant	30	25	2.24968	80.9884	6.35735	2
2019-01-29	2018-12-04	Withered	0	25	2.24968	0	0	2
2019-02-12	2018-12-04	Extant	30	25	2.24968	80.9884	6.35735	3
2019-02-12	2018-12-04	Withered	0	25	2.24968	0	0	3
2019-02-26	2018-12-04	Extant	30	25	2.24968	80.9884	6.35735	3
2019-02-26	2018-12-04	Withered	0	25	2.24968	0	0	3
2019-03-12	2018-12-04	Extant	30	25	2.24968	80.9884	6.35735	4
2019-03-12	2018-12-04	Withered	0	25	2.24968	0	0	4
2019-03-26	2018-12-04	Extant	30	25	2.24968	80.9884	6.35735	4
2019-03-26	2018-12-04	Withered	0	25	2.24968	0	0	4
2019-04-09	2018-12-04	Extant	28	25	2.24968	75.5892	6.25907	5
2019-04-09	2018-12-04	Withered	2	25	2.24968	5.39923	2.6779	5
2019-04-23	2018-12-04	Extant	27	25	2.24968	72.8896	6.2073	5
2019-04-23	2018-12-04	Withered	1	25	2.24968	2.69961	1.88738	5
2019-05-07	2018-12-04	Extant	16	25	2.24968	43.1938	5.46577	6
2019-05-07	2018-12-04	Withered	11	25	2.24968	29.6958	4.93997	6
2019-05-21	2018-12-04	Extant	6	25	2.24968	16.1977	4.10414	6
2019-05-21	2018-12-04	Withered	10	25	2.24968	26.9961	4.80716	6
2019-06-03	2018-12-04	Extant	2	25	2.24968	5.39923	2.6779	7
2019-06-03	2018-12-04	Withered	4	25	2.24968	10.7985	3.56053	7
2019-06-18	2018-12-04	Extant	1	25	2.24968	2.69961	1.88738	7
2019-06-18	2018-12-04	Withered	1	25	2.24968	2.69961	1.88738	7
2019-07-02	2018-12-04	Extant	1	25	2.24968	2.69961	1.88738	7
2019-07-02	2018-12-04	Withered	0	25	2.24968	0	0	7
2019-07-16	2018-12-04	Extant	0	25	2.24968	0	0	8
2019-07-16	2018-12-04	Withered	1	25	2.24968	2.69961	1.88738	8
2019-07-30	2018-12-04	Extant	0	25	2.24968	0	0	8
2019-07-30	2018-12-04	Withered	0	25	2.24968	0	0	8
2018-12-18	2018-12-18	Extant	24	22	1.23172	40.311	5.36845	0
2019-01-04	2018-12-18	Extant	24	22	1.23172	40.311	5.36845	1
2019-01-04	2018-12-18	Withered	0	22	1.23172	0	0	1
2019-01-15	2018-12-18	Extant	24	22	1.23172	40.311	5.36845	1
2019-01-15	2018-12-18	Withered	0	22	1.23172	0	0	1
2019-01-29	2018-12-18	Extant	24	22	1.23172	40.311	5.36845	2
2019-01-29	2018-12-18	Withered	0	22	1.23172	0	0	2
2019-02-12	2018-12-18	Extant	24	22	1.23172	40.311	5.36845	2
2019-02-12	2018-12-18	Withered	0	22	1.23172	0	0	2
2019-02-26	2018-12-18	Extant	24	22	1.23172	40.311	5.36845	3
2019-02-26	2018-12-18	Withered	0	22	1.23172	0	0	3
2019-03-12	2018-12-18	Extant	24	22	1.23172	40.311	5.36845	3
2019-03-12	2018-12-18	Withered	0	22	1.23172	0	0	3
2019-03-26	2018-12-18	Extant	24	22	1.23172	40.311	5.36845	4
2019-03-26	2018-12-18	Withered	0	22	1.23172	0	0	4
2019-04-09	2018-12-18	Extant	24	22	1.23172	40.311	5.36845	4
2019-04-09	2018-12-18	Withered	0	22	1.23172	0	0	4
2019-04-23	2018-12-18	Extant	21	22	1.23172	35.2721	5.18079	5
2019-04-23	2018-12-18	Withered	3	22	1.23172	5.03887	2.59428	5
2019-05-07	2018-12-18	Extant	15	22	1.23172	25.1943	4.71118	5
2019-05-07	2018-12-18	Withered	6	22	1.23172	10.0777	3.46959	5
2019-05-21	2018-12-18	Extant	6	22	1.23172	10.0777	3.46959	6
2019-05-21	2018-12-18	Withered	9	22	1.23172	15.1166	4.01048	6
2019-06-03	2018-12-18	Extant	4	22	1.23172	6.71849	2.94832	6
2019-06-03	2018-12-18	Withered	2	22	1.23172	3.35925	2.12408	6
2019-06-18	2018-12-18	Extant	2	22	1.23172	3.35925	2.12408	7
2019-06-18	2018-12-18	Withered	2	22	1.23172	3.35925	2.12408	7
2019-07-02	2018-12-18	Extant	2	22	1.23172	3.35925	2.12408	7
2019-07-02	2018-12-18	Withered	0	22	1.23172	0	0	7
2019-07-16	2018-12-18	Extant	2	22	1.23172	3.35925	2.12408	7
2019-07-16	2018-12-18	Withered	0	22	1.23172	0	0	7
2019-07-30	2018-12-18	Extant	0	22	1.23172	0	0	8
2019-07-30	2018-12-18	Withered	2	22	1.23172	3.35925	2.12408	8
2019-01-04	2019-01-04	Extant	26	22	1.20628	42.768	5.45181	0
2019-01-15	2019-01-04	Extant	26	22	1.20628	42.768	5.45181	1
2019-01-15	2019-01-04	Withered	0	22	1.20628	0	0	1
2019-01-29	2019-01-04	Extant	23	22	1.20628	37.8333	5.27922	1
2019-01-29	2019-01-04	Withered	3	22	1.20628	4.93477	2.56919	1
2019-02-12	2019-01-04	Extant	23	22	1.20628	37.8333	5.27922	2
2019-02-12	2019-01-04	Withered	0	22	1.20628	0	0	2
2019-02-26	2019-01-04	Extant	22	22	1.20628	36.1883	5.21678	2
2019-02-26	2019-01-04	Withered	1	22	1.20628	1.64492	1.40323	2
2019-03-12	2019-01-04	Extant	22	22	1.20628	36.1883	5.21678	3
2019-03-12	2019-01-04	Withered	0	22	1.20628	0	0	3
2019-03-26	2019-01-04	Extant	22	22	1.20628	36.1883	5.21678	3
2019-03-26	2019-01-04	Withered	0	22	1.20628	0	0	3
2019-04-09	2019-01-04	Extant	21	22	1.20628	34.5434	5.15151	4
2019-04-09	2019-01-04	Withered	1	22	1.20628	1.64492	1.40323	4
2019-04-23	2019-01-04	Extant	19	22	1.20628	31.2536	5.01139	4
2019-04-23	2019-01-04	Withered	2	22	1.20628	3.28985	2.10093	4
2019-05-07	2019-01-04	Extant	15	22	1.20628	24.6739	4.68223	5
2019-05-07	2019-01-04	Withered	4	22	1.20628	6.5797	2.92214	5
2019-05-21	2019-01-04	Extant	7	22	1.20628	11.5145	3.64553	5
2019-05-21	2019-01-04	Withered	8	22	1.20628	13.1594	3.82369	5
2019-06-03	2019-01-04	Extant	4	22	1.20628	6.5797	2.92214	5
2019-06-03	2019-01-04	Withered	3	22	1.20628	4.93477	2.56919	5
2019-06-18	2019-01-04	Extant	2	22	1.20628	3.28985	2.10093	6
2019-06-18	2019-01-04	Withered	2	22	1.20628	3.28985	2.10093	6
2019-07-02	2019-01-04	Extant	0	22	1.20628	0	0	6
2019-07-02	2019-01-04	Withered	2	22	1.20628	3.28985	2.10093	6
2019-07-16	2019-01-04	Extant	0	22	1.20628	0	0	7
2019-07-16	2019-01-04	Withered	0	22	1.20628	0	0	7
2019-01-15	2019-01-15	Extant	17	16	0.701488	22.3599	4.54596	0
2019-01-29	2019-01-15	Extant	16	16	0.701488	21.0446	4.46236	1
2019-01-29	2019-01-15	Withered	1	16	0.701488	1.31529	1.21119	1
2019-02-12	2019-01-15	Extant	16	16	0.701488	21.0446	4.46236	1
2019-02-12	2019-01-15	Withered	0	16	0.701488	0	0	1
2019-02-26	2019-01-15	Extant	16	16	0.701488	21.0446	4.46236	2
2019-02-26	2019-01-15	Withered	0	16	0.701488	0	0	2
2019-03-12	2019-01-15	Extant	16	16	0.701488	21.0446	4.46236	2
2019-03-12	2019-01-15	Withered	0	16	0.701488	0	0	2
2019-03-26	2019-01-15	Extant	16	16	0.701488	21.0446	4.46236	3
2019-03-26	2019-01-15	Withered	0	16	0.701488	0	0	3
2019-04-09	2019-01-15	Extant	15	16	0.701488	19.7294	4.3736	3
2019-04-09	2019-01-15	Withered	1	16	0.701488	1.31529	1.21119	3
2019-04-23	2019-01-15	Extant	14	16	0.701488	18.4141	4.27903	4
2019-04-23	2019-01-15	Withered	1	16	0.701488	1.31529	1.21119	4
2019-05-07	2019-01-15	Extant	11	16	0.701488	14.4682	3.95123	4
2019-05-07	2019-01-15	Withered	3	16	0.701488	3.94587	2.30622	4
2019-05-21	2019-01-15	Extant	3	16	0.701488	3.94587	2.30622	5
2019-05-21	2019-01-15	Withered	8	16	0.701488	10.5223	3.52636	5
2019-06-03	2019-01-15	Extant	2	16	0.701488	2.63058	1.8602	5
2019-06-03	2019-01-15	Withered	1	16	0.701488	1.31529	1.21119	5
2019-06-18	2019-01-15	Extant	1	16	0.701488	1.31529	1.21119	6
2019-06-18	2019-01-15	Withered	1	16	0.701488	1.31529	1.21119	6
2019-07-02	2019-01-15	Extant	1	16	0.701488	1.31529	1.21119	6
2019-07-02	2019-01-15	Withered	0	16	0.701488	0	0	6
2019-07-16	2019-01-15	Extant	0	16	0.701488	0	0	7
2019-07-16	2019-01-15	Withered	1	16	0.701488	1.31529	1.21119	7
2019-01-29	2019-01-29	Extant	23	18	1.08315	41.5207	5.41009	0
2019-02-12	2019-01-29	Extant	23	18	1.08315	41.5207	5.41009	1
2019-02-12	2019-01-29	Withered	0	18	1.08315	0	0	1
2019-02-26	2019-01-29	Extant	23	18	1.08315	41.5207	5.41009	1
2019-02-26	2019-01-29	Withered	0	18	1.08315	0	0	1
2019-03-12	2019-01-29	Extant	23	18	1.08315	41.5207	5.41009	2
2019-03-12	2019-01-29	Withered	0	18	1.08315	0	0	2
2019-03-26	2019-01-29	Extant	23	18	1.08315	41.5207	5.41009	2
2019-03-26	2019-01-29	Withered	0	18	1.08315	0	0	2
2019-04-09	2019-01-29	Extant	22	18	1.08315	39.7154	5.3475	3
2019-04-09	2019-01-29	Withered	1	18	1.08315	1.80525	1.48813	3
2019-04-23	2019-01-29	Extant	20	18	1.08315	36.1049	5.21354	3
2019-04-23	2019-01-29	Withered	2	18	1.08315	3.61049	2.20492	3
2019-05-07	2019-01-29	Extant	14	18	1.08315	25.2735	4.71553	4
2019-05-07	2019-01-29	Withered	6	18	1.08315	10.8315	3.56456	4
2019-05-21	2019-01-29	Extant	2	18	1.08315	3.61049	2.20492	4
2019-05-21	2019-01-29	Withered	12	18	1.08315	21.663	4.50226	4
2019-06-03	2019-01-29	Extant	0	18	1.08315	0	0	5
2019-06-03	2019-01-29	Withered	2	18	1.08315	3.61049	2.20492	5
2019-02-12	2019-02-12	Extant	27	19	1.24179	52.9394	5.75327	0
2019-02-26	2019-02-12	Extant	25	19	1.24179	49.0179	5.64437	1
2019-02-26	2019-02-12	Withered	2	19	1.24179	3.92143	2.29908	1
2019-03-12	2019-02-12	Extant	25	19	1.24179	49.0179	5.64437	1
2019-03-12	2019-02-12	Withered	0	19	1.24179	0	0	1
2019-03-26	2019-02-12	Extant	25	19	1.24179	49.0179	5.64437	2
2019-03-26	2019-02-12	Withered	0	19	1.24179	0	0	2
2019-04-09	2019-02-12	Extant	25	19	1.24179	49.0179	5.64437	2
2019-04-09	2019-02-12	Withered	0	19	1.24179	0	0	2
2019-04-23	2019-02-12	Extant	23	19	1.24179	45.0965	5.52658	3
2019-04-23	2019-02-12	Withered	2	19	1.24179	3.92143	2.29908	3
2019-05-07	2019-02-12	Extant	17	19	1.24179	33.3322	5.10149	3
2019-05-07	2019-02-12	Withered	6	19	1.24179	11.7643	3.67404	3
2019-05-21	2019-02-12	Extant	8	19	1.24179	15.6857	4.06054	4
2019-05-21	2019-02-12	Withered	9	19	1.24179	17.6465	4.22083	4
2019-06-03	2019-02-12	Extant	5	19	1.24179	9.80358	3.43344	4
2019-06-03	2019-02-12	Withered	3	19	1.24179	5.88215	2.78286	4
2019-06-18	2019-02-12	Extant	4	19	1.24179	7.84287	3.14451	5
2019-06-18	2019-02-12	Withered	1	19	1.24179	1.96072	1.56595	5
2019-07-02	2019-02-12	Extant	3	19	1.24179	5.88215	2.78286	5
2019-07-02	2019-02-12	Withered	1	19	1.24179	1.96072	1.56595	5
2019-07-16	2019-02-12	Extant	0	19	1.24179	0	0	6
2019-07-16	2019-02-12	Withered	3	19	1.24179	5.88215	2.78286	6
2019-07-30	2019-02-12	Extant	0	19	1.24179	0	0	6
2019-07-30	2019-02-12	Withered	0	19	1.24179	0	0	6
2019-02-26	2019-02-26	Extant	27	18	1.58928	71.5176	6.18026	0
2019-03-12	2019-02-26	Extant	26	18	1.58928	68.8688	6.12658	1
2019-03-12	2019-02-26	Withered	1	18	1.58928	2.6488	1.86742	1
2019-03-26	2019-02-26	Extant	26	18	1.58928	68.8688	6.12658	1
2019-03-26	2019-02-26	Withered	0	18	1.58928	0	0	1
2019-04-09	2019-02-26	Extant	26	18	1.58928	68.8688	6.12658	2
2019-04-09	2019-02-26	Withered	0	18	1.58928	0	0	2
2019-04-23	2019-02-26	Extant	23	18	1.58928	60.9224	5.95239	2
2019-04-23	2019-02-26	Withered	3	18	1.58928	7.9464	3.16131	2
2019-05-07	2019-02-26	Extant	17	18	1.58928	45.0296	5.52449	3
2019-05-07	2019-02-26	Withered	6	18	1.58928	15.8928	4.07834	3
2019-05-21	2019-02-26	Extant	5	18	1.58928	13.244	3.83228	3
2019-05-21	2019-02-26	Withered	12	18	1.58928	31.7856	5.03499	3
2019-06-03	2019-02-26	Extant	4	18	1.58928	10.5952	3.53546	4
2019-06-03	2019-02-26	Withered	1	18	1.58928	2.6488	1.86742	4
2019-06-18	2019-02-26	Extant	4	18	1.58928	10.5952	3.53546	4
2019-06-18	2019-02-26	Withered	0	18	1.58928	0	0	4
2019-07-02	2019-02-26	Extant	3	18	1.58928	7.9464	3.16131	5
2019-07-02	2019-02-26	Withered	1	18	1.58928	2.6488	1.86742	5
2019-07-16	2019-02-26	Extant	1	18	1.58928	2.6488	1.86742	5
2019-07-16	2019-02-26	Withered	2	18	1.58928	5.2976	2.6548	5
2019-07-30	2019-02-26	Extant	0	18	1.58928	0	0	6
2019-07-30	2019-02-26	Withered	1	18	1.58928	2.6488	1.86742	6
2019-08-16	2019-02-26	Extant	0	18	1.58928	0	0	6
2019-08-16	2019-02-26	Withered	0	18	1.58928	0	0	6
2019-03-12	2019-03-12	Extant	41	26	3.4885	165.033	7.37533	0
2019-03-26	2019-03-12	Extant	41	26	3.4885	165.033	7.37533	1
2019-03-26	2019-03-12	Withered	0	26	3.4885	0	0	1
2019-04-09	2019-03-12	Extant	38	26	3.4885	152.957	7.26639	1
2019-04-09	2019-03-12	Withered	3	26	3.4885	12.0756	3.7088	1
2019-04-23	2019-03-12	Extant	37	26	3.4885	148.932	7.22817	2
2019-04-23	2019-03-12	Withered	1	26	3.4885	4.02519	2.32918	2
2019-05-07	2019-03-12	Extant	33	26	3.4885	132.831	7.06427	2
2019-05-07	2019-03-12	Withered	4	26	3.4885	16.1008	4.09599	2
2019-05-21	2019-03-12	Extant	18	26	3.4885	72.4535	6.19876	3
2019-05-21	2019-03-12	Withered	15	26	3.4885	60.3779	5.93965	3
2019-06-03	2019-03-12	Extant	11	26	3.4885	44.2771	5.50071	3
2019-06-03	2019-03-12	Withered	7	26	3.4885	28.1763	4.86673	3
2019-06-18	2019-03-12	Extant	8	26	3.4885	32.2015	5.05318	4
2019-06-18	2019-03-12	Withered	3	26	3.4885	12.0756	3.7088	4
2019-07-02	2019-03-12	Extant	3	26	3.4885	12.0756	3.7088	4
2019-07-02	2019-03-12	Withered	5	26	3.4885	20.126	4.40095	4
2019-07-16	2019-03-12	Extant	2	26	3.4885	8.05038	3.17798	5
2019-07-16	2019-03-12	Withered	1	26	3.4885	4.02519	2.32918	5
2019-07-30	2019-03-12	Extant	2	26	3.4885	8.05038	3.17798	5
2019-07-30	2019-03-12	Withered	0	26	3.4885	0	0	5
2019-08-16	2019-03-12	Extant	1	26	3.4885	4.02519	2.32918	6
2019-08-16	2019-03-12	Withered	1	26	3.4885	4.02519	2.32918	6
2019-08-27	2019-03-12	Extant	1	26	3.4885	4.02519	2.32918	6
2019-08-27	2019-03-12	Withered	0	26	3.4885	0	0	6
2019-09-10	2019-03-12	Extant	0	26	3.4885	0	0	7
2019-09-10	2019-03-12	Withered	1	26	3.4885	4.02519	2.32918	7
2019-03-26	2019-03-26	Extant	40	27	3.96317	176.141	7.46875	0
2019-04-09	2019-03-26	Extant	39	27	3.96317	171.737	7.43244	1
2019-04-09	2019-03-26	Withered	1	27	3.96317	4.40352	2.4339	1
2019-04-23	2019-03-26	Extant	39	27	3.96317	171.737	7.43244	1
2019-04-23	2019-03-26	Withered	0	27	3.96317	0	0	1
2019-05-07	2019-03-26	Extant	36	27	3.96317	158.527	7.31765	2
2019-05-07	2019-03-26	Withered	3	27	3.96317	13.2106	3.82889	2
2019-05-21	2019-03-26	Extant	24	27	3.96317	105.685	6.73721	2
2019-05-21	2019-03-26	Withered	12	27	3.96317	52.8423	5.75067	2
2019-06-03	2019-03-26	Extant	19	27	3.96317	83.6669	6.40373	3
2019-06-03	2019-03-26	Withered	5	27	3.96317	22.0176	4.52467	3
2019-06-18	2019-03-26	Extant	12	27	3.96317	52.8423	5.75067	3
2019-06-18	2019-03-26	Withered	7	27	3.96317	30.8246	4.99207	3
2019-07-02	2019-03-26	Extant	9	27	3.96317	39.6317	5.34453	4
2019-07-02	2019-03-26	Withered	3	27	3.96317	13.2106	3.82889	4
2019-07-16	2019-03-26	Extant	6	27	3.96317	26.4211	4.77722	4
2019-07-16	2019-03-26	Withered	3	27	3.96317	13.2106	3.82889	4
2019-07-30	2019-03-26	Extant	4	27	3.96317	17.6141	4.21832	5
2019-07-30	2019-03-26	Withered	2	27	3.96317	8.80704	3.29382	5
2019-08-16	2019-03-26	Extant	3	27	3.96317	13.2106	3.82889	5
2019-08-16	2019-03-26	Withered	1	27	3.96317	4.40352	2.4339	5
2019-08-27	2019-03-26	Extant	2	27	3.96317	8.80704	3.29382	6
2019-08-27	2019-03-26	Withered	1	27	3.96317	4.40352	2.4339	6
2019-09-10	2019-03-26	Extant	2	27	3.96317	8.80704	3.29382	6
2019-09-10	2019-03-26	Withered	0	27	3.96317	0	0	6
2019-09-24	2019-03-26	Extant	1	27	3.96317	4.40352	2.4339	7
2019-09-24	2019-03-26	Withered	1	27	3.96317	4.40352	2.4339	7
2019-10-08	2019-03-26	Extant	1	27	3.96317	4.40352	2.4339	7
2019-10-08	2019-03-26	Withered	0	27	3.96317	0	0	7
2019-10-22	2019-03-26	Extant	1	27	3.96317	4.40352	2.4339	7
2019-10-22	2019-03-26	Withered	0	27	3.96317	0	0	7
2019-11-05	2019-03-26	Extant	0	27	3.96317	0	0	8
2019-11-05	2019-03-26	Withered	1	27	3.96317	4.40352	2.4339	8
2019-04-09	2019-04-09	Extant	33	20	7.33678	363.171	8.50847	0
2019-04-23	2019-04-09	Extant	31	20	7.33678	341.16	8.41853	1
2019-04-23	2019-04-09	Withered	2	20	7.33678	22.0103	4.52421	1
2019-05-07	2019-04-09	Extant	27	20	7.33678	297.14	8.21984	1
2019-05-07	2019-04-09	Withered	4	20	7.33678	44.0207	5.49252	1
2019-05-21	2019-04-09	Extant	21	20	7.33678	231.109	7.85866	2
2019-05-21	2019-04-09	Withered	6	20	7.33678	66.031	6.06676	2
2019-06-03	2019-04-09	Extant	16	20	7.33678	176.083	7.46828	2
2019-06-03	2019-04-09	Withered	5	20	7.33678	55.0259	5.80802	2
2019-06-18	2019-04-09	Extant	8	20	7.33678	88.0414	6.4764	3
2019-06-18	2019-04-09	Withered	8	20	7.33678	88.0414	6.4764	3
2019-07-02	2019-04-09	Extant	6	20	7.33678	66.031	6.06676	3
2019-07-02	2019-04-09	Withered	2	20	7.33678	22.0103	4.52421	3
2019-07-16	2019-04-09	Extant	2	20	7.33678	22.0103	4.52421	4
2019-07-16	2019-04-09	Withered	4	20	7.33678	44.0207	5.49252	4
2019-07-30	2019-04-09	Extant	2	20	7.33678	22.0103	4.52421	4
2019-07-30	2019-04-09	Withered	0	20	7.33678	0	0	4
2019-08-16	2019-04-09	Extant	1	20	7.33678	11.0052	3.58558	5
2019-08-16	2019-04-09	Withered	1	20	7.33678	11.0052	3.58558	5
2019-08-27	2019-04-09	Extant	1	20	7.33678	11.0052	3.58558	5
2019-08-27	2019-04-09	Withered	0	20	7.33678	0	0	5
2019-09-10	2019-04-09	Extant	0	20	7.33678	0	0	6
2019-09-10	2019-04-09	Withered	1	20	7.33678	11.0052	3.58558	6
2019-04-23	2019-04-23	Extant	42	24	6.81088	357.571	8.48612	0
2019-05-07	2019-04-23	Extant	30	24	6.81088	255.408	8.0023	1
2019-05-07	2019-04-23	Withered	12	24	6.81088	102.163	6.68879	1
2019-05-21	2019-04-23	Extant	22	24	6.81088	187.299	7.55688	1
2019-05-21	2019-04-23	Withered	8	24	6.81088	68.1088	6.1108	1
2019-06-03	2019-04-23	Extant	20	24	6.81088	170.272	7.42015	2
2019-06-03	2019-04-23	Withered	2	24	6.81088	17.0272	4.1721	2
2019-06-18	2019-04-23	Extant	15	24	6.81088	127.704	7.00791	2
2019-06-18	2019-04-23	Withered	5	24	6.81088	42.568	5.4452	2
2019-07-02	2019-04-23	Extant	10	24	6.81088	85.136	6.42855	3
2019-07-02	2019-04-23	Withered	5	24	6.81088	42.568	5.4452	3
2019-07-16	2019-04-23	Extant	8	24	6.81088	68.1088	6.1108	3
2019-07-16	2019-04-23	Withered	2	24	6.81088	17.0272	4.1721	3
2019-07-30	2019-04-23	Extant	5	24	6.81088	42.568	5.4452	4
2019-07-30	2019-04-23	Withered	3	24	6.81088	25.5408	4.73014	4
2019-08-16	2019-04-23	Extant	0	24	6.81088	0	0	4
2019-08-16	2019-04-23	Withered	5	24	6.81088	42.568	5.4452	4
2019-08-27	2019-04-23	Extant	0	24	6.81088	0	0	5
2019-08-27	2019-04-23	Withered	0	24	6.81088	0	0	5
2019-05-07	2019-05-07	Extant	48	26	6.3503	351.709	8.46233	0
2019-05-21	2019-05-07	Extant	44	26	6.3503	322.4	8.33718	1
2019-05-21	2019-05-07	Withered	4	26	6.3503	29.3091	4.92168	1
2019-06-03	2019-05-07	Extant	41	26	6.3503	300.418	8.23562	1
2019-06-03	2019-05-07	Withered	3	26	6.3503	21.9818	4.52242	1
2019-06-18	2019-05-07	Extant	28	26	6.3503	205.164	7.68765	2
2019-06-18	2019-05-07	Withered	13	26	6.3503	95.2545	6.58878	2
2019-07-02	2019-05-07	Extant	15	26	6.3503	109.909	6.79323	2
2019-07-02	2019-05-07	Withered	13	26	6.3503	95.2545	6.58878	2
2019-07-16	2019-05-07	Extant	13	26	6.3503	95.2545	6.58878	3
2019-07-16	2019-05-07	Withered	2	26	6.3503	14.6545	3.96851	3
2019-07-30	2019-05-07	Extant	9	26	6.3503	65.9454	6.06491	3
2019-07-30	2019-05-07	Withered	4	26	6.3503	29.3091	4.92168	3
2019-08-16	2019-05-07	Extant	4	26	6.3503	29.3091	4.92168	4
2019-08-16	2019-05-07	Withered	5	26	6.3503	36.6364	5.23405	4
2019-08-27	2019-05-07	Extant	3	26	6.3503	21.9818	4.52242	4
2019-08-27	2019-05-07	Withered	1	26	6.3503	7.32727	3.05784	4
2019-09-10	2019-05-07	Extant	2	26	6.3503	14.6545	3.96851	5
2019-09-10	2019-05-07	Withered	1	26	6.3503	7.32727	3.05784	5
2019-09-24	2019-05-07	Extant	1	26	6.3503	7.32727	3.05784	5
2019-09-24	2019-05-07	Withered	1	26	6.3503	7.32727	3.05784	5
2019-10-08	2019-05-07	Extant	1	26	6.3503	7.32727	3.05784	6
2019-10-08	2019-05-07	Withered	0	26	6.3503	0	0	6
2019-10-22	2019-05-07	Extant	0	26	6.3503	0	0	6
2019-10-22	2019-05-07	Withered	1	26	6.3503	7.32727	3.05784	6
2019-05-21	2019-05-21	Extant	51	28	8.31598	454.409	8.83102	0
2019-06-03	2019-05-21	Extant	46	28	8.31598	409.859	8.6825	1
2019-06-03	2019-05-21	Withered	5	28	8.31598	44.5499	5.50938	1
2019-06-18	2019-05-21	Extant	36	28	8.31598	320.759	8.32984	1
2019-06-18	2019-05-21	Withered	10	28	8.31598	89.0998	6.49345	1
2019-07-02	2019-05-21	Extant	21	28	8.31598	187.11	7.55543	2
2019-07-02	2019-05-21	Withered	15	28	8.31598	133.65	7.07307	2
2019-07-16	2019-05-21	Extant	13	28	8.31598	115.83	6.86826	2
2019-07-16	2019-05-21	Withered	8	28	8.31598	71.2799	6.17552	2
2019-07-30	2019-05-21	Extant	7	28	8.31598	62.3699	5.98573	3
2019-07-30	2019-05-21	Withered	6	28	8.31598	53.4599	5.76712	3
2019-08-16	2019-05-21	Extant	4	28	8.31598	35.6399	5.19534	3
2019-08-16	2019-05-21	Withered	3	28	8.31598	26.7299	4.79337	3
2019-08-27	2019-05-21	Extant	2	28	8.31598	17.82	4.23419	4
2019-08-27	2019-05-21	Withered	2	28	8.31598	17.82	4.23419	4
2019-09-10	2019-05-21	Extant	0	28	8.31598	0	0	4
2019-09-10	2019-05-21	Withered	2	28	8.31598	17.82	4.23419	4
2019-06-03	2019-06-03	Extant	42	22	8.71052	498.875	8.96542	0
2019-06-18	2019-06-03	Extant	34	22	8.71052	403.851	8.66125	1
2019-06-18	2019-06-03	Withered	8	22	8.71052	95.0239	6.58532	1
2019-07-02	2019-06-03	Extant	29	22	8.71052	344.462	8.43238	1
2019-07-02	2019-06-03	Withered	5	22	8.71052	59.3899	5.91624	1
2019-07-16	2019-06-03	Extant	22	22	8.71052	261.316	8.03516	2
2019-07-16	2019-06-03	Withered	7	22	8.71052	83.1459	6.39482	2
2019-07-30	2019-06-03	Extant	16	22	8.71052	190.048	7.57779	2
2019-07-30	2019-06-03	Withered	6	22	8.71052	71.2679	6.17528	2
2019-08-16	2019-06-03	Extant	7	22	8.71052	83.1459	6.39482	3
2019-08-16	2019-06-03	Withered	9	22	8.71052	106.902	6.75358	3
2019-08-27	2019-06-03	Extant	3	22	8.71052	35.634	5.19511	3
2019-08-27	2019-06-03	Withered	4	22	8.71052	47.5119	5.60027	3
2019-09-10	2019-06-03	Extant	2	22	8.71052	23.756	4.6297	4
2019-09-10	2019-06-03	Withered	1	22	8.71052	11.878	3.68683	4
2019-09-24	2019-06-03	Extant	2	22	8.71052	23.756	4.6297	4
2019-09-24	2019-06-03	Withered	0	22	8.71052	0	0	4
2019-10-08	2019-06-03	Extant	2	22	8.71052	23.756	4.6297	5
2019-10-08	2019-06-03	Withered	0	22	8.71052	0	0	5
2019-10-22	2019-06-03	Extant	2	22	8.71052	23.756	4.6297	5
2019-10-22	2019-06-03	Withered	0	22	8.71052	0	0	5
2019-11-05	2019-06-03	Extant	1	22	8.71052	11.878	3.68683	6
2019-11-05	2019-06-03	Withered	1	22	8.71052	11.878	3.68683	6
2019-11-19	2019-06-03	Extant	1	22	8.71052	11.878	3.68683	6
2019-11-19	2019-06-03	Withered	0	22	8.71052	0	0	6
2019-12-03	2019-06-03	Extant	1	22	8.71052	11.878	3.68683	7
2019-12-03	2019-06-03	Withered	0	22	8.71052	0	0	7
2019-12-18	2019-06-03	Extant	1	22	8.71052	11.878	3.68683	7
2019-12-18	2019-06-03	Withered	0	22	8.71052	0	0	7
2019-12-30	2019-06-03	Extant	0	22	8.71052	0	0	7
2019-12-30	2019-06-03	Withered	1	22	8.71052	11.878	3.68683	7
2019-06-18	2019-06-18	Extant	48	26	14.5528	806.003	9.65643	0
2019-07-02	2019-06-18	Extant	44	26	14.5528	738.836	9.53106	1
2019-07-02	2019-06-18	Withered	4	26	14.5528	67.1669	6.091	1
2019-07-16	2019-06-18	Extant	37	26	14.5528	621.294	9.28145	1
2019-07-16	2019-06-18	Withered	7	26	14.5528	117.542	6.88926	1
2019-07-30	2019-06-18	Extant	28	26	14.5528	470.169	8.8801	2
2019-07-30	2019-06-18	Withered	9	26	14.5528	151.126	7.24912	2
2019-08-16	2019-06-18	Extant	11	26	14.5528	184.709	7.5369	2
2019-08-16	2019-06-18	Withered	17	26	14.5528	285.46	8.16219	2
2019-08-27	2019-06-18	Extant	8	26	14.5528	134.334	7.08038	3
2019-08-27	2019-06-18	Withered	3	26	14.5528	50.3752	5.683	3
2019-09-10	2019-06-18	Extant	4	26	14.5528	67.1669	6.091	3
2019-09-10	2019-06-18	Withered	4	26	14.5528	67.1669	6.091	3
2019-09-24	2019-06-18	Extant	0	26	14.5528	0	0	4
2019-09-24	2019-06-18	Withered	4	26	14.5528	67.1669	6.091	4
2019-10-08	2019-06-18	Extant	0	26	14.5528	0	0	4
2019-10-08	2019-06-18	Withered	0	26	14.5528	0	0	4
2019-07-02	2019-07-02	Extant	43	25	13.5775	700.598	9.4545	0
2019-07-16	2019-07-02	Extant	38	25	13.5775	619.133	9.27643	1
2019-07-16	2019-07-02	Withered	5	25	13.5775	81.4649	6.36571	1
2019-07-30	2019-07-02	Extant	32	25	13.5775	521.375	9.02894	1
2019-07-30	2019-07-02	Withered	6	25	13.5775	97.7578	6.62582	1
2019-08-16	2019-07-02	Extant	24	25	13.5775	391.031	8.61483	2
2019-08-16	2019-07-02	Withered	8	25	13.5775	130.344	7.0372	2
2019-08-27	2019-07-02	Extant	19	25	13.5775	309.566	8.27876	2
2019-08-27	2019-07-02	Withered	5	25	13.5775	81.4649	6.36571	2
2019-09-10	2019-07-02	Extant	13	25	13.5775	211.809	7.73341	3
2019-09-10	2019-07-02	Withered	6	25	13.5775	97.7578	6.62582	3
2019-09-24	2019-07-02	Extant	6	25	13.5775	97.7578	6.62582	3
2019-09-24	2019-07-02	Withered	7	25	13.5775	114.051	6.84613	3
2019-10-08	2019-07-02	Extant	2	25	13.5775	32.5859	5.06979	4
2019-10-08	2019-07-02	Withered	4	25	13.5775	65.1719	6.04815	4
2019-10-22	2019-07-02	Extant	1	25	13.5775	16.293	4.11211	4
2019-10-22	2019-07-02	Withered	1	25	13.5775	16.293	4.11211	4
2019-11-05	2019-07-02	Extant	0	25	13.5775	0	0	5
2019-11-05	2019-07-02	Withered	1	25	13.5775	16.293	4.11211	5
2019-11-19	2019-07-02	Extant	0	25	13.5775	0	0	5
2019-11-19	2019-07-02	Withered	0	25	13.5775	0	0	5
2019-07-16	2019-07-16	Extant	34	21	11.9251	579.222	9.18046	0
2019-07-30	2019-07-16	Extant	33	21	11.9251	562.186	9.13747	1
2019-07-30	2019-07-16	Withered	1	21	11.9251	17.0359	4.1728	1
2019-08-16	2019-07-16	Extant	33	21	11.9251	562.186	9.13747	2
2019-08-16	2019-07-16	Withered	0	21	11.9251	0	0	2
2019-08-27	2019-07-16	Extant	29	21	11.9251	494.042	8.95141	2
2019-08-27	2019-07-16	Withered	4	21	11.9251	68.1437	6.11153	2
2019-09-10	2019-07-16	Extant	25	21	11.9251	425.898	8.73775	2
2019-09-10	2019-07-16	Withered	4	21	11.9251	68.1437	6.11153	2
2019-09-24	2019-07-16	Extant	19	21	11.9251	323.683	8.34289	3
2019-09-24	2019-07-16	Withered	6	21	11.9251	102.216	6.68952	3
2019-10-08	2019-07-16	Extant	9	21	11.9251	153.323	7.26981	3
2019-10-08	2019-07-16	Withered	10	21	11.9251	170.359	7.42088	3
2019-10-22	2019-07-16	Extant	2	21	11.9251	34.0719	5.13224	4
2019-10-22	2019-07-16	Withered	7	21	11.9251	119.251	6.90991	4
2019-11-05	2019-07-16	Extant	1	21	11.9251	17.0359	4.1728	4
2019-11-05	2019-07-16	Withered	1	21	11.9251	17.0359	4.1728	4
2019-11-19	2019-07-16	Extant	1	21	11.9251	17.0359	4.1728	5
2019-11-19	2019-07-16	Withered	0	21	11.9251	0	0	5
2019-12-03	2019-07-16	Extant	0	21	11.9251	0	0	5
2019-12-03	2019-07-16	Withered	1	21	11.9251	17.0359	4.1728	5
2019-07-30	2019-07-30	Extant	36	23	9.84031	462.067	8.85508	0
2019-08-16	2019-07-30	Extant	32	23	9.84031	410.726	8.68554	1
2019-08-16	2019-07-30	Withered	4	23	9.84031	51.3408	5.70986	1
2019-08-27	2019-07-30	Extant	31	23	9.84031	397.891	8.63985	1
2019-08-27	2019-07-30	Withered	1	23	9.84031	12.8352	3.79027	1
2019-09-10	2019-07-30	Extant	27	23	9.84031	346.55	8.44108	2
2019-09-10	2019-07-30	Withered	4	23	9.84031	51.3408	5.70986	2
2019-09-24	2019-07-30	Extant	23	23	9.84031	295.209	8.21047	2
2019-09-24	2019-07-30	Withered	4	23	9.84031	51.3408	5.70986	2
2019-10-08	2019-07-30	Extant	18	23	9.84031	231.033	7.85819	3
2019-10-08	2019-07-30	Withered	5	23	9.84031	64.176	6.02627	3
2019-10-22	2019-07-30	Extant	11	23	9.84031	141.187	7.15165	3
2019-10-22	2019-07-30	Withered	7	23	9.84031	89.8463	6.50536	3
2019-11-05	2019-07-30	Extant	8	23	9.84031	102.682	6.69602	4
2019-11-05	2019-07-30	Withered	3	23	9.84031	38.5056	5.30398	4
2019-11-19	2019-07-30	Extant	4	23	9.84031	51.3408	5.70986	4
2019-11-19	2019-07-30	Withered	4	23	9.84031	51.3408	5.70986	4
2019-12-03	2019-07-30	Extant	2	23	9.84031	25.6704	4.73717	5
2019-12-03	2019-07-30	Withered	2	23	9.84031	25.6704	4.73717	5
2019-12-18	2019-07-30	Extant	1	23	9.84031	12.8352	3.79027	5
2019-12-18	2019-07-30	Withered	1	23	9.84031	12.8352	3.79027	5
2019-12-30	2019-07-30	Extant	1	23	9.84031	12.8352	3.79027	6
2019-12-30	2019-07-30	Withered	0	23	9.84031	0	0	6
2020-01-14	2019-07-30	Extant	1	23	9.84031	12.8352	3.79027	6
2020-01-14	2019-07-30	Withered	0	23	9.84031	0	0	6
2020-01-28	2019-07-30	Extant	0	23	9.84031	0	0	7
2020-01-28	2019-07-30	Withered	1	23	9.84031	12.8352	3.79027	7
2019-08-16	2019-08-16	Extant	31	19	8.8952	435.397	8.7695	0
2019-08-27	2019-08-16	Extant	27	19	8.8952	379.216	8.57068	1
2019-08-27	2019-08-16	Withered	4	19	8.8952	56.1802	5.83744	1
2019-09-10	2019-08-16	Extant	25	19	8.8952	351.126	8.45995	1
2019-09-10	2019-08-16	Withered	2	19	8.8952	28.0901	4.86246	1
2019-09-24	2019-08-16	Extant	22	19	8.8952	308.991	8.27608	2
2019-09-24	2019-08-16	Withered	3	19	8.8952	42.1351	5.43079	2
2019-10-08	2019-08-16	Extant	18	19	8.8952	252.811	7.98761	2
2019-10-08	2019-08-16	Withered	4	19	8.8952	56.1802	5.83744	2
2019-10-22	2019-08-16	Extant	11	19	8.8952	154.496	7.28073	3
2019-10-22	2019-08-16	Withered	7	19	8.8952	98.3153	6.63394	3
2019-11-05	2019-08-16	Extant	6	19	8.8952	84.2703	6.41397	3
2019-11-05	2019-08-16	Withered	5	19	8.8952	70.2252	6.15432	3
2019-11-19	2019-08-16	Extant	3	19	8.8952	42.1351	5.43079	4
2019-11-19	2019-08-16	Withered	3	19	8.8952	42.1351	5.43079	4
2019-12-03	2019-08-16	Extant	2	19	8.8952	28.0901	4.86246	4
2019-12-03	2019-08-16	Withered	1	19	8.8952	14.045	3.91122	4
2019-12-18	2019-08-16	Extant	2	19	8.8952	28.0901	4.86246	5
2019-12-18	2019-08-16	Withered	0	19	8.8952	0	0	5
2019-12-30	2019-08-16	Extant	1	19	8.8952	14.045	3.91122	5
2019-12-30	2019-08-16	Withered	1	19	8.8952	14.045	3.91122	5
2020-01-14	2019-08-16	Extant	0	19	8.8952	0	0	6
2020-01-14	2019-08-16	Withered	1	19	8.8952	14.045	3.91122	6
2019-08-27	2019-08-27	Extant	31	18	9.45893	488.711	8.93579	0
2019-09-10	2019-08-27	Extant	27	18	9.45893	425.652	8.73692	1
2019-09-10	2019-08-27	Withered	4	18	9.45893	63.0595	6.00134	1
2019-09-24	2019-08-27	Extant	22	18	9.45893	346.827	8.44223	1
2019-09-24	2019-08-27	Withered	5	18	9.45893	78.8244	6.31876	1
2019-10-08	2019-08-27	Extant	19	18	9.45893	299.533	8.23138	2
2019-10-08	2019-08-27	Withered	3	18	9.45893	47.2946	5.59379	2
2019-10-22	2019-08-27	Extant	16	18	9.45893	252.238	7.98435	2
2019-10-22	2019-08-27	Withered	3	18	9.45893	47.2946	5.59379	2
2019-11-05	2019-08-27	Extant	11	18	9.45893	173.414	7.44637	3
2019-11-05	2019-08-27	Withered	5	18	9.45893	78.8244	6.31876	3
2019-11-19	2019-08-27	Extant	4	18	9.45893	63.0595	6.00134	3
2019-11-19	2019-08-27	Withered	7	18	9.45893	110.354	6.79901	3
2019-12-03	2019-08-27	Extant	1	18	9.45893	15.7649	4.06737	4
2019-12-03	2019-08-27	Withered	3	18	9.45893	47.2946	5.59379	4
2019-12-18	2019-08-27	Extant	1	18	9.45893	15.7649	4.06737	4
2019-12-18	2019-08-27	Withered	0	18	9.45893	0	0	4
2019-12-30	2019-08-27	Extant	0	18	9.45893	0	0	5
2019-12-30	2019-08-27	Withered	1	18	9.45893	15.7649	4.06737	5
2019-09-10	2019-09-10	Extant	28	17	7.902	390.452	8.61269	0
2019-09-24	2019-09-10	Extant	28	17	7.902	390.452	8.61269	1
2019-09-24	2019-09-10	Withered	0	17	7.902	0	0	1
2019-10-08	2019-09-10	Extant	27	17	7.902	376.507	8.56036	1
2019-10-08	2019-09-10	Withered	1	17	7.902	13.9447	3.90156	1
2019-10-22	2019-09-10	Extant	25	17	7.902	348.618	8.44963	2
2019-10-22	2019-09-10	Withered	2	17	7.902	27.8894	4.85247	2
2019-11-05	2019-09-10	Extant	21	17	7.902	292.839	8.19888	2
2019-11-05	2019-09-10	Withered	4	17	7.902	55.7788	5.82728	2
2019-11-19	2019-09-10	Extant	15	17	7.902	209.171	7.71542	3
2019-11-19	2019-09-10	Withered	6	17	7.902	83.6683	6.40375	3
2019-12-03	2019-09-10	Extant	9	17	7.902	125.502	6.98302	3
2019-12-03	2019-09-10	Withered	6	17	7.902	83.6683	6.40375	3
2019-12-18	2019-09-10	Extant	4	17	7.902	55.7788	5.82728	4
2019-12-18	2019-09-10	Withered	5	17	7.902	69.7236	6.14412	4
2019-12-30	2019-09-10	Extant	4	17	7.902	55.7788	5.82728	4
2019-12-30	2019-09-10	Withered	0	17	7.902	0	0	4
2020-01-14	2019-09-10	Extant	1	17	7.902	13.9447	3.90156	5
2020-01-14	2019-09-10	Withered	3	17	7.902	41.8341	5.42069	5
2020-01-28	2019-09-10	Extant	1	17	7.902	13.9447	3.90156	5
2020-01-28	2019-09-10	Withered	0	17	7.902	0	0	5
2020-02-10	2019-09-10	Extant	0	17	7.902	0	0	6
2020-02-10	2019-09-10	Withered	1	17	7.902	13.9447	3.90156	6
2019-09-24	2019-09-24	Extant	36	21	7.49534	385.475	8.59423	0
2019-10-08	2019-09-24	Extant	36	21	7.49534	385.475	8.59423	1
2019-10-08	2019-09-24	Withered	0	21	7.49534	0	0	1
2019-10-22	2019-09-24	Extant	34	21	7.49534	364.06	8.51199	1
2019-10-22	2019-09-24	Withered	2	21	7.49534	21.4153	4.48641	1
2019-11-05	2019-09-24	Extant	29	21	7.49534	310.521	8.28319	2
2019-11-05	2019-09-24	Withered	5	21	7.49534	53.5382	5.76919	2
2019-11-19	2019-09-24	Extant	26	21	7.49534	278.398	8.12618	2
2019-11-19	2019-09-24	Withered	3	21	7.49534	32.1229	5.04976	2
2019-12-03	2019-09-24	Extant	21	21	7.49534	224.86	7.81929	3
2019-12-03	2019-09-24	Withered	5	21	7.49534	53.5382	5.76919	3
2019-12-18	2019-09-24	Extant	10	21	7.49534	107.076	6.75591	3
2019-12-18	2019-09-24	Withered	11	21	7.49534	117.784	6.8922	3
2019-12-30	2019-09-24	Extant	4	21	7.49534	42.8305	5.45386	4
2019-12-30	2019-09-24	Withered	6	21	7.49534	64.2458	6.02781	4
2020-01-14	2019-09-24	Extant	3	21	7.49534	32.1229	5.04976	4
2020-01-14	2019-09-24	Withered	1	21	7.49534	10.7076	3.54938	4
2020-01-28	2019-09-24	Extant	1	21	7.49534	10.7076	3.54938	5
2020-01-28	2019-09-24	Withered	2	21	7.49534	21.4153	4.48641	5
2020-02-10	2019-09-24	Extant	0	21	7.49534	0	0	5
2020-02-10	2019-09-24	Withered	1	21	7.49534	10.7076	3.54938	5
2020-02-25	2019-09-24	Extant	0	21	7.49534	0	0	6
2020-02-25	2019-09-24	Withered	0	21	7.49534	0	0	6
2019-10-08	2019-10-08	Extant	27	23	2.41423	85.0227	6.42665	0
2019-10-22	2019-10-08	Extant	27	23	2.41423	85.0227	6.42665	1
2019-10-22	2019-10-08	Withered	0	23	2.41423	0	0	1
2019-11-05	2019-10-08	Extant	27	23	2.41423	85.0227	6.42665	1
2019-11-05	2019-10-08	Withered	0	23	2.41423	0	0	1
2019-11-19	2019-10-08	Extant	27	23	2.41423	85.0227	6.42665	2
2019-11-19	2019-10-08	Withered	0	23	2.41423	0	0	2
2019-12-03	2019-10-08	Extant	26	23	2.41423	81.8737	6.37284	2
2019-12-03	2019-10-08	Withered	1	23	2.41423	3.14899	2.05276	2
2019-12-18	2019-10-08	Extant	26	23	2.41423	81.8737	6.37284	3
2019-12-18	2019-10-08	Withered	0	23	2.41423	0	0	3
2019-12-30	2019-10-08	Extant	25	23	2.41423	78.7248	6.31696	3
2019-12-30	2019-10-08	Withered	1	23	2.41423	3.14899	2.05276	3
2020-01-14	2019-10-08	Extant	21	23	2.41423	66.1288	6.06886	4
2020-01-14	2019-10-08	Withered	4	23	2.41423	12.596	3.76511	4
2020-01-28	2019-10-08	Extant	17	23	2.41423	53.5328	5.76905	4
2020-01-28	2019-10-08	Withered	4	23	2.41423	12.596	3.76511	4
2020-02-10	2019-10-08	Extant	16	23	2.41423	50.3838	5.68324	5
2020-02-10	2019-10-08	Withered	1	23	2.41423	3.14899	2.05276	5
2020-02-25	2019-10-08	Extant	12	23	2.41423	37.7879	5.27753	5
2020-02-25	2019-10-08	Withered	4	23	2.41423	12.596	3.76511	5
2020-03-10	2019-10-08	Extant	11	23	2.41423	34.6389	5.15538	6
2020-03-10	2019-10-08	Withered	1	23	2.41423	3.14899	2.05276	6
2020-03-24	2019-10-08	Extant	10	23	2.41423	31.4899	5.02192	6
2020-03-24	2019-10-08	Withered	1	23	2.41423	3.14899	2.05276	6
2020-04-07	2019-10-08	Extant	7	23	2.41423	22.0429	4.52625	7
2020-04-07	2019-10-08	Withered	3	23	2.41423	9.44697	3.38501	7
2020-04-21	2019-10-08	Extant	4	23	2.41423	12.596	3.76511	7
2020-04-21	2019-10-08	Withered	3	23	2.41423	9.44697	3.38501	7
2020-05-07	2019-10-08	Extant	3	23	2.41423	9.44697	3.38501	8
2020-05-07	2019-10-08	Withered	1	23	2.41423	3.14899	2.05276	8
2020-05-19	2019-10-08	Extant	1	23	2.41423	3.14899	2.05276	8
2020-05-19	2019-10-08	Withered	2	23	2.41423	6.29798	2.8675	8
2020-06-02	2019-10-08	Extant	0	23	2.41423	0	0	8
2020-06-02	2019-10-08	Withered	1	23	2.41423	3.14899	2.05276	8
2019-10-22	2019-10-22	Extant	25	21	2.41423	86.2224	6.44663	0
2019-11-05	2019-10-22	Extant	25	21	2.41423	86.2224	6.44663	1
2019-11-05	2019-10-22	Withered	0	21	2.41423	0	0	1
2019-11-19	2019-10-22	Extant	25	21	2.41423	86.2224	6.44663	1
2019-11-19	2019-10-22	Withered	0	21	2.41423	0	0	1
2019-12-03	2019-10-22	Extant	25	21	2.41423	86.2224	6.44663	2
2019-12-03	2019-10-22	Withered	0	21	2.41423	0	0	2
2019-12-18	2019-10-22	Extant	25	21	2.41423	86.2224	6.44663	2
2019-12-18	2019-10-22	Withered	0	21	2.41423	0	0	2
2019-12-30	2019-10-22	Extant	25	21	2.41423	86.2224	6.44663	3
2019-12-30	2019-10-22	Withered	0	21	2.41423	0	0	3
2020-01-14	2019-10-22	Extant	24	21	2.41423	82.7735	6.38842	3
2020-01-14	2019-10-22	Withered	1	21	2.41423	3.44889	2.15345	3
2020-01-28	2019-10-22	Extant	21	21	2.41423	72.4268	6.19823	4
2020-01-28	2019-10-22	Withered	3	21	2.41423	10.3467	3.5042	4
2020-02-10	2019-10-22	Extant	20	21	2.41423	68.9779	6.12883	4
2020-02-10	2019-10-22	Withered	1	21	2.41423	3.44889	2.15345	4
2020-02-25	2019-10-22	Extant	20	21	2.41423	68.9779	6.12883	5
2020-02-25	2019-10-22	Withered	0	21	2.41423	0	0	5
2020-03-10	2019-10-22	Extant	18	21	2.41423	62.0801	5.97911	5
2020-03-10	2019-10-22	Withered	2	21	2.41423	6.89779	2.98145	5
2020-03-24	2019-10-22	Extant	17	21	2.41423	58.6312	5.898	6
2020-03-24	2019-10-22	Withered	1	21	2.41423	3.44889	2.15345	6
2020-04-07	2019-10-22	Extant	16	21	2.41423	55.1823	5.81204	6
2020-04-07	2019-10-22	Withered	1	21	2.41423	3.44889	2.15345	6
2020-04-21	2019-10-22	Extant	9	21	2.41423	31.04	5.0018	7
2020-04-21	2019-10-22	Withered	7	21	2.41423	24.1423	4.65204	7
2020-05-07	2019-10-22	Extant	4	21	2.41423	13.7956	3.88709	7
2020-05-07	2019-10-22	Withered	5	21	2.41423	17.2445	4.18939	7
2020-05-19	2019-10-22	Extant	2	21	2.41423	6.89779	2.98145	7
2020-05-19	2019-10-22	Withered	2	21	2.41423	6.89779	2.98145	7
2020-06-02	2019-10-22	Extant	1	21	2.41423	3.44889	2.15345	8
2020-06-02	2019-10-22	Withered	1	21	2.41423	3.44889	2.15345	8
2020-06-16	2019-10-22	Extant	0	21	2.41423	0	0	8
2020-06-16	2019-10-22	Withered	1	21	2.41423	3.44889	2.15345	8
2019-11-05	2019-11-05	Extant	28	22	2.31254	88.2972	6.48054	0
2019-11-19	2019-11-05	Extant	28	22	2.31254	88.2972	6.48054	1
2019-11-19	2019-11-05	Withered	0	22	2.31254	0	0	1
2019-12-03	2019-11-05	Extant	28	22	2.31254	88.2972	6.48054	1
2019-12-03	2019-11-05	Withered	0	22	2.31254	0	0	1
2019-12-18	2019-11-05	Extant	28	22	2.31254	88.2972	6.48054	2
2019-12-18	2019-11-05	Withered	0	22	2.31254	0	0	2
2019-12-30	2019-11-05	Extant	27	22	2.31254	85.1437	6.42867	2
2019-12-30	2019-11-05	Withered	1	22	2.31254	3.15347	2.05432	2
2020-01-14	2019-11-05	Extant	25	22	2.31254	78.8368	6.31898	3
2020-01-14	2019-11-05	Withered	2	22	2.31254	6.30694	2.86927	3
2020-01-28	2019-11-05	Extant	25	22	2.31254	78.8368	6.31898	3
2020-01-28	2019-11-05	Withered	0	22	2.31254	0	0	3
2020-02-10	2019-11-05	Extant	25	22	2.31254	78.8368	6.31898	4
2020-02-10	2019-11-05	Withered	0	22	2.31254	0	0	4
2020-02-25	2019-11-05	Extant	25	22	2.31254	78.8368	6.31898	4
2020-02-25	2019-11-05	Withered	0	22	2.31254	0	0	4
2020-03-10	2019-11-05	Extant	24	22	2.31254	75.6833	6.26084	5
2020-03-10	2019-11-05	Withered	1	22	2.31254	3.15347	2.05432	5
2020-03-24	2019-11-05	Extant	24	22	2.31254	75.6833	6.26084	5
2020-03-24	2019-11-05	Withered	0	22	2.31254	0	0	5
2020-04-07	2019-11-05	Extant	22	22	2.31254	69.3763	6.13702	6
2020-04-07	2019-11-05	Withered	2	22	2.31254	6.30694	2.86927	6
2020-04-21	2019-11-05	Extant	20	22	2.31254	63.0694	6.00156	6
2020-04-21	2019-11-05	Withered	2	22	2.31254	6.30694	2.86927	6
2020-05-07	2019-11-05	Extant	13	22	2.31254	40.9951	5.39215	7
2020-05-07	2019-11-05	Withered	7	22	2.31254	22.0743	4.52821	7
2020-05-19	2019-11-05	Extant	8	22	2.31254	25.2278	4.71302	7
2020-05-19	2019-11-05	Withered	5	22	2.31254	15.7674	4.06758	7
2020-06-02	2019-11-05	Extant	4	22	2.31254	12.6139	3.76701	7
2020-06-02	2019-11-05	Withered	4	22	2.31254	12.6139	3.76701	7
2020-06-16	2019-11-05	Extant	2	22	2.31254	6.30694	2.86927	8
2020-06-16	2019-11-05	Withered	2	22	2.31254	6.30694	2.86927	8
2020-06-30	2019-11-05	Extant	1	22	2.31254	3.15347	2.05432	8
2020-06-30	2019-11-05	Withered	1	22	2.31254	3.15347	2.05432	8
2020-07-14	2019-11-05	Extant	1	22	2.31254	3.15347	2.05432	9
2020-07-14	2019-11-05	Withered	0	22	2.31254	0	0	9
2020-07-28	2019-11-05	Extant	1	22	2.31254	3.15347	2.05432	9
2020-07-28	2019-11-05	Withered	0	22	2.31254	0	0	9
2020-08-11	2019-11-05	Extant	1	22	2.31254	3.15347	2.05432	10
2020-08-11	2019-11-05	Withered	0	22	2.31254	0	0	10
2020-08-25	2019-11-05	Extant	1	22	2.31254	3.15347	2.05432	10
2020-08-25	2019-11-05	Withered	0	22	2.31254	0	0	10
2020-09-08	2019-11-05	Extant	0	22	2.31254	0	0	11
2020-09-08	2019-11-05	Withered	1	22	2.31254	3.15347	2.05432	11
2020-09-23	2019-11-05	Extant	0	22	2.31254	0	0	11
2020-09-23	2019-11-05	Withered	0	22	2.31254	0	0	11
2019-11-19	2019-11-19	Extant	28	22	1.84774	70.5499	6.16088	0
2019-12-03	2019-11-19	Extant	28	22	1.84774	70.5499	6.16088	1
2019-12-03	2019-11-19	Withered	0	22	1.84774	0	0	1
2019-12-18	2019-11-19	Extant	28	22	1.84774	70.5499	6.16088	1
2019-12-18	2019-11-19	Withered	0	22	1.84774	0	0	1
2019-12-30	2019-11-19	Extant	28	22	1.84774	70.5499	6.16088	2
2019-12-30	2019-11-19	Withered	0	22	1.84774	0	0	2
2020-01-14	2019-11-19	Extant	28	22	1.84774	70.5499	6.16088	2
2020-01-14	2019-11-19	Withered	0	22	1.84774	0	0	2
2020-01-28	2019-11-19	Extant	28	22	1.84774	70.5499	6.16088	3
2020-01-28	2019-11-19	Withered	0	22	1.84774	0	0	3
2020-02-10	2019-11-19	Extant	27	22	1.84774	68.0303	6.10916	3
2020-02-10	2019-11-19	Withered	1	22	1.84774	2.51964	1.81543	3
2020-02-25	2019-11-19	Extant	27	22	1.84774	68.0303	6.10916	4
2020-02-25	2019-11-19	Withered	0	22	1.84774	0	0	4
2020-03-10	2019-11-19	Extant	27	22	1.84774	68.0303	6.10916	4
2020-03-10	2019-11-19	Withered	0	22	1.84774	0	0	4
2020-03-24	2019-11-19	Extant	27	22	1.84774	68.0303	6.10916	5
2020-03-24	2019-11-19	Withered	0	22	1.84774	0	0	5
2020-04-07	2019-11-19	Extant	25	22	1.84774	62.991	5.9998	5
2020-04-07	2019-11-19	Withered	2	22	1.84774	5.03928	2.59438	5
2020-04-21	2019-11-19	Extant	24	22	1.84774	60.4714	5.94184	6
2020-04-21	2019-11-19	Withered	1	22	1.84774	2.51964	1.81543	6
2020-05-07	2019-11-19	Extant	11	22	1.84774	27.7161	4.84379	6
2020-05-07	2019-11-19	Withered	13	22	1.84774	32.7553	5.07704	6
2020-05-19	2019-11-19	Extant	5	22	1.84774	12.5982	3.76534	7
2020-05-19	2019-11-19	Withered	6	22	1.84774	15.1178	4.01059	7
2020-06-02	2019-11-19	Extant	1	22	1.84774	2.51964	1.81543	7
2020-06-02	2019-11-19	Withered	4	22	1.84774	10.0786	3.4697	7
2020-06-16	2019-11-19	Extant	0	22	1.84774	0	0	7
2020-06-16	2019-11-19	Withered	1	22	1.84774	2.51964	1.81543	7
2019-12-03	2019-12-03	Extant	23	19	1.38391	50.2578	5.6797	0
2019-12-18	2019-12-03	Extant	23	19	1.38391	50.2578	5.6797	1
2019-12-18	2019-12-03	Withered	0	19	1.38391	0	0	1
2019-12-30	2019-12-03	Extant	23	19	1.38391	50.2578	5.6797	1
2019-12-30	2019-12-03	Withered	0	19	1.38391	0	0	1
2020-01-14	2019-12-03	Extant	23	19	1.38391	50.2578	5.6797	2
2020-01-14	2019-12-03	Withered	0	19	1.38391	0	0	2
2020-01-28	2019-12-03	Extant	23	19	1.38391	50.2578	5.6797	2
2020-01-28	2019-12-03	Withered	0	19	1.38391	0	0	2
2020-02-10	2019-12-03	Extant	23	19	1.38391	50.2578	5.6797	3
2020-02-10	2019-12-03	Withered	0	19	1.38391	0	0	3
2020-02-25	2019-12-03	Extant	22	19	1.38391	48.0727	5.61685	3
2020-02-25	2019-12-03	Withered	1	19	1.38391	2.18512	1.67135	3
2020-03-10	2019-12-03	Extant	22	19	1.38391	48.0727	5.61685	4
2020-03-10	2019-12-03	Withered	0	19	1.38391	0	0	4
2020-03-24	2019-12-03	Extant	21	19	1.38391	45.8876	5.55113	4
2020-03-24	2019-12-03	Withered	1	19	1.38391	2.18512	1.67135	4
2020-04-07	2019-12-03	Extant	20	19	1.38391	43.7025	5.48228	5
2020-04-07	2019-12-03	Withered	1	19	1.38391	2.18512	1.67135	5
2020-04-21	2019-12-03	Extant	18	19	1.38391	39.3322	5.33386	5
2020-04-21	2019-12-03	Withered	2	19	1.38391	4.37025	2.42499	5
2020-05-07	2019-12-03	Extant	10	19	1.38391	21.8512	4.5142	6
2020-05-07	2019-12-03	Withered	8	19	1.38391	17.481	4.20797	6
2020-05-19	2019-12-03	Extant	7	19	1.38391	15.2959	4.02643	6
2020-05-19	2019-12-03	Withered	3	19	1.38391	6.55537	2.9175	6
2020-06-02	2019-12-03	Extant	1	19	1.38391	2.18512	1.67135	7
2020-06-02	2019-12-03	Withered	6	19	1.38391	13.1107	3.81872	7
2020-06-16	2019-12-03	Extant	1	19	1.38391	2.18512	1.67135	7
2020-06-16	2019-12-03	Withered	0	19	1.38391	0	0	7
2020-06-30	2019-12-03	Extant	1	19	1.38391	2.18512	1.67135	7
2020-06-30	2019-12-03	Withered	0	19	1.38391	0	0	7
2020-07-14	2019-12-03	Extant	0	19	1.38391	0	0	8
2020-07-14	2019-12-03	Withered	1	19	1.38391	2.18512	1.67135	8
2019-12-18	2019-12-18	Extant	24	22	1.59208	52.1045	5.73076	0
2019-12-30	2019-12-18	Extant	24	22	1.59208	52.1045	5.73076	1
2019-12-30	2019-12-18	Withered	0	22	1.59208	0	0	1
2020-01-14	2019-12-18	Extant	23	22	1.59208	49.9335	5.67054	1
2020-01-14	2019-12-18	Withered	1	22	1.59208	2.17102	1.66495	1
2020-01-28	2019-12-18	Extant	23	22	1.59208	49.9335	5.67054	2
2020-01-28	2019-12-18	Withered	0	22	1.59208	0	0	2
2020-02-10	2019-12-18	Extant	22	22	1.59208	47.7625	5.6077	2
2020-02-10	2019-12-18	Withered	1	22	1.59208	2.17102	1.66495	2
2020-02-25	2019-12-18	Extant	22	22	1.59208	47.7625	5.6077	3
2020-02-25	2019-12-18	Withered	0	22	1.59208	0	0	3
2020-03-10	2019-12-18	Extant	21	22	1.59208	45.5914	5.54199	3
2020-03-10	2019-12-18	Withered	1	22	1.59208	2.17102	1.66495	3
2020-03-24	2019-12-18	Extant	21	22	1.59208	45.5914	5.54199	4
2020-03-24	2019-12-18	Withered	0	22	1.59208	0	0	4
2020-04-07	2019-12-18	Extant	20	22	1.59208	43.4204	5.47315	4
2020-04-07	2019-12-18	Withered	1	22	1.59208	2.17102	1.66495	4
2020-04-21	2019-12-18	Extant	18	22	1.59208	39.0784	5.32475	5
2020-04-21	2019-12-18	Withered	2	22	1.59208	4.34204	2.41739	5
2020-05-07	2019-12-18	Extant	14	22	1.59208	30.3943	4.97243	5
2020-05-07	2019-12-18	Withered	4	22	1.59208	8.68408	3.27562	5
2020-05-19	2019-12-18	Extant	8	22	1.59208	17.3682	4.19914	6
2020-05-19	2019-12-18	Withered	6	22	1.59208	13.0261	3.81004	6
2020-06-02	2019-12-18	Extant	2	22	1.59208	4.34204	2.41739	6
2020-06-02	2019-12-18	Withered	6	22	1.59208	13.0261	3.81004	6
2020-06-16	2019-12-18	Extant	1	22	1.59208	2.17102	1.66495	7
2020-06-16	2019-12-18	Withered	1	22	1.59208	2.17102	1.66495	7
2020-06-30	2019-12-18	Extant	0	22	1.59208	0	0	7
2020-06-30	2019-12-18	Withered	1	22	1.59208	2.17102	1.66495	7
2019-12-30	2019-12-30	Extant	18	14	0.985203	38.0007	5.28543	0
2020-01-14	2019-12-30	Extant	17	14	0.985203	35.8895	5.20514	1
2020-01-14	2019-12-30	Withered	1	14	0.985203	2.11115	1.63745	1
2020-01-28	2019-12-30	Extant	17	14	0.985203	35.8895	5.20514	1
2020-01-28	2019-12-30	Withered	0	14	0.985203	0	0	1
2020-02-10	2019-12-30	Extant	17	14	0.985203	35.8895	5.20514	2
2020-02-10	2019-12-30	Withered	0	14	0.985203	0	0	2
2020-02-25	2019-12-30	Extant	17	14	0.985203	35.8895	5.20514	2
2020-02-25	2019-12-30	Withered	0	14	0.985203	0	0	2
2020-03-10	2019-12-30	Extant	17	14	0.985203	35.8895	5.20514	3
2020-03-10	2019-12-30	Withered	0	14	0.985203	0	0	3
2020-03-24	2019-12-30	Extant	17	14	0.985203	35.8895	5.20514	3
2020-03-24	2019-12-30	Withered	0	14	0.985203	0	0	3
2020-04-07	2019-12-30	Extant	17	14	0.985203	35.8895	5.20514	4
2020-04-07	2019-12-30	Withered	0	14	0.985203	0	0	4
2020-04-21	2019-12-30	Extant	16	14	0.985203	33.7784	5.12012	4
2020-04-21	2019-12-30	Withered	1	14	0.985203	2.11115	1.63745	4
2020-05-07	2019-12-30	Extant	11	14	0.985203	23.2226	4.59828	5
2020-05-07	2019-12-30	Withered	5	14	0.985203	10.5557	3.53054	5
2020-05-19	2019-12-30	Extant	5	14	0.985203	10.5557	3.53054	5
2020-05-19	2019-12-30	Withered	6	14	0.985203	12.6669	3.77261	5
2020-06-02	2019-12-30	Extant	4	14	0.985203	8.4446	3.23949	6
2020-06-02	2019-12-30	Withered	1	14	0.985203	2.11115	1.63745	6
2020-06-16	2019-12-30	Extant	2	14	0.985203	4.2223	2.38469	6
2020-06-16	2019-12-30	Withered	2	14	0.985203	4.2223	2.38469	6
2020-06-30	2019-12-30	Extant	1	14	0.985203	2.11115	1.63745	7
2020-06-30	2019-12-30	Withered	1	14	0.985203	2.11115	1.63745	7
2020-07-14	2019-12-30	Extant	0	14	0.985203	0	0	7
2020-07-14	2019-12-30	Withered	1	14	0.985203	2.11115	1.63745	7
2020-01-14	2020-01-14	Extant	20	18	1.74461	58.1537	5.8864	0
2020-01-28	2020-01-14	Extant	19	18	1.74461	55.246	5.81368	1
2020-01-28	2020-01-14	Withered	1	18	1.74461	2.90769	1.96631	1
2020-02-10	2020-01-14	Extant	19	18	1.74461	55.246	5.81368	1
2020-02-10	2020-01-14	Withered	0	18	1.74461	0	0	1
2020-02-25	2020-01-14	Extant	19	18	1.74461	55.246	5.81368	2
2020-02-25	2020-01-14	Withered	0	18	1.74461	0	0	2
2020-03-10	2020-01-14	Extant	17	18	1.74461	49.4307	5.65623	2
2020-03-10	2020-01-14	Withered	2	18	1.74461	5.81537	2.76879	2
2020-03-24	2020-01-14	Extant	16	18	1.74461	46.523	5.57055	3
2020-03-24	2020-01-14	Withered	1	18	1.74461	2.90769	1.96631	3
2020-04-07	2020-01-14	Extant	16	18	1.74461	46.523	5.57055	3
2020-04-07	2020-01-14	Withered	0	18	1.74461	0	0	3
2020-04-21	2020-01-14	Extant	14	18	1.74461	40.7076	5.38224	4
2020-04-21	2020-01-14	Withered	2	18	1.74461	5.81537	2.76879	4
2020-05-07	2020-01-14	Extant	11	18	1.74461	31.9846	5.04372	4
2020-05-07	2020-01-14	Withered	3	18	1.74461	8.72306	3.28141	4
2020-05-19	2020-01-14	Extant	6	18	1.74461	17.4461	4.20525	5
2020-05-19	2020-01-14	Withered	5	18	1.74461	14.5384	3.95777	5
2020-06-02	2020-01-14	Extant	3	18	1.74461	8.72306	3.28141	5
2020-06-02	2020-01-14	Withered	3	18	1.74461	8.72306	3.28141	5
2020-06-16	2020-01-14	Extant	1	18	1.74461	2.90769	1.96631	6
2020-06-16	2020-01-14	Withered	2	18	1.74461	5.81537	2.76879	6
2020-06-30	2020-01-14	Extant	0	18	1.74461	0	0	6
2020-06-30	2020-01-14	Withered	1	18	1.74461	2.90769	1.96631	6
2020-01-28	2020-01-28	Extant	24	19	1.87543	71.0689	6.17131	0
2020-02-10	2020-01-28	Extant	24	19	1.87543	71.0689	6.17131	1
2020-02-10	2020-01-28	Withered	0	19	1.87543	0	0	1
2020-02-25	2020-01-28	Extant	24	19	1.87543	71.0689	6.17131	1
2020-02-25	2020-01-28	Withered	0	19	1.87543	0	0	1
2020-03-10	2020-01-28	Extant	24	19	1.87543	71.0689	6.17131	2
2020-03-10	2020-01-28	Withered	0	19	1.87543	0	0	2
2020-03-24	2020-01-28	Extant	24	19	1.87543	71.0689	6.17131	2
2020-03-24	2020-01-28	Withered	0	19	1.87543	0	0	2
2020-04-07	2020-01-28	Extant	24	19	1.87543	71.0689	6.17131	3
2020-04-07	2020-01-28	Withered	0	19	1.87543	0	0	3
2020-04-21	2020-01-28	Extant	22	19	1.87543	65.1465	6.04759	3
2020-04-21	2020-01-28	Withered	2	19	1.87543	5.92241	2.79127	3
2020-05-07	2020-01-28	Extant	15	19	1.87543	44.4181	5.5052	4
2020-05-07	2020-01-28	Withered	7	19	1.87543	20.7284	4.44151	4
2020-05-19	2020-01-28	Extant	12	19	1.87543	35.5345	5.19119	4
2020-05-19	2020-01-28	Withered	3	19	1.87543	8.88362	3.30504	4
2020-06-02	2020-01-28	Extant	7	19	1.87543	20.7284	4.44151	5
2020-06-02	2020-01-28	Withered	5	19	1.87543	14.806	3.9824	5
2020-06-16	2020-01-28	Extant	1	19	1.87543	2.96121	1.98594	5
2020-06-16	2020-01-28	Withered	6	19	1.87543	17.7672	4.23014	5
2020-06-30	2020-01-28	Extant	1	19	1.87543	2.96121	1.98594	6
2020-06-30	2020-01-28	Withered	0	19	1.87543	0	0	6
2020-07-14	2020-01-28	Extant	1	19	1.87543	2.96121	1.98594	6
2020-07-14	2020-01-28	Withered	0	19	1.87543	0	0	6
2020-07-28	2020-01-28	Extant	0	19	1.87543	0	0	7
2020-07-28	2020-01-28	Withered	1	19	1.87543	2.96121	1.98594	7
2020-02-10	2020-02-10	Extant	23	17	1.21858	49.4601	5.65707	0
2020-02-25	2020-02-10	Extant	22	17	1.21858	47.3097	5.59424	1
2020-02-25	2020-02-10	Withered	1	17	1.21858	2.15044	1.65555	1
2020-03-10	2020-02-10	Extant	22	17	1.21858	47.3097	5.59424	1
2020-03-10	2020-02-10	Withered	0	17	1.21858	0	0	1
2020-03-24	2020-02-10	Extant	22	17	1.21858	47.3097	5.59424	2
2020-03-24	2020-02-10	Withered	0	17	1.21858	0	0	2
2020-04-07	2020-02-10	Extant	22	17	1.21858	47.3097	5.59424	2
2020-04-07	2020-02-10	Withered	0	17	1.21858	0	0	2
2020-04-21	2020-02-10	Extant	17	17	1.21858	36.5575	5.23103	3
2020-04-21	2020-02-10	Withered	5	17	1.21858	10.7522	3.55486	3
2020-05-07	2020-02-10	Extant	13	17	1.21858	27.9557	4.85578	3
2020-05-07	2020-02-10	Withered	4	17	1.21858	8.60176	3.2633	3
2020-05-19	2020-02-10	Extant	10	17	1.21858	21.5044	4.49214	4
2020-05-19	2020-02-10	Withered	3	17	1.21858	6.45132	2.8975	4
2020-06-02	2020-02-10	Extant	5	17	1.21858	10.7522	3.55486	4
2020-06-02	2020-02-10	Withered	5	17	1.21858	10.7522	3.55486	4
2020-06-16	2020-02-10	Extant	3	17	1.21858	6.45132	2.8975	5
2020-06-16	2020-02-10	Withered	2	17	1.21858	4.30088	2.40623	5
2020-06-30	2020-02-10	Extant	2	17	1.21858	4.30088	2.40623	5
2020-06-30	2020-02-10	Withered	1	17	1.21858	2.15044	1.65555	5
2020-07-14	2020-02-10	Extant	1	17	1.21858	2.15044	1.65555	6
2020-07-14	2020-02-10	Withered	1	17	1.21858	2.15044	1.65555	6
2020-07-28	2020-02-10	Extant	0	17	1.21858	0	0	6
2020-07-28	2020-02-10	Withered	1	17	1.21858	2.15044	1.65555	6
2020-08-11	2020-02-10	Extant	0	17	1.21858	0	0	7
2020-08-11	2020-02-10	Withered	0	17	1.21858	0	0	7
2020-02-25	2020-02-25	Extant	23	16	1.56982	67.6985	6.10221	0
2020-03-10	2020-02-25	Extant	23	16	1.56982	67.6985	6.10221	1
2020-03-10	2020-02-25	Withered	0	16	1.56982	0	0	1
2020-03-24	2020-02-25	Extant	23	16	1.56982	67.6985	6.10221	1
2020-03-24	2020-02-25	Withered	0	16	1.56982	0	0	1
2020-04-07	2020-02-25	Extant	23	16	1.56982	67.6985	6.10221	2
2020-04-07	2020-02-25	Withered	0	16	1.56982	0	0	2
2020-04-21	2020-02-25	Extant	20	16	1.56982	58.8683	5.90372	2
2020-04-21	2020-02-25	Withered	3	16	1.56982	8.83024	3.29723	2
2020-05-07	2020-02-25	Extant	16	16	1.56982	47.0946	5.5878	3
2020-05-07	2020-02-25	Withered	4	16	1.56982	11.7737	3.6751	3
2020-05-19	2020-02-25	Extant	11	16	1.56982	32.3776	5.06081	3
2020-05-19	2020-02-25	Withered	5	16	1.56982	14.7171	3.97426	3
2020-06-02	2020-02-25	Extant	8	16	1.56982	23.5473	4.61749	4
2020-06-02	2020-02-25	Withered	3	16	1.56982	8.83024	3.29723	4
2020-06-16	2020-02-25	Extant	5	16	1.56982	14.7171	3.97426	4
2020-06-16	2020-02-25	Withered	3	16	1.56982	8.83024	3.29723	4
2020-06-30	2020-02-25	Extant	3	16	1.56982	8.83024	3.29723	5
2020-06-30	2020-02-25	Withered	2	16	1.56982	5.88683	2.78384	5
2020-07-14	2020-02-25	Extant	2	16	1.56982	5.88683	2.78384	5
2020-07-14	2020-02-25	Withered	1	16	1.56982	2.94341	1.97945	5
2020-07-28	2020-02-25	Extant	0	16	1.56982	0	0	6
2020-07-28	2020-02-25	Withered	2	16	1.56982	5.88683	2.78384	6
2020-03-10	2020-03-10	Extant	25	16	3.13789	147.089	7.21032	0
2020-03-24	2020-03-10	Extant	25	16	3.13789	147.089	7.21032	1
2020-03-24	2020-03-10	Withered	0	16	3.13789	0	0	1
2020-04-07	2020-03-10	Extant	24	16	3.13789	141.205	7.15183	1
2020-04-07	2020-03-10	Withered	1	16	3.13789	5.88355	2.78315	1
2020-04-21	2020-03-10	Extant	24	16	3.13789	141.205	7.15183	2
2020-04-21	2020-03-10	Withered	0	16	3.13789	0	0	2
2020-05-07	2020-03-10	Extant	22	16	3.13789	129.438	7.02722	2
2020-05-07	2020-03-10	Withered	2	16	3.13789	11.7671	3.67436	2
2020-05-19	2020-03-10	Extant	18	16	3.13789	105.904	6.74017	3
2020-05-19	2020-03-10	Withered	4	16	3.13789	23.5342	4.61672	3
2020-06-02	2020-03-10	Extant	13	16	3.13789	76.4861	6.27587	3
2020-06-02	2020-03-10	Withered	5	16	3.13789	29.4177	4.92684	3
2020-06-16	2020-03-10	Extant	8	16	3.13789	47.0684	5.58702	4
2020-06-16	2020-03-10	Withered	5	16	3.13789	29.4177	4.92684	4
2020-06-30	2020-03-10	Extant	5	16	3.13789	29.4177	4.92684	4
2020-06-30	2020-03-10	Withered	3	16	3.13789	17.6506	4.22115	4
2020-07-14	2020-03-10	Extant	4	16	3.13789	23.5342	4.61672	5
2020-07-14	2020-03-10	Withered	1	16	3.13789	5.88355	2.78315	5
2020-07-28	2020-03-10	Extant	2	16	3.13789	11.7671	3.67436	5
2020-07-28	2020-03-10	Withered	2	16	3.13789	11.7671	3.67436	5
2020-08-11	2020-03-10	Extant	1	16	3.13789	5.88355	2.78315	6
2020-08-11	2020-03-10	Withered	1	16	3.13789	5.88355	2.78315	6
2020-08-25	2020-03-10	Extant	0	16	3.13789	0	0	6
2020-08-25	2020-03-10	Withered	1	16	3.13789	5.88355	2.78315	6
2020-03-24	2020-03-24	Extant	28	18	2.762	128.893	7.02118	0
2020-04-07	2020-03-24	Extant	26	18	2.762	119.687	6.91512	1
2020-04-07	2020-03-24	Withered	2	18	2.762	9.20667	3.35144	1
2020-04-21	2020-03-24	Extant	24	18	2.762	110.48	6.80064	1
2020-04-21	2020-03-24	Withered	2	18	2.762	9.20667	3.35144	1
2020-05-07	2020-03-24	Extant	21	18	2.762	96.6701	6.60984	2
2020-05-07	2020-03-24	Withered	3	18	2.762	13.81	3.8885	2
2020-05-19	2020-03-24	Extant	19	18	2.762	87.4634	6.46701	2
2020-05-19	2020-03-24	Withered	2	18	2.762	9.20667	3.35144	2
2020-06-02	2020-03-24	Extant	16	18	2.762	73.6534	6.22214	3
2020-06-02	2020-03-24	Withered	3	18	2.762	13.81	3.8885	3
2020-06-16	2020-03-24	Extant	8	18	2.762	36.8267	5.24133	3
2020-06-16	2020-03-24	Withered	8	18	2.762	36.8267	5.24133	3
2020-06-30	2020-03-24	Extant	4	18	2.762	18.4133	4.27898	4
2020-06-30	2020-03-24	Withered	4	18	2.762	18.4133	4.27898	4
2020-07-14	2020-03-24	Extant	3	18	2.762	13.81	3.8885	4
2020-07-14	2020-03-24	Withered	1	18	2.762	4.60334	2.48629	4
2020-07-28	2020-03-24	Extant	2	18	2.762	9.20667	3.35144	5
2020-07-28	2020-03-24	Withered	1	18	2.762	4.60334	2.48629	5
2020-08-11	2020-03-24	Extant	2	18	2.762	9.20667	3.35144	5
2020-08-11	2020-03-24	Withered	0	18	2.762	0	0	5
2020-08-25	2020-03-24	Extant	2	18	2.762	9.20667	3.35144	6
2020-08-25	2020-03-24	Withered	0	18	2.762	0	0	6
2020-09-08	2020-03-24	Extant	1	18	2.762	4.60334	2.48629	6
2020-09-08	2020-03-24	Withered	1	18	2.762	4.60334	2.48629	6
2020-09-23	2020-03-24	Extant	1	18	2.762	4.60334	2.48629	7
2020-09-23	2020-03-24	Withered	0	18	2.762	0	0	7
2020-10-06	2020-03-24	Extant	1	18	2.762	4.60334	2.48629	7
2020-10-06	2020-03-24	Withered	0	18	2.762	0	0	7
2020-10-20	2020-03-24	Extant	0	18	2.762	0	0	7
2020-10-20	2020-03-24	Withered	1	18	2.762	4.60334	2.48629	7
2020-04-07	2020-04-07	Extant	30	19	5.66025	268.117	8.07209	0
2020-04-21	2020-04-07	Extant	26	19	5.66025	232.368	7.86646	1
2020-04-21	2020-04-07	Withered	4	19	5.66025	35.7489	5.19963	1
2020-05-07	2020-04-07	Extant	26	19	5.66025	232.368	7.86646	1
2020-05-07	2020-04-07	Withered	0	19	5.66025	0	0	1
2020-05-19	2020-04-07	Extant	25	19	5.66025	223.431	7.81013	2
2020-05-19	2020-04-07	Withered	1	19	5.66025	8.93723	3.31284	2
2020-06-02	2020-04-07	Extant	22	19	5.66025	196.619	7.62658	2
2020-06-02	2020-04-07	Withered	3	19	5.66025	26.8117	4.79762	2
2020-06-16	2020-04-07	Extant	11	19	5.66025	98.3095	6.63386	3
2020-06-16	2020-04-07	Withered	11	19	5.66025	98.3095	6.63386	3
2020-06-30	2020-04-07	Extant	5	19	5.66025	44.6862	5.51369	3
2020-06-30	2020-04-07	Withered	6	19	5.66025	53.6234	5.77145	3
2020-07-14	2020-04-07	Extant	2	19	5.66025	17.8745	4.23836	4
2020-07-14	2020-04-07	Withered	3	19	5.66025	26.8117	4.79762	4
2020-07-28	2020-04-07	Extant	0	19	5.66025	0	0	4
2020-07-28	2020-04-07	Withered	2	19	5.66025	17.8745	4.23836	4
2020-08-11	2020-04-07	Extant	0	19	5.66025	0	0	5
2020-08-11	2020-04-07	Withered	0	19	5.66025	0	0	5
2020-04-21	2020-04-21	Extant	39	23	6.03728	307.114	8.26732	0
2020-05-07	2020-04-21	Extant	37	23	6.03728	291.364	8.19162	1
2020-05-07	2020-04-21	Withered	2	23	6.03728	15.7494	4.06604	1
2020-05-19	2020-04-21	Extant	36	23	6.03728	283.49	8.15223	1
2020-05-19	2020-04-21	Withered	1	23	6.03728	7.87471	3.1497	1
2020-06-02	2020-04-21	Extant	32	23	6.03728	251.991	7.98294	2
2020-06-02	2020-04-21	Withered	4	23	6.03728	31.4989	5.02232	2
2020-06-16	2020-04-21	Extant	18	23	6.03728	141.745	7.15729	2
2020-06-16	2020-04-21	Withered	14	23	6.03728	110.246	6.79761	2
2020-06-30	2020-04-21	Extant	12	23	6.03728	94.4966	6.57738	3
2020-06-30	2020-04-21	Withered	6	23	6.03728	47.2483	5.59241	3
2020-07-14	2020-04-21	Extant	10	23	6.03728	78.7471	6.31736	3
2020-07-14	2020-04-21	Withered	2	23	6.03728	15.7494	4.06604	3
2020-07-28	2020-04-21	Extant	4	23	6.03728	31.4989	5.02232	4
2020-07-28	2020-04-21	Withered	6	23	6.03728	47.2483	5.59241	4
2020-08-11	2020-04-21	Extant	2	23	6.03728	15.7494	4.06604	4
2020-08-11	2020-04-21	Withered	2	23	6.03728	15.7494	4.06604	4
2020-08-25	2020-04-21	Extant	1	23	6.03728	7.87471	3.1497	5
2020-08-25	2020-04-21	Withered	1	23	6.03728	7.87471	3.1497	5
2020-09-08	2020-04-21	Extant	1	23	6.03728	7.87471	3.1497	5
2020-09-08	2020-04-21	Withered	0	23	6.03728	0	0	5
2020-09-23	2020-04-21	Extant	0	23	6.03728	0	0	6
2020-09-23	2020-04-21	Withered	1	23	6.03728	7.87471	3.1497	6
2020-05-07	2020-05-07	Extant	35	20	3.61182	189.62	7.57456	0
2020-05-19	2020-05-07	Extant	32	20	3.61182	173.367	7.44599	1
2020-05-19	2020-05-07	Withered	3	20	3.61182	16.2532	4.10879	1
2020-06-02	2020-05-07	Extant	31	20	3.61182	167.95	7.40045	1
2020-06-02	2020-05-07	Withered	1	20	3.61182	5.41773	2.68206	1
2020-06-16	2020-05-07	Extant	21	20	3.61182	113.772	6.84263	2
2020-06-16	2020-05-07	Withered	10	20	3.61182	54.1773	5.786	2
2020-06-30	2020-05-07	Extant	17	20	3.61182	92.1013	6.54073	2
2020-06-30	2020-05-07	Withered	4	20	3.61182	21.6709	4.50277	2
2020-07-14	2020-05-07	Extant	13	20	3.61182	70.4304	6.15847	3
2020-07-14	2020-05-07	Withered	4	20	3.61182	21.6709	4.50277	3
2020-07-28	2020-05-07	Extant	9	20	3.61182	48.7595	5.6369	3
2020-07-28	2020-05-07	Withered	4	20	3.61182	21.6709	4.50277	3
2020-08-11	2020-05-07	Extant	4	20	3.61182	21.6709	4.50277	4
2020-08-11	2020-05-07	Withered	5	20	3.61182	27.0886	4.81191	4
2020-08-25	2020-05-07	Extant	2	20	3.61182	10.8355	3.56504	4
2020-08-25	2020-05-07	Withered	2	20	3.61182	10.8355	3.56504	4
2020-09-08	2020-05-07	Extant	1	20	3.61182	5.41773	2.68206	5
2020-09-08	2020-05-07	Withered	1	20	3.61182	5.41773	2.68206	5
2020-09-23	2020-05-07	Extant	1	20	3.61182	5.41773	2.68206	5
2020-09-23	2020-05-07	Withered	0	20	3.61182	0	0	5
2020-10-06	2020-05-07	Extant	1	20	3.61182	5.41773	2.68206	6
2020-10-06	2020-05-07	Withered	0	20	3.61182	0	0	6
2020-10-20	2020-05-07	Extant	0	20	3.61182	0	0	6
2020-10-20	2020-05-07	Withered	1	20	3.61182	5.41773	2.68206	6
2020-05-19	2020-05-19	Extant	42	25	6.74983	340.191	8.41444	0
2020-06-02	2020-05-19	Extant	34	25	6.74983	275.393	8.11058	1
2020-06-02	2020-05-19	Withered	8	25	6.74983	64.7983	6.03998	1
2020-06-16	2020-05-19	Extant	27	25	6.74983	218.694	7.77935	1
2020-06-16	2020-05-19	Withered	7	25	6.74983	56.6986	5.85046	1
2020-06-30	2020-05-19	Extant	24	25	6.74983	194.395	7.61025	2
2020-06-30	2020-05-19	Withered	3	25	6.74983	24.2994	4.66103	2
2020-07-14	2020-05-19	Extant	17	25	6.74983	137.696	7.11579	2
2020-07-14	2020-05-19	Withered	7	25	6.74983	56.6986	5.85046	2
2020-07-28	2020-05-19	Extant	9	25	6.74983	72.8981	6.20747	3
2020-07-28	2020-05-19	Withered	8	25	6.74983	64.7983	6.03998	3
2020-08-11	2020-05-19	Extant	6	25	6.74983	48.5988	5.63223	3
2020-08-11	2020-05-19	Withered	3	25	6.74983	24.2994	4.66103	3
2020-08-25	2020-05-19	Extant	5	25	6.74983	40.499	5.375	4
2020-08-25	2020-05-19	Withered	1	25	6.74983	8.09979	3.18583	4
2020-09-08	2020-05-19	Extant	3	25	6.74983	24.2994	4.66103	4
2020-09-08	2020-05-19	Withered	2	25	6.74983	16.1996	4.1043	4
2020-09-23	2020-05-19	Extant	2	25	6.74983	16.1996	4.1043	5
2020-09-23	2020-05-19	Withered	1	25	6.74983	8.09979	3.18583	5
2020-10-06	2020-05-19	Extant	2	25	6.74983	16.1996	4.1043	5
2020-10-06	2020-05-19	Withered	0	25	6.74983	0	0	5
2020-10-20	2020-05-19	Extant	1	25	6.74983	8.09979	3.18583	6
2020-10-20	2020-05-19	Withered	1	25	6.74983	8.09979	3.18583	6
2020-11-02	2020-05-19	Extant	1	25	6.74983	8.09979	3.18583	6
2020-11-02	2020-05-19	Withered	0	25	6.74983	0	0	6
2020-11-17	2020-05-19	Extant	1	25	6.74983	8.09979	3.18583	7
2020-11-17	2020-05-19	Withered	0	25	6.74983	0	0	7
2020-12-01	2020-05-19	Extant	0	25	6.74983	0	0	7
2020-12-01	2020-05-19	Withered	1	25	6.74983	8.09979	3.18583	7
2020-12-15	2020-05-19	Extant	0	25	6.74983	0	0	7
2020-12-15	2020-05-19	Withered	0	25	6.74983	0	0	7
2020-06-02	2020-06-02	Extant	42	23	7.98463	437.419	8.77617	0
2020-06-16	2020-06-02	Extant	35	23	7.98463	364.516	8.51379	1
2020-06-16	2020-06-02	Withered	7	23	7.98463	72.9031	6.20756	1
2020-06-30	2020-06-02	Extant	32	23	7.98463	333.271	8.38488	1
2020-06-30	2020-06-02	Withered	3	23	7.98463	31.2442	5.01097	1
2020-07-14	2020-06-02	Extant	30	23	7.98463	312.442	8.29205	2
2020-07-14	2020-06-02	Withered	2	23	7.98463	20.8295	4.4482	2
2020-07-28	2020-06-02	Extant	25	23	7.98463	260.368	8.02994	2
2020-07-28	2020-06-02	Withered	5	23	7.98463	52.0736	5.72992	2
2020-08-11	2020-06-02	Extant	14	23	7.98463	145.806	7.19777	3
2020-08-11	2020-06-02	Withered	11	23	7.98463	114.562	6.85252	3
2020-08-25	2020-06-02	Extant	9	23	7.98463	93.7326	6.56579	3
2020-08-25	2020-06-02	Withered	5	23	7.98463	52.0736	5.72992	3
2020-09-08	2020-06-02	Extant	4	23	7.98463	41.6589	5.41478	4
2020-09-08	2020-06-02	Withered	5	23	7.98463	52.0736	5.72992	4
2020-09-23	2020-06-02	Extant	2	23	7.98463	20.8295	4.4482	4
2020-09-23	2020-06-02	Withered	2	23	7.98463	20.8295	4.4482	4
2020-10-06	2020-06-02	Extant	2	23	7.98463	20.8295	4.4482	5
2020-10-06	2020-06-02	Withered	0	23	7.98463	0	0	5
2020-10-20	2020-06-02	Extant	1	23	7.98463	10.4147	3.51282	5
2020-10-20	2020-06-02	Withered	1	23	7.98463	10.4147	3.51282	5
2020-11-02	2020-06-02	Extant	1	23	7.98463	10.4147	3.51282	6
2020-11-02	2020-06-02	Withered	0	23	7.98463	0	0	6
2020-11-17	2020-06-02	Extant	1	23	7.98463	10.4147	3.51282	6
2020-11-17	2020-06-02	Withered	0	23	7.98463	0	0	6
2020-12-01	2020-06-02	Extant	1	23	7.98463	10.4147	3.51282	7
2020-12-01	2020-06-02	Withered	0	23	7.98463	0	0	7
2020-12-15	2020-06-02	Extant	1	23	7.98463	10.4147	3.51282	7
2020-12-15	2020-06-02	Withered	0	23	7.98463	0	0	7
2020-12-29	2020-06-02	Extant	1	23	7.98463	10.4147	3.51282	7
2020-12-29	2020-06-02	Withered	0	23	7.98463	0	0	7
2021-01-26	2020-06-02	Extant	0	23	7.98463	0	0	8
2021-01-26	2020-06-02	Withered	1	23	7.98463	10.4147	3.51282	8
2020-06-16	2020-06-16	Extant	44	25	9.7722	515.972	9.01394	0
2020-06-30	2020-06-16	Extant	42	25	9.7722	492.519	8.94696	1
2020-06-30	2020-06-16	Withered	2	25	9.7722	23.4533	4.61196	1
2020-07-14	2020-06-16	Extant	36	25	9.7722	422.159	8.72506	1
2020-07-14	2020-06-16	Withered	6	25	9.7722	70.3598	6.15704	1
2020-07-28	2020-06-16	Extant	22	25	9.7722	257.986	8.01673	2
2020-07-28	2020-06-16	Withered	14	25	9.7722	164.173	7.36783	2
2020-08-11	2020-06-16	Extant	16	25	9.7722	187.626	7.55939	2
2020-08-11	2020-06-16	Withered	6	25	9.7722	70.3598	6.15704	2
2020-08-25	2020-06-16	Extant	10	25	9.7722	117.266	6.8859	3
2020-08-25	2020-06-16	Withered	6	25	9.7722	70.3598	6.15704	3
2020-09-08	2020-06-16	Extant	7	25	9.7722	82.0865	6.37654	3
2020-09-08	2020-06-16	Withered	3	25	9.7722	35.1799	5.17712	3
2020-09-23	2020-06-16	Extant	4	25	9.7722	46.9066	5.58215	4
2020-09-23	2020-06-16	Withered	3	25	9.7722	35.1799	5.17712	4
2020-10-06	2020-06-16	Extant	2	25	9.7722	23.4533	4.61196	4
2020-10-06	2020-06-16	Withered	2	25	9.7722	23.4533	4.61196	4
2020-10-20	2020-06-16	Extant	2	25	9.7722	23.4533	4.61196	5
2020-10-20	2020-06-16	Withered	0	25	9.7722	0	0	5
2020-11-02	2020-06-16	Extant	2	25	9.7722	23.4533	4.61196	5
2020-11-02	2020-06-16	Withered	0	25	9.7722	0	0	5
2020-11-17	2020-06-16	Extant	2	25	9.7722	23.4533	4.61196	6
2020-11-17	2020-06-16	Withered	0	25	9.7722	0	0	6
2020-12-01	2020-06-16	Extant	0	25	9.7722	0	0	6
2020-12-01	2020-06-16	Withered	2	25	9.7722	23.4533	4.61196	6
2020-12-15	2020-06-16	Extant	0	25	9.7722	0	0	7
2020-12-15	2020-06-16	Withered	0	25	9.7722	0	0	7
2020-06-30	2020-06-30	Extant	44	25	13.0704	690.117	9.43279	0
2020-07-14	2020-06-30	Extant	44	25	13.0704	690.117	9.43279	1
2020-07-14	2020-06-30	Withered	0	25	13.0704	0	0	1
2020-07-28	2020-06-30	Extant	34	25	13.0704	533.272	9.06143	1
2020-07-28	2020-06-30	Withered	10	25	13.0704	156.845	7.30236	1
2020-08-11	2020-06-30	Extant	19	25	13.0704	298.005	8.22403	2
2020-08-11	2020-06-30	Withered	15	25	13.0704	235.267	7.88428	2
2020-08-25	2020-06-30	Extant	16	25	13.0704	250.952	7.977	2
2020-08-25	2020-06-30	Withered	3	25	13.0704	47.0534	5.58657	2
2020-09-08	2020-06-30	Extant	12	25	13.0704	188.214	7.56387	3
2020-09-08	2020-06-30	Withered	4	25	13.0704	62.7379	5.99408	3
2020-09-23	2020-06-30	Extant	10	25	13.0704	156.845	7.30236	3
2020-09-23	2020-06-30	Withered	2	25	13.0704	31.369	5.01654	3
2020-10-06	2020-06-30	Extant	7	25	13.0704	109.791	6.7917	4
2020-10-06	2020-06-30	Withered	3	25	13.0704	47.0534	5.58657	4
2020-10-20	2020-06-30	Extant	5	25	13.0704	78.4224	6.31147	4
2020-10-20	2020-06-30	Withered	2	25	13.0704	31.369	5.01654	4
2020-11-02	2020-06-30	Extant	3	25	13.0704	47.0534	5.58657	5
2020-11-02	2020-06-30	Withered	2	25	13.0704	31.369	5.01654	5
2020-11-17	2020-06-30	Extant	1	25	13.0704	15.6845	4.06043	5
2020-11-17	2020-06-30	Withered	2	25	13.0704	31.369	5.01654	5
2020-12-01	2020-06-30	Extant	0	25	13.0704	0	0	6
2020-12-01	2020-06-30	Withered	1	25	13.0704	15.6845	4.06043	6
2020-12-15	2020-06-30	Extant	0	25	13.0704	0	0	6
2020-12-15	2020-06-30	Withered	0	25	13.0704	0	0	6
2020-07-14	2020-07-14	Extant	33	19	10.6538	555.12	9.11925	0
2020-07-28	2020-07-14	Extant	32	19	10.6538	538.298	9.07494	1
2020-07-28	2020-07-14	Withered	1	19	10.6538	16.8218	4.15557	1
2020-08-11	2020-07-14	Extant	23	19	10.6538	386.902	8.59955	1
2020-08-11	2020-07-14	Withered	9	19	10.6538	151.396	7.25168	1
2020-08-25	2020-07-14	Extant	17	19	10.6538	285.971	8.16476	2
2020-08-25	2020-07-14	Withered	6	19	10.6538	100.931	6.67145	2
2020-09-08	2020-07-14	Extant	15	19	10.6538	252.327	7.98486	2
2020-09-08	2020-07-14	Withered	2	19	10.6538	33.6436	5.11452	2
2020-09-23	2020-07-14	Extant	10	19	10.6538	168.218	7.40274	3
2020-09-23	2020-07-14	Withered	5	19	10.6538	84.1091	6.41124	3
2020-10-06	2020-07-14	Extant	8	19	10.6538	134.575	7.08294	3
2020-10-06	2020-07-14	Withered	2	19	10.6538	33.6436	5.11452	3
2020-10-20	2020-07-14	Extant	6	19	10.6538	100.931	6.67145	4
2020-10-20	2020-07-14	Withered	2	19	10.6538	33.6436	5.11452	4
2020-11-02	2020-07-14	Extant	5	19	10.6538	84.1091	6.41124	4
2020-11-02	2020-07-14	Withered	1	19	10.6538	16.8218	4.15557	4
2020-11-17	2020-07-14	Extant	2	19	10.6538	33.6436	5.11452	5
2020-11-17	2020-07-14	Withered	3	19	10.6538	50.4654	5.68553	5
2020-12-01	2020-07-14	Extant	2	19	10.6538	33.6436	5.11452	5
2020-12-01	2020-07-14	Withered	0	19	10.6538	0	0	5
2020-12-15	2020-07-14	Extant	1	19	10.6538	16.8218	4.15557	6
2020-12-15	2020-07-14	Withered	1	19	10.6538	16.8218	4.15557	6
2020-12-29	2020-07-14	Extant	1	19	10.6538	16.8218	4.15557	6
2020-12-29	2020-07-14	Withered	0	19	10.6538	0	0	6
2021-01-26	2020-07-14	Extant	0	19	10.6538	0	0	7
2021-01-26	2020-07-14	Withered	1	19	10.6538	16.8218	4.15557	7
2020-07-28	2020-07-28	Extant	36	20	11.4	615.6	9.26819	0
2020-08-11	2020-07-28	Extant	33	20	11.4	564.3	9.14287	1
2020-08-11	2020-07-28	Withered	3	20	11.4	51.3	5.70874	1
2020-08-25	2020-07-28	Extant	30	20	11.4	513	9.00562	1
2020-08-25	2020-07-28	Withered	3	20	11.4	51.3	5.70874	1
2020-09-08	2020-07-28	Extant	25	20	11.4	427.5	8.74315	2
2020-09-08	2020-07-28	Withered	5	20	11.4	85.5	6.43463	2
2020-09-23	2020-07-28	Extant	21	20	11.4	359.1	8.49225	2
2020-09-23	2020-07-28	Withered	4	20	11.4	68.4	6.11686	2
2020-10-06	2020-07-28	Extant	16	20	11.4	273.6	8.10119	3
2020-10-06	2020-07-28	Withered	5	20	11.4	85.5	6.43463	3
2020-10-20	2020-07-28	Extant	13	20	11.4	222.3	7.80284	3
2020-10-20	2020-07-28	Withered	3	20	11.4	51.3	5.70874	3
2020-11-02	2020-07-28	Extant	10	20	11.4	171	7.42626	4
2020-11-02	2020-07-28	Withered	3	20	11.4	51.3	5.70874	4
2020-11-17	2020-07-28	Extant	7	20	11.4	119.7	6.91528	4
2020-11-17	2020-07-28	Withered	3	20	11.4	51.3	5.70874	4
2020-12-01	2020-07-28	Extant	4	20	11.4	68.4	6.11686	5
2020-12-01	2020-07-28	Withered	3	20	11.4	51.3	5.70874	5
2020-12-15	2020-07-28	Extant	4	20	11.4	68.4	6.11686	5
2020-12-15	2020-07-28	Withered	0	20	11.4	0	0	5
2020-12-29	2020-07-28	Extant	3	20	11.4	51.3	5.70874	6
2020-12-29	2020-07-28	Withered	1	20	11.4	17.1	4.17792	6
2021-01-26	2020-07-28	Extant	0	20	11.4	0	0	7
2021-01-26	2020-07-28	Withered	3	20	11.4	51.3	5.70874	7
2020-08-11	2020-08-11	Extant	40	23	8.17301	426.418	8.7395	0
2020-08-25	2020-08-11	Extant	38	23	8.17301	405.097	8.66568	1
2020-08-25	2020-08-11	Withered	2	23	8.17301	21.3209	4.48032	1
2020-09-08	2020-08-11	Extant	35	23	8.17301	373.116	8.54734	1
2020-09-08	2020-08-11	Withered	3	23	8.17301	31.9813	5.04358	1
2020-09-23	2020-08-11	Extant	31	23	8.17301	330.474	8.37275	2
2020-09-23	2020-08-11	Withered	4	23	8.17301	42.6418	5.44764	2
2020-10-06	2020-08-11	Extant	29	23	8.17301	309.153	8.27684	2
2020-10-06	2020-08-11	Withered	2	23	8.17301	21.3209	4.48032	2
2020-10-20	2020-08-11	Extant	26	23	8.17301	277.172	8.11983	3
2020-10-20	2020-08-11	Withered	3	23	8.17301	31.9813	5.04358	3
2020-11-02	2020-08-11	Extant	21	23	8.17301	223.869	7.81294	3
2020-11-02	2020-08-11	Withered	5	23	8.17301	53.3022	5.76294	3
2020-11-17	2020-08-11	Extant	15	23	8.17301	159.907	7.33008	4
2020-11-17	2020-08-11	Withered	6	23	8.17301	63.9627	6.02154	4
2020-12-01	2020-08-11	Extant	7	23	8.17301	74.6231	6.24076	4
2020-12-01	2020-08-11	Withered	8	23	8.17301	85.2836	6.43101	4
2020-12-15	2020-08-11	Extant	4	23	8.17301	42.6418	5.44764	5
2020-12-15	2020-08-11	Withered	3	23	8.17301	31.9813	5.04358	5
2020-12-29	2020-08-11	Extant	3	23	8.17301	31.9813	5.04358	5
2020-12-29	2020-08-11	Withered	1	23	8.17301	10.6604	3.54355	5
2021-01-26	2020-08-11	Extant	2	23	8.17301	21.3209	4.48032	6
2021-01-26	2020-08-11	Withered	1	23	8.17301	10.6604	3.54355	6
2021-02-09	2020-08-11	Extant	0	23	8.17301	0	0	7
2021-02-09	2020-08-11	Withered	2	23	8.17301	21.3209	4.48032	7
2021-02-22	2020-08-11	Extant	0	23	8.17301	0	0	7
2021-02-22	2020-08-11	Withered	0	23	8.17301	0	0	7
2020-08-25	2020-08-25	Extant	37	21	6.0795	321.345	8.33246	0
2020-09-08	2020-08-25	Extant	33	21	6.0795	286.605	8.16795	1
2020-09-08	2020-08-25	Withered	4	21	6.0795	34.74	5.15947	1
2020-09-23	2020-08-25	Extant	29	21	6.0795	251.865	7.98222	1
2020-09-23	2020-08-25	Withered	4	21	6.0795	34.74	5.15947	1
2020-10-06	2020-08-25	Extant	27	21	6.0795	234.495	7.87955	2
2020-10-06	2020-08-25	Withered	2	21	6.0795	17.37	4.19928	2
2020-10-20	2020-08-25	Extant	25	21	6.0795	217.125	7.76901	2
2020-10-20	2020-08-25	Withered	2	21	6.0795	17.37	4.19928	2
2020-11-02	2020-08-25	Extant	18	21	6.0795	156.33	7.29765	3
2020-11-02	2020-08-25	Withered	7	21	6.0795	60.795	5.94942	3
2020-11-17	2020-08-25	Extant	12	21	6.0795	104.22	6.71727	3
2020-11-17	2020-08-25	Withered	6	21	6.0795	52.11	5.73091	3
2020-12-01	2020-08-25	Extant	10	21	6.0795	86.85	6.45697	4
2020-12-01	2020-08-25	Withered	2	21	6.0795	17.37	4.19928	4
2020-12-15	2020-08-25	Extant	6	21	6.0795	52.11	5.73091	4
2020-12-15	2020-08-25	Withered	4	21	6.0795	34.74	5.15947	4
2020-12-29	2020-08-25	Extant	3	21	6.0795	26.055	4.75782	5
2020-12-29	2020-08-25	Withered	3	21	6.0795	26.055	4.75782	5
2021-01-26	2020-08-25	Extant	2	21	6.0795	17.37	4.19928	6
2021-01-26	2020-08-25	Withered	1	21	6.0795	8.685	3.27575	6
2021-02-09	2020-08-25	Extant	2	21	6.0795	17.37	4.19928	6
2021-02-09	2020-08-25	Withered	0	21	6.0795	0	0	6
2021-02-22	2020-08-25	Extant	1	21	6.0795	8.685	3.27575	7
2021-02-22	2020-08-25	Withered	1	21	6.0795	8.685	3.27575	7
2021-03-09	2020-08-25	Extant	1	21	6.0795	8.685	3.27575	7
2021-03-09	2020-08-25	Withered	0	21	6.0795	0	0	7
2021-03-23	2020-08-25	Extant	1	21	6.0795	8.685	3.27575	7
2021-03-23	2020-08-25	Withered	0	21	6.0795	0	0	7
2021-04-06	2020-08-25	Extant	1	21	6.0795	8.685	3.27575	8
2021-04-06	2020-08-25	Withered	0	21	6.0795	0	0	8
2021-04-20	2020-08-25	Extant	1	21	6.0795	8.685	3.27575	8
2021-04-20	2020-08-25	Withered	0	21	6.0795	0	0	8
[truncated: 667 more rows]

## Sheet: Supplementary Fig4
Leaf_id	Emergence_date	Cluster	Plant_id	Senesece_date	Longevity
1	2017-10-10	non	D024	2018-03-06	147
2	2017-10-24	non	D024	2018-03-20	147
3	2017-11-07	non	D024	2018-03-06	119
4	2017-11-07	non	D024	2018-02-20	105
5	2017-11-21	non	D024	2018-05-01	161
6	2018-01-16	non	D024	2018-05-15	119
7	2018-03-13	GS	D024	2018-05-15	63
8	2018-04-10	GS	D024	2018-08-07	119
9	2018-04-24	GS	D024	2018-08-07	105
10	2018-05-22	GS	D024	2018-10-01	132
11	2018-06-19	GS	D024	2018-07-10	21
12	2018-07-03	GS	D024	2018-10-09	98
13	2018-07-31	GS	D024	2018-11-06	98
14	2018-08-16	GS	D024	2018-09-11	26
15	2018-08-28	GS	D024	2018-09-03	6
16	2017-10-24	non	D026	2018-05-01	189
17	2018-04-24	GS	D026	2018-08-21	119
18	2018-05-08	GS	D026	2018-09-18	133
19	2018-05-22	GS	D026	2018-09-25	126
20	2018-05-22	GS	D026	2018-09-03	104
21	2018-06-05	GS	D026	2018-08-28	84
22	2018-06-05	GS	D026	2018-08-16	72
23	2018-06-19	GS	D026	2019-01-08	203
24	2018-06-19	GS	D026	2018-08-07	49
25	2018-07-03	GS	D026	2018-12-18	168
26	2018-07-17	GS	D026	2018-12-11	147
27	2018-07-17	GS	D026	2018-10-23	98
28	2018-07-31	GS	D026	2018-11-20	112
29	2018-07-31	GS	D026	2018-10-09	70
30	2018-08-16	GS	D026	2019-01-08	145
31	2018-08-16	GS	D026	2018-12-18	124
32	2018-08-28	GS	D026	2019-01-15	140
33	2018-08-28	GS	D026	2019-01-08	133
34	2018-09-11	GS	D026	2019-04-02	203
35	2018-09-11	GS	D026	2018-10-16	35
36	2018-09-25	GS	D026	2019-05-07	224
37	2017-10-10	non	D028	2017-11-07	28
38	2017-10-10	non	D029	2017-12-12	63
39	2017-10-10	non	D029	2017-11-28	49
40	2017-10-24	non	D029	2018-01-24	92
41	2017-10-24	non	D029	2017-12-12	49
42	2017-11-07	non	D029	2018-03-26	139
43	2017-11-07	non	D029	2018-03-20	133
44	2017-11-21	non	D029	2018-04-24	154
45	2017-11-21	non	D029	2018-03-26	125
46	2017-12-05	non	D029	2018-04-17	133
47	2017-12-05	non	D029	2018-02-06	63
48	2017-12-19	non	D029	2018-04-24	126
49	2017-12-19	non	D029	2018-03-26	97
50	2018-01-04	non	D029	2018-04-17	103
51	2018-01-04	non	D029	2018-02-06	33
52	2018-02-13	GS	D029	2018-05-01	77
53	2018-02-13	GS	D029	2018-04-24	70
54	2018-02-27	GS	D029	2018-04-24	56
55	2018-02-27	GS	D029	2018-04-24	56
56	2018-03-13	GS	D029	2018-04-24	42
57	2018-03-13	GS	D029	2018-04-24	42
58	2018-03-26	GS	D029	2018-05-29	64
59	2018-03-26	GS	D029	2018-04-24	29
60	2018-04-10	GS	D029	2018-06-05	56
61	2018-04-10	GS	D029	2018-05-29	49
62	2018-04-24	GS	D029	2018-06-19	56
63	2018-04-24	GS	D029	2018-05-22	28
64	2018-05-08	GS	D029	2018-07-24	77
65	2018-05-08	GS	D029	2018-07-03	56
66	2018-05-22	GS	D029	2018-07-10	49
67	2018-05-22	GS	D029	2018-07-10	49
68	2018-06-05	GS	D029	2018-08-16	72
69	2018-06-05	GS	D029	2018-07-24	49
70	2018-06-19	GS	D029	2018-09-25	98
71	2018-06-19	GS	D029	2018-08-28	70
72	2018-07-03	GS	D029	2018-09-25	84
73	2018-07-03	GS	D029	2018-08-07	35
74	2018-08-16	GS	D029	2018-10-01	46
75	2018-08-28	GS	D029	2018-09-25	28
76	2017-10-10	non	D031	2017-12-19	70
77	2017-10-24	non	D031	2018-01-24	92
78	2018-04-10	GS	D031	2018-05-29	49
79	2018-04-24	GS	D031	2018-06-26	63
80	2018-05-08	GS	D031	2018-06-12	35
81	2018-05-22	GS	D031	2018-07-17	56
82	2018-06-05	GS	D031	2018-07-31	56
83	2018-06-05	GS	D031	2018-07-24	49
84	2018-06-19	GS	D031	2018-07-31	42
85	2018-06-19	GS	D031	2018-07-24	35
86	2018-07-03	GS	D031	2018-10-16	105
87	2018-07-17	GS	D031	2018-10-09	84
88	2018-07-31	GS	D031	2018-10-16	77
89	2018-08-16	GS	D031	2018-11-20	96
90	2018-08-28	GS	D031	2018-11-20	84
91	2018-08-28	GS	D031	2018-11-13	77
92	2018-09-11	GS	D031	2018-12-04	84
93	2018-09-25	GS	D031	2018-10-23	28
94	2018-03-13	GS	D036	2018-07-03	112
95	2018-04-10	GS	D036	2018-07-24	105
96	2018-04-24	GS	D036	2018-07-24	91
97	2018-05-08	GS	D036	2018-08-16	100
98	2018-05-08	GS	D036	2018-07-10	63
99	2018-05-22	GS	D036	2018-09-03	104
100	2018-05-22	GS	D036	2018-08-16	86
101	2018-06-05	GS	D036	2018-08-21	77
102	2018-06-19	GS	D036	2018-09-11	84
103	2018-06-19	GS	D036	2018-09-11	84
104	2018-07-03	GS	D036	2018-11-13	133
105	2018-07-03	GS	D036	2018-10-23	112
106	2018-07-17	GS	D036	2018-10-16	91
107	2018-07-17	GS	D036	2018-10-09	84
108	2018-07-31	GS	D036	2018-11-20	112
109	2018-07-31	GS	D036	2018-10-16	77
110	2018-08-16	GS	D036	2018-11-20	96
111	2018-08-16	GS	D036	2018-08-21	5
112	2018-08-28	GS	D036	2018-12-18	112
113	2018-08-28	GS	D036	2018-09-18	21
114	2018-09-11	GS	D036	2019-02-26	168
115	2018-09-11	GS	D036	2018-10-09	28
116	2018-09-25	GS	D036	2019-05-07	224
117	2018-09-25	GS	D036	2018-10-01	6
118	2017-10-24	non	D038	2018-02-06	105
119	2018-02-27	GS	D038	2018-06-05	98
120	2018-03-26	GS	D038	2018-05-29	64
121	2018-04-10	GS	D038	2018-07-10	91
122	2018-04-24	GS	D038	2018-07-10	77
123	2018-04-24	GS	D038	2018-07-03	70
124	2018-05-08	GS	D038	2018-07-17	70
125	2018-05-08	GS	D038	2018-06-26	49
126	2018-05-22	GS	D038	2018-07-17	56
127	2018-05-22	GS	D038	2018-05-29	7
128	2018-06-05	GS	D038	2018-09-03	90
129	2018-06-05	GS	D038	2018-06-26	21
130	2018-07-03	GS	D038	2018-10-01	90
131	2018-07-03	GS	D038	2018-09-25	84
132	2018-07-17	GS	D038	2018-11-27	133
133	2018-07-17	GS	D038	2018-10-01	76
134	2018-07-31	GS	D038	2018-12-18	140
135	2018-07-31	GS	D038	2018-10-16	77
136	2018-08-16	GS	D038	2018-11-27	103
137	2018-08-16	GS	D038	2018-10-01	46
138	2018-08-28	GS	D038	2018-11-13	77
139	2018-08-28	GS	D038	2018-10-01	34
140	2018-09-11	GS	D038	2018-10-30	49
141	2018-09-11	GS	D038	2018-10-01	20
142	2017-10-10	non	D039	2018-01-30	112
143	2017-11-07	non	D039	2018-02-13	98
144	2017-11-21	non	D039	2018-06-26	217
145	2017-10-24	non	D042	2018-01-04	72
146	2017-11-07	non	D042	2018-01-09	63
147	2017-11-21	non	D042	2017-12-05	14
148	2018-03-26	GS	D042	2018-06-12	78
149	2018-04-10	GS	D042	2018-06-26	77
150	2018-04-24	GS	D042	2018-07-24	91
151	2018-05-08	GS	D042	2018-07-31	84
152	2018-05-22	GS	D042	2018-08-16	86
153	2018-06-05	GS	D042	2018-08-07	63
154	2018-06-05	GS	D042	2018-07-24	49
155	2018-06-19	GS	D042	2018-08-28	70
156	2018-06-19	GS	D042	2018-07-24	35
157	2018-07-03	GS	D042	2018-09-25	84
158	2018-07-03	GS	D042	2018-09-18	77
159	2018-07-17	GS	D042	2018-11-06	112
160	2018-07-17	GS	D042	2018-10-30	105
161	2018-07-31	GS	D042	2018-11-06	98
162	2018-07-31	GS	D042	2018-10-23	84
163	2018-08-16	GS	D042	2018-11-20	96
164	2018-08-16	GS	D042	2018-10-30	75
165	2018-08-28	GS	D042	2018-11-27	91
166	2018-08-28	GS	D042	2018-10-16	49
167	2018-09-11	GS	D042	2019-02-12	154
168	2018-09-11	GS	D042	2018-11-20	70
169	2018-09-25	GS	D042	2019-03-12	168
170	2018-09-25	GS	D042	2018-10-30	35
171	2017-10-10	non	D049	2018-01-04	86
172	2017-10-24	non	D049	2018-03-13	140
173	2017-11-21	non	D049	2018-04-24	154
174	2017-12-19	non	D049	2018-04-24	126
175	2018-01-04	non	D049	2018-04-24	110
176	2018-03-26	GS	D049	2018-05-08	43
177	2018-04-10	GS	D049	2018-06-05	56
178	2018-04-24	GS	D049	2018-06-12	49
179	2018-05-08	GS	D049	2018-05-15	7
180	2018-05-22	GS	D049	2018-07-24	63
181	2018-06-05	GS	D049	2018-07-24	49
182	2018-06-19	GS	D049	2018-07-24	35
183	2018-07-17	GS	D049	2018-10-23	98
184	2018-07-31	GS	D049	2018-10-16	77
185	2018-08-16	GS	D049	2018-10-23	68
186	2018-08-28	GS	D049	2018-10-30	63
187	2018-08-28	GS	D049	2018-10-01	34
188	2018-09-11	GS	D049	2018-12-11	91
189	2018-09-11	GS	D049	2018-11-06	56
190	2018-09-25	GS	D049	2018-11-13	49
191	2017-11-21	non	D051	2018-03-13	112
192	2017-10-10	non	D053	2018-04-17	189
193	2017-10-24	non	D053	2018-01-30	98
194	2017-12-19	non	D053	2018-05-08	140
195	2018-01-16	non	D053	2018-05-29	133
196	2018-03-13	GS	D053	2018-06-12	91
197	2018-04-10	GS	D053	2018-07-24	105
198	2018-04-24	GS	D053	2018-09-18	147
199	2018-05-08	GS	D053	2018-10-01	146
200	2018-05-08	GS	D053	2018-09-18	133
201	2018-05-22	GS	D053	2018-07-24	63
202	2018-06-05	GS	D053	2018-10-09	126
203	2018-06-19	GS	D053	2018-09-11	84
204	2018-07-03	GS	D053	2018-10-01	90
205	2018-07-03	GS	D053	2018-07-17	14
206	2018-07-17	GS	D053	2018-07-31	14
207	2018-07-17	GS	D053	2018-07-24	7
208	2018-07-31	GS	D053	2018-10-30	91
209	2018-07-31	GS	D053	2018-08-28	28
210	2018-08-16	GS	D053	2018-10-01	46
211	2018-08-16	GS	D053	2018-10-01	46
212	2018-08-28	GS	D053	2018-10-09	42
213	2018-08-16	GS	D054	2019-01-15	152
214	2018-08-16	GS	D054	2018-10-30	75
215	2018-08-28	GS	D054	2019-05-07	252
216	2018-08-28	GS	D054	2019-02-19	175
217	2018-09-11	GS	D054	2018-12-18	98
218	2018-09-11	GS	D054	2018-11-27	77
219	2018-09-25	GS	D054	2019-05-14	231
220	2018-09-25	GS	D054	2018-10-01	6
221	2017-10-24	non	D062	2018-05-01	189
222	2017-10-24	non	D062	2018-05-01	189
223	2017-11-07	non	D062	2018-05-22	196
224	2017-11-07	non	D062	2018-04-24	168
225	2017-11-21	non	D062	2018-05-01	161
226	2017-11-21	non	D062	2018-04-03	133
227	2017-12-05	non	D062	2018-05-29	175
228	2017-12-05	non	D062	2018-05-01	147
229	2018-01-04	non	D062	2018-04-24	110
230	2018-02-13	GS	D062	2018-05-22	98
231	2018-02-27	GS	D062	2018-04-24	56
232	2018-03-13	GS	D062	2018-05-22	70
233	2018-03-26	GS	D062	2018-06-26	92
234	2018-03-26	GS	D062	2018-04-17	22
235	2018-04-24	GS	D062	2018-07-31	98
236	2018-04-24	GS	D062	2018-07-24	91
237	2018-05-08	GS	D062	2018-07-31	84
238	2018-05-08	GS	D062	2018-07-31	84
239	2018-05-22	GS	D062	2018-07-31	70
240	2018-05-22	GS	D062	2018-07-03	42
241	2018-06-05	GS	D062	2018-08-21	77
242	2018-06-05	GS	D062	2018-07-24	49
243	2018-06-19	GS	D062	2018-10-01	104
244	2018-06-19	GS	D062	2018-07-31	42
245	2018-07-03	GS	D062	2018-11-20	140
246	2018-07-03	GS	D062	2018-07-31	28
247	2018-07-17	GS	D062	2018-10-01	76
248	2018-07-17	GS	D062	2018-09-25	70
249	2018-07-31	GS	D062	2018-10-30	91
250	2018-07-31	GS	D062	2018-08-16	16
251	2018-08-16	GS	D062	2018-11-13	89
252	2018-08-16	GS	D062	2018-11-13	89
253	2018-08-28	GS	D062	2018-11-06	70
254	2018-08-28	GS	D062	2018-10-01	34
255	2018-09-11	GS	D062	2019-04-09	210
256	2018-09-11	GS	D062	2018-11-13	63
257	2018-09-25	GS	D062	2019-03-20	176
258	2018-09-25	GS	D062	2019-02-26	154
259	2017-10-24	non	D065	2018-04-10	168
260	2017-10-24	non	D065	2018-02-20	119
261	2018-02-13	GS	D065	2018-05-01	77
262	2018-03-26	GS	D065	2018-05-29	64
263	2018-04-10	GS	D065	2018-06-05	56
264	2018-04-24	GS	D065	2018-06-26	63
265	2018-05-08	GS	D065	2018-06-26	49
266	2018-05-22	GS	D065	2018-07-10	49
267	2018-05-22	GS	D065	2018-06-26	35
268	2018-06-05	GS	D065	2018-07-31	56
269	2018-07-03	GS	D065	2018-09-18	77
270	2018-07-17	GS	D065	2018-10-23	98
271	2018-09-11	GS	D065	2018-10-01	20
272	2017-10-10	non	D073	2018-02-27	140
273	2017-10-10	non	D073	2017-12-12	63
274	2017-10-24	non	D073	2018-02-06	105
275	2017-10-24	non	D073	2018-01-16	84
276	2017-11-07	non	D073	2018-03-06	119
277	2017-11-07	non	D073	2018-01-30	84
278	2017-11-21	non	D073	2018-04-03	133
279	2017-11-21	non	D073	2018-02-06	77
280	2017-12-05	non	D073	2018-04-17	133
281	2017-12-05	non	D073	2018-04-03	119
282	2018-01-16	non	D073	2018-04-03	77
283	2018-03-13	GS	D073	2018-04-17	35
284	2018-03-26	GS	D073	2018-06-12	78
285	2018-03-26	GS	D073	2018-05-08	43
286	2018-04-10	GS	D073	2018-05-29	49
287	2018-04-10	GS	D073	2018-05-22	42
288	2018-04-24	GS	D073	2018-05-22	28
289	2018-05-08	GS	D073	2018-06-12	35
290	2018-05-22	GS	D073	2018-05-29	7
291	2018-06-05	GS	D073	2018-07-10	35
292	2018-06-05	GS	D073	2018-07-03	28
293	2018-07-03	GS	D073	2018-07-24	21
294	2018-07-31	GS	D074	2018-10-16	77
295	2018-07-31	GS	D074	2018-08-16	16
296	2018-08-16	GS	D074	2018-11-06	82
297	2018-08-16	GS	D074	2018-08-21	5
298	2018-08-28	GS	D074	2018-11-06	70
299	2018-09-11	GS	D074	2018-11-13	63
300	2018-09-11	GS	D074	2018-11-13	63
301	2018-09-25	GS	D074	2018-12-04	70
302	2018-09-25	GS	D074	2018-11-13	49
303	2017-10-10	non	D077	2018-01-09	91
304	2017-10-10	non	D077	2018-01-04	86
305	2017-10-24	non	D077	2018-01-09	77
306	2017-10-24	non	D077	2018-01-09	77
307	2017-11-07	non	D077	2018-01-24	78
308	2017-11-07	non	D077	2018-01-24	78
309	2017-11-21	non	D077	2018-04-24	154
310	2017-11-21	non	D077	2018-02-20	91
311	2017-12-05	non	D077	2018-04-17	133
312	2017-12-05	non	D077	2018-03-13	98
313	2018-01-04	non	D077	2018-04-24	110
314	2018-01-04	non	D077	2018-04-24	110
315	2018-02-13	GS	D077	2018-05-01	77
316	2018-02-13	GS	D077	2018-05-01	77
317	2018-02-27	GS	D077	2018-05-01	63
318	2018-02-27	GS	D077	2018-05-01	63
319	2018-03-13	GS	D077	2018-05-15	63
320	2018-03-13	GS	D077	2018-04-24	42
321	2018-03-26	GS	D077	2018-05-22	57
322	2018-03-26	GS	D077	2018-05-15	50
323	2018-04-10	GS	D077	2018-07-03	84
324	2018-04-24	GS	D077	2018-05-22	28
325	2018-04-24	GS	D077	2018-05-15	21
326	2018-05-08	GS	D077	2018-06-19	42
327	2018-05-08	GS	D077	2018-05-15	7
328	2018-05-22	GS	D077	2018-07-10	49
329	2018-05-22	GS	D077	2018-06-26	35
330	2018-06-05	GS	D077	2018-07-17	42
331	2018-06-05	GS	D077	2018-07-17	42
332	2018-06-19	GS	D077	2018-08-21	63
333	2018-06-19	GS	D077	2018-07-17	28
334	2018-07-03	GS	D077	2018-09-03	62
335	2018-07-17	GS	D077	2018-10-01	76
336	2018-07-31	GS	D077	2018-10-01	62
337	2018-07-31	GS	D077	2018-09-18	49
338	2018-08-16	GS	D077	2018-10-16	61
339	2018-08-28	GS	D077	2018-11-13	77
340	2018-08-28	GS	D077	2018-11-06	70
341	2018-09-11	GS	D077	2018-11-27	77
342	2018-09-25	GS	D077	2018-11-27	63
343	2017-10-24	non	D078	2017-11-07	14
344	2017-11-07	non	D078	2018-04-17	161
345	2017-11-07	non	D078	2018-04-03	147
346	2017-11-21	non	D078	2018-04-24	154
347	2017-11-21	non	D078	2018-04-24	154
348	2017-12-05	non	D078	2018-05-15	161
349	2018-01-04	non	D078	2018-04-24	110
350	2018-02-27	GS	D078	2018-05-01	63
351	2018-03-13	GS	D078	2018-07-17	126
352	2018-03-26	GS	D078	2018-07-17	113
353	2018-04-24	GS	D078	2018-07-17	84
354	2018-04-24	GS	D078	2018-07-03	70
355	2018-05-08	GS	D078	2018-07-10	63
356	2018-05-08	GS	D078	2018-06-19	42
357	2018-05-22	GS	D078	2018-09-03	104
358	2018-05-22	GS	D078	2018-06-19	28
359	2018-06-05	GS	D078	2018-10-01	118
360	2018-06-05	GS	D078	2018-07-10	35
361	2018-06-19	GS	D078	2018-09-25	98
362	2018-06-19	GS	D078	2018-07-10	21
363	2018-07-03	GS	D078	2018-10-01	90
364	2018-07-03	GS	D078	2018-09-11	70
365	2018-07-17	GS	D078	2018-10-30	105
366	2018-07-17	GS	D078	2018-09-25	70
367	2018-07-31	GS	D078	2018-09-18	49
368	2018-07-31	GS	D078	2018-09-11	42
369	2018-08-16	GS	D078	2018-11-13	89
370	2018-08-16	GS	D078	2018-10-23	68
371	2018-08-28	GS	D078	2018-11-13	77
372	2018-08-28	GS	D078	2018-10-23	56
373	2018-09-11	GS	D078	2019-01-29	140
374	2018-09-11	GS	D078	2018-11-06	56
375	2018-09-25	GS	D078	2019-02-05	133
376	2018-09-25	GS	D078	2018-12-04	70
377	2017-10-10	non	D086	2018-02-20	133
378	2017-10-10	non	D086	2017-11-07	28
379	2017-10-24	non	D086	2018-04-17	175
380	2017-10-24	non	D086	2018-02-20	119
381	2017-11-07	non	D086	2018-04-17	161
382	2017-11-07	non	D086	2018-02-27	112
383	2017-11-21	non	D086	2018-05-01	161
384	2017-11-21	non	D086	2018-04-24	154
385	2017-12-05	non	D086	2018-05-01	147
386	2017-12-05	non	D086	2018-04-10	126
387	2017-12-19	non	D086	2018-05-01	133
388	2017-12-19	non	D086	2018-05-01	133
389	2018-01-04	non	D086	2018-04-24	110
390	2018-01-04	non	D086	2018-04-24	110
391	2018-02-13	GS	D086	2018-05-01	77
392	2018-02-27	GS	D086	2018-05-01	63
393	2018-03-13	GS	D086	2018-05-15	63
394	2018-03-13	GS	D086	2018-05-08	56
395	2018-03-26	GS	D086	2018-06-19	85
396	2018-03-26	GS	D086	2018-05-08	43
397	2018-04-10	GS	D086	2018-06-19	70
398	2018-04-10	GS	D086	2018-06-12	63
399	2018-04-24	GS	D086	2018-07-31	98
400	2018-04-24	GS	D086	2018-07-31	98
401	2018-05-08	GS	D086	2018-07-24	77
402	2018-05-08	GS	D086	2018-07-24	77
403	2018-05-22	GS	D086	2018-07-24	63
404	2018-05-22	GS	D086	2018-07-17	56
405	2018-06-05	GS	D086	2018-07-31	56
406	2018-06-05	GS	D086	2018-06-12	7
407	2018-06-19	GS	D086	2018-09-03	76
408	2018-06-19	GS	D086	2018-08-21	63
409	2018-07-03	GS	D086	2018-11-13	133
410	2018-07-03	GS	D086	2018-10-30	119
411	2018-07-17	GS	D086	2018-11-27	133
412	2018-07-17	GS	D086	2018-09-03	48
413	2018-07-31	GS	D086	2018-10-30	91
414	2018-07-31	GS	D086	2018-10-01	62
415	2018-08-16	GS	D086	2018-12-04	110
416	2018-08-28	GS	D086	2018-12-04	98
417	2018-09-11	GS	D086	2018-10-16	35
418	2017-10-10	non	D087	2018-02-06	119
419	2017-10-10	non	D087	2018-01-30	112
420	2017-10-24	non	D087	2018-02-27	126
421	2017-11-07	non	D087	2018-03-20	133
422	2017-11-07	non	D087	2018-01-04	58
423	2017-11-21	non	D087	2018-04-24	154
424	2017-12-05	non	D087	2018-05-01	147
425	2017-12-05	non	D087	2018-04-24	140
426	2018-02-13	GS	D087	2018-05-01	77
427	2018-02-27	GS	D087	2018-04-24	56
428	2018-03-13	GS	D087	2018-05-08	56
429	2018-03-13	GS	D087	2018-05-08	56
430	2018-04-10	GS	D087	2018-06-26	77
431	2018-04-10	GS	D087	2018-05-29	49
432	2018-04-24	GS	D087	2018-08-07	105
433	2018-04-24	GS	D087	2018-07-10	77
434	2018-05-08	GS	D087	2018-07-24	77
435	2018-05-08	GS	D087	2018-05-29	21
436	2018-05-22	GS	D087	2018-07-17	56
437	2018-06-05	GS	D087	2018-07-31	56
438	2018-06-05	GS	D087	2018-07-24	49
439	2018-06-19	GS	D087	2018-08-16	58
440	2018-06-19	GS	D087	2018-08-07	49
441	2018-07-03	GS	D087	2018-10-16	105
442	2018-07-03	GS	D087	2018-08-16	44
443	2018-07-17	GS	D087	2018-11-20	126
444	2018-07-17	GS	D087	2018-10-09	84
445	2018-07-31	GS	D087	2018-09-25	56
446	2018-07-31	GS	D087	2018-09-18	49
447	2018-08-16	GS	D087	2018-11-20	96
448	2018-08-16	GS	D087	2018-09-25	40
449	2018-08-28	GS	D087	2018-10-01	34
450	2018-08-28	GS	D087	2018-09-25	28
451	2018-09-11	GS	D087	2018-10-30	49
452	2018-09-25	GS	D087	2019-01-08	105
453	2017-12-19	non	D088	2018-04-03	105
454	2017-12-19	non	D088	2018-03-06	77
455	2018-01-16	non	D088	2018-03-26	69
456	2018-03-13	GS	D088	2018-05-22	70
457	2018-04-10	GS	D088	2018-07-03	84
458	2018-04-24	GS	D088	2018-06-26	63
459	2018-05-08	GS	D088	2018-07-10	63
460	2018-05-08	GS	D088	2018-07-03	56
461	2018-05-22	GS	D088	2018-07-24	63
462	2018-05-22	GS	D088	2018-07-03	42
463	2018-06-05	GS	D088	2018-07-24	49
464	2018-06-05	GS	D088	2018-07-03	28
465	2018-06-19	GS	D088	2018-08-16	58
466	2018-06-19	GS	D088	2018-07-17	28
467	2018-07-03	GS	D088	2018-08-28	56
468	2018-07-03	GS	D088	2018-08-16	44
469	2018-07-17	GS	D088	2018-09-25	70
470	2018-07-17	GS	D088	2018-09-18	63
471	2018-07-31	GS	D088	2018-10-09	70
472	2018-08-16	GS	D088	2018-11-06	82
473	2018-08-16	GS	D088	2018-10-09	54
474	2018-08-28	GS	D088	2018-10-09	42
475	2018-09-11	GS	D088	2018-11-13	63
476	2017-10-10	non	D090	2017-12-25	76
477	2017-11-07	non	D090	2018-03-06	119
478	2017-11-21	non	D090	2018-04-10	140
479	2017-12-05	non	D090	2018-04-24	140
480	2018-01-04	non	D090	2018-04-10	96
481	2018-02-13	GS	D090	2018-05-01	77
482	2018-02-27	GS	D090	2018-04-17	49
483	2018-03-13	GS	D090	2018-04-24	42
484	2018-03-26	GS	D090	2018-05-29	64
485	2018-04-10	GS	D090	2018-06-19	70
486	2018-04-24	GS	D090	2018-07-10	77
487	2018-05-08	GS	D090	2018-07-31	84
488	2018-05-08	GS	D090	2018-07-17	70
489	2018-05-22	GS	D090	2018-07-24	63
490	2018-05-22	GS	D090	2018-07-24	63
491	2018-06-05	GS	D090	2018-07-31	56
492	2018-06-05	GS	D090	2018-06-12	7
493	2018-06-19	GS	D090	2018-10-01	104
494	2018-06-19	GS	D090	2018-08-16	58
495	2018-07-03	GS	D090	2018-09-11	70
496	2018-07-03	GS	D090	2018-08-07	35
497	2018-07-17	GS	D090	2018-09-25	70
498	2018-07-17	GS	D090	2018-09-03	48
499	2018-07-31	GS	D090	2018-10-30	91
500	2018-07-31	GS	D090	2018-10-01	62
501	2018-08-16	GS	D090	2018-11-06	82
502	2018-08-28	GS	D090	2018-11-06	70
503	2018-08-28	GS	D090	2018-10-30	63
504	2018-09-11	GS	D090	2018-11-20	70
505	2018-09-11	GS	D090	2018-11-13	63
506	2018-09-25	GS	D090	2018-11-20	56
507	2018-09-25	GS	D090	2018-11-20	56
508	2017-10-24	non	D091	2017-11-28	35
509	2017-11-07	non	D091	2018-02-13	98
510	2017-11-21	non	D091	2018-04-03	133
511	2017-11-21	non	D091	2018-02-06	77
512	2017-12-05	non	D091	2018-04-17	133
513	2017-12-19	non	D091	2018-04-17	119
514	2017-12-19	non	D091	2018-03-20	91
515	2018-01-04	non	D091	2018-04-17	103
516	2018-02-13	GS	D091	2018-03-20	35
517	2018-03-26	GS	D091	2018-04-17	22
518	2018-04-10	GS	D091	2018-04-17	7
519	2018-05-08	GS	D091	2018-07-10	63
520	2018-05-08	GS	D091	2018-06-26	49
521	2018-05-22	GS	D091	2018-09-11	112
522	2018-05-22	GS	D091	2018-06-05	14
523	2018-06-05	GS	D091	2018-09-25	112
524	2018-06-05	GS	D091	2018-07-17	42
525	2018-06-19	GS	D091	2018-08-21	63
526	2018-06-19	GS	D091	2018-07-17	28
527	2018-07-03	GS	D091	2018-09-03	62
528	2018-07-03	GS	D091	2018-07-17	14
529	2018-07-17	GS	D091	2018-10-16	91
530	2018-07-17	GS	D091	2018-08-21	35
531	2018-07-31	GS	D091	2018-11-06	98
532	2018-07-31	GS	D091	2018-10-23	84
533	2018-08-16	GS	D091	2018-10-23	68
534	2018-08-16	GS	D091	2018-10-16	61
535	2018-08-28	GS	D091	2018-11-20	84
536	2018-08-28	GS	D091	2018-10-30	63
537	2018-09-11	GS	D091	2018-11-27	77
538	2018-09-11	GS	D091	2018-11-06	56
539	2018-09-25	GS	D091	2018-11-27	63
540	2018-09-25	GS	D091	2018-10-16	21
541	2017-10-10	non	D092	2018-01-04	86
542	2017-10-24	non	D092	2017-12-05	42
543	2017-11-21	non	D092	2018-03-13	112
544	2017-12-19	non	D092	2018-03-26	97
545	2018-02-13	GS	D092	2018-03-26	41
546	2018-02-27	GS	D092	2018-04-24	56
547	2018-04-10	GS	D092	2018-05-29	49
548	2018-04-24	GS	D092	2018-05-29	35
549	2018-05-08	GS	D092	2018-06-05	28
550	2018-05-08	GS	D092	2018-05-29	21
551	2018-05-22	GS	D092	2018-06-26	35
552	2018-05-22	GS	D092	2018-06-26	35
553	2018-06-05	GS	D092	2018-07-24	49
554	2018-06-05	GS	D092	2018-06-26	21
555	2018-07-03	GS	D092	2018-09-25	84
556	2018-07-17	GS	D092	2018-07-24	7
557	2018-08-16	GS	D092	2018-10-09	54
558	2018-08-28	GS	D092	2018-10-30	63
559	2018-09-11	GS	D092	2018-10-16	35
560	2018-09-25	GS	D092	2018-11-06	42
561	2017-10-10	non	D099	2017-12-05	56
562	2017-10-24	non	D099	2018-01-30	98
563	2017-10-24	non	D099	2018-01-30	98
564	2017-11-07	non	D099	2018-03-20	133
565	2017-11-07	non	D099	2018-01-09	63
566	2017-11-21	non	D099	2018-04-24	154
567	2017-12-05	non	D099	2018-04-24	140
568	2017-12-05	non	D099	2018-01-09	35
569	2017-12-19	non	D099	2018-04-24	126
570	2018-01-04	non	D099	2018-05-01	117
571	2018-02-13	GS	D099	2018-05-01	77
572	2018-02-27	GS	D099	2018-06-19	112
573	2018-02-27	GS	D099	2018-05-15	77
574	2018-03-13	GS	D099	2018-05-29	77
575	2018-03-26	GS	D099	2018-06-26	92
576	2018-03-26	GS	D099	2018-06-19	85
577	2018-04-10	GS	D099	2018-06-26	77
578	2018-04-24	GS	D099	2018-07-03	70
579	2018-04-24	GS	D099	2018-06-19	56
580	2018-05-08	GS	D099	2018-08-07	91
581	2018-05-08	GS	D099	2018-07-24	77
582	2018-05-22	GS	D099	2018-08-07	77
583	2018-05-22	GS	D099	2018-07-24	63
584	2018-06-05	GS	D099	2018-08-21	77
585	2018-06-05	GS	D099	2018-08-07	63
586	2018-06-19	GS	D099	2018-08-28	70
587	2018-06-19	GS	D099	2018-08-28	70
588	2018-07-03	GS	D099	2018-09-18	77
589	2018-07-03	GS	D099	2018-09-11	70
590	2018-07-17	GS	D099	2018-10-01	76
591	2018-07-17	GS	D099	2018-08-21	35
592	2018-07-31	GS	D099	2018-09-11	42
593	2018-08-16	GS	D099	2018-10-23	68
594	2018-08-16	GS	D099	2018-10-09	54
595	2018-08-28	GS	D099	2018-11-13	77
596	2018-08-28	GS	D099	2018-09-11	14
597	2018-09-11	GS	D099	2018-12-11	91
598	2018-09-11	GS	D099	2018-11-20	70
599	2018-09-25	GS	D099	2018-10-01	6
600	2017-10-10	non	D103	2017-10-24	14
601	2017-10-24	non	D103	2017-11-28	35
602	2017-11-07	non	D103	2018-03-06	119
603	2017-11-07	non	D103	2017-12-19	42
604	2017-11-21	non	D103	2018-04-03	133
605	2017-12-05	non	D103	2018-04-17	133
606	2017-12-05	non	D103	2018-04-17	133
607	2017-12-19	non	D103	2018-04-10	112
608	2018-01-16	non	D103	2018-04-17	91
609	2018-02-13	GS	D103	2018-04-17	63
610	2018-03-13	GS	D103	2018-04-17	35
611	2018-03-26	GS	D103	2018-05-15	50
612	2018-04-10	GS	D103	2018-05-22	42
613	2018-04-10	GS	D103	2018-05-22	42
614	2018-04-24	GS	D103	2018-05-01	7
615	2018-05-08	GS	D103	2018-05-22	14
616	2018-05-22	GS	D103	2018-07-03	42
617	2018-05-22	GS	D103	2018-06-19	28
618	2018-06-05	GS	D103	2018-07-10	35
619	2018-06-05	GS	D103	2018-06-19	14
620	2018-07-03	GS	D103	2018-07-10	7
621	2018-07-17	GS	D103	2018-07-24	7
622	2018-07-31	GS	D103	2018-09-25	56
623	2018-08-16	GS	D103	2018-10-01	46
624	2018-08-28	GS	D103	2018-09-03	6
625	2017-10-10	non	D114	2018-02-06	119
626	2017-10-10	non	D114	2017-12-12	63
627	2017-10-24	non	D114	2018-03-06	133
628	2017-10-24	non	D114	2018-01-30	98
629	2017-11-07	non	D114	2018-02-06	91
630	2017-11-07	non	D114	2017-12-05	28
631	2017-11-21	non	D114	2018-03-06	105
632	2017-12-05	non	D114	2018-04-24	140
633	2017-12-05	non	D114	2018-03-26	111
634	2017-12-19	non	D114	2018-04-10	112
635	2017-12-19	non	D114	2018-03-26	97
636	2018-01-04	non	D114	2018-06-12	159
637	2018-01-04	non	D114	2018-04-03	89
638	2018-01-16	non	D114	2018-04-24	98
639	2018-02-27	GS	D114	2018-05-15	77
640	2018-02-27	GS	D114	2018-04-10	42
641	2018-03-13	GS	D114	2018-05-01	49
642	2018-03-13	GS	D114	2018-04-17	35
643	2018-03-26	GS	D114	2018-05-22	57
644	2018-03-26	GS	D114	2018-04-17	22
645	2018-04-10	GS	D114	2018-05-29	49
646	2018-04-10	GS	D114	2018-04-17	7
647	2018-04-24	GS	D114	2018-07-03	70
648	2018-04-24	GS	D114	2018-05-01	7
649	2018-05-08	GS	D114	2018-07-31	84
650	2018-05-08	GS	D114	2018-07-10	63
651	2018-05-22	GS	D114	2018-08-16	86
652	2018-05-22	GS	D114	2018-08-07	77
653	2018-06-05	GS	D114	2018-09-18	105
654	2018-06-05	GS	D114	2018-07-10	35
655	2018-06-19	GS	D114	2018-08-28	70
656	2018-06-19	GS	D114	2018-08-21	63
657	2018-07-03	GS	D114	2018-10-09	98
658	2018-07-03	GS	D114	2018-09-25	84
659	2018-07-17	GS	D114	2018-10-23	98
660	2018-07-17	GS	D114	2018-08-28	42
661	2018-07-31	GS	D114	2018-11-20	112
662	2018-07-31	GS	D114	2018-11-13	105
663	2018-08-16	GS	D114	2018-12-18	124
664	2018-08-16	GS	D114	2018-11-06	82
665	2018-08-28	GS	D114	2018-11-27	91
666	2018-08-28	GS	D114	2018-10-30	63
667	2018-09-11	GS	D114	2018-11-06	56
668	2018-09-11	GS	D114	2018-10-30	49
669	2018-09-25	GS	D114	2018-11-06	42
670	2018-09-25	GS	D114	2018-10-09	14
671	2017-10-10	non	D116	2017-12-25	76
672	2017-10-24	non	D116	2018-02-13	112
673	2017-11-21	non	D116	2018-04-24	154
674	2017-11-21	non	D116	2018-04-17	147
675	2017-12-05	non	D116	2018-04-24	140
676	2017-12-19	non	D116	2018-05-22	154
677	2018-01-04	non	D116	2018-04-24	110
678	2018-02-13	GS	D116	2018-05-01	77
679	2018-02-27	GS	D116	2018-06-12	105
680	2018-03-13	GS	D116	2018-05-15	63
681	2018-03-26	GS	D116	2018-04-17	22
682	2018-04-10	GS	D116	2018-06-26	77
683	2018-04-10	GS	D116	2018-06-19	70
684	2018-04-24	GS	D116	2018-07-24	91
685	2018-04-24	GS	D116	2018-07-03	70
686	2018-05-08	GS	D116	2018-07-17	70
687	2018-05-08	GS	D116	2018-05-29	21
688	2018-05-22	GS	D116	2018-07-24	63
689	2018-05-22	GS	D116	2018-07-10	49
690	2018-06-05	GS	D116	2018-09-03	90
691	2018-06-05	GS	D116	2018-08-16	72
692	2018-06-19	GS	D116	2018-09-03	76
693	2018-06-19	GS	D116	2018-07-10	21
694	2018-07-03	GS	D116	2018-09-18	77
695	2018-07-03	GS	D116	2018-09-03	62
696	2018-07-17	GS	D116	2018-10-23	98
697	2018-07-17	GS	D116	2018-10-01	76
698	2018-07-31	GS	D116	2018-10-01	62
699	2018-07-31	GS	D116	2018-08-21	21
700	2018-08-16	GS	D116	2018-10-16	61
701	2018-08-16	GS	D116	2018-10-01	46
702	2018-08-28	GS	D116	2018-11-20	84
703	2018-08-28	GS	D116	2018-10-23	56
704	2018-09-11	GS	D116	2018-10-16	35
705	2018-09-11	GS	D116	2018-09-25	14
706	2018-09-25	GS	D116	2019-01-04	101
707	2018-09-25	GS	D116	2018-12-04	70
708	2017-10-10	non	D117	2017-12-12	63
709	2017-10-24	non	D117	2017-10-31	7
710	2018-02-27	GS	D130	2018-03-26	27
711	2018-03-13	GS	D130	2018-04-17	35
712	2018-03-26	GS	D130	2018-05-01	36
713	2018-04-10	GS	D130	2018-06-12	63
714	2018-04-10	GS	D130	2018-05-29	49
715	2018-04-24	GS	D130	2018-05-01	7
716	2018-05-08	GS	D130	2018-05-22	14
717	2018-05-22	GS	D130	2018-07-17	56
718	2018-06-05	GS	D130	2018-07-03	28
719	2018-06-19	GS	D130	2018-08-16	58
720	2018-07-03	GS	D130	2018-09-18	77
721	2018-07-03	GS	D130	2018-08-21	49
722	2018-07-17	GS	D130	2018-10-16	91
723	2018-07-17	GS	D130	2018-08-16	30
724	2018-07-31	GS	D130	2018-10-30	91
725	2018-07-31	GS	D130	2018-10-16	77
726	2018-08-16	GS	D130	2018-11-20	96
727	2018-08-16	GS	D130	2018-11-06	82
728	2018-08-28	GS	D130	2018-12-04	98
729	2018-08-28	GS	D130	2018-11-13	77
730	2018-09-11	GS	D130	2018-11-20	70
731	2018-09-11	GS	D130	2018-11-13	63
732	2018-09-25	GS	D130	2018-11-13	49
733	2017-10-10	non	D132	2018-01-09	91
734	2017-10-10	non	D132	2018-01-04	86
735	2017-10-24	non	D132	2017-12-12	49
736	2017-10-24	non	D132	2017-11-28	35
737	2017-11-07	non	D132	2018-04-24	168
738	2017-11-07	non	D132	2017-12-12	35
739	2017-11-21	non	D132	2018-05-01	161
740	2017-11-21	non	D132	2018-03-06	105
741	2017-12-05	non	D132	2018-05-01	147
742	2017-12-05	non	D132	2018-04-24	140
743	2017-12-19	non	D132	2018-04-24	126
744	2017-12-19	non	D132	2018-04-24	126
745	2018-01-04	non	D132	2018-04-24	110
746	2018-01-04	non	D132	2018-04-24	110
747	2018-01-16	non	D132	2018-05-01	105
748	2018-02-13	GS	D132	2018-05-01	77
749	2018-02-27	GS	D132	2018-05-01	63
750	2018-02-27	GS	D132	2018-04-24	56
751	2018-03-13	GS	D132	2018-05-22	70
752	2018-03-13	GS	D132	2018-05-15	63
753	2018-03-26	GS	D132	2018-05-15	50
754	2018-04-10	GS	D132	2018-05-22	42
755	2018-04-10	GS	D132	2018-04-24	14
756	2018-04-24	GS	D132	2018-07-10	77
757	2018-04-24	GS	D132	2018-07-03	70
758	2018-05-08	GS	D132	2018-08-07	91
759	2018-05-08	GS	D132	2018-07-10	63
760	2018-05-22	GS	D132	2018-07-24	63
761	2018-05-22	GS	D132	2018-07-17	56
762	2018-06-05	GS	D132	2018-08-28	84
763	2018-06-05	GS	D132	2018-08-21	77
764	2018-06-19	GS	D132	2018-07-31	42
765	2018-06-19	GS	D132	2018-07-10	21
766	2018-07-03	GS	D132	2018-09-18	77
767	2018-07-03	GS	D132	2018-09-03	62
768	2018-07-17	GS	D132	2018-11-06	112
769	2018-07-17	GS	D132	2018-08-16	30
770	2018-07-31	GS	D132	2018-10-23	84
771	2018-07-31	GS	D132	2018-10-09	70
772	2018-08-16	GS	D132	2018-11-13	89
773	2018-08-16	GS	D132	2018-11-13	89
774	2018-08-28	GS	D132	2018-11-20	84
775	2018-08-28	GS	D132	2018-11-20	84
776	2018-09-11	GS	D132	2019-02-05	147
777	2018-09-11	GS	D132	2018-10-01	20
778	2018-09-25	GS	D132	2019-03-05	161
779	2018-09-25	GS	D132	2018-10-01	6
780	2017-10-10	non	D134	2017-11-13	34
781	2017-11-07	non	D134	2018-01-30	84
782	2017-11-21	non	D134	2018-01-30	70
783	2018-01-04	non	D134	2018-02-27	54
784	2018-01-16	non	D134	2018-02-20	35
785	2018-02-13	GS	D134	2018-02-20	7
786	2018-02-27	GS	D134	2018-04-17	49
787	2018-03-13	GS	D134	2018-04-17	35
788	2018-03-26	GS	D134	2018-05-15	50
789	2018-04-10	GS	D134	2018-05-22	42
790	2018-04-24	GS	D134	2018-06-12	49
791	2018-05-08	GS	D134	2018-06-26	49
792	2018-05-08	GS	D134	2018-06-19	42
793	2018-05-22	GS	D134	2018-07-17	56
794	2018-05-22	GS	D134	2018-07-03	42
795	2018-06-05	GS	D134	2018-07-17	42
796	2018-06-05	GS	D134	2018-07-17	42
797	2018-06-19	GS	D134	2018-08-21	63
798	2018-06-19	GS	D134	2018-07-17	28
799	2018-07-03	GS	D134	2018-07-17	14
800	2018-07-03	GS	D134	2018-07-10	7
801	2018-07-17	GS	D134	2018-08-21	35
802	2018-07-17	GS	D134	2018-08-16	30
803	2018-07-31	GS	D134	2018-09-25	56
804	2018-07-31	GS	D134	2018-09-18	49
805	2018-08-16	GS	D134	2018-10-09	54
806	2018-08-16	GS	D134	2018-10-01	46
807	2018-08-28	GS	D134	2018-10-09	42
808	2018-08-28	GS	D134	2018-10-09	42
809	2018-09-11	GS	D134	2018-11-06	56
810	2018-09-11	GS	D134	2018-10-30	49
811	2018-09-25	GS	D134	2018-11-27	63
812	2018-09-25	GS	D134	2018-11-20	56
813	2017-10-10	non	D184	2018-02-13	126
814	2017-10-10	non	D184	2018-02-13	126
815	2017-10-24	non	D184	2018-03-06	133
816	2017-11-07	non	D184	2018-04-24	168
817	2017-11-07	non	D184	2018-03-20	133
818	2017-11-21	non	D184	2018-04-24	154
819	2017-11-21	non	D184	2018-04-17	147
820	2017-12-05	non	D184	2018-05-01	147
821	2017-12-19	non	D184	2018-03-13	84
822	2018-01-04	non	D184	2018-04-24	110
823	2018-01-04	non	D184	2018-04-24	110
824	2018-02-27	GS	D184	2018-05-15	77
825	2018-02-27	GS	D184	2018-03-26	27
826	2018-03-13	GS	D184	2018-05-22	70
827	2018-03-26	GS	D184	2018-05-08	43
828	2018-04-10	GS	D184	2018-05-15	35
829	2018-04-10	GS	D184	2018-04-24	14
830	2018-04-24	GS	D184	2018-07-03	70
831	2018-04-24	GS	D184	2018-06-26	63
832	2018-05-08	GS	D184	2018-08-16	100
833	2018-05-08	GS	D184	2018-07-31	84
834	2018-05-22	GS	D184	2018-08-16	86
835	2018-05-22	GS	D184	2018-07-10	49
836	2018-06-05	GS	D184	2018-08-28	84
837	2018-06-05	GS	D184	2018-08-07	63
838	2018-06-19	GS	D184	2018-09-11	84
839	2018-06-19	GS	D184	2018-09-03	76
840	2018-07-03	GS	D184	2018-09-18	77
841	2018-07-03	GS	D184	2018-09-18	77
842	2018-07-17	GS	D184	2018-10-09	84
843	2018-07-17	GS	D184	2018-09-25	70
844	2018-07-31	GS	D184	2018-10-23	84
845	2018-07-31	GS	D184	2018-09-25	56
846	2018-08-16	GS	D184	2018-10-23	68
847	2018-08-16	GS	D184	2018-09-18	33
848	2018-08-28	GS	D184	2018-11-27	91
849	2018-08-28	GS	D184	2018-09-18	21
850	2018-09-11	GS	D184	2018-12-25	105
851	2018-09-11	GS	D184	2018-09-18	7
852	2018-09-25	GS	D184	2019-02-05	133
853	2018-09-25	GS	D184	2019-01-08	105
854	2018-03-13	GS	D188	2018-04-03	21
855	2018-04-10	GS	D188	2018-05-15	35
856	2018-04-24	GS	D188	2018-06-12	49
857	2018-05-22	GS	D188	2018-07-17	56
858	2018-05-22	GS	D188	2018-07-03	42
859	2018-06-05	GS	D188	2018-07-10	35
860	2018-06-19	GS	D188	2018-08-16	58
861	2018-07-03	GS	D188	2018-09-18	77
862	2018-07-03	GS	D188	2018-08-28	56
863	2018-07-17	GS	D188	2018-10-01	76
864	2018-07-17	GS	D188	2018-09-18	63
865	2018-07-31	GS	D188	2018-10-09	70
866	2018-08-16	GS	D188	2018-08-28	12
867	2018-08-28	GS	D188	2018-10-30	63
868	2018-09-25	GS	D188	2018-12-04	70
869	2018-09-25	GS	D188	2018-11-20	56
870	2018-10-09	OW	E012	2019-05-14	217
871	2018-10-23	OW	E012	2019-05-28	217
872	2018-11-06	OW	E012	2019-06-03	209
873	2018-11-20	OW	E012	2019-05-21	182
874	2018-12-04	OW	E012	2019-05-28	175
875	2019-01-04	OW	E012	2019-05-28	144
876	2019-02-12	OW	E012	2019-05-28	105
877	2019-02-26	GS	E012	2019-07-30	154
878	2019-03-12	GS	E012	2019-09-03	175
879	2019-03-26	GS	E012	2019-08-27	154
880	2019-06-18	GS	E012	2019-08-27	70
881	2019-06-18	GS	E012	2019-07-23	35
882	2019-07-02	GS	E012	2019-07-23	21
883	2019-07-16	GS	E012	2019-11-26	133
884	2019-07-30	GS	E012	2019-12-18	141
885	2019-08-16	GS	E012	2019-12-24	130
886	2019-09-10	GS	E012	2020-01-07	119
887	2019-09-24	GS	E012	2020-02-10	139
888	2018-10-09	OW	E017	2018-12-11	63
889	2018-10-23	OW	E017	2019-03-05	133
890	2018-11-06	OW	E017	2019-03-05	119
891	2018-11-20	OW	E017	2019-03-12	112
892	2018-12-18	OW	E017	2019-04-30	133
893	2019-01-29	OW	E017	2019-05-07	98
894	2019-02-12	OW	E017	2019-05-14	91
895	2019-02-26	GS	E017	2019-05-14	77
896	2019-03-12	GS	E017	2019-05-14	63
897	2019-03-26	GS	E017	2019-05-14	49
898	2019-04-09	GS	E017	2019-06-10	62
899	2019-04-23	GS	E017	2019-04-30	7
900	2019-05-07	GS	E017	2019-06-25	49
901	2019-05-07	GS	E017	2019-05-28	21
902	2019-05-21	GS	E017	2019-06-25	35
903	2019-07-02	GS	E017	2019-09-17	77
904	2019-07-02	GS	E017	2019-07-30	28
905	2019-07-16	GS	E017	2019-10-01	77
906	2019-07-30	GS	E017	2019-08-06	7
907	2019-09-10	GS	E017	2019-10-22	42
908	2018-10-09	OW	E027	2019-05-28	231
909	2018-10-09	OW	E027	2019-05-14	217
910	2018-10-23	OW	E027	2019-06-10	230
911	2018-10-23	OW	E027	2019-05-14	203
912	2018-11-06	OW	E027	2019-05-21	196
913	2018-11-06	OW	E027	2019-04-30	175
914	2018-11-20	OW	E027	2019-04-23	154
915	2018-11-20	OW	E027	2019-01-08	49
916	2018-12-04	OW	E027	2019-04-30	147
917	2018-12-04	OW	E027	2018-12-18	14
918	2018-12-18	OW	E027	2019-07-23	217
919	2019-01-04	OW	E027	2019-06-18	165
920	2019-01-04	OW	E027	2019-06-18	165
921	2019-01-15	OW	E027	2019-04-30	105
922	2019-02-12	OW	E027	2019-07-09	147
923	2019-02-12	OW	E027	2019-07-09	147
924	2019-03-12	GS	E027	2019-08-16	157
925	2019-03-12	GS	E027	2019-04-02	21
926	2019-03-26	GS	E027	2019-09-17	175
927	2019-03-26	GS	E027	2019-04-09	14
928	2019-04-09	GS	E027	2019-09-03	147
929	2019-04-23	GS	E027	2019-05-07	14
930	2019-04-23	GS	E027	2019-04-30	7
931	2019-05-07	GS	E027	2019-10-15	161
932	2019-05-07	GS	E027	2019-09-03	119
933	2019-05-21	GS	E027	2019-09-03	105
934	2019-05-21	GS	E027	2019-09-03	105
935	2019-06-03	GS	E027	2019-12-24	204
936	2019-06-03	GS	E027	2019-11-05	155
937	2019-06-18	GS	E027	2019-09-24	98
938	2019-06-18	GS	E027	2019-09-24	98
939	2019-07-02	GS	E027	2019-07-16	14
940	2019-07-16	GS	E027	2019-10-08	84
941	2019-07-16	GS	E027	2019-10-01	77
942	2019-07-30	GS	E027	2020-01-20	174
943	2019-08-16	GS	E027	2020-01-07	144
944	2019-08-16	GS	E027	2019-11-05	81
945	2019-08-27	GS	E027	2019-10-29	63
946	2019-08-27	GS	E027	2019-09-17	21
947	2019-09-10	GS	E027	2020-02-04	147
948	2019-09-10	GS	E027	2019-11-05	56
949	2019-09-24	GS	E027	2020-01-14	112
950	2019-09-24	GS	E027	2019-11-26	63
951	2018-10-09	OW	E033	2019-01-29	112
952	2018-10-23	OW	E033	2019-02-05	105
953	2018-11-06	OW	E033	2019-02-05	91
954	2018-11-20	OW	E033	2018-12-11	21
955	2018-12-04	OW	E033	2018-12-25	21
956	2019-01-04	OW	E033	2019-04-30	116
957	2019-01-29	OW	E033	2019-04-30	91
958	2019-02-12	OW	E033	2019-04-23	70
959	2019-03-12	GS	E033	2019-05-14	63
960	2019-04-09	GS	E033	2019-05-14	35
961	2019-05-07	GS	E033	2019-08-06	91
962	2019-05-21	GS	E033	2019-08-16	87
963	2019-05-21	GS	E033	2019-08-06	77
964	2019-06-03	GS	E033	2019-08-27	85
965	2019-06-03	GS	E033	2019-08-16	74
966	2019-06-18	GS	E033	2019-09-17	91
967	2019-06-18	GS	E033	2019-08-16	59
968	2019-07-02	GS	E033	2019-09-24	84
969	2019-07-02	GS	E033	2019-09-03	63
970	2019-07-16	GS	E033	2019-10-01	77
971	2019-07-16	GS	E033	2019-09-17	63
972	2019-07-30	GS	E033	2019-11-12	105
973	2019-07-30	GS	E033	2019-10-15	77
974	2019-08-16	GS	E033	2019-10-01	46
975	2019-08-16	GS	E033	2019-10-01	46
976	2019-08-27	GS	E033	2019-11-26	91
977	2019-08-27	GS	E033	2019-10-15	49
978	2019-09-10	GS	E033	2019-11-26	77
979	2019-09-10	GS	E033	2019-11-05	56
980	2019-09-24	GS	E033	2019-12-24	91
981	2019-09-24	GS	E033	2019-12-18	85
982	2018-10-09	OW	E040	2018-12-25	77
983	2018-10-23	OW	E040	2018-12-18	56
984	2018-12-04	OW	E040	2019-04-30	147
985	2019-01-04	OW	E040	2019-04-30	116
986	2019-01-29	OW	E040	2019-05-14	105
987	2019-01-29	OW	E040	2019-05-14	105
988	2019-02-26	GS	E040	2019-05-07	70
989	2019-02-26	GS	E040	2019-05-07	70
990	2019-03-12	GS	E040	2019-05-28	77
991	2019-03-12	GS	E040	2019-05-21	70
992	2019-03-26	GS	E040	2019-06-10	76
993	2019-03-26	GS	E040	2019-05-21	56
994	2019-04-09	GS	E040	2019-06-10	62
995	2019-04-09	GS	E040	2019-05-07	28
996	2019-04-23	GS	E040	2019-06-25	63
997	2019-05-07	GS	E040	2019-09-24	140
998	2019-05-07	GS	E040	2019-06-10	34
999	2019-05-21	GS	E040	2019-06-25	35
1000	2019-05-21	GS	E040	2019-06-18	28
1001	2019-06-03	GS	E040	2019-07-16	43
1002	2019-06-03	GS	E040	2019-06-18	15
1003	2019-06-18	GS	E040	2019-09-03	77
1004	2019-06-18	GS	E040	2019-07-16	28
1005	2019-07-16	GS	E040	2019-09-03	49
1006	2019-08-27	GS	E040	2019-10-29	63
1007	2019-08-27	GS	E040	2019-09-03	7
1008	2019-09-10	GS	E040	2019-11-19	70
1009	2019-09-24	GS	E040	2019-12-18	85
1010	2019-09-24	GS	E040	2019-10-29	35
1011	2018-10-09	OW	E044	2019-05-14	217
1012	2018-10-09	OW	E044	2019-03-20	162
1013	2018-10-23	OW	E044	2019-04-30	189
1014	2018-10-23	OW	E044	2019-04-23	182
1015	2018-11-06	OW	E044	2019-05-14	189
1016	2018-11-06	OW	E044	2019-05-14	189
1017	2018-11-20	OW	E044	2019-05-14	175
1018	2018-11-20	OW	E044	2019-04-16	147
1019	2018-12-04	OW	E044	2019-05-28	175
1020	2018-12-04	OW	E044	2019-05-14	161
1021	2018-12-18	OW	E044	2019-05-14	147
1022	2018-12-18	OW	E044	2019-05-14	147
1023	2019-01-15	OW	E044	2019-05-14	119
1024	2019-01-29	OW	E044	2019-05-21	112
1025	2019-01-29	OW	E044	2019-05-14	105
1026	2019-02-12	OW	E044	2019-06-03	111
1027	2019-02-12	OW	E044	2019-05-14	91
1028	2019-02-26	GS	E044	2019-07-16	140
1029	2019-02-26	GS	E044	2019-05-21	84
1030	2019-03-12	GS	E044	2019-06-10	90
1031	2019-03-12	GS	E044	2019-05-28	77
1032	2019-03-26	GS	E044	2019-08-16	143
1033	2019-04-23	GS	E044	2019-06-18	56
1034	2019-04-23	GS	E044	2019-04-30	7
1035	2019-05-07	GS	E044	2019-08-06	91
1036	2019-05-07	GS	E044	2019-05-21	14
1037	2019-05-21	GS	E044	2019-07-02	42
1038	2019-05-21	GS	E044	2019-06-25	35
1039	2019-06-03	GS	E044	2019-08-16	74
1040	2019-06-03	GS	E044	2019-07-23	50
1041	2019-06-18	GS	E044	2019-09-03	77
1042	2019-06-18	GS	E044	2019-07-23	35
1043	2019-07-02	GS	E044	2019-09-03	63
1044	2019-07-02	GS	E044	2019-08-06	35
1045	2019-07-16	GS	E044	2019-09-24	70
1046	2019-07-16	GS	E044	2019-09-17	63
1047	2019-07-30	GS	E044	2019-10-15	77
1048	2019-07-30	GS	E044	2019-08-16	17
1049	2019-08-16	GS	E044	2019-10-01	46
1050	2019-08-16	GS	E044	2019-09-24	39
1051	2019-08-27	GS	E044	2019-11-12	77
1052	2019-08-27	GS	E044	2019-10-01	35
1053	2019-09-10	GS	E044	2019-12-10	91
1054	2019-09-10	GS	E044	2019-12-10	91
1055	2019-09-24	GS	E044	2019-12-30	97
1056	2019-09-24	GS	E044	2019-12-18	85
1057	2018-10-09	OW	E045	2019-04-30	203
1058	2018-10-23	OW	E045	2019-05-14	203
1059	2018-11-06	OW	E045	2019-01-22	77
1060	2018-11-20	OW	E045	2019-05-14	175
1061	2018-12-04	OW	E045	2019-05-14	161
1062	2018-12-18	OW	E045	2019-05-14	147
1063	2019-01-04	OW	E045	2019-05-28	144
1064	2019-01-15	OW	E045	2019-05-14	119
1065	2019-02-12	OW	E045	2019-05-14	91
1066	2019-02-26	GS	E045	2019-05-21	84
1067	2019-03-12	GS	E045	2019-05-28	77
1068	2019-03-12	GS	E045	2019-05-14	63
1069	2019-03-26	GS	E045	2019-07-02	98
1070	2019-03-26	GS	E045	2019-05-21	56
1071	2019-04-09	GS	E045	2019-06-10	62
1072	2019-04-09	GS	E045	2019-06-03	55
1073	2019-04-23	GS	E045	2019-07-23	91
1074	2019-04-23	GS	E045	2019-05-14	21
1075	2019-05-07	GS	E045	2019-06-10	34
1076	2019-05-07	GS	E045	2019-05-28	21
1077	2019-05-21	GS	E045	2019-06-25	35
1078	2019-05-21	GS	E045	2019-06-10	20
1079	2019-06-03	GS	E045	2019-07-16	43
1080	2019-06-03	GS	E045	2019-06-10	7
1081	2019-06-18	GS	E045	2019-08-16	59
1082	2019-06-18	GS	E045	2019-07-16	28
1083	2019-07-02	GS	E045	2019-09-17	77
1084	2019-07-02	GS	E045	2019-07-30	28
1085	2019-07-16	GS	E045	2019-10-22	98
1086	2019-07-16	GS	E045	2019-10-22	98
1087	2019-07-30	GS	E045	2019-11-12	105
1088	2019-07-30	GS	E045	2019-10-29	91
1089	2019-08-16	GS	E045	2019-12-03	109
1090	2019-08-16	GS	E045	2019-10-15	60
1091	2019-08-27	GS	E045	2019-11-19	84
1092	2019-08-27	GS	E045	2019-11-19	84
1093	2019-09-10	GS	E045	2019-11-26	77
1094	2019-09-10	GS	E045	2019-11-19	70
1095	2019-09-24	GS	E045	2019-11-26	63
1096	2019-09-24	GS	E045	2019-11-19	56
1097	2018-10-09	OW	E047	2019-03-05	147
1098	2018-10-23	OW	E047	2019-06-03	223
1099	2018-11-06	OW	E047	2019-05-14	189
1100	2018-11-20	OW	E047	2019-04-16	147
1101	2018-12-04	OW	E047	2019-04-30	147
1102	2019-03-12	GS	E047	2019-05-21	70
1103	2019-03-26	GS	E047	2019-05-14	49
1104	2019-05-07	GS	E047	2019-06-25	49
1105	2019-05-21	GS	E047	2019-07-23	63
1106	2019-05-21	GS	E047	2019-07-02	42
1107	2019-06-03	GS	E047	2019-07-16	43
1108	2019-06-18	GS	E047	2019-08-16	59
1109	2018-10-09	OW	E050	2019-04-30	203
1110	2018-10-23	OW	E050	2019-04-30	189
1111	2018-10-23	OW	E050	2019-04-30	189
1112	2018-11-06	OW	E050	2019-05-07	182
1113	2018-11-06	OW	E050	2019-05-07	182
1114	2018-11-20	OW	E050	2019-05-07	168
1115	2018-12-04	OW	E050	2019-04-30	147
1116	2018-12-18	OW	E050	2019-05-07	140
1117	2019-01-15	OW	E050	2019-05-14	119
1118	2019-01-29	OW	E050	2019-04-23	84
1119	2019-02-12	OW	E050	2019-05-07	84
1120	2019-02-26	GS	E050	2019-05-07	70
1121	2019-02-26	GS	E050	2019-05-07	70
1122	2019-03-12	GS	E050	2019-05-21	70
1123	2019-03-12	GS	E050	2019-05-07	56
1124	2019-03-26	GS	E050	2019-06-18	84
1125	2019-03-26	GS	E050	2019-05-14	49
1126	2019-04-09	GS	E050	2019-05-14	35
1127	2019-04-09	GS	E050	2019-05-14	35
1128	2019-04-23	GS	E050	2019-08-16	115
1129	2019-04-23	GS	E050	2019-04-30	7
1130	2019-05-07	GS	E050	2019-08-16	101
1131	2019-05-07	GS	E050	2019-07-30	84
1132	2019-05-21	GS	E050	2019-08-27	98
1133	2019-05-21	GS	E050	2019-07-30	70
1134	2019-06-03	GS	E050	2019-09-10	99
1135	2019-06-03	GS	E050	2019-08-16	74
1136	2019-06-18	GS	E050	2019-09-17	91
1137	2019-06-18	GS	E050	2019-07-23	35
1138	2019-07-02	GS	E050	2019-09-24	84
1139	2019-07-02	GS	E050	2019-09-17	77
1140	2019-07-16	GS	E050	2019-10-01	77
1141	2019-07-16	GS	E050	2019-10-01	77
1142	2019-07-30	GS	E050	2019-10-29	91
1143	2019-07-30	GS	E050	2019-10-01	63
1144	2019-08-16	GS	E050	2019-11-19	95
1145	2019-08-16	GS	E050	2019-09-24	39
1146	2019-08-27	GS	E050	2019-10-08	42
1147	2019-09-10	GS	E050	2020-01-07	119
1148	2019-09-10	GS	E050	2019-10-29	49
1149	2019-09-24	GS	E050	2020-01-20	118
1150	2019-09-24	GS	E050	2019-11-05	42
1151	2018-10-09	OW	E057	2019-04-16	189
1152	2018-11-06	OW	E057	2019-04-16	161
1153	2018-11-20	OW	E057	2019-05-21	182
1154	2018-12-04	OW	E057	2019-05-28	175
1155	2018-12-18	OW	E057	2019-04-16	119
1156	2019-02-12	OW	E057	2019-06-03	111
1157	2019-02-26	GS	E057	2019-05-07	70
1158	2019-03-12	GS	E057	2019-05-07	56
1159	2019-03-26	GS	E057	2019-05-07	42
1160	2019-04-09	GS	E057	2019-05-07	28
1161	2019-04-23	GS	E057	2019-04-30	7
1162	2019-05-07	GS	E057	2019-07-02	56
1163	2019-05-21	GS	E057	2019-07-02	42
1164	2019-05-21	GS	E057	2019-06-18	28
1165	2019-06-03	GS	E057	2019-07-02	29
1166	2019-06-18	GS	E057	2019-07-30	42
1167	2019-06-18	GS	E057	2019-07-02	14
1168	2018-10-09	OW	E058	2019-04-23	196
1169	2018-10-23	OW	E058	2019-04-30	189
1170	2018-11-20	OW	E058	2019-05-28	189
1171	2018-12-18	OW	E058	2019-06-10	174
1172	2019-03-26	GS	E058	2019-05-28	63
1173	2019-04-23	GS	E058	2019-04-30	7
1174	2019-06-18	GS	E058	2019-08-16	59
1175	2019-07-30	GS	E058	2019-10-15	77
1176	2018-10-09	OW	E059	2019-06-25	259
1177	2018-10-23	OW	E059	2019-06-03	223
1178	2018-10-23	OW	E059	2019-05-28	217
1179	2018-11-06	OW	E059	2019-06-25	231
1180	2018-11-06	OW	E059	2019-06-03	209
1181	2018-11-20	OW	E059	2019-06-18	210
1182	2018-11-20	OW	E059	2019-05-14	175
1183	2018-12-04	OW	E059	2019-05-28	175
1184	2018-12-04	OW	E059	2019-05-14	161
1185	2018-12-18	OW	E059	2019-05-28	161
1186	2018-12-18	OW	E059	2019-05-07	140
1187	2019-01-04	OW	E059	2019-06-25	172
1188	2019-01-04	OW	E059	2019-05-14	130
1189	2019-01-29	OW	E059	2019-05-07	98
1190	2019-02-12	OW	E059	2019-07-16	154
1191	2019-02-12	OW	E059	2019-04-30	77
1192	2019-03-12	GS	E059	2019-07-16	126
1193	2019-03-12	GS	E059	2019-06-25	105
1194	2019-03-26	GS	E059	2019-10-29	217
1195	2019-03-26	GS	E059	2019-07-23	119
1196	2019-04-09	GS	E059	2019-07-02	84
1197	2019-04-09	GS	E059	2019-06-18	70
1198	2019-04-23	GS	E059	2019-07-02	70
1199	2019-04-23	GS	E059	2019-04-30	7
1200	2019-05-07	GS	E059	2019-07-23	77
1201	2019-05-07	GS	E059	2019-06-10	34
1202	2019-05-21	GS	E059	2019-06-10	20
1203	2019-05-21	GS	E059	2019-06-10	20
1204	2019-06-03	GS	E059	2019-06-10	7
1205	2019-06-03	GS	E059	2019-06-10	7
1206	2019-06-18	GS	E059	2019-07-23	35
1207	2019-06-18	GS	E059	2019-07-02	14
1208	2019-07-02	GS	E059	2019-11-05	126
1209	2019-07-02	GS	E059	2019-08-06	35
1210	2019-09-24	GS	E059	2019-10-29	35
1211	2018-10-09	OW	E065	2019-02-12	126
1212	2018-10-09	OW	E065	2019-01-22	105
1213	2018-10-23	OW	E065	2019-05-07	196
1214	2018-11-06	OW	E065	2019-05-14	189
1215	2018-11-06	OW	E065	2019-05-07	182
1216	2018-12-04	OW	E065	2019-05-14	161
1217	2018-12-04	OW	E065	2019-05-14	161
1218	2018-12-18	OW	E065	2019-05-14	147
1219	2019-01-04	OW	E065	2019-05-14	130
1220	2019-01-15	OW	E065	2019-04-30	105
1221	2019-01-29	OW	E065	2019-05-14	105
1222	2019-02-12	OW	E065	2019-05-14	91
1223	2019-02-12	OW	E065	2019-05-07	84
1224	2019-02-26	GS	E065	2019-05-28	91
1225	2019-02-26	GS	E065	2019-05-14	77
1226	2019-03-12	GS	E065	2019-05-28	77
1227	2019-03-12	GS	E065	2019-05-14	63
1228	2019-03-26	GS	E065	2019-05-28	63
1229	2019-04-09	GS	E065	2019-06-03	55
1230	2019-04-09	GS	E065	2019-06-03	55
1231	2019-04-23	GS	E065	2019-07-09	77
1232	2019-04-23	GS	E065	2019-06-03	41
1233	2019-05-07	GS	E065	2019-08-06	91
1234	2019-05-07	GS	E065	2019-07-16	70
1235	2019-05-21	GS	E065	2019-07-16	56
1236	2019-05-21	GS	E065	2019-06-03	13
1237	2019-06-03	GS	E065	2019-07-23	50
1238	2019-06-03	GS	E065	2019-07-09	36
1239	2019-06-18	GS	E065	2019-08-06	49
1240	2019-06-18	GS	E065	2019-07-02	14
1241	2019-07-02	GS	E065	2019-10-01	91
1242	2019-07-02	GS	E065	2019-08-16	45
1243	2019-07-30	GS	E065	2019-09-17	49
1244	2019-05-07	GS	E070	2019-06-25	49
1245	2019-05-21	GS	E070	2019-06-25	35
1246	2019-06-03	GS	E070	2019-07-16	43
1247	2019-06-03	GS	E070	2019-06-25	22
1248	2019-06-18	GS	E070	2019-08-06	49
1249	2019-06-18	GS	E070	2019-07-09	21
1250	2019-07-02	GS	E070	2019-10-01	91
1251	2019-07-02	GS	E070	2019-09-03	63
1252	2019-07-16	GS	E070	2019-09-24	70
1253	2019-07-16	GS	E070	2019-09-24	70
1254	2019-07-30	GS	E070	2019-10-15	77
1255	2019-07-30	GS	E070	2019-08-16	17
1256	2019-08-16	GS	E070	2019-10-29	74
1257	2019-08-16	GS	E070	2019-09-10	25
1258	2019-08-27	GS	E070	2019-11-05	70
1259	2019-08-27	GS	E070	2019-09-10	14
1260	2019-09-10	GS	E070	2019-12-03	84
1261	2019-09-10	GS	E070	2019-11-19	70
1262	2019-09-24	GS	E070	2019-12-18	85
1263	2019-09-24	GS	E070	2019-12-03	70
1264	2018-10-09	OW	E080	2019-04-30	203
1265	2018-10-09	OW	E080	2018-12-25	77
1266	2018-10-23	OW	E080	2019-05-14	203
1267	2018-11-06	OW	E080	2019-05-14	189
1268	2018-11-06	OW	E080	2019-05-07	182
1269	2018-11-20	OW	E080	2019-05-14	175
1270	2018-12-04	OW	E080	2019-05-14	161
1271	2018-12-04	OW	E080	2019-05-07	154
1272	2018-12-18	OW	E080	2019-05-14	147
1273	2019-01-04	OW	E080	2019-05-14	130
1274	2019-01-15	OW	E080	2019-05-14	119
1275	2019-01-29	OW	E080	2019-05-21	112
1276	2019-01-29	OW	E080	2019-05-21	112
1277	2019-02-12	OW	E080	2019-05-21	98
1278	2019-02-26	GS	E080	2019-05-21	84
1279	2019-02-26	GS	E080	2019-05-21	84
1280	2019-03-12	GS	E080	2019-06-03	83
1281	2019-03-12	GS	E080	2019-05-21	70
1282	2019-03-26	GS	E080	2019-06-10	76
1283	2019-03-26	GS	E080	2019-05-21	56
1284	2019-04-09	GS	E080	2019-07-09	91
1285	2019-04-09	GS	E080	2019-06-18	70
1286	2019-04-23	GS	E080	2019-06-18	56
1287	2019-04-23	GS	E080	2019-05-21	28
1288	2019-05-07	GS	E080	2019-06-18	42
1289	2019-05-07	GS	E080	2019-06-10	34
1290	2019-05-21	GS	E080	2019-07-02	42
1291	2019-05-21	GS	E080	2019-06-18	28
1292	2019-06-03	GS	E080	2019-08-16	74
1293	2019-06-03	GS	E080	2019-08-06	64
1294	2019-06-18	GS	E080	2019-08-06	49
1295	2019-06-18	GS	E080	2019-07-09	21
1296	2019-07-02	GS	E080	2019-08-20	49
1297	2019-07-02	GS	E080	2019-08-20	49
1298	2019-07-16	GS	E080	2019-10-22	98
1299	2019-07-16	GS	E080	2019-09-03	49
1300	2019-07-30	GS	E080	2019-11-19	112
1301	2019-07-30	GS	E080	2019-09-24	56
1302	2019-08-16	GS	E080	2019-11-19	95
1303	2019-08-16	GS	E080	2019-10-15	60
1304	2019-08-27	GS	E080	2019-11-19	84
1305	2019-08-27	GS	E080	2019-09-24	28
1306	2019-09-10	GS	E080	2019-12-03	84
1307	2019-09-10	GS	E080	2019-10-29	49
1308	2019-09-24	GS	E080	2019-12-03	70
1309	2019-09-24	GS	E080	2019-10-29	35
1310	2019-07-02	GS	E081	2019-10-15	105
1311	2019-07-02	GS	E081	2019-09-03	63
1312	2019-07-16	GS	E081	2019-10-29	105
1313	2019-07-16	GS	E081	2019-10-22	98
1314	2019-07-30	GS	E081	2019-12-03	126
1315	2019-07-30	GS	E081	2019-12-03	126
1316	2019-08-16	GS	E081	2019-10-29	74
1317	2019-08-27	GS	E081	2019-12-24	119
1318	2019-08-27	GS	E081	2019-11-12	77
1319	2019-09-10	GS	E081	2019-12-18	99
1320	2019-09-10	GS	E081	2019-12-10	91
1321	2019-09-24	GS	E081	2020-01-20	118
1322	2019-09-24	GS	E081	2019-12-30	97
1323	2018-10-09	OW	E093	2019-04-30	203
1324	2018-10-09	OW	E093	2019-04-16	189
1325	2018-10-23	OW	E093	2019-05-14	203
1326	2018-11-06	OW	E093	2019-05-14	189
1327	2018-11-06	OW	E093	2019-05-14	189
1328	2018-11-20	OW	E093	2019-05-14	175
1329	2018-12-04	OW	E093	2019-05-14	161
1330	2018-12-18	OW	E093	2019-05-14	147
1331	2019-01-04	OW	E093	2019-05-14	130
1332	2019-01-15	OW	E093	2019-05-14	119
1333	2019-01-29	OW	E093	2019-05-14	105
1334	2019-02-12	OW	E093	2019-05-14	91
1335	2019-02-26	GS	E093	2019-05-14	77
1336	2019-03-12	GS	E093	2019-05-21	70
1337	2019-03-26	GS	E093	2019-05-28	63
1338	2019-03-26	GS	E093	2019-05-14	49
1339	2019-04-09	GS	E093	2019-07-09	91
1340	2019-04-09	GS	E093	2019-05-21	42
1341	2019-04-23	GS	E093	2019-07-23	91
1342	2019-04-23	GS	E093	2019-05-21	28
1343	2019-05-07	GS	E093	2019-06-25	49
1344	2019-05-07	GS	E093	2019-06-10	34
1345	2019-05-21	GS	E093	2019-08-06	77
1346	2019-05-21	GS	E093	2019-06-25	35
1347	2019-06-03	GS	E093	2019-07-23	50
1348	2019-06-03	GS	E093	2019-06-25	22
1349	2019-06-18	GS	E093	2019-08-06	49
1350	2019-06-18	GS	E093	2019-07-16	28
1351	2019-07-02	GS	E093	2019-09-17	77
1352	2019-07-02	GS	E093	2019-07-30	28
1353	2019-07-16	GS	E093	2019-10-15	91
1354	2019-07-16	GS	E093	2019-10-08	84
1355	2019-07-30	GS	E093	2019-11-12	105
1356	2019-07-30	GS	E093	2019-10-01	63
1357	2019-08-16	GS	E093	2019-10-29	74
1358	2019-08-16	GS	E093	2019-10-22	67
1359	2019-09-24	GS	E093	2019-12-18	85
1360	2019-09-24	GS	E093	2019-12-18	85
1361	2018-10-09	OW	E095	2019-04-23	196
1362	2018-10-23	OW	E095	2019-04-09	168
1363	2019-03-12	GS	E095	2019-05-21	70
1364	2019-03-26	GS	E095	2019-06-25	91
1365	2019-04-23	GS	E095	2019-06-25	63
1366	2019-04-23	GS	E095	2019-05-07	14
1367	2019-05-07	GS	E095	2019-06-25	49
1368	2019-05-07	GS	E095	2019-06-25	49
1369	2019-05-21	GS	E095	2019-06-25	35
1370	2018-10-09	OW	E097	2019-02-12	126
1371	2018-10-23	OW	E097	2019-03-05	133
1372	2018-11-06	OW	E097	2019-05-07	182
1373	2018-11-20	OW	E097	2019-05-07	168
1374	2018-12-04	OW	E097	2019-05-07	154
1375	2018-12-18	OW	E097	2019-05-07	140
1376	2019-01-04	OW	E097	2019-01-22	18
1377	2019-01-15	OW	E097	2019-05-07	112
1378	2019-01-29	OW	E097	2019-04-23	84
1379	2019-03-12	GS	E097	2019-05-14	63
1380	2019-03-26	GS	E097	2019-05-21	56
1381	2019-04-09	GS	E097	2019-06-25	77
1382	2019-04-09	GS	E097	2019-06-10	62
1383	2019-04-23	GS	E097	2019-06-25	63
1384	2019-04-23	GS	E097	2019-04-30	7
1385	2019-05-07	GS	E097	2019-07-09	63
1386	2019-05-07	GS	E097	2019-06-18	42
1387	2019-05-21	GS	E097	2019-07-09	49
1388	2019-05-21	GS	E097	2019-06-03	13
1389	2019-06-18	GS	E097	2019-08-06	49
1390	2019-06-18	GS	E097	2019-06-25	7
1391	2019-07-02	GS	E097	2019-09-17	77
1392	2019-07-16	GS	E097	2019-09-17	63
1393	2019-07-30	GS	E097	2019-09-10	42
1394	2019-08-27	GS	E097	2019-10-15	49
1395	2019-09-24	GS	E097	2019-10-22	28
1396	2018-10-09	OW	E100	2019-03-05	147
1397	2018-10-23	OW	E100	2019-05-14	203
1398	2018-10-23	OW	E100	2019-05-07	196
1399	2018-11-06	OW	E100	2019-05-14	189
1400	2018-11-06	OW	E100	2019-04-16	161
1401	2018-11-20	OW	E100	2019-05-14	175
1402	2018-11-20	OW	E100	2019-05-14	175
1403	2018-12-04	OW	E100	2019-04-30	147
1404	2018-12-18	OW	E100	2019-05-14	147
1405	2019-01-04	OW	E100	2019-05-21	137
1406	2019-01-04	OW	E100	2019-01-22	18
1407	2019-01-15	OW	E100	2019-05-21	126
1408	2019-01-29	OW	E100	2019-05-14	105
1409	2019-02-26	GS	E100	2019-07-09	133
1410	2019-03-12	GS	E100	2019-06-25	105
1411	2019-03-12	GS	E100	2019-04-09	28
1412	2019-03-26	GS	E100	2019-07-23	119
1413	2019-03-26	GS	E100	2019-06-10	76
1414	2019-04-09	GS	E100	2019-08-06	119
1415	2019-04-09	GS	E100	2019-05-07	28
1416	2019-04-23	GS	E100	2019-07-23	91
1417	2019-04-23	GS	E100	2019-06-10	48
1418	2019-05-07	GS	E100	2019-07-23	77
1419	2019-05-07	GS	E100	2019-07-02	56
1420	2019-05-21	GS	E100	2019-07-23	63
1421	2019-05-21	GS	E100	2019-06-10	20
1422	2019-06-18	GS	E100	2019-09-10	84
1423	2019-06-18	GS	E100	2019-07-30	42
1424	2019-07-02	GS	E100	2019-08-16	45
1425	2019-07-02	GS	E100	2019-07-23	21
1426	2019-07-16	GS	E100	2019-10-08	84
1427	2019-07-16	GS	E100	2019-09-10	56
1428	2019-07-30	GS	E100	2019-09-10	42
1429	2019-08-16	GS	E100	2019-10-15	60
1430	2019-08-16	GS	E100	2019-08-27	11
1431	2019-08-27	GS	E100	2019-10-01	35
1432	2019-09-10	GS	E100	2019-11-12	63
1433	2019-09-24	GS	E100	2019-10-22	28
1434	2018-10-09	OW	E102	2019-02-12	126
1435	2018-10-23	OW	E102	2019-03-05	133
1436	2018-11-06	OW	E102	2019-03-05	119
1437	2018-11-20	OW	E102	2019-04-02	133
1438	2018-12-04	OW	E102	2019-04-30	147
1439	2018-12-18	OW	E102	2019-05-07	140
1440	2019-01-04	OW	E102	2019-04-16	102
1441	2019-02-12	OW	E102	2019-05-07	84
1442	2019-02-26	GS	E102	2019-05-07	70
1443	2019-03-12	GS	E102	2019-05-14	63
1444	2019-03-26	GS	E102	2019-05-28	63
1445	2019-04-09	GS	E102	2019-05-28	49
1446	2019-04-23	GS	E102	2019-06-10	48
1447	2019-05-07	GS	E102	2019-06-25	49
1448	2019-05-07	GS	E102	2019-06-18	42
1449	2019-05-21	GS	E102	2019-06-25	35
1450	2019-07-02	GS	E102	2019-08-27	56
1451	2019-07-16	GS	E102	2019-08-20	35
1452	2019-08-16	GS	E102	2019-10-15	60
1453	2019-08-27	GS	E102	2019-10-22	56
1454	2019-09-10	GS	E102	2019-10-22	42
1455	2018-10-09	OW	E104	2019-02-26	140
1456	2018-10-23	OW	E104	2019-02-19	119
1457	2018-11-20	OW	E104	2019-06-10	202
1458	2018-12-04	OW	E104	2019-06-18	196
1459	2019-01-04	OW	E104	2019-07-02	179
1460	2019-01-15	OW	E104	2019-06-18	154
1461	2019-02-12	OW	E104	2019-06-25	133
1462	2019-03-12	GS	E104	2019-06-25	105
1463	2019-03-26	GS	E104	2019-05-14	49
1464	2019-04-23	GS	E104	2019-05-14	21
1465	2019-05-07	GS	E104	2019-06-18	42
1466	2019-05-07	GS	E104	2019-05-14	7
1467	2019-05-21	GS	E104	2019-07-30	70
1468	2019-05-21	GS	E104	2019-07-02	42
1469	2019-06-03	GS	E104	2019-08-06	64
1470	2019-06-03	GS	E104	2019-07-23	50
1471	2019-06-18	GS	E104	2019-08-27	70
1472	2019-06-18	GS	E104	2019-08-06	49
1473	2019-07-02	GS	E104	2019-09-03	63
1474	2019-07-02	GS	E104	2019-07-23	21
1475	2019-07-16	GS	E104	2019-09-10	56
1476	2019-07-30	GS	E104	2019-10-01	63
1477	2019-07-30	GS	E104	2019-09-10	42
1478	2019-08-16	GS	E104	2019-09-10	25
1479	2019-08-27	GS	E104	2019-09-24	28
1480	2019-08-27	GS	E104	2019-09-17	21
1481	2019-09-24	GS	E104	2019-12-18	85
1482	2018-10-09	OW	E112	2019-04-23	196
1483	2018-10-23	OW	E112	2019-03-20	148
1484	2018-11-06	OW	E112	2019-06-03	209
1485	2018-11-20	OW	E112	2019-05-21	182
1486	2018-12-04	OW	E112	2019-05-14	161
1487	2018-12-18	OW	E112	2019-06-18	182
1488	2019-01-04	OW	E112	2019-05-21	137
1489	2019-01-15	OW	E112	2019-05-28	133
1490	2019-01-29	OW	E112	2019-05-28	119
1491	2019-02-12	OW	E112	2019-06-10	118
1492	2019-02-26	GS	E112	2019-06-25	119
1493	2019-03-12	GS	E112	2019-06-25	105
1494	2019-03-12	GS	E112	2019-05-28	77
1495	2019-03-26	GS	E112	2019-06-03	69
1496	2019-04-09	GS	E112	2019-07-16	98
1497	2019-04-09	GS	E112	2019-04-16	7
1498	2019-04-23	GS	E112	2019-07-16	84
1499	2019-04-23	GS	E112	2019-06-10	48
1500	2019-05-07	GS	E112	2019-07-23	77
1501	2019-05-07	GS	E112	2019-06-10	34
1502	2019-05-21	GS	E112	2019-07-16	56
1503	2019-05-21	GS	E112	2019-07-16	56
1504	2019-06-03	GS	E112	2019-08-16	74
1505	2019-06-03	GS	E112	2019-07-23	50
1506	2019-06-18	GS	E112	2019-08-16	59
1507	2019-06-18	GS	E112	2019-08-06	49
1508	2019-07-02	GS	E112	2019-08-16	45
1509	2019-07-02	GS	E112	2019-07-16	14
1510	2019-07-16	GS	E112	2019-10-01	77
1511	2019-07-30	GS	E112	2019-10-15	77
1512	2019-07-30	GS	E112	2019-09-17	49
1513	2019-08-16	GS	E112	2019-10-15	60
1514	2019-08-16	GS	E112	2019-10-08	53
1515	2019-08-27	GS	E112	2019-10-29	63
1516	2019-08-27	GS	E112	2019-10-29	63
1517	2019-09-10	GS	E112	2019-12-10	91
1518	2019-09-10	GS	E112	2019-11-19	70
1519	2019-09-24	GS	E112	2019-12-30	97
1520	2019-09-24	GS	E112	2019-12-10	77
1521	2018-10-09	OW	E116	2019-03-05	147
1522	2018-10-09	OW	E116	2019-02-12	126
1523	2018-10-23	OW	E116	2019-04-23	182
1524	2018-10-23	OW	E116	2019-04-09	168
1525	2018-11-06	OW	E116	2019-04-30	175
1526	2018-11-06	OW	E116	2019-04-09	154
1527	2018-11-20	OW	E116	2019-05-14	175
1528	2018-11-20	OW	E116	2019-05-14	175
1529	2018-12-04	OW	E116	2019-05-14	161
1530	2018-12-04	OW	E116	2019-04-30	147
1531	2018-12-18	OW	E116	2019-05-14	147
1532	2019-01-04	OW	E116	2019-01-29	25
1533	2019-01-15	OW	E116	2019-05-14	119
1534	2019-01-29	OW	E116	2019-05-21	112
1535	2019-01-29	OW	E116	2019-05-14	105
1536	2019-02-12	OW	E116	2019-05-21	98
1537	2019-02-12	OW	E116	2019-05-21	98
1538	2019-02-26	GS	E116	2019-05-21	84
1539	2019-02-26	GS	E116	2019-05-21	84
1540	2019-03-12	GS	E116	2019-06-18	98
1541	2019-03-12	GS	E116	2019-05-07	56
1542	2019-03-26	GS	E116	2019-07-16	112
1543	2019-03-26	GS	E116	2019-05-07	42
1544	2019-04-09	GS	E116	2019-06-18	70
1545	2019-04-09	GS	E116	2019-06-03	55
1546	2019-04-23	GS	E116	2019-08-06	105
1547	2019-04-23	GS	E116	2019-05-21	28
1548	2019-05-07	GS	E116	2019-06-25	49
1549	2019-05-07	GS	E116	2019-06-18	42
1550	2019-05-21	GS	E116	2019-07-16	56
1551	2019-05-21	GS	E116	2019-06-18	28
1552	2019-06-03	GS	E116	2019-08-06	64
1553	2019-06-03	GS	E116	2019-08-06	64
1554	2019-06-18	GS	E116	2019-08-06	49
1555	2019-06-18	GS	E116	2019-07-23	35
1556	2019-07-02	GS	E116	2019-07-09	7
1557	2019-07-30	GS	E116	2019-11-05	98
1558	2019-08-16	GS	E116	2019-10-15	60
1559	2019-08-27	GS	E116	2019-11-26	91
1560	2019-08-27	GS	E116	2019-09-10	14
1561	2019-09-24	GS	E116	2019-12-18	85
1562	2019-09-24	GS	E116	2019-12-18	85
1563	2018-10-09	OW	E120	2019-02-19	133
1564	2018-10-23	OW	E120	2019-03-12	140
1565	2018-11-06	OW	E120	2019-04-09	154
1566	2018-11-06	OW	E120	2019-04-02	147
1567	2018-11-20	OW	E120	2019-04-09	140
1568	2018-12-04	OW	E120	2018-12-11	7
1569	2018-12-18	OW	E120	2019-04-30	133
1570	2019-01-04	OW	E120	2019-04-30	116
1571	2019-01-15	OW	E120	2019-01-22	7
1572	2019-02-12	OW	E120	2019-05-14	91
1573	2019-02-12	OW	E120	2019-05-07	84
1574	2019-02-26	GS	E120	2019-04-23	56
1575	2019-02-26	GS	E120	2019-03-05	7
1576	2019-03-12	GS	E120	2019-05-14	63
1577	2019-03-12	GS	E120	2019-04-09	28
1578	2019-03-26	GS	E120	2019-05-14	49
1579	2019-03-26	GS	E120	2019-05-14	49
1580	2019-04-09	GS	E120	2019-05-21	42
1581	2019-04-09	GS	E120	2019-05-14	35
1582	2019-04-23	GS	E120	2019-05-28	35
1583	2019-04-23	GS	E120	2019-05-21	28
1584	2019-05-07	GS	E120	2019-07-02	56
1585	2019-05-07	GS	E120	2019-06-10	34
1586	2019-05-21	GS	E120	2019-07-16	56
1587	2019-05-21	GS	E120	2019-07-16	56
1588	2019-06-03	GS	E120	2019-07-02	29
1589	2019-06-03	GS	E120	2019-06-10	7
1590	2019-06-18	GS	E120	2019-07-23	35
1591	2019-07-02	GS	E120	2019-10-01	91
1592	2019-07-02	GS	E120	2019-07-09	7
1593	2019-09-24	GS	E120	2019-12-30	97
1594	2019-09-24	GS	E120	2019-11-05	42
1595	2018-10-09	OW	E127	2019-03-05	147
1596	2018-10-09	OW	E127	2019-02-19	133
1597	2018-10-23	OW	E127	2019-03-05	133
1598	2018-10-23	OW	E127	2019-02-26	126
1599	2018-11-06	OW	E127	2019-05-21	196
1600	2018-11-20	OW	E127	2019-05-14	175
1601	2018-12-04	OW	E127	2019-07-16	224
1602	2018-12-04	OW	E127	2019-04-23	140
1603	2018-12-18	OW	E127	2019-07-23	217
1604	2019-01-04	OW	E127	2019-05-07	123
1605	2019-01-15	OW	E127	2019-04-23	98
1606	2019-01-15	OW	E127	2019-04-09	84
1607	2019-01-29	OW	E127	2019-05-07	98
1608	2019-03-26	GS	E127	2019-04-30	35
1609	2019-04-23	GS	E127	2019-08-06	105
1610	2019-04-23	GS	E127	2019-04-30	7
1611	2019-05-07	GS	E127	2019-08-27	112
1612	2019-05-07	GS	E127	2019-06-03	27
1613	2019-05-21	GS	E127	2019-08-27	98
1614	2019-05-21	GS	E127	2019-05-28	7
1615	2019-06-03	GS	E127	2019-08-27	85
1616	2019-06-03	GS	E127	2019-08-27	85
1617	2019-06-18	GS	E127	2019-09-10	84
1618	2019-06-18	GS	E127	2019-08-16	59
1619	2019-07-02	GS	E127	2019-08-27	56
1620	2019-07-02	GS	E127	2019-08-06	35
1621	2019-07-30	GS	E127	2019-10-15	77
1622	2019-07-30	GS	E127	2019-08-16	17
1623	2019-08-16	GS	E127	2019-11-12	88
1624	2019-08-27	GS	E127	2019-11-19	84
1625	2019-08-27	GS	E127	2019-11-12	77
1626	2019-09-10	GS	E127	2020-01-07	119
1627	2019-09-10	GS	E127	2019-12-03	84
1628	2019-09-24	GS	E127	2019-12-30	97
1629	2019-09-24	GS	E127	2019-11-26	63
1630	2018-10-09	OW	E129	2019-02-12	126
1631	2018-10-23	OW	E129	2019-02-05	105
1632	2018-11-06	OW	E129	2019-04-30	175
1633	2018-11-20	OW	E129	2019-05-07	168
1634	2018-12-04	OW	E129	2019-05-07	154
1635	2018-12-18	OW	E129	2019-05-14	147
1636	2019-01-04	OW	E129	2019-05-14	130
1637	2019-01-15	OW	E129	2019-05-14	119
1638	2019-01-29	OW	E129	2019-05-14	105
1639	2019-02-12	OW	E129	2019-05-07	84
1640	2019-02-12	OW	E129	2019-02-19	7
1641	2019-02-26	GS	E129	2019-05-14	77
1642	2019-03-12	GS	E129	2019-06-25	105
1643	2019-03-12	GS	E129	2019-06-18	98
1644	2019-03-26	GS	E129	2019-07-16	112
1645	2019-03-26	GS	E129	2019-07-09	105
1646	2019-04-09	GS	E129	2019-07-16	98
1647	2019-04-09	GS	E129	2019-05-07	28
1648	2019-04-23	GS	E129	2019-08-16	115
1649	2019-04-23	GS	E129	2019-08-06	105
1650	2019-05-07	GS	E129	2019-08-06	91
1651	2019-05-07	GS	E129	2019-06-10	34
1652	2019-05-21	GS	E129	2019-07-30	70
1653	2019-05-21	GS	E129	2019-07-23	63
1654	2019-06-03	GS	E129	2019-08-27	85
1655	2019-06-03	GS	E129	2019-07-30	57
1656	2019-06-18	GS	E129	2019-07-23	35
1657	2019-06-18	GS	E129	2019-07-16	28
1658	2019-07-02	GS	E129	2019-10-01	91
1659	2019-07-02	GS	E129	2019-08-06	35
1660	2019-07-16	GS	E129	2019-10-15	91
1661	2019-07-16	GS	E129	2019-10-15	91
1662	2019-07-30	GS	E129	2019-10-22	84
1663	2019-07-30	GS	E129	2019-10-01	63
1664	2019-08-16	GS	E129	2019-11-05	81
1665	2019-08-16	GS	E129	2019-09-24	39
1666	2019-08-27	GS	E129	2019-12-03	98
1667	2019-08-27	GS	E129	2019-09-17	21
1668	2019-09-10	GS	E129	2019-12-03	84
1669	2019-09-10	GS	E129	2019-10-01	21
1670	2019-09-24	GS	E129	2019-12-18	85
1671	2019-09-24	GS	E129	2019-11-19	56
1672	2018-10-23	OW	E132	2019-05-14	203
1673	2018-11-06	OW	E132	2019-05-14	189
1674	2018-11-20	OW	E132	2019-05-14	175
1675	2018-12-04	OW	E132	2019-05-21	168
1676	2018-12-18	OW	E132	2019-06-03	167
1677	2019-01-04	OW	E132	2019-06-03	150
1678	2019-01-15	OW	E132	2019-07-09	175
1679	2019-01-29	OW	E132	2019-05-28	119
1680	2019-02-26	GS	E132	2019-05-21	84
1681	2019-02-26	GS	E132	2019-04-23	56
1682	2019-03-12	GS	E132	2019-05-28	77
1683	2019-03-12	GS	E132	2019-04-23	42
1684	2019-03-26	GS	E132	2019-06-18	84
1685	2019-03-26	GS	E132	2019-05-21	56
1686	2019-05-21	GS	E132	2019-07-16	56
1687	2019-05-21	GS	E132	2019-06-18	28
1688	2019-06-03	GS	E132	2019-06-25	22
1689	2019-06-03	GS	E132	2019-06-18	15
1690	2019-06-18	GS	E132	2019-08-27	70
1691	2019-06-18	GS	E132	2019-07-16	28
1692	2019-07-02	GS	E132	2019-07-09	7
1693	2019-07-16	GS	E132	2019-10-01	77
1694	2019-07-16	GS	E132	2019-07-23	7
1695	2019-07-30	GS	E132	2019-10-01	63
1696	2019-07-30	GS	E132	2019-09-17	49
1697	2018-11-06	OW	E134	2019-02-19	105
1698	2018-11-20	OW	E134	2019-03-26	126
1699	2018-12-04	OW	E134	2019-04-09	126
1700	2018-12-18	OW	E134	2019-04-16	119
1701	2019-01-04	OW	E134	2019-04-23	109
1702	2019-01-29	OW	E134	2019-04-09	70
1703	2019-03-12	GS	E134	2019-04-30	49
1704	2019-03-26	GS	E134	2019-06-18	84
1705	2019-03-26	GS	E134	2019-06-10	76
1706	2019-04-09	GS	E134	2019-04-23	14
1707	2019-04-23	GS	E134	2019-06-25	63
1708	2019-04-23	GS	E134	2019-05-14	21
1709	2019-05-07	GS	E134	2019-06-25	49
1710	2019-05-07	GS	E134	2019-06-25	49
1711	2019-05-21	GS	E134	2019-07-02	42
1712	2019-06-03	GS	E134	2019-07-09	36
1713	2019-06-03	GS	E134	2019-06-10	7
1714	2019-07-02	GS	E134	2019-08-06	35
1715	2019-07-16	GS	E134	2019-08-27	42
1716	2019-07-30	GS	E134	2019-09-03	35
1717	2019-08-16	GS	E134	2019-08-27	11
1718	2019-09-10	GS	E134	2019-11-19	70
1719	2019-09-24	GS	E134	2019-11-12	49
1720	2018-10-09	OW	E143	2019-02-05	119
1721	2018-10-09	OW	E143	2019-01-29	112
1722	2018-10-23	OW	E143	2019-03-20	148
1723	2018-10-23	OW	E143	2019-03-05	133
1724	2018-11-06	OW	E143	2019-04-02	147
1725	2018-11-06	OW	E143	2019-03-26	140
1726	2018-11-20	OW	E143	2019-04-30	161
1727	2018-11-20	OW	E143	2019-04-23	154
1728	2018-12-04	OW	E143	2019-04-30	147
1729	2018-12-04	OW	E143	2019-04-02	119
1730	2018-12-18	OW	E143	2019-04-23	126
1731	2019-01-04	OW	E143	2019-05-14	130
1732	2019-01-04	OW	E143	2019-02-26	53
1733	2019-01-29	OW	E143	2019-04-30	91
1734	2019-01-29	OW	E143	2019-04-30	91
1735	2019-02-12	OW	E143	2019-04-23	70
1736	2019-02-12	OW	E143	2019-02-19	7
1737	2019-02-26	GS	E143	2019-05-14	77
1738	2019-02-26	GS	E143	2019-04-23	56
1739	2019-03-12	GS	E143	2019-05-21	70
1740	2019-03-12	GS	E143	2019-05-21	70
1741	2019-03-26	GS	E143	2019-06-25	91
1742	2019-04-09	GS	E143	2019-06-10	62
1743	2019-04-23	GS	E143	2019-05-21	28
1744	2019-04-23	GS	E143	2019-05-07	14
1745	2019-05-07	GS	E143	2019-05-21	14
1746	2019-05-07	GS	E143	2019-05-14	7
1747	2019-05-21	GS	E143	2019-07-02	42
1748	2019-05-21	GS	E143	2019-06-18	28
1749	2019-06-03	GS	E143	2019-07-16	43
1750	2019-06-03	GS	E143	2019-06-10	7
1751	2019-06-18	GS	E143	2019-08-16	59
1752	2019-06-18	GS	E143	2019-08-16	59
1753	2019-07-02	GS	E143	2019-09-03	63
1754	2019-07-02	GS	E143	2019-08-27	56
1755	2019-07-16	GS	E143	2019-08-27	42
1756	2019-07-16	GS	E143	2019-08-27	42
1757	2019-07-30	GS	E143	2019-08-27	28
1758	2019-08-16	GS	E143	2019-08-27	11
1759	2019-08-16	GS	E143	2019-08-27	11
1760	2019-08-27	GS	E143	2019-09-03	7
1761	2019-01-04	OW	E195	2019-04-09	95
1762	2019-05-21	GS	E195	2019-06-03	13
1763	2019-05-21	GS	E195	2019-05-28	7
1764	2019-06-18	GS	E195	2019-08-06	49
1765	2019-10-08	OW	F016	2020-01-20	104
1766	2019-10-08	OW	F018	2020-05-12	217
1767	2019-10-08	OW	F028	2020-04-21	196
1768	2019-10-08	OW	F034	2020-01-14	98
1769	2019-10-08	OW	F034	2020-01-07	91
1770	2019-10-08	OW	F040	2020-04-21	196
1771	2019-10-08	OW	F041	2020-03-03	147
1772	2019-10-08	OW	F051	2020-02-18	133
1773	2019-10-08	OW	F054	2020-05-07	212
1774	2019-10-08	OW	F058	2020-05-26	231
1775	2019-10-08	OW	F066	2020-05-12	217
1776	2019-10-08	OW	F067	2020-04-14	189
1777	2019-10-08	OW	F067	2020-04-07	182
1778	2019-10-08	OW	F094	2019-11-26	49
1779	2019-10-08	OW	F096	2020-03-17	161
1780	2019-10-08	OW	F098	2020-02-18	133
1781	2019-10-08	OW	F098	2020-02-04	119
1782	2019-10-08	OW	F100	2020-03-30	174
1783	2019-10-08	OW	F100	2020-02-18	133
1784	2019-10-08	OW	F103	2020-01-14	98
1785	2019-10-08	OW	F105	2020-02-18	133
1786	2019-10-08	OW	F115	2020-01-20	104
1787	2019-10-08	OW	F127	2020-01-07	91
1788	2019-10-08	OW	F135	2020-03-30	174
1789	2019-10-08	OW	F138	2020-01-28	112
1790	2019-10-08	OW	F147	2019-12-24	77
1791	2019-10-08	OW	F150	2020-01-20	104
1792	2019-10-22	OW	F010	2020-04-28	189
1793	2019-10-22	OW	F016	2020-01-20	90
1794	2019-10-22	OW	F018	2020-05-12	203
1795	2019-10-22	OW	F028	2020-04-21	182
1796	2019-10-22	OW	F034	2020-01-20	90
1797	2019-10-22	OW	F034	2020-01-07	77
1798	2019-10-22	OW	F037	2020-04-21	182
1799	2019-10-22	OW	F040	2020-06-09	231
1800	2019-10-22	OW	F041	2020-04-14	175
1801	2019-10-22	OW	F051	2020-04-21	182
1802	2019-10-22	OW	F054	2020-05-07	198
1803	2019-10-22	OW	F058	2020-06-02	224
1804	2019-10-22	OW	F066	2020-05-07	198
1805	2019-10-22	OW	F067	2020-05-12	203
1806	2019-10-22	OW	F096	2020-03-03	133
1807	2019-10-22	OW	F098	2020-03-17	147
1808	2019-10-22	OW	F098	2020-02-04	105
1809	2019-10-22	OW	F103	2020-01-20	90
1810	2019-10-22	OW	F105	2020-04-14	175
1811	2019-10-22	OW	F105	2020-04-14	175
1812	2019-10-22	OW	F127	2020-03-03	133
1813	2019-10-22	OW	F135	2020-05-07	198
1814	2019-10-22	OW	F135	2020-04-28	189
1815	2019-10-22	OW	F138	2020-04-21	182
1816	2019-10-22	OW	F150	2020-04-07	168
1817	2019-11-05	OW	F010	2020-06-09	217
1818	2019-11-05	OW	F016	2020-05-12	189
1819	2019-11-05	OW	F018	2020-05-26	203
1820	2019-11-05	OW	F028	2020-05-26	203
1821	2019-11-05	OW	F034	2020-01-14	70
1822	2019-11-05	OW	F034	2019-12-24	49
1823	2019-11-05	OW	F037	2020-05-12	189
1824	2019-11-05	OW	F037	2020-05-07	184
1825	2019-11-05	OW	F040	2020-05-12	189
1826	2019-11-05	OW	F041	2020-06-09	217
1827	2019-11-05	OW	F042	2020-09-08	308
1828	2019-11-05	OW	F051	2020-05-07	184
1829	2019-11-05	OW	F058	2020-06-23	231
1830	2019-11-05	OW	F067	2020-05-26	203
1831	2019-11-05	OW	F067	2020-05-07	184
1832	2019-11-05	OW	F094	2020-01-14	70
1833	2019-11-05	OW	F096	2020-04-07	154
1834	2019-11-05	OW	F098	2020-04-21	168
1835	2019-11-05	OW	F100	2020-05-26	203
1836	2019-11-05	OW	F100	2020-05-12	189
1837	2019-11-05	OW	F103	2020-03-03	119
1838	2019-11-05	OW	F105	2020-05-12	189
1839	2019-11-05	OW	F127	2020-04-14	161
1840	2019-11-05	OW	F127	2020-03-30	146
1841	2019-11-05	OW	F135	2020-04-28	175
1842	2019-11-05	OW	F135	2020-04-28	175
1843	2019-11-05	OW	F138	2020-04-28	175
1844	2019-11-05	OW	F150	2020-05-07	184
1845	2019-11-19	OW	F010	2020-05-26	189
1846	2019-11-19	OW	F016	2020-05-12	175
1847	2019-11-19	OW	F018	2020-05-19	182
1848	2019-11-19	OW	F028	2020-06-02	196
1849	2019-11-19	OW	F034	2020-05-07	170
1850	2019-11-19	OW	F034	2020-02-10	83
1851	2019-11-19	OW	F037	2020-05-19	182
1852	2019-11-19	OW	F040	2020-06-09	203
1853	2019-11-19	OW	F041	2020-05-19	182
1854	2019-11-19	OW	F042	2020-05-12	175
1855	2019-11-19	OW	F051	2020-05-07	170
1856	2019-11-19	OW	F054	2020-05-12	175
1857	2019-11-19	OW	F067	2020-05-07	170
1858	2019-11-19	OW	F096	2020-05-07	170
1859	2019-11-19	OW	F098	2020-04-28	161
1860	2019-11-19	OW	F098	2020-04-14	147
1861	2019-11-19	OW	F100	2020-06-02	196
1862	2019-11-19	OW	F100	2020-05-07	170
1863	2019-11-19	OW	F103	2020-04-07	140
1864	2019-11-19	OW	F105	2020-05-26	189
1865	2019-11-19	OW	F105	2020-05-07	170
1866	2019-11-19	OW	F127	2020-04-28	161
1867	2019-11-19	OW	F127	2020-04-28	161
1868	2019-11-19	OW	F129	2020-04-07	140
1869	2019-11-19	OW	F135	2020-05-07	170
1870	2019-11-19	OW	F135	2020-04-28	161
1871	2019-11-19	OW	F138	2020-05-07	170
1872	2019-11-19	OW	F150	2020-04-28	161
1873	2019-12-03	OW	F016	2020-03-24	112
1874	2019-12-03	OW	F018	2020-06-02	182
1875	2019-12-03	OW	F028	2020-05-26	175
1876	2019-12-03	OW	F034	2020-05-07	156
1877	2019-12-03	OW	F037	2020-06-02	182
1878	2019-12-03	OW	F041	2020-05-26	175
1879	2019-12-03	OW	F051	2020-05-12	161
1880	2019-12-03	OW	F058	2020-07-07	217
1881	2019-12-03	OW	F066	2020-06-02	182
1882	2019-12-03	OW	F067	2020-05-26	175
1883	2019-12-03	OW	F096	2020-05-07	156
1884	2019-12-03	OW	F098	2020-04-21	140
1885	2019-12-03	OW	F098	2020-02-18	77
1886	2019-12-03	OW	F100	2020-05-07	156
1887	2019-12-03	OW	F100	2020-05-07	156
1888	2019-12-03	OW	F105	2020-05-19	168
1889	2019-12-03	OW	F105	2020-05-12	161
1890	2019-12-03	OW	F127	2020-04-21	140
1891	2019-12-03	OW	F135	2020-05-07	156
1892	2019-12-03	OW	F135	2020-04-28	147
1893	2019-12-03	OW	F138	2020-05-07	156
1894	2019-12-03	OW	F147	2020-03-30	118
1895	2019-12-03	OW	F150	2020-05-07	156
1896	2019-12-18	OW	F010	2020-05-12	146
1897	2019-12-18	OW	F016	2020-05-12	146
1898	2019-12-18	OW	F018	2020-05-26	160
1899	2019-12-18	OW	F028	2020-06-02	167
1900	2019-12-18	OW	F031	2020-04-28	132
1901	2019-12-18	OW	F037	2020-06-02	167
1902	2019-12-18	OW	F040	2020-06-09	174
1903	2019-12-18	OW	F041	2020-05-26	160
1904	2019-12-18	OW	F051	2020-05-19	153
1905	2019-12-18	OW	F058	2020-06-23	188
1906	2019-12-18	OW	F066	2020-04-28	132
1907	2019-12-18	OW	F094	2020-03-10	83
1908	2019-12-18	OW	F096	2020-04-28	132
1909	2019-12-18	OW	F098	2020-04-14	118
1910	2019-12-18	OW	F100	2020-06-02	167
1911	2019-12-18	OW	F100	2020-01-07	20
1912	2019-12-18	OW	F103	2020-04-07	111
1913	2019-12-18	OW	F105	2020-05-19	153
1914	2019-12-18	OW	F105	2020-05-19	153
1915	2019-12-18	OW	F127	2020-04-21	125
1916	2019-12-18	OW	F129	2020-05-26	160
1917	2019-12-18	OW	F135	2020-02-04	48
1918	2019-12-18	OW	F138	2020-05-12	146
1919	2019-12-18	OW	F150	2020-05-07	141
1920	2019-12-30	OW	F010	2020-06-09	162
1921	2019-12-30	OW	F018	2020-07-07	190
1922	2019-12-30	OW	F031	2020-05-07	129
1923	2019-12-30	OW	F037	2020-05-19	141
1924	2019-12-30	OW	F041	2020-06-09	162
1925	2019-12-30	OW	F054	2020-05-12	134
1926	2019-12-30	OW	F058	2020-06-23	176
1927	2019-12-30	OW	F098	2020-04-28	120
1928	2019-12-30	OW	F098	2020-04-21	113
1929	2019-12-30	OW	F100	2020-06-02	155
1930	2019-12-30	OW	F100	2020-05-19	141
1931	2019-12-30	OW	F103	2020-01-07	8
1932	2019-12-30	OW	F105	2020-05-19	141
1933	2019-12-30	OW	F105	2020-05-07	129
1934	2019-12-30	OW	F135	2020-05-12	134
1935	2019-12-30	OW	F135	2020-05-07	129
1936	2019-12-30	OW	F138	2020-05-19	141
1937	2019-12-30	OW	F150	2020-05-07	129
1938	2020-01-14	OW	F010	2020-04-21	98
1939	2020-01-14	OW	F016	2020-05-12	119
1940	2020-01-14	OW	F018	2020-06-09	147
1941	2020-01-14	OW	F028	2020-06-16	154
1942	2020-01-14	OW	F037	2020-03-10	56
1943	2020-01-14	OW	F040	2020-06-23	161
1944	2020-01-14	OW	F042	2020-06-02	140
1945	2020-01-14	OW	F051	2020-05-12	119
1946	2020-01-14	OW	F058	2020-01-20	6
1947	2020-01-14	OW	F096	2020-05-12	119
1948	2020-01-14	OW	F098	2020-05-07	114
1949	2020-01-14	OW	F100	2020-05-19	126
1950	2020-01-14	OW	F100	2020-05-07	114
1951	2020-01-14	OW	F105	2020-05-26	133
1952	2020-01-14	OW	F105	2020-05-26	133
1953	2020-01-14	OW	F127	2020-03-24	70
1954	2020-01-14	OW	F135	2020-05-07	114
1955	2020-01-14	OW	F138	2020-04-14	91
1956	2020-01-14	OW	F147	2020-03-10	56
1957	2020-01-14	OW	F150	2020-05-12	119
1958	2020-01-28	OW	F010	2020-06-02	126
1959	2020-01-28	OW	F016	2020-05-19	112
1960	2020-01-28	OW	F018	2020-06-16	140
1961	2020-01-28	OW	F024	2020-05-12	105
1962	2020-01-28	OW	F028	2020-06-09	133
1963	2020-01-28	OW	F031	2020-06-02	126
1964	2020-01-28	OW	F034	2020-04-28	91
1965	2020-01-28	OW	F034	2020-04-28	91
1966	2020-01-28	OW	F037	2020-06-02	126
1967	2020-01-28	OW	F040	2020-07-21	175
1968	2020-01-28	OW	F051	2020-05-26	119
1969	2020-01-28	OW	F054	2020-05-12	105
1970	2020-01-28	OW	F058	2020-06-16	140
1971	2020-01-28	OW	F096	2020-04-28	91
1972	2020-01-28	OW	F100	2020-06-16	140
1973	2020-01-28	OW	F100	2020-04-14	77
1974	2020-01-28	OW	F103	2020-04-28	91
1975	2020-01-28	OW	F105	2020-06-09	133
1976	2020-01-28	OW	F105	2020-06-02	126
1977	2020-01-28	OW	F127	2020-06-09	133
1978	2020-01-28	OW	F127	2020-04-21	84
1979	2020-01-28	OW	F135	2020-05-07	100
1980	2020-01-28	OW	F135	2020-05-07	100
1981	2020-01-28	OW	F138	2020-05-07	100
1982	2020-02-10	OW	F010	2020-07-28	169
1983	2020-02-10	OW	F016	2020-05-26	106
1984	2020-02-10	OW	F028	2020-06-02	113
1985	2020-02-10	OW	F034	2020-05-07	87
1986	2020-02-10	OW	F034	2020-04-28	78
1987	2020-02-10	OW	F040	2020-07-14	155
1988	2020-02-10	OW	F041	2020-06-09	120
1989	2020-02-10	OW	F051	2020-06-02	113
1990	2020-02-10	OW	F067	2020-06-09	120
1991	2020-02-10	OW	F079	2020-04-21	71
1992	2020-02-10	OW	F079	2020-04-21	71
1993	2020-02-10	OW	F094	2020-04-21	71
1994	2020-02-10	OW	F096	2020-02-18	8
1995	2020-02-10	OW	F100	2020-06-30	141
1996	2020-02-10	OW	F100	2020-06-02	113
1997	2020-02-10	OW	F105	2020-06-02	113
1998	2020-02-10	OW	F105	2020-04-14	64
1999	2020-02-10	OW	F114	2020-04-21	71
[truncated: 1,335 more rows]

## Sheet: Supplementary Fig5
	PC1	PC2	PC3	group	name	name1	name2	name3	name4
GS_Exposed_00_B	-45.1284	-19.588	-57.1579	GS_Exposed	GS_Exposed_00	GS	00_B	0	Exposed
GS_Exposed_00_C	-25.1124	19.5299	-54.3567	GS_Exposed	GS_Exposed_00	GS	00_C	0	Exposed
GS_Exposed_00_D	-16.6451	-6.66687	-50.6853	GS_Exposed	GS_Exposed_00	GS	00_D	0	Exposed
GS_Exposed_00_E	-1.67645	-40.1872	-54.0074	GS_Exposed	GS_Exposed_00	GS	00_E	0	Exposed
GS_Shaded_00_B	-39.0219	21.7148	-56.7791	GS_Shaded	GS_Shaded_00	GS	00_B	0	Shaded
GS_Shaded_00_C	-6.15108	24.7788	-52.2546	GS_Shaded	GS_Shaded_00	GS	00_C	0	Shaded
GS_Shaded_00_D	-10.3204	-32.2288	-64.9609	GS_Shaded	GS_Shaded_00	GS	00_D	0	Shaded
GS_Shaded_00_E	-0.728293	-13.3104	-60.4313	GS_Shaded	GS_Shaded_00	GS	00_E	0	Shaded
GS_Exposed_02_B	-20.5515	32.4192	-60.4552	GS_Exposed	GS_Exposed_02	GS	02_B	2	Exposed
GS_Exposed_02_F	-26.0151	18.0094	-42.1369	GS_Exposed	GS_Exposed_02	GS	02_F	2	Exposed
GS_Shaded_02_B	27.695	46.3143	-54.0733	GS_Shaded	GS_Shaded_02	GS	02_B	2	Shaded
GS_Shaded_02_D	68.8068	-16.503	-4.37329	GS_Shaded	GS_Shaded_02	GS	02_D	2	Shaded
GS_Shaded_02_E	14.7447	28.7709	-51.2548	GS_Shaded	GS_Shaded_02	GS	02_E	2	Shaded
GS_Shaded_02_F	16.7649	45.9751	-39.7322	GS_Shaded	GS_Shaded_02	GS	02_F	2	Shaded
GS_Exposed_04_B	12.6067	38.3497	-50.1608	GS_Exposed	GS_Exposed_04	GS	04_B	4	Exposed
GS_Exposed_04_D	-19.1859	42.7328	-57.7658	GS_Exposed	GS_Exposed_04	GS	04_D	4	Exposed
GS_Exposed_04_E	-19.6647	24.949	-34.822	GS_Exposed	GS_Exposed_04	GS	04_E	4	Exposed
GS_Exposed_04_F	-15.2082	37.5996	-51.9496	GS_Exposed	GS_Exposed_04	GS	04_F	4	Exposed
GS_Shaded_04_B	5.83038	54.6585	-61.9902	GS_Shaded	GS_Shaded_04	GS	04_B	4	Shaded
GS_Shaded_04_D	31.2157	54.8719	-44.4786	GS_Shaded	GS_Shaded_04	GS	04_D	4	Shaded
GS_Shaded_04_E	25.8258	46.652	-34.8467	GS_Shaded	GS_Shaded_04	GS	04_E	4	Shaded
GS_Shaded_04_F	40.9715	64.2485	-37.4703	GS_Shaded	GS_Shaded_04	GS	04_F	4	Shaded
GS_Exposed_06_B	19.315	45.3747	-55.901	GS_Exposed	GS_Exposed_06	GS	06_B	6	Exposed
GS_Exposed_06_D	18.3494	45.1224	-44.7391	GS_Exposed	GS_Exposed_06	GS	06_D	6	Exposed
GS_Exposed_06_E	-27.5474	30.5761	-38.3763	GS_Exposed	GS_Exposed_06	GS	06_E	6	Exposed
GS_Exposed_06_F	6.04825	35.1933	-42.551	GS_Exposed	GS_Exposed_06	GS	06_F	6	Exposed
GS_Shaded_06_B	21.4133	46.8159	-63.3893	GS_Shaded	GS_Shaded_06	GS	06_B	6	Shaded
GS_Shaded_06_D	-16.2002	41.2584	-55.4803	GS_Shaded	GS_Shaded_06	GS	06_D	6	Shaded
GS_Shaded_06_E	161.233	23.7229	32.1627	GS_Shaded	GS_Shaded_06	GS	06_E	6	Shaded
GS_Shaded_06_F	193.715	-3.0514	50.1595	GS_Shaded	GS_Shaded_06	GS	06_F	6	Shaded
GS_Exposed_08_C	-26.2382	28.046	-48.4441	GS_Exposed	GS_Exposed_08	GS	08_C	8	Exposed
GS_Exposed_08_D	16.0164	46.5729	-39.5323	GS_Exposed	GS_Exposed_08	GS	08_D	8	Exposed
GS_Exposed_08_E	71.4786	45.5869	-30.6128	GS_Exposed	GS_Exposed_08	GS	08_E	8	Exposed
GS_Exposed_08_F	51.5288	-4.98424	-52.1611	GS_Exposed	GS_Exposed_08	GS	08_F	8	Exposed
GS_Shaded_08_C	143.585	39.2627	16.6004	GS_Shaded	GS_Shaded_08	GS	08_C	8	Shaded
GS_Shaded_08_D	51.4307	61.2808	-25.3953	GS_Shaded	GS_Shaded_08	GS	08_D	8	Shaded
GS_Shaded_08_E	154.786	-25.7607	21.5196	GS_Shaded	GS_Shaded_08	GS	08_E	8	Shaded
GS_Shaded_08_F	128.039	-9.05485	-5.73563	GS_Shaded	GS_Shaded_08	GS	08_F	8	Shaded
GS_Sink_plus_.1_A	-101.787	11.205	-15.4511	GS_Sink_plus	GS_Sink_plus_.1	GS	.1_A	0.1	Sink_plus
GS_Sink_plus_.1_B	-101.8	13.3525	-15.4459	GS_Sink_plus	GS_Sink_plus_.1	GS	.1_B	0.1	Sink_plus
GS_Sink_plus_.1_C	-112.969	-2.04077	-9.90402	GS_Sink_plus	GS_Sink_plus_.1	GS	.1_C	0.1	Sink_plus
GS_Sink_minus_.1_A	-103.449	3.55699	-14.904	GS_Sink_minus	GS_Sink_minus_.1	GS	.1_A	0.1	Sink_minus
GS_Sink_minus_.1_B	-105.128	15.5561	-15.6085	GS_Sink_minus	GS_Sink_minus_.1	GS	.1_B	0.1	Sink_minus
GS_Sink_minus_.1_C	-104.425	4.12429	-14.7095	GS_Sink_minus	GS_Sink_minus_.1	GS	.1_C	0.1	Sink_minus
GS_Sink_minus_00_A	-21.7653	-19.8346	-54.0986	GS_Sink_minus	GS_Sink_minus_00	GS	00_A	0	Sink_minus
GS_Sink_minus_00_B	0.410541	-155.747	-41.8635	GS_Sink_minus	GS_Sink_minus_00	GS	00_B	0	Sink_minus
GS_Sink_minus_00_C	22.4282	-7.70103	-50.8659	GS_Sink_minus	GS_Sink_minus_00	GS	00_C	0	Sink_minus
GS_Sink_plus_00_A	-43.4449	-25.3097	-42.1763	GS_Sink_plus	GS_Sink_plus_00	GS	00_A	0	Sink_plus
GS_Sink_plus_00_B	-25.9707	1.36608	-57.2357	GS_Sink_plus	GS_Sink_plus_00	GS	00_B	0	Sink_plus
GS_Sink_plus_00_C	16.6733	-288.658	4.17206	GS_Sink_plus	GS_Sink_plus_00	GS	00_C	0	Sink_plus
GS_Sink_minus_01_A	-89.5614	-13.0414	-18.5087	GS_Sink_minus	GS_Sink_minus_01	GS	01_A	1	Sink_minus
GS_Sink_minus_01_B	2.5522	-214.547	-21.9762	GS_Sink_minus	GS_Sink_minus_01	GS	01_B	1	Sink_minus
GS_Sink_minus_01_C	28.8598	-276.974	-2.06934	GS_Sink_minus	GS_Sink_minus_01	GS	01_C	1	Sink_minus
GS_Sink_plus_01_A	-9.72353	-176.175	-40.9326	GS_Sink_plus	GS_Sink_plus_01	GS	01_A	1	Sink_plus
GS_Sink_plus_01_B	-48.4279	11.6886	-67.5496	GS_Sink_plus	GS_Sink_plus_01	GS	01_B	1	Sink_plus
GS_Sink_plus_01_C	-26.0711	26.9237	-58.7391	GS_Sink_plus	GS_Sink_plus_01	GS	01_C	1	Sink_plus
GS_Sink_minus_02_A	1.38802	-4.6522	-62.203	GS_Sink_minus	GS_Sink_minus_02	GS	02_A	2	Sink_minus
GS_Sink_minus_02_B	-24.7161	9.75934	-56.6841	GS_Sink_minus	GS_Sink_minus_02	GS	02_B	2	Sink_minus
GS_Sink_minus_02_C	5.05622	-35.6431	-60.196	GS_Sink_minus	GS_Sink_minus_02	GS	02_C	2	Sink_minus
GS_Sink_plus_02_B	-44.524	43.898	-64.3755	GS_Sink_plus	GS_Sink_plus_02	GS	02_B	2	Sink_plus
GS_Sink_minus_04_A	21.0091	-0.349465	-70.144	GS_Sink_minus	GS_Sink_minus_04	GS	04_A	4	Sink_minus
GS_Sink_minus_04_B	42.056	-100.835	-53.0314	GS_Sink_minus	GS_Sink_minus_04	GS	04_B	4	Sink_minus
GS_Sink_minus_04_C	3.25592	-21.8129	-59.0785	GS_Sink_minus	GS_Sink_minus_04	GS	04_C	4	Sink_minus
GS_Sink_plus_04_A	17.9077	-31.1112	-62.3921	GS_Sink_plus	GS_Sink_plus_04	GS	04_A	4	Sink_plus
GS_Sink_plus_04_B	47.8843	-101.119	-31.5543	GS_Sink_plus	GS_Sink_plus_04	GS	04_B	4	Sink_plus
GS_Sink_plus_04_C	75.3478	-30.154	-49.5699	GS_Sink_plus	GS_Sink_plus_04	GS	04_C	4	Sink_plus
GS_Sink_minus_06_A	71.7249	-74.6586	-39.6955	GS_Sink_minus	GS_Sink_minus_06	GS	06_A	6	Sink_minus
GS_Sink_minus_06_B	94.4965	-36.6108	-29.5482	GS_Sink_minus	GS_Sink_minus_06	GS	06_B	6	Sink_minus
GS_Sink_plus_06_A	35.715	8.03257	-49.7904	GS_Sink_plus	GS_Sink_plus_06	GS	06_A	6	Sink_plus
GS_Sink_plus_06_B	65.36	-135.574	-33.2944	GS_Sink_plus	GS_Sink_plus_06	GS	06_B	6	Sink_plus
GS_Sink_minus_08_A	58.3347	47.4358	-19.6088	GS_Sink_minus	GS_Sink_minus_08	GS	08_A	8	Sink_minus
GS_Sink_minus_08_B	83.2593	51.8443	-0.808209	GS_Sink_minus	GS_Sink_minus_08	GS	08_B	8	Sink_minus
GS_Sink_minus_08_C	104.584	-114.497	0.036932	GS_Sink_minus	GS_Sink_minus_08	GS	08_C	8	Sink_minus
GS_Sink_plus_08_A	47.6257	59.8767	-29.0993	GS_Sink_plus	GS_Sink_plus_08	GS	08_A	8	Sink_plus
GS_Sink_plus_08_B	72.6084	54.3228	-18.6073	GS_Sink_plus	GS_Sink_plus_08	GS	08_B	8	Sink_plus
OW_Exposed_00_B	-124.677	0.652241	48.8742	OW_Exposed	OW_Exposed_00	OW	00_B	0	Exposed
OW_Exposed_00_C	-111.652	6.96176	45.9166	OW_Exposed	OW_Exposed_00	OW	00_C	0	Exposed
OW_Exposed_00_D	-127.317	0.222703	58.2518	OW_Exposed	OW_Exposed_00	OW	00_D	0	Exposed
OW_Exposed_00_E	-129.991	6.84415	49.3318	OW_Exposed	OW_Exposed_00	OW	00_E	0	Exposed
OW_Exposed_00_F	-114.422	5.38025	51.1973	OW_Exposed	OW_Exposed_00	OW	00_F	0	Exposed
OW_Shaded_00_A	-122.952	11.806	53.9985	OW_Shaded	OW_Shaded_00	OW	00_A	0	Shaded
OW_Shaded_00_B	-108.297	21.6248	39.0877	OW_Shaded	OW_Shaded_00	OW	00_B	0	Shaded
OW_Shaded_00_C	-108.006	13.0871	41.2667	OW_Shaded	OW_Shaded_00	OW	00_C	0	Shaded
OW_Shaded_00_D	-122.658	9.17861	51.2041	OW_Shaded	OW_Shaded_00	OW	00_D	0	Shaded
OW_Shaded_00_E	-118.539	-3.15947	47.7871	OW_Shaded	OW_Shaded_00	OW	00_E	0	Shaded
OW_Shaded_00_F	-83.8432	-0.989214	56.3331	OW_Shaded	OW_Shaded_00	OW	00_F	0	Shaded
OW_Exposed_04_A	-90.5313	-23.2393	31.7526	OW_Exposed	OW_Exposed_04	OW	04_A	4	Exposed
OW_Exposed_04_B	-56.9659	-9.90344	12.4732	OW_Exposed	OW_Exposed_04	OW	04_B	4	Exposed
OW_Exposed_04_C	-78.7559	-19.6563	0.413892	OW_Exposed	OW_Exposed_04	OW	04_C	4	Exposed
OW_Exposed_04_D	-51.3932	23.9382	11.2536	OW_Exposed	OW_Exposed_04	OW	04_D	4	Exposed
OW_Exposed_04_E	-70.841	-17.7735	12.4751	OW_Exposed	OW_Exposed_04	OW	04_E	4	Exposed
OW_Exposed_04_F	-77.6437	-5.37946	20.9238	OW_Exposed	OW_Exposed_04	OW	04_F	4	Exposed
OW_Shaded_04_A	-73.8438	-23.0555	19.2339	OW_Shaded	OW_Shaded_04	OW	04_A	4	Shaded
OW_Shaded_04_C	-70.5398	1.49763	3.4534	OW_Shaded	OW_Shaded_04	OW	04_C	4	Shaded
OW_Shaded_04_D	-48.4656	20.726	11.3967	OW_Shaded	OW_Shaded_04	OW	04_D	4	Shaded
OW_Shaded_04_E	-88.2901	-24.8043	14.8068	OW_Shaded	OW_Shaded_04	OW	04_E	4	Shaded
OW_Shaded_04_F	-62.7343	20.77	15.1572	OW_Shaded	OW_Shaded_04	OW	04_F	4	Shaded
OW_Exposed_08_A	-14.3815	14.3572	23.152	OW_Exposed	OW_Exposed_08	OW	08_A	8	Exposed
OW_Exposed_08_B	61.3969	31.8574	24.4169	OW_Exposed	OW_Exposed_08	OW	08_B	8	Exposed
OW_Exposed_08_C	29.9798	43.3125	14.4657	OW_Exposed	OW_Exposed_08	OW	08_C	8	Exposed
OW_Exposed_08_D	-64.392	-17.7237	11.931	OW_Exposed	OW_Exposed_08	OW	08_D	8	Exposed
OW_Exposed_08_E	2.89178	39.6838	27.6964	OW_Exposed	OW_Exposed_08	OW	08_E	8	Exposed
OW_Exposed_08_F	12.4907	36.6873	37.8091	OW_Exposed	OW_Exposed_08	OW	08_F	8	Exposed
OW_Shaded_08_B	16.4173	47.8995	34.9484	OW_Shaded	OW_Shaded_08	OW	08_B	8	Shaded
OW_Shaded_08_C	-19.615	11.7788	-1.45403	OW_Shaded	OW_Shaded_08	OW	08_C	8	Shaded
OW_Shaded_08_D	-50.288	-6.02658	11.9319	OW_Shaded	OW_Shaded_08	OW	08_D	8	Shaded
OW_Shaded_08_E	64.8665	47.9475	7.78583	OW_Shaded	OW_Shaded_08	OW	08_E	8	Shaded
OW_Shaded_08_F	24.1601	35.9151	45.937	OW_Shaded	OW_Shaded_08	OW	08_F	8	Shaded
OW_Exposed_12_A	119.74	-1.96195	17.0338	OW_Exposed	OW_Exposed_12	OW	12_A	12	Exposed
OW_Exposed_12_B	86.2364	8.43789	-3.513	OW_Exposed	OW_Exposed_12	OW	12_B	12	Exposed
OW_Exposed_12_C	203.125	-34.6524	70.4158	OW_Exposed	OW_Exposed_12	OW	12_C	12	Exposed
OW_Exposed_12_D	206.387	-47.0897	90.9115	OW_Exposed	OW_Exposed_12	OW	12_D	12	Exposed
OW_Exposed_12_E	106.543	38.4584	25.9222	OW_Exposed	OW_Exposed_12	OW	12_E	12	Exposed
OW_Exposed_12_F	121.168	61.5603	38.9847	OW_Exposed	OW_Exposed_12	OW	12_F	12	Exposed
OW_Shaded_12_A	82.8545	43.7107	12.6002	OW_Shaded	OW_Shaded_12	OW	12_A	12	Shaded
OW_Shaded_12_C	148.938	8.67188	30.9496	OW_Shaded	OW_Shaded_12	OW	12_C	12	Shaded
OW_Shaded_12_D	203.053	-46.1348	70.3831	OW_Shaded	OW_Shaded_12	OW	12_D	12	Shaded
OW_Shaded_12_E	135.534	19.1427	32.4653	OW_Shaded	OW_Shaded_12	OW	12_E	12	Shaded
OW_Shaded_12_F	113.553	62.2044	43.6379	OW_Shaded	OW_Shaded_12	OW	12_F	12	Shaded
OW_Sink_minus_.5_A	-108.342	-17.8967	62.0012	OW_Sink_minus	OW_Sink_minus_.5	OW	.5_A	0.5	Sink_minus
OW_Sink_minus_.5_B	-124.143	-12.9307	67.596	OW_Sink_minus	OW_Sink_minus_.5	OW	.5_B	0.5	Sink_minus
OW_Sink_minus_.5_C	-106.516	-13.0275	52.9622	OW_Sink_minus	OW_Sink_minus_.5	OW	.5_C	0.5	Sink_minus
OW_Sink_minus_.5_D	-94.7751	0.581575	54.2012	OW_Sink_minus	OW_Sink_minus_.5	OW	.5_D	0.5	Sink_minus
OW_Sink_plus_.5_A	-99.9522	17.3132	51.3881	OW_Sink_plus	OW_Sink_plus_.5	OW	.5_A	0.5	Sink_plus
OW_Sink_plus_.5_B	-111.627	11.0909	45.092	OW_Sink_plus	OW_Sink_plus_.5	OW	.5_B	0.5	Sink_plus
OW_Sink_plus_.5_C	-107.96	0.467432	62.0117	OW_Sink_plus	OW_Sink_plus_.5	OW	.5_C	0.5	Sink_plus
OW_Sink_minus_00_A	68.0258	33.1718	74.704	OW_Sink_minus	OW_Sink_minus_00	OW	00_A	0	Sink_minus
OW_Sink_minus_00_B	-91.2523	-14.7406	39.67	OW_Sink_minus	OW_Sink_minus_00	OW	00_B	0	Sink_minus
OW_Sink_minus_00_C	-67.9129	4.31787	32.6127	OW_Sink_minus	OW_Sink_minus_00	OW	00_C	0	Sink_minus
OW_Sink_minus_00_D	-96.0177	-39.2545	52.4438	OW_Sink_minus	OW_Sink_minus_00	OW	00_D	0	Sink_minus
OW_Sink_plus_00_A	-37.0784	20.3584	46.0604	OW_Sink_plus	OW_Sink_plus_00	OW	00_A	0	Sink_plus
OW_Sink_plus_00_B	-43.8025	40.0331	44.329	OW_Sink_plus	OW_Sink_plus_00	OW	00_B	0	Sink_plus
OW_Sink_plus_00_C	-44.8752	28.1787	38.8231	OW_Sink_plus	OW_Sink_plus_00	OW	00_C	0	Sink_plus
OW_Sink_minus_01_A	-94.746	-42.4077	42.0171	OW_Sink_minus	OW_Sink_minus_01	OW	01_A	1	Sink_minus
OW_Sink_minus_01_B	-110.581	-27.8263	45.9663	OW_Sink_minus	OW_Sink_minus_01	OW	01_B	1	Sink_minus
OW_Sink_minus_01_C	-59.4746	10.0447	37.9489	OW_Sink_minus	OW_Sink_minus_01	OW	01_C	1	Sink_minus
OW_Sink_minus_01_D	-70.732	-13.9908	43.6564	OW_Sink_minus	OW_Sink_minus_01	OW	01_D	1	Sink_minus
OW_Sink_plus_01_A	-71.1631	-8.52368	21.1621	OW_Sink_plus	OW_Sink_plus_01	OW	01_A	1	Sink_plus
OW_Sink_plus_01_B	-77.0006	-20.0875	23.0885	OW_Sink_plus	OW_Sink_plus_01	OW	01_B	1	Sink_plus
OW_Sink_plus_01_C	-10.4824	42.7533	37.8195	OW_Sink_plus	OW_Sink_plus_01	OW	01_C	1	Sink_plus
OW_Sink_plus_01_D	-31.5471	21.1749	40.0486	OW_Sink_plus	OW_Sink_plus_01	OW	01_D	1	Sink_plus
OW_Sink_minus_02_A	-54.8751	-4.93292	-18.941	OW_Sink_minus	OW_Sink_minus_02	OW	02_A	2	Sink_minus
OW_Sink_minus_02_B	-56.4014	-47.2927	-3.1648	OW_Sink_minus	OW_Sink_minus_02	OW	02_B	2	Sink_minus
OW_Sink_minus_02_C	-2.81988	-15.8939	-10.2727	OW_Sink_minus	OW_Sink_minus_02	OW	02_C	2	Sink_minus
OW_Sink_minus_02_D	-44.9492	-14.41	22.1938	OW_Sink_minus	OW_Sink_minus_02	OW	02_D	2	Sink_minus
OW_Sink_plus_02_A	-15.1077	0.533919	-7.19857	OW_Sink_plus	OW_Sink_plus_02	OW	02_A	2	Sink_plus
OW_Sink_plus_02_B	58.7412	10.8271	-1.66975	OW_Sink_plus	OW_Sink_plus_02	OW	02_B	2	Sink_plus
OW_Sink_plus_02_C	22.4999	11.8341	0.573346	OW_Sink_plus	OW_Sink_plus_02	OW	02_C	2	Sink_plus
OW_Sink_plus_02_D	-33.8686	12.0169	9.36348	OW_Sink_plus	OW_Sink_plus_02	OW	02_D	2	Sink_plus
OW_Sink_minus_04_A	21.1571	19.3533	-21.0791	OW_Sink_minus	OW_Sink_minus_04	OW	04_A	4	Sink_minus
OW_Sink_minus_04_B	-35.7329	-27.9941	-12.0174	OW_Sink_minus	OW_Sink_minus_04	OW	04_B	4	Sink_minus
OW_Sink_minus_04_C	17.1447	-16.1956	-18.1378	OW_Sink_minus	OW_Sink_minus_04	OW	04_C	4	Sink_minus
OW_Sink_minus_04_D	39.8681	35.4105	-4.76672	OW_Sink_minus	OW_Sink_minus_04	OW	04_D	4	Sink_minus
OW_Sink_plus_04_A	203.79	-48.6818	66.4704	OW_Sink_plus	OW_Sink_plus_04	OW	04_A	4	Sink_plus
OW_Sink_plus_04_B	115.188	26.2562	25.9536	OW_Sink_plus	OW_Sink_plus_04	OW	04_B	4	Sink_plus
OW_Sink_plus_04_C	110.882	49.9537	20.8244	OW_Sink_plus	OW_Sink_plus_04	OW	04_C	4	Sink_plus
OW_Sink_plus_04_D	105.813	38.3389	8.37239	OW_Sink_plus	OW_Sink_plus_04	OW	04_D	4	Sink_plus
OW_Sink_minus_06_A	162.455	-36.3254	59.8207	OW_Sink_minus	OW_Sink_minus_06	OW	06_A	6	Sink_minus
OW_Sink_minus_06_B	70.3907	21.2494	19.6702	OW_Sink_minus	OW_Sink_minus_06	OW	06_B	6	Sink_minus
OW_Sink_minus_08_A	43.4527	34.2899	-0.0607155	OW_Sink_minus	OW_Sink_minus_08	OW	08_A	8	Sink_minus
OW_Sink_minus_08_B	-23.823	6.26013	-0.877848	OW_Sink_minus	OW_Sink_minus_08	OW	08_B	8	Sink_minus
OW_Sink_minus_08_C	38.5748	29.8323	3.55625	OW_Sink_minus	OW_Sink_minus_08	OW	08_C	8	Sink_minus
OW_Sink_minus_08_D	138.537	-39.4267	86.6552	OW_Sink_minus	OW_Sink_minus_08	OW	08_D	8	Sink_minus
OW_Sink_minus_12_A	56.8273	47.2972	36.8726	OW_Sink_minus	OW_Sink_minus_12	OW	12_A	12	Sink_minus
OW_Sink_minus_12_B	74.8912	0.172566	63.5299	OW_Sink_minus	OW_Sink_minus_12	OW	12_B	12	Sink_minus
OW_Sink_minus_12_C	91.6618	22.9683	68.6339	OW_Sink_minus	OW_Sink_minus_12	OW	12_C	12	Sink_minus
OW_Sink_minus_12_D	18.576	38.0434	10.6222	OW_Sink_minus	OW_Sink_minus_12	OW	12_D	12	Sink_minus

## Sheet: Supplementary Fig6
Cohort	Treatment	Direction	No. of DEGs
GS	Self-shading	Up-	124
GS	Self-shading	Down-	74
OW	Self-shading	Up-	27
OW	Self-shading	Down-	6
GS	Sink-removal	Up-	12
GS	Sink-removal	Down-	3
OW	Sink-removal	Up-	84
OW	Sink-removal	Down-	61
