# Supplementary material for: Seasonal switching of integrated leaf senescence controls in an evergreen perennial Arabidopsis
Source: Nat Commun. 2024 Jun 7;15:4719. doi: 10.1038/s41467-024-48814-z (PMC11161623; doi:10.1038/s41467-024-48814-z)
Supplement: Supplementary file 15 — Source Data [file 41467_2024_48814_MOESM15_ESM.zip › Source Data/Fig3.xlsx]

## Sheet: b
Emergence_date	Pair_id	Leaf_id	Longevity (days)	Treatment	Cohort	Status
2019-07-02	A1	1	45	Shaded	GS	1
2019-07-02	A1	2	56	Shaded	GS	1
2019-07-02	A2	3	84	Shaded	GS	1
2019-07-02	A2	4	91	Shaded	GS	1
2019-07-02	A4	5	45	Shaded	GS	1
2019-07-02	A4	6	84	Shaded	GS	1
2019-07-02	A5	7	45	Shaded	GS	1
2019-07-02	A5	8	91	Shaded	GS	1
2019-07-02	B1	9	45	Shaded	GS	1
2019-07-02	B1	10	84	Shaded	GS	1
2019-07-02	B2	11	84	Shaded	GS	1
2019-07-02	B2	12	91	Shaded	GS	1
2019-07-02	B3	13	77	Shaded	GS	1
2019-07-02	B3	14	91	Shaded	GS	1
2019-07-02	B4	15	35	Shaded	GS	1
2019-07-02	B4	16	70	Shaded	GS	1
2019-07-02	B5	18	56	Shaded	GS	1
2019-07-02	B5	19	63	Shaded	GS	1
2019-07-02	C1	20	45	Shaded	GS	1
2019-07-02	C1	21	49	Shaded	GS	1
2019-07-02	C2	22	70	Shaded	GS	1
2019-07-02	C2	23	84	Shaded	GS	1
2019-07-02	C3	24	56	Shaded	GS	1
2019-07-02	C3	25	56	Shaded	GS	1
2019-07-02	C4	26	63	Shaded	GS	1
2019-07-02	C4	27	70	Shaded	GS	1
2019-07-02	C5	28	63	Shaded	GS	1
2019-07-02	C5	29	70	Shaded	GS	1
2019-07-02	C5	30	70	Shaded	GS	1
2019-07-02	D1	31	56	Shaded	GS	1
2019-07-02	D1	32	70	Shaded	GS	1
2019-07-02	D2	33	45	Shaded	GS	1
2019-07-02	D2	34	70	Shaded	GS	1
2019-07-02	D3	35	35	Shaded	GS	1
2019-07-02	D3	36	56	Shaded	GS	1
2019-07-02	D4	37	70	Shaded	GS	1
2019-07-02	D4	38	98	Shaded	GS	1
2019-07-02	D5	39	70	Shaded	GS	1
2019-07-02	D5	40	91	Shaded	GS	1
2019-07-02	E1	41	56	Shaded	GS	1
2019-07-02	E1	42	56	Shaded	GS	1
2019-07-02	E2	43	45	Shaded	GS	1
2019-07-02	E2	44	63	Shaded	GS	1
2019-07-02	E3	45	63	Shaded	GS	1
2019-07-02	E3	46	70	Shaded	GS	1
2019-07-02	E4	47	49	Shaded	GS	1
2019-07-02	E4	48	56	Shaded	GS	1
2019-07-02	E4	49	56	Shaded	GS	1
2019-07-02	E5	51	45	Shaded	GS	1
2019-07-02	E5	52	70	Shaded	GS	1
2019-07-02	F1	53	63	Shaded	GS	1
2019-07-02	F1	54	77	Shaded	GS	1
2019-07-02	F2	55	56	Shaded	GS	1
2019-07-02	F2	56	84	Shaded	GS	1
2019-07-02	F3	57	63	Shaded	GS	1
2019-07-02	F3	58	77	Shaded	GS	1
2019-07-02	F4	59	45	Shaded	GS	1
2019-07-02	F5	60	45	Shaded	GS	1
2019-07-02	F5	61	56	Shaded	GS	1
2019-07-02	A1	62	84	Exposed	GS	1
2019-07-02	A1	63	91	Exposed	GS	1
2019-07-02	A2	64	112	Exposed	GS	1
2019-07-02	A2	65	133	Exposed	GS	1
2019-07-02	A4	66	77	Exposed	GS	1
2019-07-02	A4	67	105	Exposed	GS	1
2019-07-02	A5	68	84	Exposed	GS	1
2019-07-02	A5	69	91	Exposed	GS	1
2019-07-02	B1	70	77	Exposed	GS	1
2019-07-02	B1	71	84	Exposed	GS	1
2019-07-02	B2	72	77	Exposed	GS	1
2019-07-02	B2	73	98	Exposed	GS	1
2019-07-02	B3	74	70	Exposed	GS	1
2019-07-02	B3	75	84	Exposed	GS	1
2019-07-02	B4	76	70	Exposed	GS	1
2019-07-02	B4	77	70	Exposed	GS	1
2019-07-02	B5	78	70	Exposed	GS	1
2019-07-02	B5	79	70	Exposed	GS	1
2019-07-02	B5	80	70	Exposed	GS	1
2019-07-02	C1	81	45	Exposed	GS	1
2019-07-02	C1	82	77	Exposed	GS	1
2019-07-02	C2	83	63	Exposed	GS	1
2019-07-02	C2	84	77	Exposed	GS	1
2019-07-02	C3	85	56	Exposed	GS	1
2019-07-02	C3	86	98	Exposed	GS	1
2019-07-02	C4	87	70	Exposed	GS	1
2019-07-02	C4	88	84	Exposed	GS	1
2019-07-02	C5	89	45	Exposed	GS	1
2019-07-02	C5	90	126	Exposed	GS	1
2019-07-02	D1	91	45	Exposed	GS	1
2019-07-02	D1	92	63	Exposed	GS	1
2019-07-02	D2	93	45	Exposed	GS	1
2019-07-02	D2	94	70	Exposed	GS	1
2019-07-02	D3	95	77	Exposed	GS	1
2019-07-02	D3	96	98	Exposed	GS	1
2019-07-02	D4	97	84	Exposed	GS	1
2019-07-02	D4	98	105	Exposed	GS	1
2019-07-02	D5	99	70	Exposed	GS	1
2019-07-02	D5	100	105	Exposed	GS	1
2019-07-02	E1	101	63	Exposed	GS	1
2019-07-02	E1	102	77	Exposed	GS	1
2019-07-02	E2	103	84	Exposed	GS	1
2019-07-02	E2	104	84	Exposed	GS	1
2019-07-02	E3	105	63	Exposed	GS	1
2019-07-02	E3	106	70	Exposed	GS	1
2019-07-02	E4	107	49	Exposed	GS	1
2019-07-02	E5	108	45	Exposed	GS	1
2019-07-02	E5	109	70	Exposed	GS	1
2019-07-02	F1	110	35	Exposed	GS	1
2019-07-02	F1	111	56	Exposed	GS	1
2019-07-02	F2	112	77	Exposed	GS	1
2019-07-02	F2	113	84	Exposed	GS	1
2019-07-02	F3	114	77	Exposed	GS	1
2019-07-02	F3	115	98	Exposed	GS	1
2019-07-02	F4	116	45	Exposed	GS	1
2019-07-02	F4	117	56	Exposed	GS	1
2019-07-02	F5	118	77	Exposed	GS	1
2019-07-02	F5	119	91	Exposed	GS	1

## Sheet: c
Emergence_date	Pair_id	Leaf_id	Longevity (days)	Treatment	Cohort	Status
2021-01-05	A01	1	98	Exposed	OW	1
2021-01-05	A01	2	98	Exposed	OW	1
2021-01-05	A02	3	98	Exposed	OW	1
2021-01-05	A02	4	112	Exposed	OW	1
2021-01-05	A03	5	42	Exposed	OW	1
2021-01-05	A03	6	121	Exposed	OW	1
2021-01-05	A04	7	112	Exposed	OW	1
2021-01-05	A04	8	112	Exposed	OW	1
2021-01-05	A05	9	105	Exposed	OW	1
2021-01-05	A05	10	112	Exposed	OW	1
2021-01-05	A05	11	112	Exposed	OW	1
2021-01-05	B01	12	98	Exposed	OW	1
2021-01-05	B01	13	98	Exposed	OW	1
2021-01-05	B02	14	84	Exposed	OW	1
2021-01-05	B02	15	98	Exposed	OW	1
2021-01-05	B03	16	98	Exposed	OW	1
2021-01-05	B03	17	105	Exposed	OW	1
2021-01-05	B04	18	91	Exposed	OW	1
2021-01-05	B04	19	121	Exposed	OW	1
2021-01-05	B05	20	84	Exposed	OW	1
2021-01-05	B05	21	91	Exposed	OW	1
2021-01-05	B05	22	98	Exposed	OW	1
2021-01-05	C01	26	112	Exposed	OW	1
2021-01-05	C01	27	112	Exposed	OW	1
2021-01-05	C02	28	105	Exposed	OW	1
2021-01-05	C02	29	112	Exposed	OW	1
2021-01-05	C03	30	77	Exposed	OW	1
2021-01-05	C03	31	98	Exposed	OW	1
2021-01-05	C04	32	48	Exposed	OW	1
2021-01-05	C04	33	112	Exposed	OW	1
2021-01-05	C05	34	84	Exposed	OW	1
2021-01-05	C05	35	105	Exposed	OW	1
2021-01-05	C05	36	121	Exposed	OW	1
2021-01-05	D01	37	77	Exposed	OW	1
2021-01-05	D01	38	77	Exposed	OW	1
2021-01-05	D02	39	112	Exposed	OW	1
2021-01-05	D02	40	112	Exposed	OW	1
2021-01-05	D03	41	91	Exposed	OW	1
2021-01-05	D03	42	98	Exposed	OW	1
2021-01-05	D04	43	105	Exposed	OW	1
2021-01-05	D04	44	112	Exposed	OW	1
2021-01-05	E01	45	42	Exposed	OW	1
2021-01-05	E01	46	98	Exposed	OW	1
2021-01-05	E02	47	56	Exposed	OW	1
2021-01-05	E02	48	112	Exposed	OW	1
2021-01-05	E03	49	48	Exposed	OW	1
2021-01-05	E03	50	98	Exposed	OW	1
2021-01-05	E04	51	91	Exposed	OW	1
2021-01-05	E04	52	98	Exposed	OW	1
2021-01-05	E05	53	91	Exposed	OW	1
2021-01-05	E05	54	112	Exposed	OW	1
2021-01-05	E05	55	112	Exposed	OW	1
2021-01-05	F01	56	63	Exposed	OW	1
2021-01-05	F01	57	98	Exposed	OW	1
2021-01-05	F02	58	105	Exposed	OW	1
2021-01-05	F02	59	105	Exposed	OW	1
2021-01-05	F03	60	98	Exposed	OW	1
2021-01-05	F03	61	98	Exposed	OW	1
2021-01-05	F04	62	70	Exposed	OW	1
2021-01-05	F04	63	105	Exposed	OW	1
2021-01-05	F05	64	91	Exposed	OW	1
2021-01-05	F05	65	98	Exposed	OW	1
2021-01-05	F05	66	98	Exposed	OW	1
2021-01-05	A01	67	105	Shaded	OW	1
2021-01-05	A01	68	112	Shaded	OW	1
2021-01-05	A02	69	91	Shaded	OW	1
2021-01-05	A02	70	105	Shaded	OW	1
2021-01-05	A03	71	98	Shaded	OW	1
2021-01-05	A03	72	112	Shaded	OW	1
2021-01-05	A04	73	98	Shaded	OW	1
2021-01-05	A04	74	112	Shaded	OW	1
2021-01-05	A05	75	91	Shaded	OW	1
2021-01-05	A05	76	98	Shaded	OW	1
2021-01-05	A05	77	112	Shaded	OW	1
2021-01-05	B01	78	42	Shaded	OW	1
2021-01-05	B01	79	56	Shaded	OW	1
2021-01-05	B02	80	105	Shaded	OW	1
2021-01-05	B03	81	105	Shaded	OW	1
2021-01-05	B03	82	105	Shaded	OW	1
2021-01-05	B04	83	70	Shaded	OW	1
2021-01-05	B04	84	98	Shaded	OW	1
2021-01-05	B05	85	84	Shaded	OW	1
2021-01-05	B05	86	91	Shaded	OW	1
2021-01-05	B05	87	91	Shaded	OW	1
2021-01-05	C01	91	77	Shaded	OW	1
2021-01-05	C01	92	98	Shaded	OW	1
2021-01-05	C02	93	84	Shaded	OW	1
2021-01-05	C02	94	112	Shaded	OW	1
2021-01-05	C03	95	105	Shaded	OW	1
2021-01-05	C03	96	105	Shaded	OW	1
2021-01-05	C04	97	105	Shaded	OW	1
2021-01-05	C04	98	112	Shaded	OW	1
2021-01-05	C05	99	42	Shaded	OW	1
2021-01-05	C05	100	84	Shaded	OW	1
2021-01-05	C05	101	112	Shaded	OW	1
2021-01-05	D01	102	56	Shaded	OW	1
2021-01-05	D01	103	91	Shaded	OW	1
2021-01-05	D02	104	105	Shaded	OW	1
2021-01-05	D02	105	105	Shaded	OW	1
2021-01-05	D03	106	91	Shaded	OW	1
2021-01-05	D03	107	98	Shaded	OW	1
2021-01-05	D04	108	84	Shaded	OW	1
2021-01-05	D04	109	105	Shaded	OW	1
2021-01-05	D05	110	70	Shaded	OW	1
2021-01-05	E01	111	98	Shaded	OW	1
2021-01-05	E01	112	98	Shaded	OW	1
2021-01-05	E02	113	98	Shaded	OW	1
2021-01-05	E02	114	112	Shaded	OW	1
2021-01-05	E03	115	98	Shaded	OW	1
2021-01-05	E03	116	105	Shaded	OW	1
2021-01-05	E04	117	84	Shaded	OW	1
2021-01-05	E04	118	91	Shaded	OW	1
2021-01-05	E05	119	91	Shaded	OW	1
2021-01-05	E05	120	105	Shaded	OW	1
2021-01-05	F01	121	135	Shaded	OW	1
2021-01-05	F01	122	135	Shaded	OW	1
2021-01-05	F02	123	105	Shaded	OW	1
2021-01-05	F03	124	98	Shaded	OW	1
2021-01-05	F03	125	98	Shaded	OW	1
2021-01-05	F04	126	42	Shaded	OW	1
2021-01-05	F04	127	105	Shaded	OW	1
2021-01-05	F05	128	70	Shaded	OW	1
2021-01-05	F05	129	91	Shaded	OW	1

## Sheet: d
DEG	Detection frequency	Category of DEGs
862	1	Up-
153	2	Up-
1333	1	Down-
246	2	Down-
56	1	Bi-

## Sheet: e
DEG	Detection frequency	Category of DEGs
61	1	Up-
25	2	Up-
25	1	Down-
8	2	Down-
8	1	Bi-

## Sheet: f
DEG	Detection frequency	Category of DEGs
114	1	Up-
17	2	Up-
77	1	Down-
0	2	Down-
0	1	Bi-

## Sheet: g
Cohort	Treatment	Category	No_all	dir	DEG	Ratio	label
GS	Self-shading	ccg	23	plus	8	0.347826	4
GS	Self-shading	ccg	23	minus	1	0.0434783	8.5
GS	Self-shading	ccg	23	ND	10	0.434783	14
GS	Self-shading	ccg	23	UN	4	0.173913	21
GS	Self-shading	dark	39	plus	18	0.461538	9
GS	Self-shading	dark	39	minus	0	0	18
GS	Self-shading	dark	39	ND	13	0.333333	24.5
GS	Self-shading	dark	39	UN	8	0.205128	35
GS	Self-shading	immune	96	plus	17	0.177083	8.5
GS	Self-shading	immune	96	minus	15	0.15625	24.5
GS	Self-shading	immune	96	ND	51	0.53125	57.5
GS	Self-shading	immune	96	UN	13	0.135417	89.5
GS	Self-shading	NAC	17	plus	5	0.294118	2.5
GS	Self-shading	NAC	17	minus	1	0.0588235	5.5
GS	Self-shading	NAC	17	ND	10	0.588235	11
GS	Self-shading	NAC	17	UN	1	0.0588235	16.5
GS	Self-shading	nitrogen	20	plus	7	0.35	3.5
GS	Self-shading	nitrogen	20	minus	1	0.05	7.5
GS	Self-shading	nitrogen	20	ND	8	0.4	12
GS	Self-shading	nitrogen	20	UN	4	0.2	18
GS	Self-shading	other	190	plus	25	0.131579	12.5
GS	Self-shading	other	190	minus	12	0.0631579	31
GS	Self-shading	other	190	ND	117	0.615789	95.5
GS	Self-shading	other	190	UN	36	0.189474	172
GS	Self-shading	oxidative	103	plus	24	0.23301	12
GS	Self-shading	oxidative	103	minus	7	0.0679612	27.5
GS	Self-shading	oxidative	103	ND	56	0.543689	59
GS	Self-shading	oxidative	103	UN	16	0.15534	95
GS	Self-shading	phosphate	23	plus	8	0.347826	4
GS	Self-shading	phosphate	23	minus	2	0.0869565	9
GS	Self-shading	phosphate	23	ND	12	0.521739	16
GS	Self-shading	phosphate	23	UN	1	0.0434783	22.5
GS	Self-shading	WRKY	15	plus	3	0.2	1.5
GS	Self-shading	WRKY	15	minus	3	0.2	4.5
GS	Self-shading	WRKY	15	ND	6	0.4	9
GS	Self-shading	WRKY	15	UN	3	0.2	13.5

## Sheet: h to o
category	gene_name	gene_id	Weeks after treatment initiation	Cohort	Treatment	Expression (Z-scored from Supplementary Data 2)
Light and ABA signaling	1_AhgSnRK2.3	g07267	0	GS	Exposed	-0.0374415
Light and ABA signaling	1_AhgSnRK2.3	g07267	2	GS	Exposed	-0.925691
Light and ABA signaling	1_AhgSnRK2.3	g07267	4	GS	Exposed	-0.706004
Light and ABA signaling	1_AhgSnRK2.3	g07267	6	GS	Exposed	-0.670074
Light and ABA signaling	1_AhgSnRK2.3	g07267	8	GS	Exposed	0.540572
Light and ABA signaling	1_AhgSnRK2.3	g07267	0	GS	Shaded	0.540806
Light and ABA signaling	1_AhgSnRK2.3	g07267	2	GS	Shaded	-0.256526
Light and ABA signaling	1_AhgSnRK2.3	g07267	4	GS	Shaded	1.17345
Light and ABA signaling	1_AhgSnRK2.3	g07267	6	GS	Shaded	0.655347
Light and ABA signaling	1_AhgSnRK2.3	g07267	8	GS	Shaded	1.29132
Light and ABA signaling	1_AhgSnRK2.3	g07267	0	OW	Exposed	-1.78575
Light and ABA signaling	1_AhgSnRK2.3	g07267	4	OW	Exposed	-0.369359
Light and ABA signaling	1_AhgSnRK2.3	g07267	8	OW	Exposed	-1.02255
Light and ABA signaling	1_AhgSnRK2.3	g07267	12	OW	Exposed	1.27682
Light and ABA signaling	1_AhgSnRK2.3	g07267	0	OW	Shaded	-1.37394
Light and ABA signaling	1_AhgSnRK2.3	g07267	4	OW	Shaded	0.360594
Light and ABA signaling	1_AhgSnRK2.3	g07267	8	OW	Shaded	-0.393362
Light and ABA signaling	1_AhgSnRK2.3	g07267	12	OW	Shaded	1.70179
Light and ABA signaling	2_AhgSnRK2.2	g14992	0	GS	Exposed	-1.12442
Light and ABA signaling	2_AhgSnRK2.2	g14992	2	GS	Exposed	0.330571
Light and ABA signaling	2_AhgSnRK2.2	g14992	4	GS	Exposed	-0.108637
Light and ABA signaling	2_AhgSnRK2.2	g14992	6	GS	Exposed	0.307589
Light and ABA signaling	2_AhgSnRK2.2	g14992	8	GS	Exposed	0.766354
Light and ABA signaling	2_AhgSnRK2.2	g14992	0	GS	Shaded	0.129564
Light and ABA signaling	2_AhgSnRK2.2	g14992	2	GS	Shaded	0.943004
Light and ABA signaling	2_AhgSnRK2.2	g14992	4	GS	Shaded	0.760412
Light and ABA signaling	2_AhgSnRK2.2	g14992	6	GS	Shaded	1.17551
Light and ABA signaling	2_AhgSnRK2.2	g14992	8	GS	Shaded	1.41045
Light and ABA signaling	2_AhgSnRK2.2	g14992	0	OW	Exposed	-1.57617
Light and ABA signaling	2_AhgSnRK2.2	g14992	4	OW	Exposed	-1.08644
Light and ABA signaling	2_AhgSnRK2.2	g14992	8	OW	Exposed	-0.783144
Light and ABA signaling	2_AhgSnRK2.2	g14992	12	OW	Exposed	0.775541
Light and ABA signaling	2_AhgSnRK2.2	g14992	0	OW	Shaded	-1.71534
Light and ABA signaling	2_AhgSnRK2.2	g14992	4	OW	Shaded	-0.810753
Light and ABA signaling	2_AhgSnRK2.2	g14992	8	OW	Shaded	-0.538029
Light and ABA signaling	2_AhgSnRK2.2	g14992	12	OW	Shaded	1.14394
Light and ABA signaling	3_AhgNCED3	g06799	0	GS	Exposed	0.758849
Light and ABA signaling	3_AhgNCED3	g06799	2	GS	Exposed	-0.533999
Light and ABA signaling	3_AhgNCED3	g06799	4	GS	Exposed	-0.846625
Light and ABA signaling	3_AhgNCED3	g06799	6	GS	Exposed	-0.710081
Light and ABA signaling	3_AhgNCED3	g06799	8	GS	Exposed	-0.111049
Light and ABA signaling	3_AhgNCED3	g06799	0	GS	Shaded	0.54429
Light and ABA signaling	3_AhgNCED3	g06799	2	GS	Shaded	0.342483
Light and ABA signaling	3_AhgNCED3	g06799	4	GS	Shaded	0.117303
Light and ABA signaling	3_AhgNCED3	g06799	6	GS	Shaded	0.513639
Light and ABA signaling	3_AhgNCED3	g06799	8	GS	Shaded	0.696248
Light and ABA signaling	3_AhgNCED3	g06799	0	OW	Exposed	-2.04606
Light and ABA signaling	3_AhgNCED3	g06799	4	OW	Exposed	-0.982631
Light and ABA signaling	3_AhgNCED3	g06799	8	OW	Exposed	-0.340774
Light and ABA signaling	3_AhgNCED3	g06799	12	OW	Exposed	1.60424
Light and ABA signaling	3_AhgNCED3	g06799	0	OW	Shaded	-1.15796
Light and ABA signaling	3_AhgNCED3	g06799	4	OW	Shaded	-0.36929
Light and ABA signaling	3_AhgNCED3	g06799	8	OW	Shaded	0.475821
Light and ABA signaling	3_AhgNCED3	g06799	12	OW	Shaded	2.0456
Light and ABA signaling	4_AhgABI5	g03527	0	GS	Exposed	-0.650195
Light and ABA signaling	4_AhgABI5	g03527	2	GS	Exposed	-0.832738
Light and ABA signaling	4_AhgABI5	g03527	4	GS	Exposed	0.0549373
Light and ABA signaling	4_AhgABI5	g03527	6	GS	Exposed	-0.495225
Light and ABA signaling	4_AhgABI5	g03527	8	GS	Exposed	0.267998
Light and ABA signaling	4_AhgABI5	g03527	0	GS	Shaded	-1.27858
Light and ABA signaling	4_AhgABI5	g03527	2	GS	Shaded	-1.57171
Light and ABA signaling	4_AhgABI5	g03527	4	GS	Shaded	0.427591
Light and ABA signaling	4_AhgABI5	g03527	6	GS	Shaded	0.252721
Light and ABA signaling	4_AhgABI5	g03527	8	GS	Shaded	2.50497
Light and ABA signaling	4_AhgABI5	g03527	0	OW	Exposed	1.48585
Light and ABA signaling	4_AhgABI5	g03527	4	OW	Exposed	-0.191706
Light and ABA signaling	4_AhgABI5	g03527	8	OW	Exposed	-1.06449
Light and ABA signaling	4_AhgABI5	g03527	12	OW	Exposed	0.123045
Light and ABA signaling	4_AhgABI5	g03527	0	OW	Shaded	1.07114
Light and ABA signaling	4_AhgABI5	g03527	4	OW	Shaded	-0.489556
Light and ABA signaling	4_AhgABI5	g03527	8	OW	Shaded	-0.0105541
Light and ABA signaling	4_AhgABI5	g03527	12	OW	Shaded	0.396499
Light and ABA signaling	5_AhgEEL	g24514	0	GS	Exposed	-0.769691
Light and ABA signaling	5_AhgEEL	g24514	2	GS	Exposed	0.945764
Light and ABA signaling	5_AhgEEL	g24514	4	GS	Exposed	-0.137133
Light and ABA signaling	5_AhgEEL	g24514	6	GS	Exposed	0.423481
Light and ABA signaling	5_AhgEEL	g24514	8	GS	Exposed	-0.769691
Light and ABA signaling	5_AhgEEL	g24514	0	GS	Shaded	1.84504
Light and ABA signaling	5_AhgEEL	g24514	2	GS	Shaded	-0.769691
Light and ABA signaling	5_AhgEEL	g24514	4	GS	Shaded	-0.769691
Light and ABA signaling	5_AhgEEL	g24514	6	GS	Shaded	-0.769691
Light and ABA signaling	5_AhgEEL	g24514	8	GS	Shaded	-0.769691
Light and ABA signaling	5_AhgEEL	g24514	0	OW	Exposed	-0.769691
Light and ABA signaling	5_AhgEEL	g24514	4	OW	Exposed	0.542648
Light and ABA signaling	5_AhgEEL	g24514	8	OW	Exposed	-0.769691
Light and ABA signaling	5_AhgEEL	g24514	12	OW	Exposed	1.99705
Light and ABA signaling	5_AhgEEL	g24514	0	OW	Shaded	0.782182
Light and ABA signaling	5_AhgEEL	g24514	4	OW	Shaded	-0.769691
Light and ABA signaling	5_AhgEEL	g24514	8	OW	Shaded	-0.769691
Light and ABA signaling	5_AhgEEL	g24514	12	OW	Shaded	1.29787
Light and ABA signaling	6_AhgEIN3	g11164	0	GS	Exposed	-0.89605
Light and ABA signaling	6_AhgEIN3	g11164	2	GS	Exposed	-0.409282
Light and ABA signaling	6_AhgEIN3	g11164	4	GS	Exposed	-0.0350698
Light and ABA signaling	6_AhgEIN3	g11164	6	GS	Exposed	-0.159792
Light and ABA signaling	6_AhgEIN3	g11164	8	GS	Exposed	0.346049
Light and ABA signaling	6_AhgEIN3	g11164	0	GS	Shaded	-0.0298983
Light and ABA signaling	6_AhgEIN3	g11164	2	GS	Shaded	0.794696
Light and ABA signaling	6_AhgEIN3	g11164	4	GS	Shaded	1.08709
Light and ABA signaling	6_AhgEIN3	g11164	6	GS	Shaded	1.13723
Light and ABA signaling	6_AhgEIN3	g11164	8	GS	Shaded	1.01665
Light and ABA signaling	6_AhgEIN3	g11164	0	OW	Exposed	-1.83551
Light and ABA signaling	6_AhgEIN3	g11164	4	OW	Exposed	-1.05733
Light and ABA signaling	6_AhgEIN3	g11164	8	OW	Exposed	-0.252672
Light and ABA signaling	6_AhgEIN3	g11164	12	OW	Exposed	1.21289
Light and ABA signaling	6_AhgEIN3	g11164	0	OW	Shaded	-1.49041
Light and ABA signaling	6_AhgEIN3	g11164	4	OW	Shaded	-1.09311
Light and ABA signaling	6_AhgEIN3	g11164	8	OW	Shaded	0.1546
Light and ABA signaling	6_AhgEIN3	g11164	12	OW	Shaded	1.50993
Light and ABA signaling	7_AhgEIN2	g19373	0	GS	Exposed	-2.12587
Light and ABA signaling	7_AhgEIN2	g19373	2	GS	Exposed	-0.606632
Light and ABA signaling	7_AhgEIN2	g19373	4	GS	Exposed	-0.344927
Light and ABA signaling	7_AhgEIN2	g19373	6	GS	Exposed	-0.974697
Light and ABA signaling	7_AhgEIN2	g19373	8	GS	Exposed	-0.772962
Light and ABA signaling	7_AhgEIN2	g19373	0	GS	Shaded	-0.204546
Light and ABA signaling	7_AhgEIN2	g19373	2	GS	Shaded	-0.256699
Light and ABA signaling	7_AhgEIN2	g19373	4	GS	Shaded	1.17168
Light and ABA signaling	7_AhgEIN2	g19373	6	GS	Shaded	-0.321972
Light and ABA signaling	7_AhgEIN2	g19373	8	GS	Shaded	0.410059
Light and ABA signaling	7_AhgEIN2	g19373	0	OW	Exposed	-0.698884
Light and ABA signaling	7_AhgEIN2	g19373	4	OW	Exposed	0.789928
Light and ABA signaling	7_AhgEIN2	g19373	8	OW	Exposed	1.92188
Light and ABA signaling	7_AhgEIN2	g19373	12	OW	Exposed	-0.229522
Light and ABA signaling	7_AhgEIN2	g19373	0	OW	Shaded	-0.610429
Light and ABA signaling	7_AhgEIN2	g19373	4	OW	Shaded	0.615687
Light and ABA signaling	7_AhgEIN2	g19373	8	OW	Shaded	1.65713
Light and ABA signaling	7_AhgEIN2	g19373	12	OW	Shaded	0.580779
Light and ABA signaling	8_AhgPIF5	g22894	0	GS	Exposed	-1.34025
Light and ABA signaling	8_AhgPIF5	g22894	2	GS	Exposed	0.188499
Light and ABA signaling	8_AhgPIF5	g22894	4	GS	Exposed	1.1052
Light and ABA signaling	8_AhgPIF5	g22894	6	GS	Exposed	0.270271
Light and ABA signaling	8_AhgPIF5	g22894	8	GS	Exposed	0.741283
Light and ABA signaling	8_AhgPIF5	g22894	0	GS	Shaded	0.0636685
Light and ABA signaling	8_AhgPIF5	g22894	2	GS	Shaded	0.24297
Light and ABA signaling	8_AhgPIF5	g22894	4	GS	Shaded	1.74604
Light and ABA signaling	8_AhgPIF5	g22894	6	GS	Shaded	-0.548417
Light and ABA signaling	8_AhgPIF5	g22894	8	GS	Shaded	-1.33913
Light and ABA signaling	8_AhgPIF5	g22894	0	OW	Exposed	-1.58816
Light and ABA signaling	8_AhgPIF5	g22894	4	OW	Exposed	0.569567
Light and ABA signaling	8_AhgPIF5	g22894	8	OW	Exposed	0.425345
Light and ABA signaling	8_AhgPIF5	g22894	12	OW	Exposed	-1.42719
Light and ABA signaling	8_AhgPIF5	g22894	0	OW	Shaded	-0.843604
Light and ABA signaling	8_AhgPIF5	g22894	4	OW	Shaded	0.760149
Light and ABA signaling	8_AhgPIF5	g22894	8	OW	Shaded	1.29011
Light and ABA signaling	8_AhgPIF5	g22894	12	OW	Shaded	-0.316354
Light and ABA signaling	9_AhgPIF4	g17393	0	GS	Exposed	-1.3887
Light and ABA signaling	9_AhgPIF4	g17393	2	GS	Exposed	0.361672
Light and ABA signaling	9_AhgPIF4	g17393	4	GS	Exposed	1.0156
Light and ABA signaling	9_AhgPIF4	g17393	6	GS	Exposed	0.544766
Light and ABA signaling	9_AhgPIF4	g17393	8	GS	Exposed	1.03727
Light and ABA signaling	9_AhgPIF4	g17393	0	GS	Shaded	0.118129
Light and ABA signaling	9_AhgPIF4	g17393	2	GS	Shaded	0.983432
Light and ABA signaling	9_AhgPIF4	g17393	4	GS	Shaded	1.92243
Light and ABA signaling	9_AhgPIF4	g17393	6	GS	Shaded	-0.212017
Light and ABA signaling	9_AhgPIF4	g17393	8	GS	Shaded	-0.908533
Light and ABA signaling	9_AhgPIF4	g17393	0	OW	Exposed	0.00981025
Light and ABA signaling	9_AhgPIF4	g17393	4	OW	Exposed	0.101197
Light and ABA signaling	9_AhgPIF4	g17393	8	OW	Exposed	-0.890535
Light and ABA signaling	9_AhgPIF4	g17393	12	OW	Exposed	-2.23662
Light and ABA signaling	9_AhgPIF4	g17393	0	OW	Shaded	-0.00248852
Light and ABA signaling	9_AhgPIF4	g17393	4	OW	Shaded	0.635734
Light and ABA signaling	9_AhgPIF4	g17393	8	OW	Shaded	-0.242226
Light and ABA signaling	9_AhgPIF4	g17393	12	OW	Shaded	-0.84892
NAC transcription factors	1_AhgNAC072	g04524	0	GS	Exposed	-1.08278
NAC transcription factors	1_AhgNAC072	g04524	2	GS	Exposed	-0.35672
NAC transcription factors	1_AhgNAC072	g04524	4	GS	Exposed	-0.664374
NAC transcription factors	1_AhgNAC072	g04524	6	GS	Exposed	-0.0178295
NAC transcription factors	1_AhgNAC072	g04524	8	GS	Exposed	0.707539
NAC transcription factors	1_AhgNAC072	g04524	0	GS	Shaded	-0.221796
NAC transcription factors	1_AhgNAC072	g04524	2	GS	Shaded	0.71659
NAC transcription factors	1_AhgNAC072	g04524	4	GS	Shaded	0.272525
NAC transcription factors	1_AhgNAC072	g04524	6	GS	Shaded	0.935742
NAC transcription factors	1_AhgNAC072	g04524	8	GS	Shaded	1.69586
NAC transcription factors	1_AhgNAC072	g04524	0	OW	Exposed	-1.26251
NAC transcription factors	1_AhgNAC072	g04524	4	OW	Exposed	-1.41274
NAC transcription factors	1_AhgNAC072	g04524	8	OW	Exposed	-0.257259
NAC transcription factors	1_AhgNAC072	g04524	12	OW	Exposed	1.3499
NAC transcription factors	1_AhgNAC072	g04524	0	OW	Shaded	-0.977351
NAC transcription factors	1_AhgNAC072	g04524	4	OW	Shaded	-1.13551
NAC transcription factors	1_AhgNAC072	g04524	8	OW	Shaded	0.0861004
NAC transcription factors	1_AhgNAC072	g04524	12	OW	Shaded	1.6246
NAC transcription factors	2_AhgNAC055	g06676	0	GS	Exposed	-1.08575
NAC transcription factors	2_AhgNAC055	g06676	2	GS	Exposed	-0.577911
NAC transcription factors	2_AhgNAC055	g06676	4	GS	Exposed	-0.77988
NAC transcription factors	2_AhgNAC055	g06676	6	GS	Exposed	-0.266443
NAC transcription factors	2_AhgNAC055	g06676	8	GS	Exposed	-0.113297
NAC transcription factors	2_AhgNAC055	g06676	0	GS	Shaded	-0.572163
NAC transcription factors	2_AhgNAC055	g06676	2	GS	Shaded	0.620469
NAC transcription factors	2_AhgNAC055	g06676	4	GS	Shaded	0.652606
NAC transcription factors	2_AhgNAC055	g06676	6	GS	Shaded	1.11899
NAC transcription factors	2_AhgNAC055	g06676	8	GS	Shaded	1.80008
NAC transcription factors	2_AhgNAC055	g06676	0	OW	Exposed	-1.07584
NAC transcription factors	2_AhgNAC055	g06676	4	OW	Exposed	-1.12361
NAC transcription factors	2_AhgNAC055	g06676	8	OW	Exposed	-0.596177
NAC transcription factors	2_AhgNAC055	g06676	12	OW	Exposed	1.55262
NAC transcription factors	2_AhgNAC055	g06676	0	OW	Shaded	-0.69857
NAC transcription factors	2_AhgNAC055	g06676	4	OW	Shaded	-0.559769
NAC transcription factors	2_AhgNAC055	g06676	8	OW	Shaded	-0.0761692
NAC transcription factors	2_AhgNAC055	g06676	12	OW	Shaded	1.78082
NAC transcription factors	3_AhgNAC046	g06146	0	GS	Exposed	-0.927911
NAC transcription factors	3_AhgNAC046	g06146	2	GS	Exposed	-0.271917
NAC transcription factors	3_AhgNAC046	g06146	4	GS	Exposed	-0.416416
NAC transcription factors	3_AhgNAC046	g06146	6	GS	Exposed	0.152811
NAC transcription factors	3_AhgNAC046	g06146	8	GS	Exposed	0.517372
NAC transcription factors	3_AhgNAC046	g06146	0	GS	Shaded	-0.842387
NAC transcription factors	3_AhgNAC046	g06146	2	GS	Shaded	0.281977
NAC transcription factors	3_AhgNAC046	g06146	4	GS	Shaded	0.495048
NAC transcription factors	3_AhgNAC046	g06146	6	GS	Shaded	0.987724
NAC transcription factors	3_AhgNAC046	g06146	8	GS	Shaded	1.3856
NAC transcription factors	3_AhgNAC046	g06146	0	OW	Exposed	-1.57964
NAC transcription factors	3_AhgNAC046	g06146	4	OW	Exposed	-1.13484
NAC transcription factors	3_AhgNAC046	g06146	8	OW	Exposed	0.487434
NAC transcription factors	3_AhgNAC046	g06146	12	OW	Exposed	1.49767
NAC transcription factors	3_AhgNAC046	g06146	0	OW	Shaded	-1.35698
NAC transcription factors	3_AhgNAC046	g06146	4	OW	Shaded	-1.07966
NAC transcription factors	3_AhgNAC046	g06146	8	OW	Shaded	0.280474
NAC transcription factors	3_AhgNAC046	g06146	12	OW	Shaded	1.52364
NAC transcription factors	4_AhgNAC019	g15089	0	GS	Exposed	-0.786592
NAC transcription factors	4_AhgNAC019	g15089	2	GS	Exposed	-0.556117
NAC transcription factors	4_AhgNAC019	g15089	4	GS	Exposed	-0.567
NAC transcription factors	4_AhgNAC019	g15089	6	GS	Exposed	-0.850482
NAC transcription factors	4_AhgNAC019	g15089	8	GS	Exposed	-0.412703
NAC transcription factors	4_AhgNAC019	g15089	0	GS	Shaded	0.122457
NAC transcription factors	4_AhgNAC019	g15089	2	GS	Shaded	0.422027
NAC transcription factors	4_AhgNAC019	g15089	4	GS	Shaded	1.27718
NAC transcription factors	4_AhgNAC019	g15089	6	GS	Shaded	1.23586
NAC transcription factors	4_AhgNAC019	g15089	8	GS	Shaded	1.86995
NAC transcription factors	4_AhgNAC019	g15089	0	OW	Exposed	-0.803557
NAC transcription factors	4_AhgNAC019	g15089	4	OW	Exposed	-1.4757
NAC transcription factors	4_AhgNAC019	g15089	8	OW	Exposed	-0.942521
NAC transcription factors	4_AhgNAC019	g15089	12	OW	Exposed	1.32204
NAC transcription factors	4_AhgNAC019	g15089	0	OW	Shaded	-0.621313
NAC transcription factors	4_AhgNAC019	g15089	4	OW	Shaded	-0.406869
NAC transcription factors	4_AhgNAC019	g15089	8	OW	Shaded	-0.222353
NAC transcription factors	4_AhgNAC019	g15089	12	OW	Shaded	1.3957
NAC transcription factors	5_AhgNAC016	g27250	0	GS	Exposed	0.448317
NAC transcription factors	5_AhgNAC016	g27250	2	GS	Exposed	-0.224818
NAC transcription factors	5_AhgNAC016	g27250	4	GS	Exposed	0.255801
NAC transcription factors	5_AhgNAC016	g27250	6	GS	Exposed	0.85424
NAC transcription factors	5_AhgNAC016	g27250	8	GS	Exposed	0.76481
NAC transcription factors	5_AhgNAC016	g27250	0	GS	Shaded	0.261726
NAC transcription factors	5_AhgNAC016	g27250	2	GS	Shaded	0.526331
NAC transcription factors	5_AhgNAC016	g27250	4	GS	Shaded	0.453622
NAC transcription factors	5_AhgNAC016	g27250	6	GS	Shaded	1.06099
NAC transcription factors	5_AhgNAC016	g27250	8	GS	Shaded	0.770608
NAC transcription factors	5_AhgNAC016	g27250	0	OW	Exposed	-2.40267
NAC transcription factors	5_AhgNAC016	g27250	4	OW	Exposed	-1.11681
NAC transcription factors	5_AhgNAC016	g27250	8	OW	Exposed	-0.371229
NAC transcription factors	5_AhgNAC016	g27250	12	OW	Exposed	0.759731
NAC transcription factors	5_AhgNAC016	g27250	0	OW	Shaded	-1.83248
NAC transcription factors	5_AhgNAC016	g27250	4	OW	Shaded	-1.13704
NAC transcription factors	5_AhgNAC016	g27250	8	OW	Shaded	0.0901239
NAC transcription factors	5_AhgNAC016	g27250	12	OW	Shaded	0.838746
NAC transcription factors	6_AhgATAF1	g01737	0	GS	Exposed	-0.0990443
NAC transcription factors	6_AhgATAF1	g01737	2	GS	Exposed	-0.709345
NAC transcription factors	6_AhgATAF1	g01737	4	GS	Exposed	-0.778983
NAC transcription factors	6_AhgATAF1	g01737	6	GS	Exposed	-1.00737
NAC transcription factors	6_AhgATAF1	g01737	8	GS	Exposed	-0.414949
NAC transcription factors	6_AhgATAF1	g01737	0	GS	Shaded	0.417248
NAC transcription factors	6_AhgATAF1	g01737	2	GS	Shaded	-0.795602
NAC transcription factors	6_AhgATAF1	g01737	4	GS	Shaded	0.351085
NAC transcription factors	6_AhgATAF1	g01737	6	GS	Shaded	1.01859
NAC transcription factors	6_AhgATAF1	g01737	8	GS	Shaded	0.461968
NAC transcription factors	6_AhgATAF1	g01737	0	OW	Exposed	-2.04505
NAC transcription factors	6_AhgATAF1	g01737	4	OW	Exposed	-0.402706
NAC transcription factors	6_AhgATAF1	g01737	8	OW	Exposed	1.41529
NAC transcription factors	6_AhgATAF1	g01737	12	OW	Exposed	1.60288
NAC transcription factors	6_AhgATAF1	g01737	0	OW	Shaded	-0.83712
NAC transcription factors	6_AhgATAF1	g01737	4	OW	Shaded	-0.48126
NAC transcription factors	6_AhgATAF1	g01737	8	OW	Shaded	1.21483
NAC transcription factors	6_AhgATAF1	g01737	12	OW	Shaded	1.08952
NAC transcription factors	7_AhgORS1	g08603	0	GS	Exposed	-1.22202
NAC transcription factors	7_AhgORS1	g08603	2	GS	Exposed	-0.176522
NAC transcription factors	7_AhgORS1	g08603	4	GS	Exposed	0.258514
NAC transcription factors	7_AhgORS1	g08603	6	GS	Exposed	0.380855
NAC transcription factors	7_AhgORS1	g08603	8	GS	Exposed	1.04335
NAC transcription factors	7_AhgORS1	g08603	0	GS	Shaded	-0.20063
NAC transcription factors	7_AhgORS1	g08603	2	GS	Shaded	0.535893
NAC transcription factors	7_AhgORS1	g08603	4	GS	Shaded	1.07844
NAC transcription factors	7_AhgORS1	g08603	6	GS	Shaded	1.11062
NAC transcription factors	7_AhgORS1	g08603	8	GS	Shaded	1.43578
NAC transcription factors	7_AhgORS1	g08603	0	OW	Exposed	-1.33697
NAC transcription factors	7_AhgORS1	g08603	4	OW	Exposed	-1.301
NAC transcription factors	7_AhgORS1	g08603	8	OW	Exposed	-0.664989
NAC transcription factors	7_AhgORS1	g08603	12	OW	Exposed	0.916122
NAC transcription factors	7_AhgORS1	g08603	0	OW	Shaded	-1.33697
NAC transcription factors	7_AhgORS1	g08603	4	OW	Shaded	-1.21364
NAC transcription factors	7_AhgORS1	g08603	8	OW	Shaded	-0.404207
NAC transcription factors	7_AhgORS1	g08603	12	OW	Shaded	1.09738
NAC transcription factors	8_AhgNAP	g25202	0	GS	Exposed	-0.975528
NAC transcription factors	8_AhgNAP	g25202	2	GS	Exposed	-0.882638
NAC transcription factors	8_AhgNAP	g25202	4	GS	Exposed	-0.676158
NAC transcription factors	8_AhgNAP	g25202	6	GS	Exposed	-0.796979
NAC transcription factors	8_AhgNAP	g25202	8	GS	Exposed	-0.0278774
NAC transcription factors	8_AhgNAP	g25202	0	GS	Shaded	-0.923998
NAC transcription factors	8_AhgNAP	g25202	2	GS	Shaded	-0.204705
NAC transcription factors	8_AhgNAP	g25202	4	GS	Shaded	0.662899
NAC transcription factors	8_AhgNAP	g25202	6	GS	Shaded	0.861785
NAC transcription factors	8_AhgNAP	g25202	8	GS	Shaded	1.67716
NAC transcription factors	8_AhgNAP	g25202	0	OW	Exposed	-0.95807
NAC transcription factors	8_AhgNAP	g25202	4	OW	Exposed	-0.819919
NAC transcription factors	8_AhgNAP	g25202	8	OW	Exposed	0.297415
NAC transcription factors	8_AhgNAP	g25202	12	OW	Exposed	1.62464
NAC transcription factors	8_AhgNAP	g25202	0	OW	Shaded	-0.705248
NAC transcription factors	8_AhgNAP	g25202	4	OW	Shaded	-0.678268
NAC transcription factors	8_AhgNAP	g25202	8	OW	Shaded	0.622058
NAC transcription factors	8_AhgNAP	g25202	12	OW	Shaded	1.90343
NAC transcription factors	9_AhgORE1	g24695	0	GS	Exposed	-1.02389
NAC transcription factors	9_AhgORE1	g24695	2	GS	Exposed	-0.391311
NAC transcription factors	9_AhgORE1	g24695	4	GS	Exposed	-0.351817
NAC transcription factors	9_AhgORE1	g24695	6	GS	Exposed	-0.120592
NAC transcription factors	9_AhgORE1	g24695	8	GS	Exposed	0.610836
NAC transcription factors	9_AhgORE1	g24695	0	GS	Shaded	-0.939138
NAC transcription factors	9_AhgORE1	g24695	2	GS	Shaded	0.629022
NAC transcription factors	9_AhgORE1	g24695	4	GS	Shaded	0.490022
NAC transcription factors	9_AhgORE1	g24695	6	GS	Shaded	0.655669
NAC transcription factors	9_AhgORE1	g24695	8	GS	Shaded	1.72546
NAC transcription factors	9_AhgORE1	g24695	0	OW	Exposed	-1.1588
NAC transcription factors	9_AhgORE1	g24695	4	OW	Exposed	-1.10589
NAC transcription factors	9_AhgORE1	g24695	8	OW	Exposed	-0.388819
NAC transcription factors	9_AhgORE1	g24695	12	OW	Exposed	1.41332
NAC transcription factors	9_AhgORE1	g24695	0	OW	Shaded	-1.12262
NAC transcription factors	9_AhgORE1	g24695	4	OW	Shaded	-0.936753
NAC transcription factors	9_AhgORE1	g24695	8	OW	Shaded	0.14763
NAC transcription factors	9_AhgORE1	g24695	12	OW	Shaded	1.86767
WRKY transcription factors	1_AhgWRKY75	g10744	0	GS	Exposed	-0.877342
WRKY transcription factors	1_AhgWRKY75	g10744	2	GS	Exposed	-0.402891
WRKY transcription factors	1_AhgWRKY75	g10744	4	GS	Exposed	-0.0580636
WRKY transcription factors	1_AhgWRKY75	g10744	6	GS	Exposed	0.0819905
WRKY transcription factors	1_AhgWRKY75	g10744	8	GS	Exposed	0.65809
WRKY transcription factors	1_AhgWRKY75	g10744	0	GS	Shaded	-1.11088
WRKY transcription factors	1_AhgWRKY75	g10744	2	GS	Shaded	0.921546
WRKY transcription factors	1_AhgWRKY75	g10744	4	GS	Shaded	0.535891
WRKY transcription factors	1_AhgWRKY75	g10744	6	GS	Shaded	0.964056
WRKY transcription factors	1_AhgWRKY75	g10744	8	GS	Shaded	1.56317
WRKY transcription factors	1_AhgWRKY75	g10744	0	OW	Exposed	-1.29444
WRKY transcription factors	1_AhgWRKY75	g10744	4	OW	Exposed	-1.29734
WRKY transcription factors	1_AhgWRKY75	g10744	8	OW	Exposed	-0.0873632
WRKY transcription factors	1_AhgWRKY75	g10744	12	OW	Exposed	1.35226
WRKY transcription factors	1_AhgWRKY75	g10744	0	OW	Shaded	-1.19929
WRKY transcription factors	1_AhgWRKY75	g10744	4	OW	Shaded	-1.11753
WRKY transcription factors	1_AhgWRKY75	g10744	8	OW	Shaded	-0.0451109
WRKY transcription factors	1_AhgWRKY75	g10744	12	OW	Shaded	1.41326
WRKY transcription factors	2_AhgWRKY71	g26335	0	GS	Exposed	-0.942691
WRKY transcription factors	2_AhgWRKY71	g26335	2	GS	Exposed	-0.00263077
WRKY transcription factors	2_AhgWRKY71	g26335	4	GS	Exposed	0.699469
WRKY transcription factors	2_AhgWRKY71	g26335	6	GS	Exposed	0.255909
WRKY transcription factors	2_AhgWRKY71	g26335	8	GS	Exposed	0.998901
WRKY transcription factors	2_AhgWRKY71	g26335	0	GS	Shaded	-0.542896
WRKY transcription factors	2_AhgWRKY71	g26335	2	GS	Shaded	2.01492
WRKY transcription factors	2_AhgWRKY71	g26335	4	GS	Shaded	1.51668
WRKY transcription factors	2_AhgWRKY71	g26335	6	GS	Shaded	0.172723
WRKY transcription factors	2_AhgWRKY71	g26335	8	GS	Shaded	0.0913218
WRKY transcription factors	2_AhgWRKY71	g26335	0	OW	Exposed	-1.42429
WRKY transcription factors	2_AhgWRKY71	g26335	4	OW	Exposed	-1.19576
WRKY transcription factors	2_AhgWRKY71	g26335	8	OW	Exposed	-0.104371
WRKY transcription factors	2_AhgWRKY71	g26335	12	OW	Exposed	0.654958
WRKY transcription factors	2_AhgWRKY71	g26335	0	OW	Shaded	-1.22866
WRKY transcription factors	2_AhgWRKY71	g26335	4	OW	Shaded	-1.42429
WRKY transcription factors	2_AhgWRKY71	g26335	8	OW	Shaded	-0.171528
WRKY transcription factors	2_AhgWRKY71	g26335	12	OW	Shaded	0.632238
WRKY transcription factors	3_AhgWRKY55	g12655	0	GS	Exposed	-0.589217
WRKY transcription factors	3_AhgWRKY55	g12655	2	GS	Exposed	-0.525272
WRKY transcription factors	3_AhgWRKY55	g12655	4	GS	Exposed	-0.203968
WRKY transcription factors	3_AhgWRKY55	g12655	6	GS	Exposed	0.056238
WRKY transcription factors	3_AhgWRKY55	g12655	8	GS	Exposed	-0.231862
WRKY transcription factors	3_AhgWRKY55	g12655	0	GS	Shaded	-0.440198
WRKY transcription factors	3_AhgWRKY55	g12655	2	GS	Shaded	-0.278582
WRKY transcription factors	3_AhgWRKY55	g12655	4	GS	Shaded	-0.555112
WRKY transcription factors	3_AhgWRKY55	g12655	6	GS	Shaded	0.995885
WRKY transcription factors	3_AhgWRKY55	g12655	8	GS	Shaded	1.25225
WRKY transcription factors	3_AhgWRKY55	g12655	0	OW	Exposed	-1.50221
WRKY transcription factors	3_AhgWRKY55	g12655	4	OW	Exposed	-0.835811
WRKY transcription factors	3_AhgWRKY55	g12655	8	OW	Exposed	0.432408
WRKY transcription factors	3_AhgWRKY55	g12655	12	OW	Exposed	1.72409
WRKY transcription factors	3_AhgWRKY55	g12655	0	OW	Shaded	-1.50221
WRKY transcription factors	3_AhgWRKY55	g12655	4	OW	Shaded	-0.713573
WRKY transcription factors	3_AhgWRKY55	g12655	8	OW	Shaded	1.41662
WRKY transcription factors	3_AhgWRKY55	g12655	12	OW	Shaded	1.50054
WRKY transcription factors	4_AhgWRKY54	g12656	0	GS	Exposed	-1.30671
WRKY transcription factors	4_AhgWRKY54	g12656	2	GS	Exposed	0.184981
WRKY transcription factors	4_AhgWRKY54	g12656	4	GS	Exposed	1.13011
WRKY transcription factors	4_AhgWRKY54	g12656	6	GS	Exposed	0.675061
WRKY transcription factors	4_AhgWRKY54	g12656	8	GS	Exposed	-0.297743
WRKY transcription factors	4_AhgWRKY54	g12656	0	GS	Shaded	-2.24603
WRKY transcription factors	4_AhgWRKY54	g12656	2	GS	Shaded	0.396047
WRKY transcription factors	4_AhgWRKY54	g12656	4	GS	Shaded	0.101968
WRKY transcription factors	4_AhgWRKY54	g12656	6	GS	Shaded	0.632957
WRKY transcription factors	4_AhgWRKY54	g12656	8	GS	Shaded	0.147689
WRKY transcription factors	4_AhgWRKY54	g12656	0	OW	Exposed	-0.46868
WRKY transcription factors	4_AhgWRKY54	g12656	4	OW	Exposed	-1.45512
WRKY transcription factors	4_AhgWRKY54	g12656	8	OW	Exposed	0.558041
WRKY transcription factors	4_AhgWRKY54	g12656	12	OW	Exposed	1.38018
WRKY transcription factors	4_AhgWRKY54	g12656	0	OW	Shaded	-0.352167
WRKY transcription factors	4_AhgWRKY54	g12656	4	OW	Shaded	-0.993412
WRKY transcription factors	4_AhgWRKY54	g12656	8	OW	Shaded	0.563499
WRKY transcription factors	4_AhgWRKY54	g12656	12	OW	Shaded	1.34933
WRKY transcription factors	5_AhgWRKY53	g10447	0	GS	Exposed	0.886002
WRKY transcription factors	5_AhgWRKY53	g10447	2	GS	Exposed	0.273686
WRKY transcription factors	5_AhgWRKY53	g10447	4	GS	Exposed	0.53807
WRKY transcription factors	5_AhgWRKY53	g10447	6	GS	Exposed	0.912233
WRKY transcription factors	5_AhgWRKY53	g10447	8	GS	Exposed	-0.411076
WRKY transcription factors	5_AhgWRKY53	g10447	0	GS	Shaded	-0.900958
WRKY transcription factors	5_AhgWRKY53	g10447	2	GS	Shaded	0.881115
WRKY transcription factors	5_AhgWRKY53	g10447	4	GS	Shaded	1.98879
WRKY transcription factors	5_AhgWRKY53	g10447	6	GS	Shaded	0.122101
WRKY transcription factors	5_AhgWRKY53	g10447	8	GS	Shaded	-0.40686
WRKY transcription factors	5_AhgWRKY53	g10447	0	OW	Exposed	-1.9896
WRKY transcription factors	5_AhgWRKY53	g10447	4	OW	Exposed	-1.591
WRKY transcription factors	5_AhgWRKY53	g10447	8	OW	Exposed	-0.449254
WRKY transcription factors	5_AhgWRKY53	g10447	12	OW	Exposed	0.11013
WRKY transcription factors	5_AhgWRKY53	g10447	0	OW	Shaded	-0.589822
WRKY transcription factors	5_AhgWRKY53	g10447	4	OW	Shaded	-0.926869
WRKY transcription factors	5_AhgWRKY53	g10447	8	OW	Shaded	0.711433
WRKY transcription factors	5_AhgWRKY53	g10447	12	OW	Shaded	0.841871
WRKY transcription factors	6_AhgWRKY30	g25273	0	GS	Exposed	0.832711
WRKY transcription factors	6_AhgWRKY30	g25273	2	GS	Exposed	-1.07721
WRKY transcription factors	6_AhgWRKY30	g25273	4	GS	Exposed	-0.171284
WRKY transcription factors	6_AhgWRKY30	g25273	6	GS	Exposed	1.31897
WRKY transcription factors	6_AhgWRKY30	g25273	8	GS	Exposed	0.13062
WRKY transcription factors	6_AhgWRKY30	g25273	0	GS	Shaded	-0.485027
WRKY transcription factors	6_AhgWRKY30	g25273	2	GS	Shaded	-0.994129
WRKY transcription factors	6_AhgWRKY30	g25273	4	GS	Shaded	-0.55014
WRKY transcription factors	6_AhgWRKY30	g25273	6	GS	Shaded	2.12246
WRKY transcription factors	6_AhgWRKY30	g25273	8	GS	Shaded	-0.221854
WRKY transcription factors	6_AhgWRKY30	g25273	0	OW	Exposed	-0.895757
WRKY transcription factors	6_AhgWRKY30	g25273	4	OW	Exposed	-0.511088
WRKY transcription factors	6_AhgWRKY30	g25273	8	OW	Exposed	0.909563
WRKY transcription factors	6_AhgWRKY30	g25273	12	OW	Exposed	0.197894
WRKY transcription factors	6_AhgWRKY30	g25273	0	OW	Shaded	-1.15534
WRKY transcription factors	6_AhgWRKY30	g25273	4	OW	Shaded	-1.25062
WRKY transcription factors	6_AhgWRKY30	g25273	8	OW	Shaded	1.54453
WRKY transcription factors	6_AhgWRKY30	g25273	12	OW	Shaded	0.255712
WRKY transcription factors	7_AhgWRKY22	g19725	0	GS	Exposed	0.659562
WRKY transcription factors	7_AhgWRKY22	g19725	2	GS	Exposed	-0.936495
WRKY transcription factors	7_AhgWRKY22	g19725	4	GS	Exposed	0.166598
WRKY transcription factors	7_AhgWRKY22	g19725	6	GS	Exposed	-0.353141
WRKY transcription factors	7_AhgWRKY22	g19725	8	GS	Exposed	-1.59057
WRKY transcription factors	7_AhgWRKY22	g19725	0	GS	Shaded	-0.151457
WRKY transcription factors	7_AhgWRKY22	g19725	2	GS	Shaded	0.0887271
WRKY transcription factors	7_AhgWRKY22	g19725	4	GS	Shaded	2.65355
WRKY transcription factors	7_AhgWRKY22	g19725	6	GS	Shaded	1.83352
WRKY transcription factors	7_AhgWRKY22	g19725	8	GS	Shaded	-0.27191
WRKY transcription factors	7_AhgWRKY22	g19725	0	OW	Exposed	-0.702664
WRKY transcription factors	7_AhgWRKY22	g19725	4	OW	Exposed	-0.856675
WRKY transcription factors	7_AhgWRKY22	g19725	8	OW	Exposed	-0.529314
WRKY transcription factors	7_AhgWRKY22	g19725	12	OW	Exposed	0.124782
WRKY transcription factors	7_AhgWRKY22	g19725	0	OW	Shaded	0.516337
WRKY transcription factors	7_AhgWRKY22	g19725	4	OW	Shaded	-0.818287
WRKY transcription factors	7_AhgWRKY22	g19725	8	OW	Shaded	-0.0261638
WRKY transcription factors	7_AhgWRKY22	g19725	12	OW	Shaded	0.193604
WRKY transcription factors	8_ahgWRKY15	g21021	0	GS	Exposed	-0.556085
WRKY transcription factors	8_ahgWRKY15	g21021	2	GS	Exposed	-0.727728
WRKY transcription factors	8_ahgWRKY15	g21021	4	GS	Exposed	-0.506012
WRKY transcription factors	8_ahgWRKY15	g21021	6	GS	Exposed	-0.489586
WRKY transcription factors	8_ahgWRKY15	g21021	8	GS	Exposed	-0.679809
WRKY transcription factors	8_ahgWRKY15	g21021	0	GS	Shaded	-0.391672
WRKY transcription factors	8_ahgWRKY15	g21021	2	GS	Shaded	0.778349
WRKY transcription factors	8_ahgWRKY15	g21021	4	GS	Shaded	0.879114
WRKY transcription factors	8_ahgWRKY15	g21021	6	GS	Shaded	1.04472
WRKY transcription factors	8_ahgWRKY15	g21021	8	GS	Shaded	0.547983
WRKY transcription factors	8_ahgWRKY15	g21021	0	OW	Exposed	-1.03644
WRKY transcription factors	8_ahgWRKY15	g21021	4	OW	Exposed	-1.77379
WRKY transcription factors	8_ahgWRKY15	g21021	8	OW	Exposed	-0.0627435
WRKY transcription factors	8_ahgWRKY15	g21021	12	OW	Exposed	1.97921
WRKY transcription factors	8_ahgWRKY15	g21021	0	OW	Shaded	-0.810172
WRKY transcription factors	8_ahgWRKY15	g21021	4	OW	Shaded	-0.376779
WRKY transcription factors	8_ahgWRKY15	g21021	8	OW	Shaded	0.397881
WRKY transcription factors	8_ahgWRKY15	g21021	12	OW	Shaded	1.78356
WRKY transcription factors	9_AhgWRKY6	g17812	0	GS	Exposed	-0.965359
WRKY transcription factors	9_AhgWRKY6	g17812	2	GS	Exposed	-0.41319
WRKY transcription factors	9_AhgWRKY6	g17812	4	GS	Exposed	0.0403496
WRKY transcription factors	9_AhgWRKY6	g17812	6	GS	Exposed	0.266498
WRKY transcription factors	9_AhgWRKY6	g17812	8	GS	Exposed	0.594574
WRKY transcription factors	9_AhgWRKY6	g17812	0	GS	Shaded	-1.1693
WRKY transcription factors	9_AhgWRKY6	g17812	2	GS	Shaded	0.323164
WRKY transcription factors	9_AhgWRKY6	g17812	4	GS	Shaded	0.556272
WRKY transcription factors	9_AhgWRKY6	g17812	6	GS	Shaded	1.25269
WRKY transcription factors	9_AhgWRKY6	g17812	8	GS	Shaded	1.52246
WRKY transcription factors	9_AhgWRKY6	g17812	0	OW	Exposed	-1.35239
WRKY transcription factors	9_AhgWRKY6	g17812	4	OW	Exposed	-1.10057
WRKY transcription factors	9_AhgWRKY6	g17812	8	OW	Exposed	0.214732
WRKY transcription factors	9_AhgWRKY6	g17812	12	OW	Exposed	1.3995
WRKY transcription factors	9_AhgWRKY6	g17812	0	OW	Shaded	-1.6085
WRKY transcription factors	9_AhgWRKY6	g17812	4	OW	Shaded	-0.880107
WRKY transcription factors	9_AhgWRKY6	g17812	8	OW	Shaded	0.146751
WRKY transcription factors	9_AhgWRKY6	g17812	12	OW	Shaded	1.17243
Dark-induced senescence and Chl catabolism	1_AhgNYE2	g26564	0	GS	Exposed	-1.08431
Dark-induced senescence and Chl catabolism	1_AhgNYE2	g26564	2	GS	Exposed	-0.651185
Dark-induced senescence and Chl catabolism	1_AhgNYE2	g26564	4	GS	Exposed	-0.295287
Dark-induced senescence and Chl catabolism	1_AhgNYE2	g26564	6	GS	Exposed	-0.269822
Dark-induced senescence and Chl catabolism	1_AhgNYE2	g26564	8	GS	Exposed	0.717716
Dark-induced senescence and Chl catabolism	1_AhgNYE2	g26564	0	GS	Shaded	-0.24519
Dark-induced senescence and Chl catabolism	1_AhgNYE2	g26564	2	GS	Shaded	0.340707
Dark-induced senescence and Chl catabolism	1_AhgNYE2	g26564	4	GS	Shaded	0.729541
Dark-induced senescence and Chl catabolism	1_AhgNYE2	g26564	6	GS	Shaded	0.87378
Dark-induced senescence and Chl catabolism	1_AhgNYE2	g26564	8	GS	Shaded	1.68146
Dark-induced senescence and Chl catabolism	1_AhgNYE2	g26564	0	OW	Exposed	-1.11994
Dark-induced senescence and Chl catabolism	1_AhgNYE2	g26564	4	OW	Exposed	-1.11739
Dark-induced senescence and Chl catabolism	1_AhgNYE2	g26564	8	OW	Exposed	-0.675761
Dark-induced senescence and Chl catabolism	1_AhgNYE2	g26564	12	OW	Exposed	1.44044
Dark-induced senescence and Chl catabolism	1_AhgNYE2	g26564	0	OW	Shaded	-1.11226
Dark-induced senescence and Chl catabolism	1_AhgNYE2	g26564	4	OW	Shaded	-0.952149
Dark-induced senescence and Chl catabolism	1_AhgNYE2	g26564	8	OW	Shaded	-0.0614853
Dark-induced senescence and Chl catabolism	1_AhgNYE2	g26564	12	OW	Shaded	1.80112
Dark-induced senescence and Chl catabolism	2_AhgNYE1	g14379	0	GS	Exposed	-0.708683
Dark-induced senescence and Chl catabolism	2_AhgNYE1	g14379	2	GS	Exposed	-0.42987
Dark-induced senescence and Chl catabolism	2_AhgNYE1	g14379	4	GS	Exposed	-0.255383
Dark-induced senescence and Chl catabolism	2_AhgNYE1	g14379	6	GS	Exposed	-0.0916446
Dark-induced senescence and Chl catabolism	2_AhgNYE1	g14379	8	GS	Exposed	0.219775
Dark-induced senescence and Chl catabolism	2_AhgNYE1	g14379	0	GS	Shaded	-0.548741
Dark-induced senescence and Chl catabolism	2_AhgNYE1	g14379	2	GS	Shaded	-0.20485
Dark-induced senescence and Chl catabolism	2_AhgNYE1	g14379	4	GS	Shaded	0.0354971
Dark-induced senescence and Chl catabolism	2_AhgNYE1	g14379	6	GS	Shaded	0.947069
Dark-induced senescence and Chl catabolism	2_AhgNYE1	g14379	8	GS	Shaded	1.64965
Dark-induced senescence and Chl catabolism	2_AhgNYE1	g14379	0	OW	Exposed	-1.49817
Dark-induced senescence and Chl catabolism	2_AhgNYE1	g14379	4	OW	Exposed	-0.735534
Dark-induced senescence and Chl catabolism	2_AhgNYE1	g14379	8	OW	Exposed	0.21587
Dark-induced senescence and Chl catabolism	2_AhgNYE1	g14379	12	OW	Exposed	1.58136
Dark-induced senescence and Chl catabolism	2_AhgNYE1	g14379	0	OW	Shaded	-1.61456
Dark-induced senescence and Chl catabolism	2_AhgNYE1	g14379	4	OW	Shaded	-0.636338
Dark-induced senescence and Chl catabolism	2_AhgNYE1	g14379	8	OW	Shaded	0.106687
Dark-induced senescence and Chl catabolism	2_AhgNYE1	g14379	12	OW	Shaded	1.96787
Dark-induced senescence and Chl catabolism	3_AhgNYC1	g19967	0	GS	Exposed	-1.10189
Dark-induced senescence and Chl catabolism	3_AhgNYC1	g19967	2	GS	Exposed	-0.42699
Dark-induced senescence and Chl catabolism	3_AhgNYC1	g19967	4	GS	Exposed	-0.323955
Dark-induced senescence and Chl catabolism	3_AhgNYC1	g19967	6	GS	Exposed	-0.552227
Dark-induced senescence and Chl catabolism	3_AhgNYC1	g19967	8	GS	Exposed	-0.359711
Dark-induced senescence and Chl catabolism	3_AhgNYC1	g19967	0	GS	Shaded	-0.799635
Dark-induced senescence and Chl catabolism	3_AhgNYC1	g19967	2	GS	Shaded	-0.702598
Dark-induced senescence and Chl catabolism	3_AhgNYC1	g19967	4	GS	Shaded	-0.475124
Dark-induced senescence and Chl catabolism	3_AhgNYC1	g19967	6	GS	Shaded	1.15893
Dark-induced senescence and Chl catabolism	3_AhgNYC1	g19967	8	GS	Shaded	2.47627
Dark-induced senescence and Chl catabolism	3_AhgNYC1	g19967	0	OW	Exposed	-0.81999
Dark-induced senescence and Chl catabolism	3_AhgNYC1	g19967	4	OW	Exposed	0.200716
Dark-induced senescence and Chl catabolism	3_AhgNYC1	g19967	8	OW	Exposed	-0.0213904
Dark-induced senescence and Chl catabolism	3_AhgNYC1	g19967	12	OW	Exposed	0.706989
Dark-induced senescence and Chl catabolism	3_AhgNYC1	g19967	0	OW	Shaded	-0.928455
Dark-induced senescence and Chl catabolism	3_AhgNYC1	g19967	4	OW	Shaded	0.409797
Dark-induced senescence and Chl catabolism	3_AhgNYC1	g19967	8	OW	Shaded	-0.397608
Dark-induced senescence and Chl catabolism	3_AhgNYC1	g19967	12	OW	Shaded	1.95687
Dark-induced senescence and Chl catabolism	4_AhgSEN1	g00334	0	GS	Exposed	-1.09849
Dark-induced senescence and Chl catabolism	4_AhgSEN1	g00334	2	GS	Exposed	-0.74668
Dark-induced senescence and Chl catabolism	4_AhgSEN1	g00334	4	GS	Exposed	0.641575
Dark-induced senescence and Chl catabolism	4_AhgSEN1	g00334	6	GS	Exposed	-0.986795
Dark-induced senescence and Chl catabolism	4_AhgSEN1	g00334	8	GS	Exposed	-0.2432
Dark-induced senescence and Chl catabolism	4_AhgSEN1	g00334	0	GS	Shaded	-0.586602
Dark-induced senescence and Chl catabolism	4_AhgSEN1	g00334	2	GS	Shaded	1.84349
Dark-induced senescence and Chl catabolism	4_AhgSEN1	g00334	4	GS	Shaded	2.19678
Dark-induced senescence and Chl catabolism	4_AhgSEN1	g00334	6	GS	Shaded	1.12214
Dark-induced senescence and Chl catabolism	4_AhgSEN1	g00334	8	GS	Shaded	0.443941
Dark-induced senescence and Chl catabolism	4_AhgSEN1	g00334	0	OW	Exposed	-0.819538
Dark-induced senescence and Chl catabolism	4_AhgSEN1	g00334	4	OW	Exposed	-1.11096
Dark-induced senescence and Chl catabolism	4_AhgSEN1	g00334	8	OW	Exposed	-0.341015
Dark-induced senescence and Chl catabolism	4_AhgSEN1	g00334	12	OW	Exposed	0.188869
Dark-induced senescence and Chl catabolism	4_AhgSEN1	g00334	0	OW	Shaded	-0.619943
Dark-induced senescence and Chl catabolism	4_AhgSEN1	g00334	4	OW	Shaded	-0.739431
Dark-induced senescence and Chl catabolism	4_AhgSEN1	g00334	8	OW	Shaded	-0.0256214
Dark-induced senescence and Chl catabolism	4_AhgSEN1	g00334	12	OW	Shaded	0.881492
Dark-induced senescence and Chl catabolism	5_AhgSAG14	g12094	0	GS	Exposed	-0.680365
Dark-induced senescence and Chl catabolism	5_AhgSAG14	g12094	2	GS	Exposed	-0.408841
Dark-induced senescence and Chl catabolism	5_AhgSAG14	g12094	4	GS	Exposed	-0.608013
Dark-induced senescence and Chl catabolism	5_AhgSAG14	g12094	6	GS	Exposed	-0.552772
Dark-induced senescence and Chl catabolism	5_AhgSAG14	g12094	8	GS	Exposed	0.307512
Dark-induced senescence and Chl catabolism	5_AhgSAG14	g12094	0	GS	Shaded	-0.694523
Dark-induced senescence and Chl catabolism	5_AhgSAG14	g12094	2	GS	Shaded	0.705414
Dark-induced senescence and Chl catabolism	5_AhgSAG14	g12094	4	GS	Shaded	0.609324
Dark-induced senescence and Chl catabolism	5_AhgSAG14	g12094	6	GS	Shaded	1.33611
Dark-induced senescence and Chl catabolism	5_AhgSAG14	g12094	8	GS	Shaded	1.65855
Dark-induced senescence and Chl catabolism	5_AhgSAG14	g12094	0	OW	Exposed	-1.36285
Dark-induced senescence and Chl catabolism	5_AhgSAG14	g12094	4	OW	Exposed	-1.2241
Dark-induced senescence and Chl catabolism	5_AhgSAG14	g12094	8	OW	Exposed	0.941975
Dark-induced senescence and Chl catabolism	5_AhgSAG14	g12094	12	OW	Exposed	1.14932
Dark-induced senescence and Chl catabolism	5_AhgSAG14	g12094	0	OW	Shaded	-1.36285
Dark-induced senescence and Chl catabolism	5_AhgSAG14	g12094	4	OW	Shaded	-1.15513
Dark-induced senescence and Chl catabolism	5_AhgSAG14	g12094	8	OW	Shaded	0.500756
Dark-induced senescence and Chl catabolism	5_AhgSAG14	g12094	12	OW	Shaded	0.840488
Dark-induced senescence and Chl catabolism	6_AhgSAG12	g07633	0	GS	Exposed	-0.36422
Dark-induced senescence and Chl catabolism	6_AhgSAG12	g07633	2	GS	Exposed	-0.580362
Dark-induced senescence and Chl catabolism	6_AhgSAG12	g07633	4	GS	Exposed	-0.393309
Dark-induced senescence and Chl catabolism	6_AhgSAG12	g07633	6	GS	Exposed	-0.346515
Dark-induced senescence and Chl catabolism	6_AhgSAG12	g07633	8	GS	Exposed	-0.272231
Dark-induced senescence and Chl catabolism	6_AhgSAG12	g07633	0	GS	Shaded	-0.60013
Dark-induced senescence and Chl catabolism	6_AhgSAG12	g07633	2	GS	Shaded	0.0381691
Dark-induced senescence and Chl catabolism	6_AhgSAG12	g07633	4	GS	Shaded	0.61362
Dark-induced senescence and Chl catabolism	6_AhgSAG12	g07633	6	GS	Shaded	1.51303
Dark-induced senescence and Chl catabolism	6_AhgSAG12	g07633	8	GS	Shaded	2.49039
Dark-induced senescence and Chl catabolism	6_AhgSAG12	g07633	0	OW	Exposed	-0.793714
Dark-induced senescence and Chl catabolism	6_AhgSAG12	g07633	4	OW	Exposed	-0.793714
Dark-induced senescence and Chl catabolism	6_AhgSAG12	g07633	8	OW	Exposed	-0.793714
Dark-induced senescence and Chl catabolism	6_AhgSAG12	g07633	12	OW	Exposed	1.1881
Dark-induced senescence and Chl catabolism	6_AhgSAG12	g07633	0	OW	Shaded	-0.793714
Dark-induced senescence and Chl catabolism	6_AhgSAG12	g07633	4	OW	Shaded	-0.697769
Dark-induced senescence and Chl catabolism	6_AhgSAG12	g07633	8	OW	Shaded	-0.793714
Dark-induced senescence and Chl catabolism	6_AhgSAG12	g07633	12	OW	Shaded	1.3798
Dark-induced senescence and Chl catabolism	7_AhgRSH3	g24885	0	GS	Exposed	-0.433567
Dark-induced senescence and Chl catabolism	7_AhgRSH3	g24885	2	GS	Exposed	-0.278824
Dark-induced senescence and Chl catabolism	7_AhgRSH3	g24885	4	GS	Exposed	-0.648672
Dark-induced senescence and Chl catabolism	7_AhgRSH3	g24885	6	GS	Exposed	-0.236866
Dark-induced senescence and Chl catabolism	7_AhgRSH3	g24885	8	GS	Exposed	0.163383
Dark-induced senescence and Chl catabolism	7_AhgRSH3	g24885	0	GS	Shaded	-0.201926
Dark-induced senescence and Chl catabolism	7_AhgRSH3	g24885	2	GS	Shaded	-0.0946734
Dark-induced senescence and Chl catabolism	7_AhgRSH3	g24885	4	GS	Shaded	-0.376201
Dark-induced senescence and Chl catabolism	7_AhgRSH3	g24885	6	GS	Shaded	1.05842
Dark-induced senescence and Chl catabolism	7_AhgRSH3	g24885	8	GS	Shaded	2.08215
Dark-induced senescence and Chl catabolism	7_AhgRSH3	g24885	0	OW	Exposed	-1.55758
Dark-induced senescence and Chl catabolism	7_AhgRSH3	g24885	4	OW	Exposed	-1.0414
Dark-induced senescence and Chl catabolism	7_AhgRSH3	g24885	8	OW	Exposed	0.0221037
Dark-induced senescence and Chl catabolism	7_AhgRSH3	g24885	12	OW	Exposed	1.41855
Dark-induced senescence and Chl catabolism	7_AhgRSH3	g24885	0	OW	Shaded	-1.06951
Dark-induced senescence and Chl catabolism	7_AhgRSH3	g24885	4	OW	Shaded	-0.674129
Dark-induced senescence and Chl catabolism	7_AhgRSH3	g24885	8	OW	Shaded	0.0080731
Dark-induced senescence and Chl catabolism	7_AhgRSH3	g24885	12	OW	Shaded	1.86068
Dark-induced senescence and Chl catabolism	8_AhgDIN10	g12092	0	GS	Exposed	-1.01561
Dark-induced senescence and Chl catabolism	8_AhgDIN10	g12092	2	GS	Exposed	-0.550597
Dark-induced senescence and Chl catabolism	8_AhgDIN10	g12092	4	GS	Exposed	-0.361336
Dark-induced senescence and Chl catabolism	8_AhgDIN10	g12092	6	GS	Exposed	-0.480463
Dark-induced senescence and Chl catabolism	8_AhgDIN10	g12092	8	GS	Exposed	0.348551
Dark-induced senescence and Chl catabolism	8_AhgDIN10	g12092	0	GS	Shaded	-1.13668
Dark-induced senescence and Chl catabolism	8_AhgDIN10	g12092	2	GS	Shaded	0.239216
Dark-induced senescence and Chl catabolism	8_AhgDIN10	g12092	4	GS	Shaded	1.14691
Dark-induced senescence and Chl catabolism	8_AhgDIN10	g12092	6	GS	Shaded	1.30275
Dark-induced senescence and Chl catabolism	8_AhgDIN10	g12092	8	GS	Shaded	2.20976
Dark-induced senescence and Chl catabolism	8_AhgDIN10	g12092	0	OW	Exposed	-0.827728
Dark-induced senescence and Chl catabolism	8_AhgDIN10	g12092	4	OW	Exposed	-0.745106
Dark-induced senescence and Chl catabolism	8_AhgDIN10	g12092	8	OW	Exposed	-0.78931
Dark-induced senescence and Chl catabolism	8_AhgDIN10	g12092	12	OW	Exposed	1.16145
Dark-induced senescence and Chl catabolism	8_AhgDIN10	g12092	0	OW	Shaded	-0.268495
Dark-induced senescence and Chl catabolism	8_AhgDIN10	g12092	4	OW	Shaded	-0.875617
Dark-induced senescence and Chl catabolism	8_AhgDIN10	g12092	8	OW	Shaded	-0.595441
Dark-induced senescence and Chl catabolism	8_AhgDIN10	g12092	12	OW	Shaded	1.23773
Dark-induced senescence and Chl catabolism	9_AhgDIN2	g05617	0	GS	Exposed	-0.654916
Dark-induced senescence and Chl catabolism	9_AhgDIN2	g05617	2	GS	Exposed	-0.745372
Dark-induced senescence and Chl catabolism	9_AhgDIN2	g05617	4	GS	Exposed	-0.604899
Dark-induced senescence and Chl catabolism	9_AhgDIN2	g05617	6	GS	Exposed	-0.526448
Dark-induced senescence and Chl catabolism	9_AhgDIN2	g05617	8	GS	Exposed	0.277917
Dark-induced senescence and Chl catabolism	9_AhgDIN2	g05617	0	GS	Shaded	-0.802092
Dark-induced senescence and Chl catabolism	9_AhgDIN2	g05617	2	GS	Shaded	0.19721
Dark-induced senescence and Chl catabolism	9_AhgDIN2	g05617	4	GS	Shaded	0.540349
Dark-induced senescence and Chl catabolism	9_AhgDIN2	g05617	6	GS	Shaded	1.27527
Dark-induced senescence and Chl catabolism	9_AhgDIN2	g05617	8	GS	Shaded	1.85386
Dark-induced senescence and Chl catabolism	9_AhgDIN2	g05617	0	OW	Exposed	-0.754045
Dark-induced senescence and Chl catabolism	9_AhgDIN2	g05617	4	OW	Exposed	-0.797501
Dark-induced senescence and Chl catabolism	9_AhgDIN2	g05617	8	OW	Exposed	-0.545281
Dark-induced senescence and Chl catabolism	9_AhgDIN2	g05617	12	OW	Exposed	1.85691
Dark-induced senescence and Chl catabolism	9_AhgDIN2	g05617	0	OW	Shaded	-0.856112
Dark-induced senescence and Chl catabolism	9_AhgDIN2	g05617	4	OW	Shaded	-0.872443
Dark-induced senescence and Chl catabolism	9_AhgDIN2	g05617	8	OW	Shaded	-0.456517
Dark-induced senescence and Chl catabolism	9_AhgDIN2	g05617	12	OW	Shaded	1.61411
Response to oxidative stress	1_AhgSAG21	g09110	0	GS	Exposed	-0.142212
Response to oxidative stress	1_AhgSAG21	g09110	2	GS	Exposed	0.133824
Response to oxidative stress	1_AhgSAG21	g09110	4	GS	Exposed	-0.176928
Response to oxidative stress	1_AhgSAG21	g09110	6	GS	Exposed	0.431963
Response to oxidative stress	1_AhgSAG21	g09110	8	GS	Exposed	-0.491926
Response to oxidative stress	1_AhgSAG21	g09110	0	GS	Shaded	-0.395836
Response to oxidative stress	1_AhgSAG21	g09110	2	GS	Shaded	0.552818
Response to oxidative stress	1_AhgSAG21	g09110	4	GS	Shaded	0.580972
Response to oxidative stress	1_AhgSAG21	g09110	6	GS	Shaded	0.775491
Response to oxidative stress	1_AhgSAG21	g09110	8	GS	Shaded	1.42346
Response to oxidative stress	1_AhgSAG21	g09110	0	OW	Exposed	-1.43215
Response to oxidative stress	1_AhgSAG21	g09110	4	OW	Exposed	-1.84716
Response to oxidative stress	1_AhgSAG21	g09110	8	OW	Exposed	-0.25714
Response to oxidative stress	1_AhgSAG21	g09110	12	OW	Exposed	1.4701
Response to oxidative stress	1_AhgSAG21	g09110	0	OW	Shaded	-1.14106
Response to oxidative stress	1_AhgSAG21	g09110	4	OW	Shaded	-1.21577
Response to oxidative stress	1_AhgSAG21	g09110	8	OW	Shaded	0.122489
Response to oxidative stress	1_AhgSAG21	g09110	12	OW	Shaded	1.60906
Response to oxidative stress	2_AhgPGSIP7	g03469	0	GS	Exposed	-0.914924
Response to oxidative stress	2_AhgPGSIP7	g03469	2	GS	Exposed	-0.648742
Response to oxidative stress	2_AhgPGSIP7	g03469	4	GS	Exposed	-0.217767
Response to oxidative stress	2_AhgPGSIP7	g03469	6	GS	Exposed	-0.493333
Response to oxidative stress	2_AhgPGSIP7	g03469	8	GS	Exposed	-0.59565
Response to oxidative stress	2_AhgPGSIP7	g03469	0	GS	Shaded	-1.15502
Response to oxidative stress	2_AhgPGSIP7	g03469	2	GS	Shaded	0.544509
Response to oxidative stress	2_AhgPGSIP7	g03469	4	GS	Shaded	1.627
Response to oxidative stress	2_AhgPGSIP7	g03469	6	GS	Shaded	1.07106
Response to oxidative stress	2_AhgPGSIP7	g03469	8	GS	Shaded	1.45964
Response to oxidative stress	2_AhgPGSIP7	g03469	0	OW	Exposed	0.308911
Response to oxidative stress	2_AhgPGSIP7	g03469	4	OW	Exposed	-0.701045
Response to oxidative stress	2_AhgPGSIP7	g03469	8	OW	Exposed	-0.827694
Response to oxidative stress	2_AhgPGSIP7	g03469	12	OW	Exposed	0.762733
Response to oxidative stress	2_AhgPGSIP7	g03469	0	OW	Shaded	-0.0242056
Response to oxidative stress	2_AhgPGSIP7	g03469	4	OW	Shaded	-1.34754
Response to oxidative stress	2_AhgPGSIP7	g03469	8	OW	Shaded	-0.690308
Response to oxidative stress	2_AhgPGSIP7	g03469	12	OW	Shaded	1.84238
Response to oxidative stress	3_AhgMSRB8	g21782	0	GS	Exposed	0.395862
Response to oxidative stress	3_AhgMSRB8	g21782	2	GS	Exposed	0.930479
Response to oxidative stress	3_AhgMSRB8	g21782	4	GS	Exposed	0.375211
Response to oxidative stress	3_AhgMSRB8	g21782	6	GS	Exposed	0.92274
Response to oxidative stress	3_AhgMSRB8	g21782	8	GS	Exposed	-0.0624408
Response to oxidative stress	3_AhgMSRB8	g21782	0	GS	Shaded	-0.14636
Response to oxidative stress	3_AhgMSRB8	g21782	2	GS	Shaded	1.4576
Response to oxidative stress	3_AhgMSRB8	g21782	4	GS	Shaded	0.423792
Response to oxidative stress	3_AhgMSRB8	g21782	6	GS	Shaded	-0.369884
Response to oxidative stress	3_AhgMSRB8	g21782	8	GS	Shaded	-1.10546
Response to oxidative stress	3_AhgMSRB8	g21782	0	OW	Exposed	-1.45142
Response to oxidative stress	3_AhgMSRB8	g21782	4	OW	Exposed	-1.45038
Response to oxidative stress	3_AhgMSRB8	g21782	8	OW	Exposed	0.54487
Response to oxidative stress	3_AhgMSRB8	g21782	12	OW	Exposed	0.510233
Response to oxidative stress	3_AhgMSRB8	g21782	0	OW	Shaded	-1.48211
Response to oxidative stress	3_AhgMSRB8	g21782	4	OW	Shaded	-1.51001
Response to oxidative stress	3_AhgMSRB8	g21782	8	OW	Shaded	1.10348
Response to oxidative stress	3_AhgMSRB8	g21782	12	OW	Shaded	0.913793
Response to oxidative stress	4_AhgHSL3	g14047	0	GS	Exposed	-0.326778
Response to oxidative stress	4_AhgHSL3	g14047	2	GS	Exposed	0.0926459
Response to oxidative stress	4_AhgHSL3	g14047	4	GS	Exposed	-0.00140109
Response to oxidative stress	4_AhgHSL3	g14047	6	GS	Exposed	0.443021
Response to oxidative stress	4_AhgHSL3	g14047	8	GS	Exposed	0.109257
Response to oxidative stress	4_AhgHSL3	g14047	0	GS	Shaded	-1.11177
Response to oxidative stress	4_AhgHSL3	g14047	2	GS	Shaded	0.663065
Response to oxidative stress	4_AhgHSL3	g14047	4	GS	Shaded	0.523282
Response to oxidative stress	4_AhgHSL3	g14047	6	GS	Shaded	0.999925
Response to oxidative stress	4_AhgHSL3	g14047	8	GS	Shaded	1.35875
Response to oxidative stress	4_AhgHSL3	g14047	0	OW	Exposed	-1.45701
Response to oxidative stress	4_AhgHSL3	g14047	4	OW	Exposed	-1.21358
Response to oxidative stress	4_AhgHSL3	g14047	8	OW	Exposed	0.0594509
Response to oxidative stress	4_AhgHSL3	g14047	12	OW	Exposed	1.50889
Response to oxidative stress	4_AhgHSL3	g14047	0	OW	Shaded	-1.62343
Response to oxidative stress	4_AhgHSL3	g14047	4	OW	Shaded	-1.27514
Response to oxidative stress	4_AhgHSL3	g14047	8	OW	Shaded	-0.0678051
Response to oxidative stress	4_AhgHSL3	g14047	12	OW	Shaded	1.31864
Response to oxidative stress	5_AhgDALL3	g30009	0	GS	Exposed	-1.08409
Response to oxidative stress	5_AhgDALL3	g30009	2	GS	Exposed	-0.386482
Response to oxidative stress	5_AhgDALL3	g30009	4	GS	Exposed	-0.714695
Response to oxidative stress	5_AhgDALL3	g30009	6	GS	Exposed	-0.206048
Response to oxidative stress	5_AhgDALL3	g30009	8	GS	Exposed	0.588571
Response to oxidative stress	5_AhgDALL3	g30009	0	GS	Shaded	-0.708674
Response to oxidative stress	5_AhgDALL3	g30009	2	GS	Shaded	0.553176
Response to oxidative stress	5_AhgDALL3	g30009	4	GS	Shaded	-0.157759
Response to oxidative stress	5_AhgDALL3	g30009	6	GS	Shaded	0.811829
Response to oxidative stress	5_AhgDALL3	g30009	8	GS	Shaded	1.58953
Response to oxidative stress	5_AhgDALL3	g30009	0	OW	Exposed	-1.1437
Response to oxidative stress	5_AhgDALL3	g30009	4	OW	Exposed	-1.05422
Response to oxidative stress	5_AhgDALL3	g30009	8	OW	Exposed	-0.171788
Response to oxidative stress	5_AhgDALL3	g30009	12	OW	Exposed	1.75433
Response to oxidative stress	5_AhgDALL3	g30009	0	OW	Shaded	-1.2324
Response to oxidative stress	5_AhgDALL3	g30009	4	OW	Shaded	-0.415661
Response to oxidative stress	5_AhgDALL3	g30009	8	OW	Shaded	0.0995686
Response to oxidative stress	5_AhgDALL3	g30009	12	OW	Shaded	1.87851
Response to oxidative stress	6_AhgCV	g21517	0	GS	Exposed	-0.20834
Response to oxidative stress	6_AhgCV	g21517	2	GS	Exposed	-0.0444427
Response to oxidative stress	6_AhgCV	g21517	4	GS	Exposed	-0.782379
Response to oxidative stress	6_AhgCV	g21517	6	GS	Exposed	-0.536465
Response to oxidative stress	6_AhgCV	g21517	8	GS	Exposed	0.108748
Response to oxidative stress	6_AhgCV	g21517	0	GS	Shaded	-1.14394
Response to oxidative stress	6_AhgCV	g21517	2	GS	Shaded	-0.0966726
Response to oxidative stress	6_AhgCV	g21517	4	GS	Shaded	-0.0137256
Response to oxidative stress	6_AhgCV	g21517	6	GS	Shaded	0.854873
Response to oxidative stress	6_AhgCV	g21517	8	GS	Shaded	2.03721
Response to oxidative stress	6_AhgCV	g21517	0	OW	Exposed	-1.03063
Response to oxidative stress	6_AhgCV	g21517	4	OW	Exposed	-0.72484
Response to oxidative stress	6_AhgCV	g21517	8	OW	Exposed	-0.372653
Response to oxidative stress	6_AhgCV	g21517	12	OW	Exposed	1.49215
Response to oxidative stress	6_AhgCV	g21517	0	OW	Shaded	-1.09769
Response to oxidative stress	6_AhgCV	g21517	4	OW	Shaded	-0.389873
Response to oxidative stress	6_AhgCV	g21517	8	OW	Shaded	-0.173526
Response to oxidative stress	6_AhgCV	g21517	12	OW	Shaded	2.1222
Response to oxidative stress	7_AhgCAX7	g13319	0	GS	Exposed	-2.05983
Response to oxidative stress	7_AhgCAX7	g13319	2	GS	Exposed	-0.281738
Response to oxidative stress	7_AhgCAX7	g13319	4	GS	Exposed	-0.173838
Response to oxidative stress	7_AhgCAX7	g13319	6	GS	Exposed	-0.465033
Response to oxidative stress	7_AhgCAX7	g13319	8	GS	Exposed	0.116416
Response to oxidative stress	7_AhgCAX7	g13319	0	GS	Shaded	-1.17767
Response to oxidative stress	7_AhgCAX7	g13319	2	GS	Shaded	-0.188755
Response to oxidative stress	7_AhgCAX7	g13319	4	GS	Shaded	0.564332
Response to oxidative stress	7_AhgCAX7	g13319	6	GS	Shaded	0.761399
Response to oxidative stress	7_AhgCAX7	g13319	8	GS	Shaded	1.41802
Response to oxidative stress	7_AhgCAX7	g13319	0	OW	Exposed	-1.26906
Response to oxidative stress	7_AhgCAX7	g13319	4	OW	Exposed	-0.209695
Response to oxidative stress	7_AhgCAX7	g13319	8	OW	Exposed	0.499811
Response to oxidative stress	7_AhgCAX7	g13319	12	OW	Exposed	1.46858
Response to oxidative stress	7_AhgCAX7	g13319	0	OW	Shaded	-0.861979
Response to oxidative stress	7_AhgCAX7	g13319	4	OW	Shaded	-0.143238
Response to oxidative stress	7_AhgCAX7	g13319	8	OW	Shaded	0.20833
Response to oxidative stress	7_AhgCAX7	g13319	12	OW	Shaded	1.79395
Response to oxidative stress	8_AhgBAP2	g09760	0	GS	Exposed	-0.458557
Response to oxidative stress	8_AhgBAP2	g09760	2	GS	Exposed	-0.629973
Response to oxidative stress	8_AhgBAP2	g09760	4	GS	Exposed	-0.445496
Response to oxidative stress	8_AhgBAP2	g09760	6	GS	Exposed	-0.473627
Response to oxidative stress	8_AhgBAP2	g09760	8	GS	Exposed	-0.480654
Response to oxidative stress	8_AhgBAP2	g09760	0	GS	Shaded	-0.975638
Response to oxidative stress	8_AhgBAP2	g09760	2	GS	Shaded	-0.15667
Response to oxidative stress	8_AhgBAP2	g09760	4	GS	Shaded	0.0854625
Response to oxidative stress	8_AhgBAP2	g09760	6	GS	Shaded	1.39744
Response to oxidative stress	8_AhgBAP2	g09760	8	GS	Shaded	1.51112
Response to oxidative stress	8_AhgBAP2	g09760	0	OW	Exposed	-1.14574
Response to oxidative stress	8_AhgBAP2	g09760	4	OW	Exposed	-1.07762
Response to oxidative stress	8_AhgBAP2	g09760	8	OW	Exposed	0.633554
Response to oxidative stress	8_AhgBAP2	g09760	12	OW	Exposed	2.00924
Response to oxidative stress	8_AhgBAP2	g09760	0	OW	Shaded	-0.820526
Response to oxidative stress	8_AhgBAP2	g09760	4	OW	Shaded	-0.912218
Response to oxidative stress	8_AhgBAP2	g09760	8	OW	Shaded	0.638584
Response to oxidative stress	8_AhgBAP2	g09760	12	OW	Shaded	1.30132
Response to oxidative stress	9_AhgACA12	g30189	0	GS	Exposed	-0.768603
Response to oxidative stress	9_AhgACA12	g30189	2	GS	Exposed	-0.340895
Response to oxidative stress	9_AhgACA12	g30189	4	GS	Exposed	-0.222632
Response to oxidative stress	9_AhgACA12	g30189	6	GS	Exposed	0.308235
Response to oxidative stress	9_AhgACA12	g30189	8	GS	Exposed	0.159678
Response to oxidative stress	9_AhgACA12	g30189	0	GS	Shaded	-0.794027
Response to oxidative stress	9_AhgACA12	g30189	2	GS	Shaded	1.21161
Response to oxidative stress	9_AhgACA12	g30189	4	GS	Shaded	0.862552
Response to oxidative stress	9_AhgACA12	g30189	6	GS	Shaded	1.3846
Response to oxidative stress	9_AhgACA12	g30189	8	GS	Shaded	1.7421
Response to oxidative stress	9_AhgACA12	g30189	0	OW	Exposed	-0.932781
Response to oxidative stress	9_AhgACA12	g30189	4	OW	Exposed	-1.21893
Response to oxidative stress	9_AhgACA12	g30189	8	OW	Exposed	-0.452934
Response to oxidative stress	9_AhgACA12	g30189	12	OW	Exposed	1.01319
Response to oxidative stress	9_AhgACA12	g30189	0	OW	Shaded	-1.44077
Response to oxidative stress	9_AhgACA12	g30189	4	OW	Shaded	-1.18424
Response to oxidative stress	9_AhgACA12	g30189	8	OW	Shaded	-0.382663
Response to oxidative stress	9_AhgACA12	g30189	12	OW	Shaded	1.05651
N-starvation and -transportation	1_AhgNRT2.5	g32239	0	GS	Exposed	0.808122
N-starvation and -transportation	1_AhgNRT2.5	g32239	2	GS	Exposed	0.335148
N-starvation and -transportation	1_AhgNRT2.5	g32239	4	GS	Exposed	-0.257724
N-starvation and -transportation	1_AhgNRT2.5	g32239	6	GS	Exposed	-0.45088
N-starvation and -transportation	1_AhgNRT2.5	g32239	8	GS	Exposed	0.269546
N-starvation and -transportation	1_AhgNRT2.5	g32239	0	GS	Shaded	0.982591
N-starvation and -transportation	1_AhgNRT2.5	g32239	2	GS	Shaded	0.318718
N-starvation and -transportation	1_AhgNRT2.5	g32239	4	GS	Shaded	2.48449
N-starvation and -transportation	1_AhgNRT2.5	g32239	6	GS	Shaded	-1.1152
N-starvation and -transportation	1_AhgNRT2.5	g32239	8	GS	Shaded	0.462302
N-starvation and -transportation	1_AhgNRT2.5	g32239	0	OW	Exposed	-1.71406
N-starvation and -transportation	1_AhgNRT2.5	g32239	4	OW	Exposed	-0.67416
N-starvation and -transportation	1_AhgNRT2.5	g32239	8	OW	Exposed	0.735539
N-starvation and -transportation	1_AhgNRT2.5	g32239	12	OW	Exposed	-0.165862
N-starvation and -transportation	1_AhgNRT2.5	g32239	0	OW	Shaded	-1.22752
N-starvation and -transportation	1_AhgNRT2.5	g32239	4	OW	Shaded	-1.17304
N-starvation and -transportation	1_AhgNRT2.5	g32239	8	OW	Shaded	-0.182047
N-starvation and -transportation	1_AhgNRT2.5	g32239	12	OW	Shaded	0.564035
N-starvation and -transportation	2_AhgNRT1.6	g08011	0	GS	Exposed	-0.741057
N-starvation and -transportation	2_AhgNRT1.6	g08011	2	GS	Exposed	1.0727
N-starvation and -transportation	2_AhgNRT1.6	g08011	4	GS	Exposed	0.238824
N-starvation and -transportation	2_AhgNRT1.6	g08011	6	GS	Exposed	-0.107006
N-starvation and -transportation	2_AhgNRT1.6	g08011	8	GS	Exposed	-0.0949879
N-starvation and -transportation	2_AhgNRT1.6	g08011	0	GS	Shaded	-1.26494
N-starvation and -transportation	2_AhgNRT1.6	g08011	2	GS	Shaded	1.98517
N-starvation and -transportation	2_AhgNRT1.6	g08011	4	GS	Shaded	1.22333
N-starvation and -transportation	2_AhgNRT1.6	g08011	6	GS	Shaded	-0.286013
N-starvation and -transportation	2_AhgNRT1.6	g08011	8	GS	Shaded	1.40537
N-starvation and -transportation	2_AhgNRT1.6	g08011	0	OW	Exposed	-1.26494
N-starvation and -transportation	2_AhgNRT1.6	g08011	4	OW	Exposed	0.215454
N-starvation and -transportation	2_AhgNRT1.6	g08011	8	OW	Exposed	-1.26494
N-starvation and -transportation	2_AhgNRT1.6	g08011	12	OW	Exposed	0.723703
N-starvation and -transportation	2_AhgNRT1.6	g08011	0	OW	Shaded	-0.482629
N-starvation and -transportation	2_AhgNRT1.6	g08011	4	OW	Shaded	-0.556764
N-starvation and -transportation	2_AhgNRT1.6	g08011	8	OW	Shaded	0.463652
N-starvation and -transportation	2_AhgNRT1.6	g08011	12	OW	Shaded	-1.26494
N-starvation and -transportation	3_AhgNRT1.5	g16005	0	GS	Exposed	-1.07451
N-starvation and -transportation	3_AhgNRT1.5	g16005	2	GS	Exposed	0.287057
N-starvation and -transportation	3_AhgNRT1.5	g16005	4	GS	Exposed	0.978404
N-starvation and -transportation	3_AhgNRT1.5	g16005	6	GS	Exposed	0.516671
N-starvation and -transportation	3_AhgNRT1.5	g16005	8	GS	Exposed	-0.0761412
N-starvation and -transportation	3_AhgNRT1.5	g16005	0	GS	Shaded	-1.97734
N-starvation and -transportation	3_AhgNRT1.5	g16005	2	GS	Shaded	-0.670178
N-starvation and -transportation	3_AhgNRT1.5	g16005	4	GS	Shaded	-0.837938
N-starvation and -transportation	3_AhgNRT1.5	g16005	6	GS	Shaded	-0.583406
N-starvation and -transportation	3_AhgNRT1.5	g16005	8	GS	Shaded	0.992723
N-starvation and -transportation	3_AhgNRT1.5	g16005	0	OW	Exposed	-0.832846
N-starvation and -transportation	3_AhgNRT1.5	g16005	4	OW	Exposed	-0.103735
N-starvation and -transportation	3_AhgNRT1.5	g16005	8	OW	Exposed	2.21518
N-starvation and -transportation	3_AhgNRT1.5	g16005	12	OW	Exposed	0.340089
N-starvation and -transportation	3_AhgNRT1.5	g16005	0	OW	Shaded	-0.994255
N-starvation and -transportation	3_AhgNRT1.5	g16005	4	OW	Shaded	0.198329
N-starvation and -transportation	3_AhgNRT1.5	g16005	8	OW	Shaded	1.00561
N-starvation and -transportation	3_AhgNRT1.5	g16005	12	OW	Shaded	0.616285
N-starvation and -transportation	4_AhgPES2	g20784	0	GS	Exposed	-0.502638
N-starvation and -transportation	4_AhgPES2	g20784	2	GS	Exposed	-0.308489
N-starvation and -transportation	4_AhgPES2	g20784	4	GS	Exposed	-0.059281
N-starvation and -transportation	4_AhgPES2	g20784	6	GS	Exposed	-0.153125
N-starvation and -transportation	4_AhgPES2	g20784	8	GS	Exposed	0.386836
N-starvation and -transportation	4_AhgPES2	g20784	0	GS	Shaded	-0.686807
N-starvation and -transportation	4_AhgPES2	g20784	2	GS	Shaded	0.953272
N-starvation and -transportation	4_AhgPES2	g20784	4	GS	Shaded	0.673834
N-starvation and -transportation	4_AhgPES2	g20784	6	GS	Shaded	1.31731
N-starvation and -transportation	4_AhgPES2	g20784	8	GS	Shaded	1.64794
N-starvation and -transportation	4_AhgPES2	g20784	0	OW	Exposed	-1.01311
N-starvation and -transportation	4_AhgPES2	g20784	4	OW	Exposed	-0.688897
N-starvation and -transportation	4_AhgPES2	g20784	8	OW	Exposed	-0.995557
N-starvation and -transportation	4_AhgPES2	g20784	12	OW	Exposed	1.13396
N-starvation and -transportation	4_AhgPES2	g20784	0	OW	Shaded	-1.56043
N-starvation and -transportation	4_AhgPES2	g20784	4	OW	Shaded	-0.734613
N-starvation and -transportation	4_AhgPES2	g20784	8	OW	Shaded	-0.982519
N-starvation and -transportation	4_AhgPES2	g20784	12	OW	Shaded	1.57231
N-starvation and -transportation	5_AhgPES1	g30103	0	GS	Exposed	-0.9684
N-starvation and -transportation	5_AhgPES1	g30103	2	GS	Exposed	-0.683314
N-starvation and -transportation	5_AhgPES1	g30103	4	GS	Exposed	-0.81674
N-starvation and -transportation	5_AhgPES1	g30103	6	GS	Exposed	-0.404887
N-starvation and -transportation	5_AhgPES1	g30103	8	GS	Exposed	0.166914
N-starvation and -transportation	5_AhgPES1	g30103	0	GS	Shaded	-0.743606
N-starvation and -transportation	5_AhgPES1	g30103	2	GS	Shaded	-0.535489
N-starvation and -transportation	5_AhgPES1	g30103	4	GS	Shaded	-0.537673
N-starvation and -transportation	5_AhgPES1	g30103	6	GS	Shaded	0.700087
N-starvation and -transportation	5_AhgPES1	g30103	8	GS	Shaded	1.98376
N-starvation and -transportation	5_AhgPES1	g30103	0	OW	Exposed	-0.967677
N-starvation and -transportation	5_AhgPES1	g30103	4	OW	Exposed	-0.42246
N-starvation and -transportation	5_AhgPES1	g30103	8	OW	Exposed	0.210525
N-starvation and -transportation	5_AhgPES1	g30103	12	OW	Exposed	1.51508
N-starvation and -transportation	5_AhgPES1	g30103	0	OW	Shaded	-0.553094
N-starvation and -transportation	5_AhgPES1	g30103	4	OW	Shaded	-0.550491
N-starvation and -transportation	5_AhgPES1	g30103	8	OW	Shaded	0.376594
N-starvation and -transportation	5_AhgPES1	g30103	12	OW	Shaded	2.23086
N-starvation and -transportation	6_AhgﾎｳVPE	g00664	0	GS	Exposed	-1.0095
N-starvation and -transportation	6_AhgﾎｳVPE	g00664	2	GS	Exposed	0.247092
N-starvation and -transportation	6_AhgﾎｳVPE	g00664	4	GS	Exposed	0.358065
N-starvation and -transportation	6_AhgﾎｳVPE	g00664	6	GS	Exposed	0.12662
N-starvation and -transportation	6_AhgﾎｳVPE	g00664	8	GS	Exposed	0.782417
N-starvation and -transportation	6_AhgﾎｳVPE	g00664	0	GS	Shaded	-0.317581
N-starvation and -transportation	6_AhgﾎｳVPE	g00664	2	GS	Shaded	0.760967
N-starvation and -transportation	6_AhgﾎｳVPE	g00664	4	GS	Shaded	1.17374
N-starvation and -transportation	6_AhgﾎｳVPE	g00664	6	GS	Shaded	0.891414
N-starvation and -transportation	6_AhgﾎｳVPE	g00664	8	GS	Shaded	1.41756
N-starvation and -transportation	6_AhgﾎｳVPE	g00664	0	OW	Exposed	-1.95375
N-starvation and -transportation	6_AhgﾎｳVPE	g00664	4	OW	Exposed	-1.15575
N-starvation and -transportation	6_AhgﾎｳVPE	g00664	8	OW	Exposed	-0.125714
N-starvation and -transportation	6_AhgﾎｳVPE	g00664	12	OW	Exposed	0.419562
N-starvation and -transportation	6_AhgﾎｳVPE	g00664	0	OW	Shaded	-1.60553
N-starvation and -transportation	6_AhgﾎｳVPE	g00664	4	OW	Shaded	-1.08621
N-starvation and -transportation	6_AhgﾎｳVPE	g00664	8	OW	Shaded	-0.0184278
N-starvation and -transportation	6_AhgﾎｳVPE	g00664	12	OW	Shaded	1.09503
N-starvation and -transportation	7_AhgATL31	g17960	0	GS	Exposed	0.0359454
N-starvation and -transportation	7_AhgATL31	g17960	2	GS	Exposed	-0.26519
N-starvation and -transportation	7_AhgATL31	g17960	4	GS	Exposed	-0.478116
N-starvation and -transportation	7_AhgATL31	g17960	6	GS	Exposed	0.4289
N-starvation and -transportation	7_AhgATL31	g17960	8	GS	Exposed	0.0875903
N-starvation and -transportation	7_AhgATL31	g17960	0	GS	Shaded	-0.220919
N-starvation and -transportation	7_AhgATL31	g17960	2	GS	Shaded	0.562072
N-starvation and -transportation	7_AhgATL31	g17960	4	GS	Shaded	0.70252
N-starvation and -transportation	7_AhgATL31	g17960	6	GS	Shaded	1.38867
N-starvation and -transportation	7_AhgATL31	g17960	8	GS	Shaded	1.54777
N-starvation and -transportation	7_AhgATL31	g17960	0	OW	Exposed	-1.95414
N-starvation and -transportation	7_AhgATL31	g17960	4	OW	Exposed	-1.12568
N-starvation and -transportation	7_AhgATL31	g17960	8	OW	Exposed	-0.522705
N-starvation and -transportation	7_AhgATL31	g17960	12	OW	Exposed	1.31008
N-starvation and -transportation	7_AhgATL31	g17960	0	OW	Shaded	-1.30341
N-starvation and -transportation	7_AhgATL31	g17960	4	OW	Shaded	-1.05124
N-starvation and -transportation	7_AhgATL31	g17960	8	OW	Shaded	-0.305438
N-starvation and -transportation	7_AhgATL31	g17960	12	OW	Shaded	1.16329
N-starvation and -transportation	8_AhgATG8E	g09830	0	GS	Exposed	-0.874303
N-starvation and -transportation	8_AhgATG8E	g09830	2	GS	Exposed	-0.49006
N-starvation and -transportation	8_AhgATG8E	g09830	4	GS	Exposed	-0.147393
N-starvation and -transportation	8_AhgATG8E	g09830	6	GS	Exposed	-0.175555
N-starvation and -transportation	8_AhgATG8E	g09830	8	GS	Exposed	0.172154
N-starvation and -transportation	8_AhgATG8E	g09830	0	GS	Shaded	-1.01863
N-starvation and -transportation	8_AhgATG8E	g09830	2	GS	Shaded	0.370317
N-starvation and -transportation	8_AhgATG8E	g09830	4	GS	Shaded	1.06598
N-starvation and -transportation	8_AhgATG8E	g09830	6	GS	Shaded	1.41399
N-starvation and -transportation	8_AhgATG8E	g09830	8	GS	Shaded	1.49957
N-starvation and -transportation	8_AhgATG8E	g09830	0	OW	Exposed	-1.35662
N-starvation and -transportation	8_AhgATG8E	g09830	4	OW	Exposed	-0.714352
N-starvation and -transportation	8_AhgATG8E	g09830	8	OW	Exposed	-0.853584
N-starvation and -transportation	8_AhgATG8E	g09830	12	OW	Exposed	1.40638
N-starvation and -transportation	8_AhgATG8E	g09830	0	OW	Shaded	-0.876188
N-starvation and -transportation	8_AhgATG8E	g09830	4	OW	Shaded	-0.565016
N-starvation and -transportation	8_AhgATG8E	g09830	8	OW	Shaded	-0.558918
N-starvation and -transportation	8_AhgATG8E	g09830	12	OW	Shaded	1.70223
N-starvation and -transportation	9_AhgATG7	g07634	0	GS	Exposed	-1.05932
N-starvation and -transportation	9_AhgATG7	g07634	2	GS	Exposed	-0.217668
N-starvation and -transportation	9_AhgATG7	g07634	4	GS	Exposed	-0.441511
N-starvation and -transportation	9_AhgATG7	g07634	6	GS	Exposed	-0.283574
N-starvation and -transportation	9_AhgATG7	g07634	8	GS	Exposed	-0.0147434
N-starvation and -transportation	9_AhgATG7	g07634	0	GS	Shaded	-0.518366
N-starvation and -transportation	9_AhgATG7	g07634	2	GS	Shaded	0.353747
N-starvation and -transportation	9_AhgATG7	g07634	4	GS	Shaded	0.146162
N-starvation and -transportation	9_AhgATG7	g07634	6	GS	Shaded	1.1679
N-starvation and -transportation	9_AhgATG7	g07634	8	GS	Shaded	2.08068
N-starvation and -transportation	9_AhgATG7	g07634	0	OW	Exposed	-0.971163
N-starvation and -transportation	9_AhgATG7	g07634	4	OW	Exposed	-0.639979
N-starvation and -transportation	9_AhgATG7	g07634	8	OW	Exposed	-0.670521
N-starvation and -transportation	9_AhgATG7	g07634	12	OW	Exposed	1.36896
N-starvation and -transportation	9_AhgATG7	g07634	0	OW	Shaded	-0.976143
N-starvation and -transportation	9_AhgATG7	g07634	4	OW	Shaded	-0.901911
N-starvation and -transportation	9_AhgATG7	g07634	8	OW	Shaded	-0.385933
N-starvation and -transportation	9_AhgATG7	g07634	12	OW	Shaded	1.96338
P-starvation and -transportation	1_AhgSPX2	g28716	0	GS	Exposed	-1.02124
P-starvation and -transportation	1_AhgSPX2	g28716	2	GS	Exposed	0.0768009
P-starvation and -transportation	1_AhgSPX2	g28716	4	GS	Exposed	1.01233
P-starvation and -transportation	1_AhgSPX2	g28716	6	GS	Exposed	-0.230527
P-starvation and -transportation	1_AhgSPX2	g28716	8	GS	Exposed	0.0124467
P-starvation and -transportation	1_AhgSPX2	g28716	0	GS	Shaded	-0.629239
P-starvation and -transportation	1_AhgSPX2	g28716	2	GS	Shaded	-0.482846
P-starvation and -transportation	1_AhgSPX2	g28716	4	GS	Shaded	0.200761
P-starvation and -transportation	1_AhgSPX2	g28716	6	GS	Shaded	1.52756
P-starvation and -transportation	1_AhgSPX2	g28716	8	GS	Shaded	1.59106
P-starvation and -transportation	1_AhgSPX2	g28716	0	OW	Exposed	-1.76534
P-starvation and -transportation	1_AhgSPX2	g28716	4	OW	Exposed	-0.349961
P-starvation and -transportation	1_AhgSPX2	g28716	8	OW	Exposed	0.508481
P-starvation and -transportation	1_AhgSPX2	g28716	12	OW	Exposed	0.966588
P-starvation and -transportation	1_AhgSPX2	g28716	0	OW	Shaded	-1.37538
P-starvation and -transportation	1_AhgSPX2	g28716	4	OW	Shaded	-1.3557
P-starvation and -transportation	1_AhgSPX2	g28716	8	OW	Shaded	0.260935
P-starvation and -transportation	1_AhgSPX2	g28716	12	OW	Shaded	1.05326
P-starvation and -transportation	2_AhgPHT1;5	g03173	0	GS	Exposed	-0.884531
P-starvation and -transportation	2_AhgPHT1;5	g03173	2	GS	Exposed	-0.243795
P-starvation and -transportation	2_AhgPHT1;5	g03173	4	GS	Exposed	-0.325005
P-starvation and -transportation	2_AhgPHT1;5	g03173	6	GS	Exposed	-0.616783
P-starvation and -transportation	2_AhgPHT1;5	g03173	8	GS	Exposed	-0.376405
P-starvation and -transportation	2_AhgPHT1;5	g03173	0	GS	Shaded	-0.765032
P-starvation and -transportation	2_AhgPHT1;5	g03173	2	GS	Shaded	-0.553761
P-starvation and -transportation	2_AhgPHT1;5	g03173	4	GS	Shaded	-0.424783
P-starvation and -transportation	2_AhgPHT1;5	g03173	6	GS	Shaded	0.314861
P-starvation and -transportation	2_AhgPHT1;5	g03173	8	GS	Shaded	0.887878
P-starvation and -transportation	2_AhgPHT1;5	g03173	0	OW	Exposed	-0.562701
P-starvation and -transportation	2_AhgPHT1;5	g03173	4	OW	Exposed	-0.381901
P-starvation and -transportation	2_AhgPHT1;5	g03173	8	OW	Exposed	0.0905042
P-starvation and -transportation	2_AhgPHT1;5	g03173	12	OW	Exposed	2.58107
P-starvation and -transportation	2_AhgPHT1;5	g03173	0	OW	Shaded	-0.712167
P-starvation and -transportation	2_AhgPHT1;5	g03173	4	OW	Shaded	-0.612801
P-starvation and -transportation	2_AhgPHT1;5	g03173	8	OW	Shaded	0.240704
P-starvation and -transportation	2_AhgPHT1;5	g03173	12	OW	Shaded	2.34465
P-starvation and -transportation	3_AhgPHT1;4	g12450	0	GS	Exposed	-0.955106
P-starvation and -transportation	3_AhgPHT1;4	g12450	2	GS	Exposed	0.184847
P-starvation and -transportation	3_AhgPHT1;4	g12450	4	GS	Exposed	0.633482
P-starvation and -transportation	3_AhgPHT1;4	g12450	6	GS	Exposed	0.455541
P-starvation and -transportation	3_AhgPHT1;4	g12450	8	GS	Exposed	0.00590658
P-starvation and -transportation	3_AhgPHT1;4	g12450	0	GS	Shaded	-0.876929
P-starvation and -transportation	3_AhgPHT1;4	g12450	2	GS	Shaded	0.295095
P-starvation and -transportation	3_AhgPHT1;4	g12450	4	GS	Shaded	0.447969
P-starvation and -transportation	3_AhgPHT1;4	g12450	6	GS	Shaded	1.07975
P-starvation and -transportation	3_AhgPHT1;4	g12450	8	GS	Shaded	0.452455
P-starvation and -transportation	3_AhgPHT1;4	g12450	0	OW	Exposed	-2.46037
P-starvation and -transportation	3_AhgPHT1;4	g12450	4	OW	Exposed	-0.520664
P-starvation and -transportation	3_AhgPHT1;4	g12450	8	OW	Exposed	0.71412
P-starvation and -transportation	3_AhgPHT1;4	g12450	12	OW	Exposed	1.14341
P-starvation and -transportation	3_AhgPHT1;4	g12450	0	OW	Shaded	-1.43817
P-starvation and -transportation	3_AhgPHT1;4	g12450	4	OW	Shaded	-1.0141
P-starvation and -transportation	3_AhgPHT1;4	g12450	8	OW	Shaded	0.749609
P-starvation and -transportation	3_AhgPHT1;4	g12450	12	OW	Shaded	1.10315
P-starvation and -transportation	4_AhgPHO1	g27160	0	GS	Exposed	-0.73378
P-starvation and -transportation	4_AhgPHO1	g27160	2	GS	Exposed	1.0595
P-starvation and -transportation	4_AhgPHO1	g27160	4	GS	Exposed	1.75046
P-starvation and -transportation	4_AhgPHO1	g27160	6	GS	Exposed	0.270556
P-starvation and -transportation	4_AhgPHO1	g27160	8	GS	Exposed	0.330191
P-starvation and -transportation	4_AhgPHO1	g27160	0	GS	Shaded	-1.19392
P-starvation and -transportation	4_AhgPHO1	g27160	2	GS	Shaded	1.06109
P-starvation and -transportation	4_AhgPHO1	g27160	4	GS	Shaded	0.872824
P-starvation and -transportation	4_AhgPHO1	g27160	6	GS	Shaded	1.33756
P-starvation and -transportation	4_AhgPHO1	g27160	8	GS	Shaded	-0.883549
P-starvation and -transportation	4_AhgPHO1	g27160	0	OW	Exposed	-1.19392
P-starvation and -transportation	4_AhgPHO1	g27160	4	OW	Exposed	-0.781631
P-starvation and -transportation	4_AhgPHO1	g27160	8	OW	Exposed	-0.545616
P-starvation and -transportation	4_AhgPHO1	g27160	12	OW	Exposed	1.22398
P-starvation and -transportation	4_AhgPHO1	g27160	0	OW	Shaded	-1.02391
P-starvation and -transportation	4_AhgPHO1	g27160	4	OW	Shaded	-0.914362
P-starvation and -transportation	4_AhgPHO1	g27160	8	OW	Shaded	-0.699326
P-starvation and -transportation	4_AhgPHO1	g27160	12	OW	Shaded	0.0638365
P-starvation and -transportation	5_AhgSRG3	g02683	0	GS	Exposed	-0.81318
P-starvation and -transportation	5_AhgSRG3	g02683	2	GS	Exposed	-0.432182
P-starvation and -transportation	5_AhgSRG3	g02683	4	GS	Exposed	0.479962
P-starvation and -transportation	5_AhgSRG3	g02683	6	GS	Exposed	-0.540985
P-starvation and -transportation	5_AhgSRG3	g02683	8	GS	Exposed	-0.758424
P-starvation and -transportation	5_AhgSRG3	g02683	0	GS	Shaded	-0.204901
P-starvation and -transportation	5_AhgSRG3	g02683	2	GS	Shaded	-0.828906
P-starvation and -transportation	5_AhgSRG3	g02683	4	GS	Shaded	-0.294198
P-starvation and -transportation	5_AhgSRG3	g02683	6	GS	Shaded	0.5276
P-starvation and -transportation	5_AhgSRG3	g02683	8	GS	Shaded	0.853936
P-starvation and -transportation	5_AhgSRG3	g02683	0	OW	Exposed	-1.55852
P-starvation and -transportation	5_AhgSRG3	g02683	4	OW	Exposed	-0.0191739
P-starvation and -transportation	5_AhgSRG3	g02683	8	OW	Exposed	1.00882
P-starvation and -transportation	5_AhgSRG3	g02683	12	OW	Exposed	1.81967
P-starvation and -transportation	5_AhgSRG3	g02683	0	OW	Shaded	-1.2394
P-starvation and -transportation	5_AhgSRG3	g02683	4	OW	Shaded	-0.805332
P-starvation and -transportation	5_AhgSRG3	g02683	8	OW	Shaded	0.982476
P-starvation and -transportation	5_AhgSRG3	g02683	12	OW	Shaded	1.82273
P-starvation and -transportation	6_AhgSQD2	g19521	0	GS	Exposed	-1.00976
P-starvation and -transportation	6_AhgSQD2	g19521	2	GS	Exposed	-0.903982
P-starvation and -transportation	6_AhgSQD2	g19521	4	GS	Exposed	0.135818
P-starvation and -transportation	6_AhgSQD2	g19521	6	GS	Exposed	-0.727575
P-starvation and -transportation	6_AhgSQD2	g19521	8	GS	Exposed	-0.480331
P-starvation and -transportation	6_AhgSQD2	g19521	0	GS	Shaded	-0.432267
P-starvation and -transportation	6_AhgSQD2	g19521	2	GS	Shaded	-0.905737
P-starvation and -transportation	6_AhgSQD2	g19521	4	GS	Shaded	-0.312654
P-starvation and -transportation	6_AhgSQD2	g19521	6	GS	Shaded	0.672266
P-starvation and -transportation	6_AhgSQD2	g19521	8	GS	Shaded	0.804484
P-starvation and -transportation	6_AhgSQD2	g19521	0	OW	Exposed	-1.19242
P-starvation and -transportation	6_AhgSQD2	g19521	4	OW	Exposed	-0.0921073
P-starvation and -transportation	6_AhgSQD2	g19521	8	OW	Exposed	1.0127
P-starvation and -transportation	6_AhgSQD2	g19521	12	OW	Exposed	1.84487
P-starvation and -transportation	6_AhgSQD2	g19521	0	OW	Shaded	-0.983083
P-starvation and -transportation	6_AhgSQD2	g19521	4	OW	Shaded	-0.490347
P-starvation and -transportation	6_AhgSQD2	g19521	8	OW	Shaded	1.06529
P-starvation and -transportation	6_AhgSQD2	g19521	12	OW	Shaded	1.99484
P-starvation and -transportation	7_AhgPEPC1	g25921	0	GS	Exposed	-0.718392
P-starvation and -transportation	7_AhgPEPC1	g25921	2	GS	Exposed	-0.214734
P-starvation and -transportation	7_AhgPEPC1	g25921	4	GS	Exposed	-0.0893512
P-starvation and -transportation	7_AhgPEPC1	g25921	6	GS	Exposed	-0.734845
P-starvation and -transportation	7_AhgPEPC1	g25921	8	GS	Exposed	-0.757407
P-starvation and -transportation	7_AhgPEPC1	g25921	0	GS	Shaded	-0.713546
P-starvation and -transportation	7_AhgPEPC1	g25921	2	GS	Shaded	-0.437233
P-starvation and -transportation	7_AhgPEPC1	g25921	4	GS	Shaded	0.0347334
P-starvation and -transportation	7_AhgPEPC1	g25921	6	GS	Shaded	0.615055
P-starvation and -transportation	7_AhgPEPC1	g25921	8	GS	Shaded	0.333497
P-starvation and -transportation	7_AhgPEPC1	g25921	0	OW	Exposed	-1.57481
P-starvation and -transportation	7_AhgPEPC1	g25921	4	OW	Exposed	0.0490092
P-starvation and -transportation	7_AhgPEPC1	g25921	8	OW	Exposed	1.2053
P-starvation and -transportation	7_AhgPEPC1	g25921	12	OW	Exposed	1.9588
P-starvation and -transportation	7_AhgPEPC1	g25921	0	OW	Shaded	-1.44084
P-starvation and -transportation	7_AhgPEPC1	g25921	4	OW	Shaded	-0.354549
P-starvation and -transportation	7_AhgPEPC1	g25921	8	OW	Shaded	1.17423
P-starvation and -transportation	7_AhgPEPC1	g25921	12	OW	Shaded	1.66508
P-starvation and -transportation	8_AhgNPC4	g26815	0	GS	Exposed	-0.864152
P-starvation and -transportation	8_AhgNPC4	g26815	2	GS	Exposed	-0.486914
P-starvation and -transportation	8_AhgNPC4	g26815	4	GS	Exposed	-0.617164
P-starvation and -transportation	8_AhgNPC4	g26815	6	GS	Exposed	-0.857744
P-starvation and -transportation	8_AhgNPC4	g26815	8	GS	Exposed	-0.38197
P-starvation and -transportation	8_AhgNPC4	g26815	0	GS	Shaded	-0.779057
P-starvation and -transportation	8_AhgNPC4	g26815	2	GS	Shaded	-0.537727
P-starvation and -transportation	8_AhgNPC4	g26815	4	GS	Shaded	-0.269633
P-starvation and -transportation	8_AhgNPC4	g26815	6	GS	Shaded	0.851997
P-starvation and -transportation	8_AhgNPC4	g26815	8	GS	Shaded	1.18591
P-starvation and -transportation	8_AhgNPC4	g26815	0	OW	Exposed	-0.952381
P-starvation and -transportation	8_AhgNPC4	g26815	4	OW	Exposed	-0.448649
P-starvation and -transportation	8_AhgNPC4	g26815	8	OW	Exposed	0.713002
P-starvation and -transportation	8_AhgNPC4	g26815	12	OW	Exposed	2.05036
P-starvation and -transportation	8_AhgNPC4	g26815	0	OW	Shaded	-0.834728
P-starvation and -transportation	8_AhgNPC4	g26815	4	OW	Shaded	-0.539902
P-starvation and -transportation	8_AhgNPC4	g26815	8	OW	Shaded	0.673516
P-starvation and -transportation	8_AhgNPC4	g26815	12	OW	Shaded	2.09524
P-starvation and -transportation	9_AhgMGD3	g31269	0	GS	Exposed	-0.841866
P-starvation and -transportation	9_AhgMGD3	g31269	2	GS	Exposed	-0.448987
P-starvation and -transportation	9_AhgMGD3	g31269	4	GS	Exposed	0.244126
P-starvation and -transportation	9_AhgMGD3	g31269	6	GS	Exposed	-1.10708
P-starvation and -transportation	9_AhgMGD3	g31269	8	GS	Exposed	-0.705001
P-starvation and -transportation	9_AhgMGD3	g31269	0	GS	Shaded	-0.432346
P-starvation and -transportation	9_AhgMGD3	g31269	2	GS	Shaded	-0.723776
P-starvation and -transportation	9_AhgMGD3	g31269	4	GS	Shaded	-0.380369
P-starvation and -transportation	9_AhgMGD3	g31269	6	GS	Shaded	0.41994
P-starvation and -transportation	9_AhgMGD3	g31269	8	GS	Shaded	0.749153
P-starvation and -transportation	9_AhgMGD3	g31269	0	OW	Exposed	-1.15059
P-starvation and -transportation	9_AhgMGD3	g31269	4	OW	Exposed	-0.00804955
P-starvation and -transportation	9_AhgMGD3	g31269	8	OW	Exposed	1.03279
P-starvation and -transportation	9_AhgMGD3	g31269	12	OW	Exposed	1.97503
P-starvation and -transportation	9_AhgMGD3	g31269	0	OW	Shaded	-1.17944
P-starvation and -transportation	9_AhgMGD3	g31269	4	OW	Shaded	-0.444817
P-starvation and -transportation	9_AhgMGD3	g31269	8	OW	Shaded	1.0943
P-starvation and -transportation	9_AhgMGD3	g31269	12	OW	Shaded	1.907
Immunity-mediated-senescence	1_AhgYSL9	g03499	0	GS	Exposed	-0.496631
Immunity-mediated-senescence	1_AhgYSL9	g03499	2	GS	Exposed	-0.582788
Immunity-mediated-senescence	1_AhgYSL9	g03499	4	GS	Exposed	-0.288997
Immunity-mediated-senescence	1_AhgYSL9	g03499	6	GS	Exposed	-0.310305
Immunity-mediated-senescence	1_AhgYSL9	g03499	8	GS	Exposed	0.00635564
Immunity-mediated-senescence	1_AhgYSL9	g03499	0	GS	Shaded	-0.870938
Immunity-mediated-senescence	1_AhgYSL9	g03499	2	GS	Shaded	0.313292
Immunity-mediated-senescence	1_AhgYSL9	g03499	4	GS	Shaded	0.367604
Immunity-mediated-senescence	1_AhgYSL9	g03499	6	GS	Shaded	0.98675
Immunity-mediated-senescence	1_AhgYSL9	g03499	8	GS	Shaded	1.31032
Immunity-mediated-senescence	1_AhgYSL9	g03499	0	OW	Exposed	-1.32993
Immunity-mediated-senescence	1_AhgYSL9	g03499	4	OW	Exposed	-1.3081
Immunity-mediated-senescence	1_AhgYSL9	g03499	8	OW	Exposed	0.32155
Immunity-mediated-senescence	1_AhgYSL9	g03499	12	OW	Exposed	1.94307
Immunity-mediated-senescence	1_AhgYSL9	g03499	0	OW	Shaded	-1.10293
Immunity-mediated-senescence	1_AhgYSL9	g03499	4	OW	Shaded	-0.937856
Immunity-mediated-senescence	1_AhgYSL9	g03499	8	OW	Shaded	0.235666
Immunity-mediated-senescence	1_AhgYSL9	g03499	12	OW	Shaded	1.74387
Immunity-mediated-senescence	2_AhgWAK3	g13443	0	GS	Exposed	-0.265662
Immunity-mediated-senescence	2_AhgWAK3	g13443	2	GS	Exposed	0.191133
Immunity-mediated-senescence	2_AhgWAK3	g13443	4	GS	Exposed	0.0653123
Immunity-mediated-senescence	2_AhgWAK3	g13443	6	GS	Exposed	0.5401
Immunity-mediated-senescence	2_AhgWAK3	g13443	8	GS	Exposed	0.46378
Immunity-mediated-senescence	2_AhgWAK3	g13443	0	GS	Shaded	-0.926294
Immunity-mediated-senescence	2_AhgWAK3	g13443	2	GS	Shaded	0.435679
Immunity-mediated-senescence	2_AhgWAK3	g13443	4	GS	Shaded	-0.103424
Immunity-mediated-senescence	2_AhgWAK3	g13443	6	GS	Shaded	1.10022
Immunity-mediated-senescence	2_AhgWAK3	g13443	8	GS	Shaded	1.54211
Immunity-mediated-senescence	2_AhgWAK3	g13443	0	OW	Exposed	-1.40898
Immunity-mediated-senescence	2_AhgWAK3	g13443	4	OW	Exposed	-1.31902
Immunity-mediated-senescence	2_AhgWAK3	g13443	8	OW	Exposed	-0.190802
Immunity-mediated-senescence	2_AhgWAK3	g13443	12	OW	Exposed	1.48283
Immunity-mediated-senescence	2_AhgWAK3	g13443	0	OW	Shaded	-1.45049
Immunity-mediated-senescence	2_AhgWAK3	g13443	4	OW	Shaded	-1.3244
Immunity-mediated-senescence	2_AhgWAK3	g13443	8	OW	Shaded	-0.201723
Immunity-mediated-senescence	2_AhgWAK3	g13443	12	OW	Shaded	1.36962
Immunity-mediated-senescence	3_AhgUGT76B1	g05906	0	GS	Exposed	-0.126771
Immunity-mediated-senescence	3_AhgUGT76B1	g05906	2	GS	Exposed	-0.392585
Immunity-mediated-senescence	3_AhgUGT76B1	g05906	4	GS	Exposed	0.718179
Immunity-mediated-senescence	3_AhgUGT76B1	g05906	6	GS	Exposed	0.640837
Immunity-mediated-senescence	3_AhgUGT76B1	g05906	8	GS	Exposed	-0.380848
Immunity-mediated-senescence	3_AhgUGT76B1	g05906	0	GS	Shaded	-1.50868
Immunity-mediated-senescence	3_AhgUGT76B1	g05906	2	GS	Shaded	0.125064
Immunity-mediated-senescence	3_AhgUGT76B1	g05906	4	GS	Shaded	0.289481
Immunity-mediated-senescence	3_AhgUGT76B1	g05906	6	GS	Shaded	0.263966
Immunity-mediated-senescence	3_AhgUGT76B1	g05906	8	GS	Shaded	0.418548
Immunity-mediated-senescence	3_AhgUGT76B1	g05906	0	OW	Exposed	-1.17121
Immunity-mediated-senescence	3_AhgUGT76B1	g05906	4	OW	Exposed	-1.18113
Immunity-mediated-senescence	3_AhgUGT76B1	g05906	8	OW	Exposed	1.07756
Immunity-mediated-senescence	3_AhgUGT76B1	g05906	12	OW	Exposed	1.85884
Immunity-mediated-senescence	3_AhgUGT76B1	g05906	0	OW	Shaded	-1.20328
Immunity-mediated-senescence	3_AhgUGT76B1	g05906	4	OW	Shaded	-1.26504
Immunity-mediated-senescence	3_AhgUGT76B1	g05906	8	OW	Shaded	0.204746
Immunity-mediated-senescence	3_AhgUGT76B1	g05906	12	OW	Shaded	1.63233
Immunity-mediated-senescence	4_AhgSAG113	g11054	0	GS	Exposed	-0.731777
Immunity-mediated-senescence	4_AhgSAG113	g11054	2	GS	Exposed	-0.7496
Immunity-mediated-senescence	4_AhgSAG113	g11054	4	GS	Exposed	-0.726391
Immunity-mediated-senescence	4_AhgSAG113	g11054	6	GS	Exposed	-0.554676
Immunity-mediated-senescence	4_AhgSAG113	g11054	8	GS	Exposed	0.38456
Immunity-mediated-senescence	4_AhgSAG113	g11054	0	GS	Shaded	-0.490841
Immunity-mediated-senescence	4_AhgSAG113	g11054	2	GS	Shaded	-0.627523
Immunity-mediated-senescence	4_AhgSAG113	g11054	4	GS	Shaded	-0.772871
Immunity-mediated-senescence	4_AhgSAG113	g11054	6	GS	Shaded	0.653693
Immunity-mediated-senescence	4_AhgSAG113	g11054	8	GS	Shaded	1.66273
Immunity-mediated-senescence	4_AhgSAG113	g11054	0	OW	Exposed	-0.975664
Immunity-mediated-senescence	4_AhgSAG113	g11054	4	OW	Exposed	-0.482587
Immunity-mediated-senescence	4_AhgSAG113	g11054	8	OW	Exposed	0.342845
Immunity-mediated-senescence	4_AhgSAG113	g11054	12	OW	Exposed	1.99569
Immunity-mediated-senescence	4_AhgSAG113	g11054	0	OW	Shaded	-0.706076
Immunity-mediated-senescence	4_AhgSAG113	g11054	4	OW	Shaded	-0.586072
Immunity-mediated-senescence	4_AhgSAG113	g11054	8	OW	Shaded	0.29553
Immunity-mediated-senescence	4_AhgSAG113	g11054	12	OW	Shaded	2.06903
Immunity-mediated-senescence	5_AhgSAG13	g06976	0	GS	Exposed	-0.639325
Immunity-mediated-senescence	5_AhgSAG13	g06976	2	GS	Exposed	-0.725341
Immunity-mediated-senescence	5_AhgSAG13	g06976	4	GS	Exposed	-0.202473
Immunity-mediated-senescence	5_AhgSAG13	g06976	6	GS	Exposed	-0.345705
Immunity-mediated-senescence	5_AhgSAG13	g06976	8	GS	Exposed	0.289219
Immunity-mediated-senescence	5_AhgSAG13	g06976	0	GS	Shaded	-0.814501
Immunity-mediated-senescence	5_AhgSAG13	g06976	2	GS	Shaded	-0.651955
Immunity-mediated-senescence	5_AhgSAG13	g06976	4	GS	Shaded	-0.570665
Immunity-mediated-senescence	5_AhgSAG13	g06976	6	GS	Shaded	0.45097
Immunity-mediated-senescence	5_AhgSAG13	g06976	8	GS	Shaded	0.977972
Immunity-mediated-senescence	5_AhgSAG13	g06976	0	OW	Exposed	-0.769107
Immunity-mediated-senescence	5_AhgSAG13	g06976	4	OW	Exposed	-0.842851
Immunity-mediated-senescence	5_AhgSAG13	g06976	8	OW	Exposed	0.904721
Immunity-mediated-senescence	5_AhgSAG13	g06976	12	OW	Exposed	2.35074
Immunity-mediated-senescence	5_AhgSAG13	g06976	0	OW	Shaded	-0.909275
Immunity-mediated-senescence	5_AhgSAG13	g06976	4	OW	Shaded	-0.920018
Immunity-mediated-senescence	5_AhgSAG13	g06976	8	OW	Shaded	0.499905
Immunity-mediated-senescence	5_AhgSAG13	g06976	12	OW	Shaded	1.91769
Immunity-mediated-senescence	6_AhgOLD3	g22726	0	GS	Exposed	-1.03583
Immunity-mediated-senescence	6_AhgOLD3	g22726	2	GS	Exposed	-0.172381
Immunity-mediated-senescence	6_AhgOLD3	g22726	4	GS	Exposed	-0.133416
Immunity-mediated-senescence	6_AhgOLD3	g22726	6	GS	Exposed	0.0270787
Immunity-mediated-senescence	6_AhgOLD3	g22726	8	GS	Exposed	0.686723
Immunity-mediated-senescence	6_AhgOLD3	g22726	0	GS	Shaded	-0.614481
Immunity-mediated-senescence	6_AhgOLD3	g22726	2	GS	Shaded	0.490241
Immunity-mediated-senescence	6_AhgOLD3	g22726	4	GS	Shaded	0.492398
Immunity-mediated-senescence	6_AhgOLD3	g22726	6	GS	Shaded	1.13242
Immunity-mediated-senescence	6_AhgOLD3	g22726	8	GS	Shaded	1.43135
Immunity-mediated-senescence	6_AhgOLD3	g22726	0	OW	Exposed	-1.46419
Immunity-mediated-senescence	6_AhgOLD3	g22726	4	OW	Exposed	-1.16015
Immunity-mediated-senescence	6_AhgOLD3	g22726	8	OW	Exposed	0.00780976
Immunity-mediated-senescence	6_AhgOLD3	g22726	12	OW	Exposed	1.23511
Immunity-mediated-senescence	6_AhgOLD3	g22726	0	OW	Shaded	-1.58174
Immunity-mediated-senescence	6_AhgOLD3	g22726	4	OW	Shaded	-1.15676
Immunity-mediated-senescence	6_AhgOLD3	g22726	8	OW	Shaded	0.311352
Immunity-mediated-senescence	6_AhgOLD3	g22726	12	OW	Shaded	1.50446
Immunity-mediated-senescence	7_AhgFRK1	g22716	0	GS	Exposed	-0.429825
Immunity-mediated-senescence	7_AhgFRK1	g22716	2	GS	Exposed	0.0355006
Immunity-mediated-senescence	7_AhgFRK1	g22716	4	GS	Exposed	0.328998
Immunity-mediated-senescence	7_AhgFRK1	g22716	6	GS	Exposed	0.247437
Immunity-mediated-senescence	7_AhgFRK1	g22716	8	GS	Exposed	0.0412729
Immunity-mediated-senescence	7_AhgFRK1	g22716	0	GS	Shaded	-0.948334
Immunity-mediated-senescence	7_AhgFRK1	g22716	2	GS	Shaded	0.497829
Immunity-mediated-senescence	7_AhgFRK1	g22716	4	GS	Shaded	0.594742
Immunity-mediated-senescence	7_AhgFRK1	g22716	6	GS	Shaded	1.09087
Immunity-mediated-senescence	7_AhgFRK1	g22716	8	GS	Shaded	1.10456
Immunity-mediated-senescence	7_AhgFRK1	g22716	0	OW	Exposed	-1.52029
Immunity-mediated-senescence	7_AhgFRK1	g22716	4	OW	Exposed	-1.16226
Immunity-mediated-senescence	7_AhgFRK1	g22716	8	OW	Exposed	0.208472
Immunity-mediated-senescence	7_AhgFRK1	g22716	12	OW	Exposed	1.43522
Immunity-mediated-senescence	7_AhgFRK1	g22716	0	OW	Shaded	-1.5706
Immunity-mediated-senescence	7_AhgFRK1	g22716	4	OW	Shaded	-1.39566
Immunity-mediated-senescence	7_AhgFRK1	g22716	8	OW	Shaded	-0.148461
Immunity-mediated-senescence	7_AhgFRK1	g22716	12	OW	Shaded	1.59052
Immunity-mediated-senescence	8_AhgDLO1	g25329	0	GS	Exposed	0.129818
Immunity-mediated-senescence	8_AhgDLO1	g25329	2	GS	Exposed	0.322661
Immunity-mediated-senescence	8_AhgDLO1	g25329	4	GS	Exposed	0.995744
Immunity-mediated-senescence	8_AhgDLO1	g25329	6	GS	Exposed	0.893257
Immunity-mediated-senescence	8_AhgDLO1	g25329	8	GS	Exposed	-0.188707
Immunity-mediated-senescence	8_AhgDLO1	g25329	0	GS	Shaded	-1.36738
Immunity-mediated-senescence	8_AhgDLO1	g25329	2	GS	Shaded	0.232753
Immunity-mediated-senescence	8_AhgDLO1	g25329	4	GS	Shaded	-0.38121
Immunity-mediated-senescence	8_AhgDLO1	g25329	6	GS	Shaded	0.312144
Immunity-mediated-senescence	8_AhgDLO1	g25329	8	GS	Shaded	-0.198772
Immunity-mediated-senescence	8_AhgDLO1	g25329	0	OW	Exposed	-1.72736
Immunity-mediated-senescence	8_AhgDLO1	g25329	4	OW	Exposed	-1.08083
Immunity-mediated-senescence	8_AhgDLO1	g25329	8	OW	Exposed	1.37084
Immunity-mediated-senescence	8_AhgDLO1	g25329	12	OW	Exposed	0.698505
Immunity-mediated-senescence	8_AhgDLO1	g25329	0	OW	Shaded	-1.58766
Immunity-mediated-senescence	8_AhgDLO1	g25329	4	OW	Shaded	-0.866892
Immunity-mediated-senescence	8_AhgDLO1	g25329	8	OW	Shaded	1.03151
Immunity-mediated-senescence	8_AhgDLO1	g25329	12	OW	Shaded	1.41159
Immunity-mediated-senescence	9_AhgALD1	g21291	0	GS	Exposed	-0.55521
Immunity-mediated-senescence	9_AhgALD1	g21291	2	GS	Exposed	-0.196361
Immunity-mediated-senescence	9_AhgALD1	g21291	4	GS	Exposed	0.136795
Immunity-mediated-senescence	9_AhgALD1	g21291	6	GS	Exposed	-0.121049
Immunity-mediated-senescence	9_AhgALD1	g21291	8	GS	Exposed	-0.206598
Immunity-mediated-senescence	9_AhgALD1	g21291	0	GS	Shaded	-0.887892
Immunity-mediated-senescence	9_AhgALD1	g21291	2	GS	Shaded	0.664933
Immunity-mediated-senescence	9_AhgALD1	g21291	4	GS	Shaded	0.0895557
Immunity-mediated-senescence	9_AhgALD1	g21291	6	GS	Shaded	1.14533
Immunity-mediated-senescence	9_AhgALD1	g21291	8	GS	Shaded	1.37559
Immunity-mediated-senescence	9_AhgALD1	g21291	0	OW	Exposed	-1.1207
Immunity-mediated-senescence	9_AhgALD1	g21291	4	OW	Exposed	-1.1207
Immunity-mediated-senescence	9_AhgALD1	g21291	8	OW	Exposed	-0.428429
Immunity-mediated-senescence	9_AhgALD1	g21291	12	OW	Exposed	2.11508
Immunity-mediated-senescence	9_AhgALD1	g21291	0	OW	Shaded	-1.1207
Immunity-mediated-senescence	9_AhgALD1	g21291	4	OW	Shaded	-1.05105
Immunity-mediated-senescence	9_AhgALD1	g21291	8	OW	Shaded	-0.303707
Immunity-mediated-senescence	9_AhgALD1	g21291	12	OW	Shaded	1.58514
