# Supplementary material for: Seasonal switching of integrated leaf senescence controls in an evergreen perennial Arabidopsis
Source: Nat Commun. 2024 Jun 7;15:4719. doi: 10.1038/s41467-024-48814-z (PMC11161623; doi:10.1038/s41467-024-48814-z)
Supplement: Supplementary file 15 — Source Data [file 41467_2024_48814_MOESM15_ESM.zip › Source Data/Fig2.xlsx]

## Sheet: a
Upper graph				Bottom graph
Emergence_date	Senescence_date	L50		date	class	value
2017-10-10	2018-01-02	84.2		2017-10-10	Bolting	0
2017-10-24	2018-01-25	94		2017-10-17	Bolting	0
2017-11-07	2018-02-24	109.6		2017-10-24	Bolting	0
2017-11-21	2018-04-02	132.9		2017-10-31	Bolting	0
2017-12-05	2018-04-16	132.1		2017-11-07	Bolting	0
2017-12-19	2018-04-14	116.4		2017-11-13	Bolting	0
2018-01-04	2018-04-18	104.4		2017-11-21	Bolting	0
2018-01-16	2018-04-17	91.3		2017-11-28	Bolting	0
2018-01-30	NA	NA		2017-12-05	Bolting	0
2018-02-13	2018-04-21	67.1		2017-12-12	Bolting	0
2018-02-27	2018-04-30	62.9		2017-12-19	Bolting	0
2018-03-13	2018-05-09	57.4		2017-12-25	Bolting	0
2018-03-26	2018-05-19	55		2018-01-04	Bolting	0
2018-04-10	2018-06-03	54.8		2018-01-09	Bolting	0
2018-04-24	2018-06-26	63.8		2018-01-16	Bolting	0
2018-05-08	2018-07-06	59.5		2018-01-23	Bolting	0
2018-05-22	2018-07-18	57.5		2018-01-30	Bolting	0
2018-06-05	2018-07-28	53.7		2018-02-06	Bolting	0
2018-06-19	2018-08-16	58.2		2018-02-13	Bolting	0
2018-07-03	2018-09-09	68.2		2018-02-20	Bolting	0
2018-07-17	2018-09-24	69.3		2018-02-27	Bolting	0
2018-07-31	2018-10-10	71.2		2018-03-06	Bolting	5
2018-08-16	2018-10-23	68.1		2018-03-13	Bolting	2
2018-08-28	2018-10-30	63.1		2018-03-20	Bolting	10
2018-09-11	2018-11-15	65.1		2018-03-26	Bolting	6
2018-09-25	2018-11-30	66.4		2018-04-03	Bolting	5
2018-10-09	2019-03-16	158.8		2018-04-10	Bolting	0
2018-10-23	2019-04-13	172.8		2018-04-17	Bolting	2
2018-11-06	2019-04-28	173.2		2018-04-24	Bolting	0
2018-11-20	2019-04-28	159.8		2018-05-01	Bolting	0
2018-12-04	2019-04-24	141.9		2018-05-08	Bolting	0
2018-12-18	2019-05-19	152		2018-05-15	Bolting	0
2019-01-04	2019-04-29	115.7		2018-05-22	Bolting	0
2019-01-15	2019-05-06	111.2		2018-05-29	Bolting	0
2019-01-29	2019-05-11	102.8		2018-06-05	Bolting	0
2019-02-12	2019-05-13	90.2		2018-06-12	Bolting	0
2019-02-26	2019-05-16	79.9		2018-06-19	Bolting	0
2019-03-12	2019-05-26	75.2		2018-06-26	Bolting	0
2019-03-26	2019-06-09	75.4		2018-07-03	Bolting	0
2019-04-09	2019-06-03	55.9		2018-07-10	Bolting	0
2019-04-23	2019-05-30	37.4		2018-07-17	Bolting	0
2019-05-07	2019-06-27	51.7		2018-07-24	Bolting	0
2019-05-21	2019-07-03	43.4		2018-07-31	Bolting	0
2019-06-03	2019-07-17	44.7		2018-08-07	Bolting	0
2019-06-18	2019-08-04	47.8		2018-08-16	Bolting	0
2019-07-02	2019-08-20	49.6		2018-08-21	Bolting	0
2019-07-16	2019-09-26	72		2018-08-28	Bolting	0
2019-07-30	2019-10-05	67.4		2018-09-03	Bolting	0
2019-08-16	2019-10-11	56.1		2018-09-11	Bolting	0
2019-08-27	2019-10-17	51.1		2018-09-18	Bolting	0
2019-09-10	2019-11-26	77.5		2018-09-25	Bolting	0
2019-09-24	2019-12-08	75.4		2018-10-02	Bolting	0
2019-10-08	2020-02-28	143.5		2018-10-09	Bolting	0
2019-10-22	2020-04-06	167.4		2018-10-16	Bolting	0
2019-11-05	2020-04-29	176.2		2018-10-23	Bolting	0
2019-11-19	2020-05-07	170.8		2018-10-30	Bolting	0
2019-12-03	2020-05-09	158.6		2018-11-06	Bolting	0
2019-12-18	2020-05-03	137.4		2018-11-13	Bolting	0
2019-12-30	2020-05-10	132.8		2018-11-20	Bolting	0
2020-01-14	2020-04-30	107		2018-11-27	Bolting	0
2020-01-28	2020-05-23	116.2		2018-12-04	Bolting	0
2020-02-10	2020-05-15	95.6		2018-12-11	Bolting	0
2020-02-25	2020-05-26	91.7		2018-12-18	Bolting	0
2020-03-10	2020-06-10	92.4		2018-12-25	Bolting	0
2020-03-24	2020-05-30	67.6		2019-01-04	Bolting	0
2020-04-07	2020-06-06	60.9		2019-01-08	Bolting	0
2020-04-21	2020-06-23	63		2019-01-15	Bolting	0
2020-05-07	2020-07-01	55		2019-01-22	Bolting	0
2020-05-19	2020-07-05	47.5		2019-01-29	Bolting	0
2020-06-02	2020-07-27	55.6		2019-02-05	Bolting	0
2020-06-16	2020-08-07	52.3		2019-02-12	Bolting	0
2020-06-30	2020-08-20	51.6		2019-02-19	Bolting	0
2020-07-14	2020-09-08	56.7		2019-02-26	Bolting	2
2020-07-28	2020-10-03	67.4		2019-03-05	Bolting	2
2020-08-11	2020-10-28	78.9		2019-03-12	Bolting	5
2020-08-25	2020-10-29	65.9		2019-03-20	Bolting	11
2020-09-08	2020-11-22	75.9		2019-03-27	Bolting	4
2020-09-23	2020-11-28	66.5		2019-04-02	Bolting	3
2020-10-06	2021-01-26	112.2		2019-04-09	Bolting	1
2020-10-20	2021-01-31	103		2019-04-16	Bolting	1
2020-11-02	2021-03-13	131.9		2019-04-23	Bolting	0
2020-11-17	2021-03-06	109.4		2019-04-30	Bolting	1
2020-12-01	2021-03-26	115.5		2019-05-07	Bolting	0
2020-12-15	2021-04-06	112.2		2019-05-14	Bolting	0
2020-12-29	2021-04-24	116		2019-05-21	Bolting	0
2021-01-12	NA	NA		2019-05-28	Bolting	0
2021-01-26	2021-05-01	95.1		2019-06-04	Bolting	0
2021-02-09	2021-05-01	81.4		2019-06-11	Bolting	0
2021-02-22	2021-04-28	65.2		2019-06-18	Bolting	0
2021-03-09	2021-05-10	62.8		2019-06-25	Bolting	0
2021-03-23	2021-05-23	61.4		2019-07-02	Bolting	0
2021-04-06	2021-05-26	50.7		2019-07-09	Bolting	0
2021-04-20	2021-06-02	43.3		2019-07-16	Bolting	0
2021-05-06	2021-06-21	46.7		2019-07-23	Bolting	0
2021-05-20	2021-06-15	26.7		2019-07-30	Bolting	0
2021-06-01	2021-07-19	48		2019-08-06	Bolting	0
2021-06-15	2021-08-20	67		2019-08-16	Bolting	0
2021-06-29	2021-08-12	45		2019-08-20	Bolting	0
2021-07-13	2021-09-11	61		2019-08-27	Bolting	0
2021-07-27	2021-09-23	58		2019-09-03	Bolting	0
2021-08-10	2021-09-20	41.5		2019-09-10	Bolting	0
2021-08-26	2021-10-06	42		2019-09-17	Bolting	0
2021-09-07	2021-10-26	49.2		2019-09-24	Bolting	0
2021-09-21	2021-11-07	47.4		2019-10-01	Bolting	0
				2019-10-08	Bolting	0
				2019-10-15	Bolting	0
				2019-10-22	Bolting	0
				2019-10-29	Bolting	0
				2019-11-05	Bolting	0
				2019-11-12	Bolting	0
				2019-11-19	Bolting	0
				2019-11-26	Bolting	0
				2019-12-03	Bolting	0
				2019-12-10	Bolting	0
				2019-12-17	Bolting	0
				2019-12-24	Bolting	0
				2019-12-30	Bolting	0
				2020-01-07	Bolting	0
				2020-01-14	Bolting	0
				2020-01-20	Bolting	0
				2020-01-28	Bolting	0
				2020-02-04	Bolting	0
				2020-02-10	Bolting	0
				2020-02-18	Bolting	3
				2020-02-25	Bolting	2
				2020-03-03	Bolting	4
				2020-03-10	Bolting	2
				2020-03-17	Bolting	5
				2020-03-24	Bolting	7
				2020-03-30	Bolting	4
				2020-04-07	Bolting	1
				2020-04-14	Bolting	1
				2020-04-21	Bolting	1
				2020-04-28	Bolting	0
				2020-05-07	Bolting	0
				2020-05-12	Bolting	0
				2020-05-19	Bolting	0
				2020-05-26	Bolting	0
				2020-06-02	Bolting	0
				2020-06-09	Bolting	0
				2020-06-16	Bolting	0
				2020-06-23	Bolting	0
				2020-06-30	Bolting	0
				2020-07-07	Bolting	0
				2020-07-14	Bolting	0
				2020-07-21	Bolting	0
				2020-07-28	Bolting	0
				2020-08-04	Bolting	0
				2020-08-11	Bolting	0
				2020-08-18	Bolting	0
				2020-08-25	Bolting	0
				2020-09-01	Bolting	0
				2020-09-08	Bolting	0
				2020-09-15	Bolting	0
				2020-09-23	Bolting	0
				2020-09-29	Bolting	0
				2020-10-06	Bolting	0
				2020-10-13	Bolting	0
				2020-10-20	Bolting	0
				2020-10-27	Bolting	0
				2020-11-03	Bolting	0
				2020-11-10	Bolting	0
				2020-11-17	Bolting	0
				2020-11-24	Bolting	0
				2020-12-01	Bolting	0
				2020-12-08	Bolting	0
				2020-12-15	Bolting	0
				2020-12-22	Bolting	0
				2020-12-29	Bolting	0
				2021-01-05	Bolting	0
				2021-01-12	Bolting	0
				2021-01-19	Bolting	0
				2021-01-26	Bolting	0
				2021-02-02	Bolting	0
				2021-02-09	Bolting	0
				2021-02-16	Bolting	0
				2021-02-23	Bolting	0
				2017-10-10	Flowering	0
				2017-10-17	Flowering	0
				2017-10-24	Flowering	0
				2017-10-31	Flowering	0
				2017-11-07	Flowering	0
				2017-11-13	Flowering	0
				2017-11-21	Flowering	0
				2017-11-28	Flowering	0
				2017-12-05	Flowering	0
				2017-12-12	Flowering	0
				2017-12-19	Flowering	0
				2017-12-25	Flowering	0
				2018-01-04	Flowering	0
				2018-01-09	Flowering	0
				2018-01-16	Flowering	0
				2018-01-23	Flowering	0
				2018-01-30	Flowering	0
				2018-02-06	Flowering	0
				2018-02-13	Flowering	0
				2018-02-20	Flowering	0
				2018-02-27	Flowering	0
				2018-03-06	Flowering	0
				2018-03-13	Flowering	0
				2018-03-20	Flowering	0
				2018-03-26	Flowering	0
				2018-04-03	Flowering	1
				2018-04-10	Flowering	2
				2018-04-17	Flowering	6
				2018-04-24	Flowering	9
				2018-05-01	Flowering	2
				2018-05-08	Flowering	4
				2018-05-15	Flowering	1
				2018-05-22	Flowering	0
				2018-05-29	Flowering	0
				2018-06-05	Flowering	0
				2018-06-12	Flowering	0
				2018-06-19	Flowering	0
				2018-06-26	Flowering	0
				2018-07-03	Flowering	0
				2018-07-10	Flowering	0
				2018-07-17	Flowering	0
				2018-07-24	Flowering	0
				2018-07-31	Flowering	0
				2018-08-07	Flowering	0
				2018-08-16	Flowering	0
				2018-08-21	Flowering	0
				2018-08-28	Flowering	0
				2018-09-03	Flowering	0
				2018-09-11	Flowering	0
				2018-09-18	Flowering	0
				2018-09-25	Flowering	0
				2018-10-02	Flowering	0
				2018-10-09	Flowering	0
				2018-10-16	Flowering	0
				2018-10-23	Flowering	0
				2018-10-30	Flowering	0
				2018-11-06	Flowering	0
				2018-11-13	Flowering	0
				2018-11-20	Flowering	0
				2018-11-27	Flowering	0
				2018-12-04	Flowering	0
				2018-12-11	Flowering	0
				2018-12-18	Flowering	0
				2018-12-25	Flowering	0
				2019-01-04	Flowering	0
				2019-01-08	Flowering	0
				2019-01-15	Flowering	0
				2019-01-22	Flowering	0
				2019-01-29	Flowering	0
				2019-02-05	Flowering	0
				2019-02-12	Flowering	0
				2019-02-19	Flowering	0
				2019-02-26	Flowering	0
				2019-03-05	Flowering	0
				2019-03-12	Flowering	0
				2019-03-20	Flowering	0
				2019-03-27	Flowering	0
				2019-04-02	Flowering	0
				2019-04-09	Flowering	2
				2019-04-16	Flowering	6
				2019-04-23	Flowering	10
				2019-04-30	Flowering	2
				2019-05-07	Flowering	4
				2019-05-14	Flowering	0
				2019-05-21	Flowering	2
				2019-05-28	Flowering	1
				2019-06-04	Flowering	0
				2019-06-11	Flowering	0
				2019-06-18	Flowering	0
				2019-06-25	Flowering	0
				2019-07-02	Flowering	0
				2019-07-09	Flowering	0
				2019-07-16	Flowering	0
				2019-07-23	Flowering	0
				2019-07-30	Flowering	0
				2019-08-06	Flowering	0
				2019-08-16	Flowering	0
				2019-08-20	Flowering	0
				2019-08-27	Flowering	0
				2019-09-03	Flowering	0
				2019-09-10	Flowering	0
				2019-09-17	Flowering	0
				2019-09-24	Flowering	0
				2019-10-01	Flowering	0
				2019-10-08	Flowering	0
				2019-10-15	Flowering	0
				2019-10-22	Flowering	0
				2019-10-29	Flowering	0
				2019-11-05	Flowering	0
				2019-11-12	Flowering	0
				2019-11-19	Flowering	0
				2019-11-26	Flowering	0
				2019-12-03	Flowering	0
				2019-12-10	Flowering	0
				2019-12-17	Flowering	0
				2019-12-24	Flowering	0
				2019-12-30	Flowering	0
				2020-01-07	Flowering	0
				2020-01-14	Flowering	0
				2020-01-20	Flowering	0
				2020-01-28	Flowering	0
				2020-02-04	Flowering	0
				2020-02-10	Flowering	0
				2020-02-18	Flowering	0
				2020-02-25	Flowering	0
				2020-03-03	Flowering	0
				2020-03-10	Flowering	0
				2020-03-17	Flowering	0
				2020-03-24	Flowering	0
				2020-03-30	Flowering	1
				2020-04-07	Flowering	6
				2020-04-14	Flowering	1
				2020-04-21	Flowering	7
				2020-04-28	Flowering	4
				2020-05-07	Flowering	4
				2020-05-12	Flowering	2
				2020-05-19	Flowering	1
				2020-05-26	Flowering	0
				2020-06-02	Flowering	0
				2020-06-09	Flowering	0
				2020-06-16	Flowering	0
				2020-06-23	Flowering	0
				2020-06-30	Flowering	0
				2020-07-07	Flowering	0
				2020-07-14	Flowering	0
				2020-07-21	Flowering	0
				2020-07-28	Flowering	0
				2020-08-04	Flowering	0
				2020-08-11	Flowering	0
				2020-08-18	Flowering	0
				2020-08-25	Flowering	0
				2020-09-01	Flowering	0
				2020-09-08	Flowering	0
				2020-09-15	Flowering	0
				2020-09-23	Flowering	0
				2020-09-29	Flowering	0
				2020-10-06	Flowering	0
				2020-10-13	Flowering	0
				2020-10-20	Flowering	0
				2020-10-27	Flowering	0
				2020-11-03	Flowering	0
				2020-11-10	Flowering	0
				2020-11-17	Flowering	0
				2020-11-24	Flowering	0
				2020-12-01	Flowering	0
				2020-12-08	Flowering	0
				2020-12-15	Flowering	0
				2020-12-22	Flowering	0
				2020-12-29	Flowering	0
				2021-01-05	Flowering	0
				2021-01-12	Flowering	0
				2021-01-19	Flowering	0
				2021-01-26	Flowering	0
				2021-02-02	Flowering	0
				2021-02-09	Flowering	0
				2021-02-16	Flowering	0
				2021-02-23	Flowering	0
				2017-10-10	Reversion	0
				2017-10-17	Reversion	0
				2017-10-24	Reversion	0
				2017-10-31	Reversion	0
				2017-11-07	Reversion	0
				2017-11-13	Reversion	0
				2017-11-21	Reversion	0
				2017-11-28	Reversion	0
				2017-12-05	Reversion	0
				2017-12-12	Reversion	0
				2017-12-19	Reversion	0
				2017-12-25	Reversion	0
				2018-01-04	Reversion	0
				2018-01-09	Reversion	0
				2018-01-16	Reversion	0
				2018-01-23	Reversion	0
				2018-01-30	Reversion	0
				2018-02-06	Reversion	0
				2018-02-13	Reversion	0
				2018-02-20	Reversion	0
				2018-02-27	Reversion	0
				2018-03-06	Reversion	0
				2018-03-13	Reversion	0
				2018-03-20	Reversion	0
				2018-03-26	Reversion	0
				2018-04-03	Reversion	0
				2018-04-10	Reversion	0
				2018-04-17	Reversion	0
				2018-04-24	Reversion	0
				2018-05-01	Reversion	0
				2018-05-08	Reversion	1
				2018-05-15	Reversion	0
				2018-05-22	Reversion	3
				2018-05-29	Reversion	9
				2018-06-05	Reversion	7
				2018-06-12	Reversion	1
				2018-06-19	Reversion	0
				2018-06-26	Reversion	0
				2018-07-03	Reversion	0
				2018-07-10	Reversion	0
				2018-07-17	Reversion	2
				2018-07-24	Reversion	0
				2018-07-31	Reversion	0
				2018-08-07	Reversion	0
				2018-08-16	Reversion	1
				2018-08-21	Reversion	0
				2018-08-28	Reversion	0
				2018-09-03	Reversion	0
				2018-09-11	Reversion	0
				2018-09-18	Reversion	0
				2018-09-25	Reversion	0
				2018-10-02	Reversion	0
				2018-10-09	Reversion	0
				2018-10-16	Reversion	0
				2018-10-23	Reversion	0
				2018-10-30	Reversion	0
				2018-11-06	Reversion	0
				2018-11-13	Reversion	0
				2018-11-20	Reversion	0
				2018-11-27	Reversion	0
				2018-12-04	Reversion	0
				2018-12-11	Reversion	0
				2018-12-18	Reversion	0
				2018-12-25	Reversion	0
				2019-01-04	Reversion	0
				2019-01-08	Reversion	0
				2019-01-15	Reversion	0
				2019-01-22	Reversion	0
				2019-01-29	Reversion	0
				2019-02-05	Reversion	0
				2019-02-12	Reversion	0
				2019-02-19	Reversion	0
				2019-02-26	Reversion	0
				2019-03-05	Reversion	0
				2019-03-12	Reversion	0
				2019-03-20	Reversion	0
				2019-03-27	Reversion	0
				2019-04-02	Reversion	0
				2019-04-09	Reversion	0
				2019-04-16	Reversion	0
				2019-04-23	Reversion	0
				2019-04-30	Reversion	0
				2019-05-07	Reversion	0
				2019-05-14	Reversion	0
				2019-05-21	Reversion	0
				2019-05-28	Reversion	3
				2019-06-04	Reversion	3
				2019-06-11	Reversion	6
				2019-06-18	Reversion	6
				2019-06-25	Reversion	8
				2019-07-02	Reversion	0
				2019-07-09	Reversion	0
				2019-07-16	Reversion	0
				2019-07-23	Reversion	0
				2019-07-30	Reversion	0
				2019-08-06	Reversion	0
				2019-08-16	Reversion	0
				2019-08-20	Reversion	0
				2019-08-27	Reversion	0
				2019-09-03	Reversion	0
				2019-09-10	Reversion	0
				2019-09-17	Reversion	0
				2019-09-24	Reversion	0
				2019-10-01	Reversion	0
				2019-10-08	Reversion	0
				2019-10-15	Reversion	0
				2019-10-22	Reversion	0
				2019-10-29	Reversion	0
				2019-11-05	Reversion	0
				2019-11-12	Reversion	0
				2019-11-19	Reversion	0
				2019-11-26	Reversion	0
				2019-12-03	Reversion	0
				2019-12-10	Reversion	0
				2019-12-17	Reversion	0
				2019-12-24	Reversion	0
				2019-12-30	Reversion	0
				2020-01-07	Reversion	0
				2020-01-14	Reversion	0
				2020-01-20	Reversion	0
				2020-01-28	Reversion	0
				2020-02-04	Reversion	0
				2020-02-10	Reversion	0
				2020-02-18	Reversion	0
				2020-02-25	Reversion	0
				2020-03-03	Reversion	0
				2020-03-10	Reversion	0
				2020-03-17	Reversion	0
				2020-03-24	Reversion	0
				2020-03-30	Reversion	0
				2020-04-07	Reversion	0
				2020-04-14	Reversion	0
				2020-04-21	Reversion	0
				2020-04-28	Reversion	0
				2020-05-07	Reversion	0
				2020-05-12	Reversion	0
				2020-05-19	Reversion	0
				2020-05-26	Reversion	1
				2020-06-02	Reversion	9
				2020-06-09	Reversion	10
				2020-06-16	Reversion	4
				2020-06-23	Reversion	1
				2020-06-30	Reversion	3
				2020-07-07	Reversion	0
				2020-07-14	Reversion	0
				2020-07-21	Reversion	0
				2020-07-28	Reversion	0
				2020-08-04	Reversion	0
				2020-08-11	Reversion	0
				2020-08-18	Reversion	0
				2020-08-25	Reversion	0
				2020-09-01	Reversion	0
				2020-09-08	Reversion	0
				2020-09-15	Reversion	0
				2020-09-23	Reversion	0
				2020-09-29	Reversion	0
				2020-10-06	Reversion	0
				2020-10-13	Reversion	0
				2020-10-20	Reversion	0
				2020-10-27	Reversion	0
				2020-11-03	Reversion	0
				2020-11-10	Reversion	0
				2020-11-17	Reversion	0
				2020-11-24	Reversion	0
				2020-12-01	Reversion	0
				2020-12-08	Reversion	0
				2020-12-15	Reversion	0
				2020-12-22	Reversion	0
				2020-12-29	Reversion	0
				2021-01-05	Reversion	0
				2021-01-12	Reversion	0
				2021-01-19	Reversion	0
				2021-01-26	Reversion	0
				2021-02-02	Reversion	0
				2021-02-09	Reversion	0
				2021-02-16	Reversion	0
				2021-02-23	Reversion	0
				2020-10-06	Bolting	0
				2020-10-13	Bolting	0
				2020-10-20	Bolting	0
				2020-10-27	Bolting	0
				2020-11-02	Bolting	0
				2020-11-10	Bolting	0
				2020-11-17	Bolting	0
				2020-11-24	Bolting	0
				2020-12-01	Bolting	0
				2020-12-07	Bolting	0
				2020-12-15	Bolting	0
				2020-12-22	Bolting	0
				2020-12-29	Bolting	0
				2021-01-05	Bolting	0
				2021-01-12	Bolting	0
				2021-01-19	Bolting	0
				2021-01-26	Bolting	0
				2021-02-02	Bolting	0
				2021-02-09	Bolting	0
				2021-02-16	Bolting	0
				2021-02-22	Bolting	0
				2021-03-02	Bolting	0
				2021-03-09	Bolting	7
				2021-03-16	Bolting	3
				2021-03-23	Bolting	8
				2021-03-30	Bolting	0
				2021-04-06	Bolting	0
				2021-04-13	Bolting	6
				2021-04-20	Bolting	0
				2021-04-27	Bolting	0
				2021-05-06	Bolting	0
				2021-05-11	Bolting	0
				2021-05-20	Bolting	0
				2021-05-25	Bolting	0
				2021-06-01	Bolting	0
				2021-06-08	Bolting	0
				2021-06-15	Bolting	0
				2021-06-22	Bolting	0
				2021-06-29	Bolting	0
				2021-07-06	Bolting	0
				2021-07-13	Bolting	0
				2021-07-20	Bolting	0
				2021-07-27	Bolting	0
				2021-08-03	Bolting	0
				2021-08-10	Bolting	0
				2021-08-19	Bolting	0
				2021-08-26	Bolting	0
				2021-09-02	Bolting	0
				2021-09-07	Bolting	0
				2021-09-14	Bolting	0
				2021-09-21	Bolting	0
				2021-09-28	Bolting	0
				2021-10-05	Bolting	0
				2021-10-12	Bolting	0
				2021-10-19	Bolting	0
				2021-10-26	Bolting	0
				2021-11-02	Bolting	0
				2021-11-09	Bolting	0
				2021-11-16	Bolting	0
				2021-11-23	Bolting	0
				2021-11-30	Bolting	0
				2021-12-07	Bolting	0
				2021-12-14	Bolting	0
				2021-12-21	Bolting	0
				2020-10-06	Flowering	0
				2020-10-13	Flowering	0
				2020-10-20	Flowering	0
				2020-10-27	Flowering	0
				2020-11-02	Flowering	0
				2020-11-10	Flowering	0
				2020-11-17	Flowering	0
				2020-11-24	Flowering	0
				2020-12-01	Flowering	0
				2020-12-07	Flowering	0
				2020-12-15	Flowering	0
				2020-12-22	Flowering	0
				2020-12-29	Flowering	0
				2021-01-05	Flowering	0
				2021-01-12	Flowering	0
				2021-01-19	Flowering	0
				2021-01-26	Flowering	0
				2021-02-02	Flowering	0
				2021-02-09	Flowering	0
				2021-02-16	Flowering	0
				2021-02-22	Flowering	0
				2021-03-02	Flowering	0
				2021-03-09	Flowering	0
				2021-03-16	Flowering	0
				2021-03-23	Flowering	0
				2021-03-30	Flowering	0
				2021-04-06	Flowering	0
				2021-04-13	Flowering	10
				2021-04-20	Flowering	0
				2021-04-27	Flowering	5
				2021-05-06	Flowering	3
				2021-05-11	Flowering	0
				2021-05-20	Flowering	0
				2021-05-25	Flowering	0
				2021-06-01	Flowering	0
				2021-06-08	Flowering	0
				2021-06-15	Flowering	0
				2021-06-22	Flowering	0
				2021-06-29	Flowering	0
				2021-07-06	Flowering	0
				2021-07-13	Flowering	0
				2021-07-20	Flowering	0
				2021-07-27	Flowering	0
				2021-08-03	Flowering	0
				2021-08-10	Flowering	0
				2021-08-19	Flowering	0
				2021-08-26	Flowering	0
				2021-09-02	Flowering	0
				2021-09-07	Flowering	0
				2021-09-14	Flowering	0
				2021-09-21	Flowering	0
				2021-09-28	Flowering	0
				2021-10-05	Flowering	0
				2021-10-12	Flowering	0
				2021-10-19	Flowering	0
				2021-10-26	Flowering	0
				2021-11-02	Flowering	0
				2021-11-09	Flowering	0
				2021-11-16	Flowering	0
				2021-11-23	Flowering	0
				2021-11-30	Flowering	0
				2021-12-07	Flowering	0
				2021-12-14	Flowering	0
				2021-12-21	Flowering	0
				2020-10-06	Reversion	0
				2020-10-13	Reversion	0
				2020-10-20	Reversion	0
				2020-10-27	Reversion	0
				2020-11-02	Reversion	0
				2020-11-10	Reversion	0
				2020-11-17	Reversion	0
				2020-11-24	Reversion	0
				2020-12-01	Reversion	0
				2020-12-07	Reversion	0
				2020-12-15	Reversion	0
				2020-12-22	Reversion	0
				2020-12-29	Reversion	0
				2021-01-05	Reversion	0
				2021-01-12	Reversion	0
				2021-01-19	Reversion	0
				2021-01-26	Reversion	0
				2021-02-02	Reversion	0
				2021-02-09	Reversion	0
				2021-02-16	Reversion	0
				2021-02-22	Reversion	0
				2021-03-02	Reversion	0
				2021-03-09	Reversion	0
				2021-03-16	Reversion	0
				2021-03-23	Reversion	0
				2021-03-30	Reversion	0
				2021-04-06	Reversion	0
				2021-04-13	Reversion	0
				2021-04-20	Reversion	0
				2021-04-27	Reversion	0
				2021-05-06	Reversion	0
				2021-05-11	Reversion	0
				2021-05-20	Reversion	10
				2021-05-25	Reversion	7
				2021-06-01	Reversion	0
				2021-06-08	Reversion	0
				2021-06-15	Reversion	0
				2021-06-22	Reversion	2
				2021-06-29	Reversion	0
				2021-07-06	Reversion	0
				2021-07-13	Reversion	0
				2021-07-20	Reversion	0
				2021-07-27	Reversion	0
				2021-08-03	Reversion	0
				2021-08-10	Reversion	0
				2021-08-19	Reversion	0
				2021-08-26	Reversion	0
				2021-09-02	Reversion	0
				2021-09-07	Reversion	0
				2021-09-14	Reversion	0
				2021-09-21	Reversion	0
				2021-09-28	Reversion	0
				2021-10-05	Reversion	0
				2021-10-12	Reversion	0
				2021-10-19	Reversion	0
				2021-10-26	Reversion	0
				2021-11-02	Reversion	0
				2021-11-09	Reversion	0
				2021-11-16	Reversion	0
				2021-11-23	Reversion	0
				2021-11-30	Reversion	0
				2021-12-07	Reversion	0
				2021-12-14	Reversion	0
				2021-12-21	Reversion	0

## Sheet: b
Leaf_id	Emergence_date	Cluster	Plant_id	Senesece_date	Status
870	2018-10-09	OW	E012	2019-05-14	1
871	2018-10-23	OW	E012	2019-05-28	1
872	2018-11-06	OW	E012	2019-06-03	1
873	2018-11-20	OW	E012	2019-05-21	1
874	2018-12-04	OW	E012	2019-05-28	1
875	2019-01-04	OW	E012	2019-05-28	1
876	2019-02-12	OW	E012	2019-05-28	1
877	2019-02-26	GS	E012	2019-07-30	1
878	2019-03-12	GS	E012	2019-09-03	1
879	2019-03-26	GS	E012	2019-08-27	1
880	2019-06-18	GS	E012	2019-08-27	1
881	2019-06-18	GS	E012	2019-07-23	1
882	2019-07-02	GS	E012	2019-07-23	1
883	2019-07-16	GS	E012	2019-11-26	1
884	2019-07-30	GS	E012	2019-12-18	1
885	2019-08-16	GS	E012	2019-12-24	1
886	2019-09-10	GS	E012	2020-01-07	1
887	2019-09-24	GS	E012	2020-02-10	1
888	2018-10-09	OW	E017	2018-12-11	1
889	2018-10-23	OW	E017	2019-03-05	1
890	2018-11-06	OW	E017	2019-03-05	1
891	2018-11-20	OW	E017	2019-03-12	1
892	2018-12-18	OW	E017	2019-04-30	1
893	2019-01-29	OW	E017	2019-05-07	1
894	2019-02-12	OW	E017	2019-05-14	1
895	2019-02-26	GS	E017	2019-05-14	1
896	2019-03-12	GS	E017	2019-05-14	1
897	2019-03-26	GS	E017	2019-05-14	1
898	2019-04-09	GS	E017	2019-06-10	1
899	2019-04-23	GS	E017	2019-04-30	1
900	2019-05-07	GS	E017	2019-06-25	1
901	2019-05-07	GS	E017	2019-05-28	1
902	2019-05-21	GS	E017	2019-06-25	1
903	2019-07-02	GS	E017	2019-09-17	1
904	2019-07-02	GS	E017	2019-07-30	1
905	2019-07-16	GS	E017	2019-10-01	1
906	2019-07-30	GS	E017	2019-08-06	1
907	2019-09-10	GS	E017	2019-10-22	1
908	2018-10-09	OW	E027	2019-05-28	1
909	2018-10-09	OW	E027	2019-05-14	1
910	2018-10-23	OW	E027	2019-06-10	1
911	2018-10-23	OW	E027	2019-05-14	1
912	2018-11-06	OW	E027	2019-05-21	1
913	2018-11-06	OW	E027	2019-04-30	1
914	2018-11-20	OW	E027	2019-04-23	1
915	2018-11-20	OW	E027	2019-01-08	1
916	2018-12-04	OW	E027	2019-04-30	1
917	2018-12-04	OW	E027	2018-12-18	1
918	2018-12-18	OW	E027	2019-07-23	1
919	2019-01-04	OW	E027	2019-06-18	1
920	2019-01-04	OW	E027	2019-06-18	1
921	2019-01-15	OW	E027	2019-04-30	1
922	2019-02-12	OW	E027	2019-07-09	1
923	2019-02-12	OW	E027	2019-07-09	1
924	2019-03-12	GS	E027	2019-08-16	1
925	2019-03-12	GS	E027	2019-04-02	1
926	2019-03-26	GS	E027	2019-09-17	1
927	2019-03-26	GS	E027	2019-04-09	1
928	2019-04-09	GS	E027	2019-09-03	1
929	2019-04-23	GS	E027	2019-05-07	1
930	2019-04-23	GS	E027	2019-04-30	1
931	2019-05-07	GS	E027	2019-10-15	1
932	2019-05-07	GS	E027	2019-09-03	1
933	2019-05-21	GS	E027	2019-09-03	1
934	2019-05-21	GS	E027	2019-09-03	1
935	2019-06-03	GS	E027	2019-12-24	1
936	2019-06-03	GS	E027	2019-11-05	1
937	2019-06-18	GS	E027	2019-09-24	1
938	2019-06-18	GS	E027	2019-09-24	1
939	2019-07-02	GS	E027	2019-07-16	1
940	2019-07-16	GS	E027	2019-10-08	1
941	2019-07-16	GS	E027	2019-10-01	1
942	2019-07-30	GS	E027	2020-01-20	1
943	2019-08-16	GS	E027	2020-01-07	1
944	2019-08-16	GS	E027	2019-11-05	1
945	2019-08-27	GS	E027	2019-10-29	1
946	2019-08-27	GS	E027	2019-09-17	1
947	2019-09-10	GS	E027	2020-02-04	1
948	2019-09-10	GS	E027	2019-11-05	1
949	2019-09-24	GS	E027	2020-01-14	1
950	2019-09-24	GS	E027	2019-11-26	1
951	2018-10-09	OW	E033	2019-01-29	1
952	2018-10-23	OW	E033	2019-02-05	1
953	2018-11-06	OW	E033	2019-02-05	1
954	2018-11-20	OW	E033	2018-12-11	1
955	2018-12-04	OW	E033	2018-12-25	1
956	2019-01-04	OW	E033	2019-04-30	1
957	2019-01-29	OW	E033	2019-04-30	1
958	2019-02-12	OW	E033	2019-04-23	1
959	2019-03-12	GS	E033	2019-05-14	1
960	2019-04-09	GS	E033	2019-05-14	1
961	2019-05-07	GS	E033	2019-08-06	1
962	2019-05-21	GS	E033	2019-08-16	1
963	2019-05-21	GS	E033	2019-08-06	1
964	2019-06-03	GS	E033	2019-08-27	1
965	2019-06-03	GS	E033	2019-08-16	1
966	2019-06-18	GS	E033	2019-09-17	1
967	2019-06-18	GS	E033	2019-08-16	1
968	2019-07-02	GS	E033	2019-09-24	1
969	2019-07-02	GS	E033	2019-09-03	1
970	2019-07-16	GS	E033	2019-10-01	1
971	2019-07-16	GS	E033	2019-09-17	1
972	2019-07-30	GS	E033	2019-11-12	1
973	2019-07-30	GS	E033	2019-10-15	1
974	2019-08-16	GS	E033	2019-10-01	1
975	2019-08-16	GS	E033	2019-10-01	1
976	2019-08-27	GS	E033	2019-11-26	1
977	2019-08-27	GS	E033	2019-10-15	1
978	2019-09-10	GS	E033	2019-11-26	1
979	2019-09-10	GS	E033	2019-11-05	1
980	2019-09-24	GS	E033	2019-12-24	1
981	2019-09-24	GS	E033	2019-12-18	1
982	2018-10-09	OW	E040	2018-12-25	1
983	2018-10-23	OW	E040	2018-12-18	1
984	2018-12-04	OW	E040	2019-04-30	1
985	2019-01-04	OW	E040	2019-04-30	1
986	2019-01-29	OW	E040	2019-05-14	1
987	2019-01-29	OW	E040	2019-05-14	1
988	2019-02-26	GS	E040	2019-05-07	1
989	2019-02-26	GS	E040	2019-05-07	1
990	2019-03-12	GS	E040	2019-05-28	1
991	2019-03-12	GS	E040	2019-05-21	1
992	2019-03-26	GS	E040	2019-06-10	1
993	2019-03-26	GS	E040	2019-05-21	1
994	2019-04-09	GS	E040	2019-06-10	1
995	2019-04-09	GS	E040	2019-05-07	1
996	2019-04-23	GS	E040	2019-06-25	1
997	2019-05-07	GS	E040	2019-09-24	1
998	2019-05-07	GS	E040	2019-06-10	1
999	2019-05-21	GS	E040	2019-06-25	1
1000	2019-05-21	GS	E040	2019-06-18	1
1001	2019-06-03	GS	E040	2019-07-16	1
1002	2019-06-03	GS	E040	2019-06-18	1
1003	2019-06-18	GS	E040	2019-09-03	1
1004	2019-06-18	GS	E040	2019-07-16	1
1005	2019-07-16	GS	E040	2019-09-03	1
1006	2019-08-27	GS	E040	2019-10-29	1
1007	2019-08-27	GS	E040	2019-09-03	1
1008	2019-09-10	GS	E040	2019-11-19	1
1009	2019-09-24	GS	E040	2019-12-18	1
1010	2019-09-24	GS	E040	2019-10-29	1
1011	2018-10-09	OW	E044	2019-05-14	1
1012	2018-10-09	OW	E044	2019-03-20	1
1013	2018-10-23	OW	E044	2019-04-30	1
1014	2018-10-23	OW	E044	2019-04-23	1
1015	2018-11-06	OW	E044	2019-05-14	1
1016	2018-11-06	OW	E044	2019-05-14	1
1017	2018-11-20	OW	E044	2019-05-14	1
1018	2018-11-20	OW	E044	2019-04-16	1
1019	2018-12-04	OW	E044	2019-05-28	1
1020	2018-12-04	OW	E044	2019-05-14	1
1021	2018-12-18	OW	E044	2019-05-14	1
1022	2018-12-18	OW	E044	2019-05-14	1
1023	2019-01-15	OW	E044	2019-05-14	1
1024	2019-01-29	OW	E044	2019-05-21	1
1025	2019-01-29	OW	E044	2019-05-14	1
1026	2019-02-12	OW	E044	2019-06-03	1
1027	2019-02-12	OW	E044	2019-05-14	1
1028	2019-02-26	GS	E044	2019-07-16	1
1029	2019-02-26	GS	E044	2019-05-21	1
1030	2019-03-12	GS	E044	2019-06-10	1
1031	2019-03-12	GS	E044	2019-05-28	1
1032	2019-03-26	GS	E044	2019-08-16	1
1033	2019-04-23	GS	E044	2019-06-18	1
1034	2019-04-23	GS	E044	2019-04-30	1
1035	2019-05-07	GS	E044	2019-08-06	1
1036	2019-05-07	GS	E044	2019-05-21	1
1037	2019-05-21	GS	E044	2019-07-02	1
1038	2019-05-21	GS	E044	2019-06-25	1
1039	2019-06-03	GS	E044	2019-08-16	1
1040	2019-06-03	GS	E044	2019-07-23	1
1041	2019-06-18	GS	E044	2019-09-03	1
1042	2019-06-18	GS	E044	2019-07-23	1
1043	2019-07-02	GS	E044	2019-09-03	1
1044	2019-07-02	GS	E044	2019-08-06	1
1045	2019-07-16	GS	E044	2019-09-24	1
1046	2019-07-16	GS	E044	2019-09-17	1
1047	2019-07-30	GS	E044	2019-10-15	1
1048	2019-07-30	GS	E044	2019-08-16	1
1049	2019-08-16	GS	E044	2019-10-01	1
1050	2019-08-16	GS	E044	2019-09-24	1
1051	2019-08-27	GS	E044	2019-11-12	1
1052	2019-08-27	GS	E044	2019-10-01	1
1053	2019-09-10	GS	E044	2019-12-10	1
1054	2019-09-10	GS	E044	2019-12-10	1
1055	2019-09-24	GS	E044	2019-12-30	1
1056	2019-09-24	GS	E044	2019-12-18	1
1057	2018-10-09	OW	E045	2019-04-30	1
1058	2018-10-23	OW	E045	2019-05-14	1
1059	2018-11-06	OW	E045	2019-01-22	1
1060	2018-11-20	OW	E045	2019-05-14	1
1061	2018-12-04	OW	E045	2019-05-14	1
1062	2018-12-18	OW	E045	2019-05-14	1
1063	2019-01-04	OW	E045	2019-05-28	1
1064	2019-01-15	OW	E045	2019-05-14	1
1065	2019-02-12	OW	E045	2019-05-14	1
1066	2019-02-26	GS	E045	2019-05-21	1
1067	2019-03-12	GS	E045	2019-05-28	1
1068	2019-03-12	GS	E045	2019-05-14	1
1069	2019-03-26	GS	E045	2019-07-02	1
1070	2019-03-26	GS	E045	2019-05-21	1
1071	2019-04-09	GS	E045	2019-06-10	1
1072	2019-04-09	GS	E045	2019-06-03	1
1073	2019-04-23	GS	E045	2019-07-23	1
1074	2019-04-23	GS	E045	2019-05-14	1
1075	2019-05-07	GS	E045	2019-06-10	1
1076	2019-05-07	GS	E045	2019-05-28	1
1077	2019-05-21	GS	E045	2019-06-25	1
1078	2019-05-21	GS	E045	2019-06-10	1
1079	2019-06-03	GS	E045	2019-07-16	1
1080	2019-06-03	GS	E045	2019-06-10	1
1081	2019-06-18	GS	E045	2019-08-16	1
1082	2019-06-18	GS	E045	2019-07-16	1
1083	2019-07-02	GS	E045	2019-09-17	1
1084	2019-07-02	GS	E045	2019-07-30	1
1085	2019-07-16	GS	E045	2019-10-22	1
1086	2019-07-16	GS	E045	2019-10-22	1
1087	2019-07-30	GS	E045	2019-11-12	1
1088	2019-07-30	GS	E045	2019-10-29	1
1089	2019-08-16	GS	E045	2019-12-03	1
1090	2019-08-16	GS	E045	2019-10-15	1
1091	2019-08-27	GS	E045	2019-11-19	1
1092	2019-08-27	GS	E045	2019-11-19	1
1093	2019-09-10	GS	E045	2019-11-26	1
1094	2019-09-10	GS	E045	2019-11-19	1
1095	2019-09-24	GS	E045	2019-11-26	1
1096	2019-09-24	GS	E045	2019-11-19	1
1097	2018-10-09	OW	E047	2019-03-05	1
1098	2018-10-23	OW	E047	2019-06-03	1
1099	2018-11-06	OW	E047	2019-05-14	1
1100	2018-11-20	OW	E047	2019-04-16	1
1101	2018-12-04	OW	E047	2019-04-30	1
1102	2019-03-12	GS	E047	2019-05-21	1
1103	2019-03-26	GS	E047	2019-05-14	1
1104	2019-05-07	GS	E047	2019-06-25	1
1105	2019-05-21	GS	E047	2019-07-23	1
1106	2019-05-21	GS	E047	2019-07-02	1
1107	2019-06-03	GS	E047	2019-07-16	1
1108	2019-06-18	GS	E047	2019-08-16	1
1109	2018-10-09	OW	E050	2019-04-30	1
1110	2018-10-23	OW	E050	2019-04-30	1
1111	2018-10-23	OW	E050	2019-04-30	1
1112	2018-11-06	OW	E050	2019-05-07	1
1113	2018-11-06	OW	E050	2019-05-07	1
1114	2018-11-20	OW	E050	2019-05-07	1
1115	2018-12-04	OW	E050	2019-04-30	1
1116	2018-12-18	OW	E050	2019-05-07	1
1117	2019-01-15	OW	E050	2019-05-14	1
1118	2019-01-29	OW	E050	2019-04-23	1
1119	2019-02-12	OW	E050	2019-05-07	1
1120	2019-02-26	GS	E050	2019-05-07	1
1121	2019-02-26	GS	E050	2019-05-07	1
1122	2019-03-12	GS	E050	2019-05-21	1
1123	2019-03-12	GS	E050	2019-05-07	1
1124	2019-03-26	GS	E050	2019-06-18	1
1125	2019-03-26	GS	E050	2019-05-14	1
1126	2019-04-09	GS	E050	2019-05-14	1
1127	2019-04-09	GS	E050	2019-05-14	1
1128	2019-04-23	GS	E050	2019-08-16	1
1129	2019-04-23	GS	E050	2019-04-30	1
1130	2019-05-07	GS	E050	2019-08-16	1
1131	2019-05-07	GS	E050	2019-07-30	1
1132	2019-05-21	GS	E050	2019-08-27	1
1133	2019-05-21	GS	E050	2019-07-30	1
1134	2019-06-03	GS	E050	2019-09-10	1
1135	2019-06-03	GS	E050	2019-08-16	1
1136	2019-06-18	GS	E050	2019-09-17	1
1137	2019-06-18	GS	E050	2019-07-23	1
1138	2019-07-02	GS	E050	2019-09-24	1
1139	2019-07-02	GS	E050	2019-09-17	1
1140	2019-07-16	GS	E050	2019-10-01	1
1141	2019-07-16	GS	E050	2019-10-01	1
1142	2019-07-30	GS	E050	2019-10-29	1
1143	2019-07-30	GS	E050	2019-10-01	1
1144	2019-08-16	GS	E050	2019-11-19	1
1145	2019-08-16	GS	E050	2019-09-24	1
1146	2019-08-27	GS	E050	2019-10-08	1
1147	2019-09-10	GS	E050	2020-01-07	1
1148	2019-09-10	GS	E050	2019-10-29	1
1149	2019-09-24	GS	E050	2020-01-20	1
1150	2019-09-24	GS	E050	2019-11-05	1
1151	2018-10-09	OW	E057	2019-04-16	1
1152	2018-11-06	OW	E057	2019-04-16	1
1153	2018-11-20	OW	E057	2019-05-21	1
1154	2018-12-04	OW	E057	2019-05-28	1
1155	2018-12-18	OW	E057	2019-04-16	1
1156	2019-02-12	OW	E057	2019-06-03	1
1157	2019-02-26	GS	E057	2019-05-07	1
1158	2019-03-12	GS	E057	2019-05-07	1
1159	2019-03-26	GS	E057	2019-05-07	1
1160	2019-04-09	GS	E057	2019-05-07	1
1161	2019-04-23	GS	E057	2019-04-30	1
1162	2019-05-07	GS	E057	2019-07-02	1
1163	2019-05-21	GS	E057	2019-07-02	1
1164	2019-05-21	GS	E057	2019-06-18	1
1165	2019-06-03	GS	E057	2019-07-02	1
1166	2019-06-18	GS	E057	2019-07-30	1
1167	2019-06-18	GS	E057	2019-07-02	1
1168	2018-10-09	OW	E058	2019-04-23	1
1169	2018-10-23	OW	E058	2019-04-30	1
1170	2018-11-20	OW	E058	2019-05-28	1
1171	2018-12-18	OW	E058	2019-06-10	1
1172	2019-03-26	GS	E058	2019-05-28	1
1173	2019-04-23	GS	E058	2019-04-30	1
1174	2019-06-18	GS	E058	2019-08-16	1
1175	2019-07-30	GS	E058	2019-10-15	1
1176	2018-10-09	OW	E059	2019-06-25	1
1177	2018-10-23	OW	E059	2019-06-03	1
1178	2018-10-23	OW	E059	2019-05-28	1
1179	2018-11-06	OW	E059	2019-06-25	1
1180	2018-11-06	OW	E059	2019-06-03	1
1181	2018-11-20	OW	E059	2019-06-18	1
1182	2018-11-20	OW	E059	2019-05-14	1
1183	2018-12-04	OW	E059	2019-05-28	1
1184	2018-12-04	OW	E059	2019-05-14	1
1185	2018-12-18	OW	E059	2019-05-28	1
1186	2018-12-18	OW	E059	2019-05-07	1
1187	2019-01-04	OW	E059	2019-06-25	1
1188	2019-01-04	OW	E059	2019-05-14	1
1189	2019-01-29	OW	E059	2019-05-07	1
1190	2019-02-12	OW	E059	2019-07-16	1
1191	2019-02-12	OW	E059	2019-04-30	1
1192	2019-03-12	GS	E059	2019-07-16	1
1193	2019-03-12	GS	E059	2019-06-25	1
1194	2019-03-26	GS	E059	2019-10-29	1
1195	2019-03-26	GS	E059	2019-07-23	1
1196	2019-04-09	GS	E059	2019-07-02	1
1197	2019-04-09	GS	E059	2019-06-18	1
1198	2019-04-23	GS	E059	2019-07-02	1
1199	2019-04-23	GS	E059	2019-04-30	1
1200	2019-05-07	GS	E059	2019-07-23	1
1201	2019-05-07	GS	E059	2019-06-10	1
1202	2019-05-21	GS	E059	2019-06-10	1
1203	2019-05-21	GS	E059	2019-06-10	1
1204	2019-06-03	GS	E059	2019-06-10	1
1205	2019-06-03	GS	E059	2019-06-10	1
1206	2019-06-18	GS	E059	2019-07-23	1
1207	2019-06-18	GS	E059	2019-07-02	1
1208	2019-07-02	GS	E059	2019-11-05	1
1209	2019-07-02	GS	E059	2019-08-06	1
1210	2019-09-24	GS	E059	2019-10-29	1
1211	2018-10-09	OW	E065	2019-02-12	1
1212	2018-10-09	OW	E065	2019-01-22	1
1213	2018-10-23	OW	E065	2019-05-07	1
1214	2018-11-06	OW	E065	2019-05-14	1
1215	2018-11-06	OW	E065	2019-05-07	1
1216	2018-12-04	OW	E065	2019-05-14	1
1217	2018-12-04	OW	E065	2019-05-14	1
1218	2018-12-18	OW	E065	2019-05-14	1
1219	2019-01-04	OW	E065	2019-05-14	1
1220	2019-01-15	OW	E065	2019-04-30	1
1221	2019-01-29	OW	E065	2019-05-14	1
1222	2019-02-12	OW	E065	2019-05-14	1
1223	2019-02-12	OW	E065	2019-05-07	1
1224	2019-02-26	GS	E065	2019-05-28	1
1225	2019-02-26	GS	E065	2019-05-14	1
1226	2019-03-12	GS	E065	2019-05-28	1
1227	2019-03-12	GS	E065	2019-05-14	1
1228	2019-03-26	GS	E065	2019-05-28	1
1229	2019-04-09	GS	E065	2019-06-03	1
1230	2019-04-09	GS	E065	2019-06-03	1
1231	2019-04-23	GS	E065	2019-07-09	1
1232	2019-04-23	GS	E065	2019-06-03	1
1233	2019-05-07	GS	E065	2019-08-06	1
1234	2019-05-07	GS	E065	2019-07-16	1
1235	2019-05-21	GS	E065	2019-07-16	1
1236	2019-05-21	GS	E065	2019-06-03	1
1237	2019-06-03	GS	E065	2019-07-23	1
1238	2019-06-03	GS	E065	2019-07-09	1
1239	2019-06-18	GS	E065	2019-08-06	1
1240	2019-06-18	GS	E065	2019-07-02	1
1241	2019-07-02	GS	E065	2019-10-01	1
1242	2019-07-02	GS	E065	2019-08-16	1
1243	2019-07-30	GS	E065	2019-09-17	1
1244	2019-05-07	GS	E070	2019-06-25	1
1245	2019-05-21	GS	E070	2019-06-25	1
1246	2019-06-03	GS	E070	2019-07-16	1
1247	2019-06-03	GS	E070	2019-06-25	1
1248	2019-06-18	GS	E070	2019-08-06	1
1249	2019-06-18	GS	E070	2019-07-09	1
1250	2019-07-02	GS	E070	2019-10-01	1
1251	2019-07-02	GS	E070	2019-09-03	1
1252	2019-07-16	GS	E070	2019-09-24	1
1253	2019-07-16	GS	E070	2019-09-24	1
1254	2019-07-30	GS	E070	2019-10-15	1
1255	2019-07-30	GS	E070	2019-08-16	1
1256	2019-08-16	GS	E070	2019-10-29	1
1257	2019-08-16	GS	E070	2019-09-10	1
1258	2019-08-27	GS	E070	2019-11-05	1
1259	2019-08-27	GS	E070	2019-09-10	1
1260	2019-09-10	GS	E070	2019-12-03	1
1261	2019-09-10	GS	E070	2019-11-19	1
1262	2019-09-24	GS	E070	2019-12-18	1
1263	2019-09-24	GS	E070	2019-12-03	1
1264	2018-10-09	OW	E080	2019-04-30	1
1265	2018-10-09	OW	E080	2018-12-25	1
1266	2018-10-23	OW	E080	2019-05-14	1
1267	2018-11-06	OW	E080	2019-05-14	1
1268	2018-11-06	OW	E080	2019-05-07	1
1269	2018-11-20	OW	E080	2019-05-14	1
1270	2018-12-04	OW	E080	2019-05-14	1
1271	2018-12-04	OW	E080	2019-05-07	1
1272	2018-12-18	OW	E080	2019-05-14	1
1273	2019-01-04	OW	E080	2019-05-14	1
1274	2019-01-15	OW	E080	2019-05-14	1
1275	2019-01-29	OW	E080	2019-05-21	1
1276	2019-01-29	OW	E080	2019-05-21	1
1277	2019-02-12	OW	E080	2019-05-21	1
1278	2019-02-26	GS	E080	2019-05-21	1
1279	2019-02-26	GS	E080	2019-05-21	1
1280	2019-03-12	GS	E080	2019-06-03	1
1281	2019-03-12	GS	E080	2019-05-21	1
1282	2019-03-26	GS	E080	2019-06-10	1
1283	2019-03-26	GS	E080	2019-05-21	1
1284	2019-04-09	GS	E080	2019-07-09	1
1285	2019-04-09	GS	E080	2019-06-18	1
1286	2019-04-23	GS	E080	2019-06-18	1
1287	2019-04-23	GS	E080	2019-05-21	1
1288	2019-05-07	GS	E080	2019-06-18	1
1289	2019-05-07	GS	E080	2019-06-10	1
1290	2019-05-21	GS	E080	2019-07-02	1
1291	2019-05-21	GS	E080	2019-06-18	1
1292	2019-06-03	GS	E080	2019-08-16	1
1293	2019-06-03	GS	E080	2019-08-06	1
1294	2019-06-18	GS	E080	2019-08-06	1
1295	2019-06-18	GS	E080	2019-07-09	1
1296	2019-07-02	GS	E080	2019-08-20	1
1297	2019-07-02	GS	E080	2019-08-20	1
1298	2019-07-16	GS	E080	2019-10-22	1
1299	2019-07-16	GS	E080	2019-09-03	1
1300	2019-07-30	GS	E080	2019-11-19	1
1301	2019-07-30	GS	E080	2019-09-24	1
1302	2019-08-16	GS	E080	2019-11-19	1
1303	2019-08-16	GS	E080	2019-10-15	1
1304	2019-08-27	GS	E080	2019-11-19	1
1305	2019-08-27	GS	E080	2019-09-24	1
1306	2019-09-10	GS	E080	2019-12-03	1
1307	2019-09-10	GS	E080	2019-10-29	1
1308	2019-09-24	GS	E080	2019-12-03	1
1309	2019-09-24	GS	E080	2019-10-29	1
1310	2019-07-02	GS	E081	2019-10-15	1
1311	2019-07-02	GS	E081	2019-09-03	1
1312	2019-07-16	GS	E081	2019-10-29	1
1313	2019-07-16	GS	E081	2019-10-22	1
1314	2019-07-30	GS	E081	2019-12-03	1
1315	2019-07-30	GS	E081	2019-12-03	1
1316	2019-08-16	GS	E081	2019-10-29	1
1317	2019-08-27	GS	E081	2019-12-24	1
1318	2019-08-27	GS	E081	2019-11-12	1
1319	2019-09-10	GS	E081	2019-12-18	1
1320	2019-09-10	GS	E081	2019-12-10	1
1321	2019-09-24	GS	E081	2020-01-20	1
1322	2019-09-24	GS	E081	2019-12-30	1
1323	2018-10-09	OW	E093	2019-04-30	1
1324	2018-10-09	OW	E093	2019-04-16	1
1325	2018-10-23	OW	E093	2019-05-14	1
1326	2018-11-06	OW	E093	2019-05-14	1
1327	2018-11-06	OW	E093	2019-05-14	1
1328	2018-11-20	OW	E093	2019-05-14	1
1329	2018-12-04	OW	E093	2019-05-14	1
1330	2018-12-18	OW	E093	2019-05-14	1
1331	2019-01-04	OW	E093	2019-05-14	1
1332	2019-01-15	OW	E093	2019-05-14	1
1333	2019-01-29	OW	E093	2019-05-14	1
1334	2019-02-12	OW	E093	2019-05-14	1
1335	2019-02-26	GS	E093	2019-05-14	1
1336	2019-03-12	GS	E093	2019-05-21	1
1337	2019-03-26	GS	E093	2019-05-28	1
1338	2019-03-26	GS	E093	2019-05-14	1
1339	2019-04-09	GS	E093	2019-07-09	1
1340	2019-04-09	GS	E093	2019-05-21	1
1341	2019-04-23	GS	E093	2019-07-23	1
1342	2019-04-23	GS	E093	2019-05-21	1
1343	2019-05-07	GS	E093	2019-06-25	1
1344	2019-05-07	GS	E093	2019-06-10	1
1345	2019-05-21	GS	E093	2019-08-06	1
1346	2019-05-21	GS	E093	2019-06-25	1
1347	2019-06-03	GS	E093	2019-07-23	1
1348	2019-06-03	GS	E093	2019-06-25	1
1349	2019-06-18	GS	E093	2019-08-06	1
1350	2019-06-18	GS	E093	2019-07-16	1
1351	2019-07-02	GS	E093	2019-09-17	1
1352	2019-07-02	GS	E093	2019-07-30	1
1353	2019-07-16	GS	E093	2019-10-15	1
1354	2019-07-16	GS	E093	2019-10-08	1
1355	2019-07-30	GS	E093	2019-11-12	1
1356	2019-07-30	GS	E093	2019-10-01	1
1357	2019-08-16	GS	E093	2019-10-29	1
1358	2019-08-16	GS	E093	2019-10-22	1
1359	2019-09-24	GS	E093	2019-12-18	1
1360	2019-09-24	GS	E093	2019-12-18	1
1361	2018-10-09	OW	E095	2019-04-23	1
1362	2018-10-23	OW	E095	2019-04-09	1
1363	2019-03-12	GS	E095	2019-05-21	1
1364	2019-03-26	GS	E095	2019-06-25	1
1365	2019-04-23	GS	E095	2019-06-25	1
1366	2019-04-23	GS	E095	2019-05-07	1
1367	2019-05-07	GS	E095	2019-06-25	1
1368	2019-05-07	GS	E095	2019-06-25	1
1369	2019-05-21	GS	E095	2019-06-25	1
1370	2018-10-09	OW	E097	2019-02-12	1
1371	2018-10-23	OW	E097	2019-03-05	1
1372	2018-11-06	OW	E097	2019-05-07	1
1373	2018-11-20	OW	E097	2019-05-07	1
1374	2018-12-04	OW	E097	2019-05-07	1
1375	2018-12-18	OW	E097	2019-05-07	1
1376	2019-01-04	OW	E097	2019-01-22	1
1377	2019-01-15	OW	E097	2019-05-07	1
1378	2019-01-29	OW	E097	2019-04-23	1
1379	2019-03-12	GS	E097	2019-05-14	1
1380	2019-03-26	GS	E097	2019-05-21	1
1381	2019-04-09	GS	E097	2019-06-25	1
1382	2019-04-09	GS	E097	2019-06-10	1
1383	2019-04-23	GS	E097	2019-06-25	1
1384	2019-04-23	GS	E097	2019-04-30	1
1385	2019-05-07	GS	E097	2019-07-09	1
1386	2019-05-07	GS	E097	2019-06-18	1
1387	2019-05-21	GS	E097	2019-07-09	1
1388	2019-05-21	GS	E097	2019-06-03	1
1389	2019-06-18	GS	E097	2019-08-06	1
1390	2019-06-18	GS	E097	2019-06-25	1
1391	2019-07-02	GS	E097	2019-09-17	1
1392	2019-07-16	GS	E097	2019-09-17	1
1393	2019-07-30	GS	E097	2019-09-10	1
1394	2019-08-27	GS	E097	2019-10-15	1
1395	2019-09-24	GS	E097	2019-10-22	1
1396	2018-10-09	OW	E100	2019-03-05	1
1397	2018-10-23	OW	E100	2019-05-14	1
1398	2018-10-23	OW	E100	2019-05-07	1
1399	2018-11-06	OW	E100	2019-05-14	1
1400	2018-11-06	OW	E100	2019-04-16	1
1401	2018-11-20	OW	E100	2019-05-14	1
1402	2018-11-20	OW	E100	2019-05-14	1
1403	2018-12-04	OW	E100	2019-04-30	1
1404	2018-12-18	OW	E100	2019-05-14	1
1405	2019-01-04	OW	E100	2019-05-21	1
1406	2019-01-04	OW	E100	2019-01-22	1
1407	2019-01-15	OW	E100	2019-05-21	1
1408	2019-01-29	OW	E100	2019-05-14	1
1409	2019-02-26	GS	E100	2019-07-09	1
1410	2019-03-12	GS	E100	2019-06-25	1
1411	2019-03-12	GS	E100	2019-04-09	1
1412	2019-03-26	GS	E100	2019-07-23	1
1413	2019-03-26	GS	E100	2019-06-10	1
1414	2019-04-09	GS	E100	2019-08-06	1
1415	2019-04-09	GS	E100	2019-05-07	1
1416	2019-04-23	GS	E100	2019-07-23	1
1417	2019-04-23	GS	E100	2019-06-10	1
1418	2019-05-07	GS	E100	2019-07-23	1
1419	2019-05-07	GS	E100	2019-07-02	1
1420	2019-05-21	GS	E100	2019-07-23	1
1421	2019-05-21	GS	E100	2019-06-10	1
1422	2019-06-18	GS	E100	2019-09-10	1
1423	2019-06-18	GS	E100	2019-07-30	1
1424	2019-07-02	GS	E100	2019-08-16	1
1425	2019-07-02	GS	E100	2019-07-23	1
1426	2019-07-16	GS	E100	2019-10-08	1
1427	2019-07-16	GS	E100	2019-09-10	1
1428	2019-07-30	GS	E100	2019-09-10	1
1429	2019-08-16	GS	E100	2019-10-15	1
1430	2019-08-16	GS	E100	2019-08-27	1
1431	2019-08-27	GS	E100	2019-10-01	1
1432	2019-09-10	GS	E100	2019-11-12	1
1433	2019-09-24	GS	E100	2019-10-22	1
1434	2018-10-09	OW	E102	2019-02-12	1
1435	2018-10-23	OW	E102	2019-03-05	1
1436	2018-11-06	OW	E102	2019-03-05	1
1437	2018-11-20	OW	E102	2019-04-02	1
1438	2018-12-04	OW	E102	2019-04-30	1
1439	2018-12-18	OW	E102	2019-05-07	1
1440	2019-01-04	OW	E102	2019-04-16	1
1441	2019-02-12	OW	E102	2019-05-07	1
1442	2019-02-26	GS	E102	2019-05-07	1
1443	2019-03-12	GS	E102	2019-05-14	1
1444	2019-03-26	GS	E102	2019-05-28	1
1445	2019-04-09	GS	E102	2019-05-28	1
1446	2019-04-23	GS	E102	2019-06-10	1
1447	2019-05-07	GS	E102	2019-06-25	1
1448	2019-05-07	GS	E102	2019-06-18	1
1449	2019-05-21	GS	E102	2019-06-25	1
1450	2019-07-02	GS	E102	2019-08-27	1
1451	2019-07-16	GS	E102	2019-08-20	1
1452	2019-08-16	GS	E102	2019-10-15	1
1453	2019-08-27	GS	E102	2019-10-22	1
1454	2019-09-10	GS	E102	2019-10-22	1
1455	2018-10-09	OW	E104	2019-02-26	1
1456	2018-10-23	OW	E104	2019-02-19	1
1457	2018-11-20	OW	E104	2019-06-10	1
1458	2018-12-04	OW	E104	2019-06-18	1
1459	2019-01-04	OW	E104	2019-07-02	1
1460	2019-01-15	OW	E104	2019-06-18	1
1461	2019-02-12	OW	E104	2019-06-25	1
1462	2019-03-12	GS	E104	2019-06-25	1
1463	2019-03-26	GS	E104	2019-05-14	1
1464	2019-04-23	GS	E104	2019-05-14	1
1465	2019-05-07	GS	E104	2019-06-18	1
1466	2019-05-07	GS	E104	2019-05-14	1
1467	2019-05-21	GS	E104	2019-07-30	1
1468	2019-05-21	GS	E104	2019-07-02	1
1469	2019-06-03	GS	E104	2019-08-06	1
1470	2019-06-03	GS	E104	2019-07-23	1
1471	2019-06-18	GS	E104	2019-08-27	1
1472	2019-06-18	GS	E104	2019-08-06	1
1473	2019-07-02	GS	E104	2019-09-03	1
1474	2019-07-02	GS	E104	2019-07-23	1
1475	2019-07-16	GS	E104	2019-09-10	1
1476	2019-07-30	GS	E104	2019-10-01	1
1477	2019-07-30	GS	E104	2019-09-10	1
1478	2019-08-16	GS	E104	2019-09-10	1
1479	2019-08-27	GS	E104	2019-09-24	1
1480	2019-08-27	GS	E104	2019-09-17	1
1481	2019-09-24	GS	E104	2019-12-18	1
1482	2018-10-09	OW	E112	2019-04-23	1
1483	2018-10-23	OW	E112	2019-03-20	1
1484	2018-11-06	OW	E112	2019-06-03	1
1485	2018-11-20	OW	E112	2019-05-21	1
1486	2018-12-04	OW	E112	2019-05-14	1
1487	2018-12-18	OW	E112	2019-06-18	1
1488	2019-01-04	OW	E112	2019-05-21	1
1489	2019-01-15	OW	E112	2019-05-28	1
1490	2019-01-29	OW	E112	2019-05-28	1
1491	2019-02-12	OW	E112	2019-06-10	1
1492	2019-02-26	GS	E112	2019-06-25	1
1493	2019-03-12	GS	E112	2019-06-25	1
1494	2019-03-12	GS	E112	2019-05-28	1
1495	2019-03-26	GS	E112	2019-06-03	1
1496	2019-04-09	GS	E112	2019-07-16	1
1497	2019-04-09	GS	E112	2019-04-16	1
1498	2019-04-23	GS	E112	2019-07-16	1
1499	2019-04-23	GS	E112	2019-06-10	1
1500	2019-05-07	GS	E112	2019-07-23	1
1501	2019-05-07	GS	E112	2019-06-10	1
1502	2019-05-21	GS	E112	2019-07-16	1
1503	2019-05-21	GS	E112	2019-07-16	1
1504	2019-06-03	GS	E112	2019-08-16	1
1505	2019-06-03	GS	E112	2019-07-23	1
1506	2019-06-18	GS	E112	2019-08-16	1
1507	2019-06-18	GS	E112	2019-08-06	1
1508	2019-07-02	GS	E112	2019-08-16	1
1509	2019-07-02	GS	E112	2019-07-16	1
1510	2019-07-16	GS	E112	2019-10-01	1
1511	2019-07-30	GS	E112	2019-10-15	1
1512	2019-07-30	GS	E112	2019-09-17	1
1513	2019-08-16	GS	E112	2019-10-15	1
1514	2019-08-16	GS	E112	2019-10-08	1
1515	2019-08-27	GS	E112	2019-10-29	1
1516	2019-08-27	GS	E112	2019-10-29	1
1517	2019-09-10	GS	E112	2019-12-10	1
1518	2019-09-10	GS	E112	2019-11-19	1
1519	2019-09-24	GS	E112	2019-12-30	1
1520	2019-09-24	GS	E112	2019-12-10	1
1521	2018-10-09	OW	E116	2019-03-05	1
1522	2018-10-09	OW	E116	2019-02-12	1
1523	2018-10-23	OW	E116	2019-04-23	1
1524	2018-10-23	OW	E116	2019-04-09	1
1525	2018-11-06	OW	E116	2019-04-30	1
1526	2018-11-06	OW	E116	2019-04-09	1
1527	2018-11-20	OW	E116	2019-05-14	1
1528	2018-11-20	OW	E116	2019-05-14	1
1529	2018-12-04	OW	E116	2019-05-14	1
1530	2018-12-04	OW	E116	2019-04-30	1
1531	2018-12-18	OW	E116	2019-05-14	1
1532	2019-01-04	OW	E116	2019-01-29	1
1533	2019-01-15	OW	E116	2019-05-14	1
1534	2019-01-29	OW	E116	2019-05-21	1
1535	2019-01-29	OW	E116	2019-05-14	1
1536	2019-02-12	OW	E116	2019-05-21	1
1537	2019-02-12	OW	E116	2019-05-21	1
1538	2019-02-26	GS	E116	2019-05-21	1
1539	2019-02-26	GS	E116	2019-05-21	1
1540	2019-03-12	GS	E116	2019-06-18	1
1541	2019-03-12	GS	E116	2019-05-07	1
1542	2019-03-26	GS	E116	2019-07-16	1
1543	2019-03-26	GS	E116	2019-05-07	1
1544	2019-04-09	GS	E116	2019-06-18	1
1545	2019-04-09	GS	E116	2019-06-03	1
1546	2019-04-23	GS	E116	2019-08-06	1
1547	2019-04-23	GS	E116	2019-05-21	1
1548	2019-05-07	GS	E116	2019-06-25	1
1549	2019-05-07	GS	E116	2019-06-18	1
1550	2019-05-21	GS	E116	2019-07-16	1
1551	2019-05-21	GS	E116	2019-06-18	1
1552	2019-06-03	GS	E116	2019-08-06	1
1553	2019-06-03	GS	E116	2019-08-06	1
1554	2019-06-18	GS	E116	2019-08-06	1
1555	2019-06-18	GS	E116	2019-07-23	1
1556	2019-07-02	GS	E116	2019-07-09	1
1557	2019-07-30	GS	E116	2019-11-05	1
1558	2019-08-16	GS	E116	2019-10-15	1
1559	2019-08-27	GS	E116	2019-11-26	1
1560	2019-08-27	GS	E116	2019-09-10	1
1561	2019-09-24	GS	E116	2019-12-18	1
1562	2019-09-24	GS	E116	2019-12-18	1
1563	2018-10-09	OW	E120	2019-02-19	1
1564	2018-10-23	OW	E120	2019-03-12	1
1565	2018-11-06	OW	E120	2019-04-09	1
1566	2018-11-06	OW	E120	2019-04-02	1
1567	2018-11-20	OW	E120	2019-04-09	1
1568	2018-12-04	OW	E120	2018-12-11	1
1569	2018-12-18	OW	E120	2019-04-30	1
1570	2019-01-04	OW	E120	2019-04-30	1
1571	2019-01-15	OW	E120	2019-01-22	1
1572	2019-02-12	OW	E120	2019-05-14	1
1573	2019-02-12	OW	E120	2019-05-07	1
1574	2019-02-26	GS	E120	2019-04-23	1
1575	2019-02-26	GS	E120	2019-03-05	1
1576	2019-03-12	GS	E120	2019-05-14	1
1577	2019-03-12	GS	E120	2019-04-09	1
1578	2019-03-26	GS	E120	2019-05-14	1
1579	2019-03-26	GS	E120	2019-05-14	1
1580	2019-04-09	GS	E120	2019-05-21	1
1581	2019-04-09	GS	E120	2019-05-14	1
1582	2019-04-23	GS	E120	2019-05-28	1
1583	2019-04-23	GS	E120	2019-05-21	1
1584	2019-05-07	GS	E120	2019-07-02	1
1585	2019-05-07	GS	E120	2019-06-10	1
1586	2019-05-21	GS	E120	2019-07-16	1
1587	2019-05-21	GS	E120	2019-07-16	1
1588	2019-06-03	GS	E120	2019-07-02	1
1589	2019-06-03	GS	E120	2019-06-10	1
1590	2019-06-18	GS	E120	2019-07-23	1
1591	2019-07-02	GS	E120	2019-10-01	1
1592	2019-07-02	GS	E120	2019-07-09	1
1593	2019-09-24	GS	E120	2019-12-30	1
1594	2019-09-24	GS	E120	2019-11-05	1
1595	2018-10-09	OW	E127	2019-03-05	1
1596	2018-10-09	OW	E127	2019-02-19	1
1597	2018-10-23	OW	E127	2019-03-05	1
1598	2018-10-23	OW	E127	2019-02-26	1
1599	2018-11-06	OW	E127	2019-05-21	1
1600	2018-11-20	OW	E127	2019-05-14	1
1601	2018-12-04	OW	E127	2019-07-16	1
1602	2018-12-04	OW	E127	2019-04-23	1
1603	2018-12-18	OW	E127	2019-07-23	1
1604	2019-01-04	OW	E127	2019-05-07	1
1605	2019-01-15	OW	E127	2019-04-23	1
1606	2019-01-15	OW	E127	2019-04-09	1
1607	2019-01-29	OW	E127	2019-05-07	1
1608	2019-03-26	GS	E127	2019-04-30	1
1609	2019-04-23	GS	E127	2019-08-06	1
1610	2019-04-23	GS	E127	2019-04-30	1
1611	2019-05-07	GS	E127	2019-08-27	1
1612	2019-05-07	GS	E127	2019-06-03	1
1613	2019-05-21	GS	E127	2019-08-27	1
1614	2019-05-21	GS	E127	2019-05-28	1
1615	2019-06-03	GS	E127	2019-08-27	1
1616	2019-06-03	GS	E127	2019-08-27	1
1617	2019-06-18	GS	E127	2019-09-10	1
1618	2019-06-18	GS	E127	2019-08-16	1
1619	2019-07-02	GS	E127	2019-08-27	1
1620	2019-07-02	GS	E127	2019-08-06	1
1621	2019-07-30	GS	E127	2019-10-15	1
1622	2019-07-30	GS	E127	2019-08-16	1
1623	2019-08-16	GS	E127	2019-11-12	1
1624	2019-08-27	GS	E127	2019-11-19	1
1625	2019-08-27	GS	E127	2019-11-12	1
1626	2019-09-10	GS	E127	2020-01-07	1
1627	2019-09-10	GS	E127	2019-12-03	1
1628	2019-09-24	GS	E127	2019-12-30	1
1629	2019-09-24	GS	E127	2019-11-26	1
1630	2018-10-09	OW	E129	2019-02-12	1
1631	2018-10-23	OW	E129	2019-02-05	1
1632	2018-11-06	OW	E129	2019-04-30	1
1633	2018-11-20	OW	E129	2019-05-07	1
1634	2018-12-04	OW	E129	2019-05-07	1
1635	2018-12-18	OW	E129	2019-05-14	1
1636	2019-01-04	OW	E129	2019-05-14	1
1637	2019-01-15	OW	E129	2019-05-14	1
1638	2019-01-29	OW	E129	2019-05-14	1
1639	2019-02-12	OW	E129	2019-05-07	1
1640	2019-02-12	OW	E129	2019-02-19	1
1641	2019-02-26	GS	E129	2019-05-14	1
1642	2019-03-12	GS	E129	2019-06-25	1
1643	2019-03-12	GS	E129	2019-06-18	1
1644	2019-03-26	GS	E129	2019-07-16	1
1645	2019-03-26	GS	E129	2019-07-09	1
1646	2019-04-09	GS	E129	2019-07-16	1
1647	2019-04-09	GS	E129	2019-05-07	1
1648	2019-04-23	GS	E129	2019-08-16	1
1649	2019-04-23	GS	E129	2019-08-06	1
1650	2019-05-07	GS	E129	2019-08-06	1
1651	2019-05-07	GS	E129	2019-06-10	1
1652	2019-05-21	GS	E129	2019-07-30	1
1653	2019-05-21	GS	E129	2019-07-23	1
1654	2019-06-03	GS	E129	2019-08-27	1
1655	2019-06-03	GS	E129	2019-07-30	1
1656	2019-06-18	GS	E129	2019-07-23	1
1657	2019-06-18	GS	E129	2019-07-16	1
1658	2019-07-02	GS	E129	2019-10-01	1
1659	2019-07-02	GS	E129	2019-08-06	1
1660	2019-07-16	GS	E129	2019-10-15	1
1661	2019-07-16	GS	E129	2019-10-15	1
1662	2019-07-30	GS	E129	2019-10-22	1
1663	2019-07-30	GS	E129	2019-10-01	1
1664	2019-08-16	GS	E129	2019-11-05	1
1665	2019-08-16	GS	E129	2019-09-24	1
1666	2019-08-27	GS	E129	2019-12-03	1
1667	2019-08-27	GS	E129	2019-09-17	1
1668	2019-09-10	GS	E129	2019-12-03	1
1669	2019-09-10	GS	E129	2019-10-01	1
1670	2019-09-24	GS	E129	2019-12-18	1
1671	2019-09-24	GS	E129	2019-11-19	1
1672	2018-10-23	OW	E132	2019-05-14	1
1673	2018-11-06	OW	E132	2019-05-14	1
1674	2018-11-20	OW	E132	2019-05-14	1
1675	2018-12-04	OW	E132	2019-05-21	1
1676	2018-12-18	OW	E132	2019-06-03	1
1677	2019-01-04	OW	E132	2019-06-03	1
1678	2019-01-15	OW	E132	2019-07-09	1
1679	2019-01-29	OW	E132	2019-05-28	1
1680	2019-02-26	GS	E132	2019-05-21	1
1681	2019-02-26	GS	E132	2019-04-23	1
1682	2019-03-12	GS	E132	2019-05-28	1
1683	2019-03-12	GS	E132	2019-04-23	1
1684	2019-03-26	GS	E132	2019-06-18	1
1685	2019-03-26	GS	E132	2019-05-21	1
1686	2019-05-21	GS	E132	2019-07-16	1
1687	2019-05-21	GS	E132	2019-06-18	1
1688	2019-06-03	GS	E132	2019-06-25	1
1689	2019-06-03	GS	E132	2019-06-18	1
1690	2019-06-18	GS	E132	2019-08-27	1
1691	2019-06-18	GS	E132	2019-07-16	1
1692	2019-07-02	GS	E132	2019-07-09	1
1693	2019-07-16	GS	E132	2019-10-01	1
1694	2019-07-16	GS	E132	2019-07-23	1
1695	2019-07-30	GS	E132	2019-10-01	1
1696	2019-07-30	GS	E132	2019-09-17	1
1697	2018-11-06	OW	E134	2019-02-19	1
1698	2018-11-20	OW	E134	2019-03-26	1
1699	2018-12-04	OW	E134	2019-04-09	1
1700	2018-12-18	OW	E134	2019-04-16	1
1701	2019-01-04	OW	E134	2019-04-23	1
1702	2019-01-29	OW	E134	2019-04-09	1
1703	2019-03-12	GS	E134	2019-04-30	1
1704	2019-03-26	GS	E134	2019-06-18	1
1705	2019-03-26	GS	E134	2019-06-10	1
1706	2019-04-09	GS	E134	2019-04-23	1
1707	2019-04-23	GS	E134	2019-06-25	1
1708	2019-04-23	GS	E134	2019-05-14	1
1709	2019-05-07	GS	E134	2019-06-25	1
1710	2019-05-07	GS	E134	2019-06-25	1
1711	2019-05-21	GS	E134	2019-07-02	1
1712	2019-06-03	GS	E134	2019-07-09	1
1713	2019-06-03	GS	E134	2019-06-10	1
1714	2019-07-02	GS	E134	2019-08-06	1
1715	2019-07-16	GS	E134	2019-08-27	1
1716	2019-07-30	GS	E134	2019-09-03	1
1717	2019-08-16	GS	E134	2019-08-27	1
1718	2019-09-10	GS	E134	2019-11-19	1
1719	2019-09-24	GS	E134	2019-11-12	1
1720	2018-10-09	OW	E143	2019-02-05	1
1721	2018-10-09	OW	E143	2019-01-29	1
1722	2018-10-23	OW	E143	2019-03-20	1
1723	2018-10-23	OW	E143	2019-03-05	1
1724	2018-11-06	OW	E143	2019-04-02	1
1725	2018-11-06	OW	E143	2019-03-26	1
1726	2018-11-20	OW	E143	2019-04-30	1
1727	2018-11-20	OW	E143	2019-04-23	1
1728	2018-12-04	OW	E143	2019-04-30	1
1729	2018-12-04	OW	E143	2019-04-02	1
1730	2018-12-18	OW	E143	2019-04-23	1
1731	2019-01-04	OW	E143	2019-05-14	1
1732	2019-01-04	OW	E143	2019-02-26	1
1733	2019-01-29	OW	E143	2019-04-30	1
1734	2019-01-29	OW	E143	2019-04-30	1
1735	2019-02-12	OW	E143	2019-04-23	1
1736	2019-02-12	OW	E143	2019-02-19	1
1737	2019-02-26	GS	E143	2019-05-14	1
1738	2019-02-26	GS	E143	2019-04-23	1
1739	2019-03-12	GS	E143	2019-05-21	1
1740	2019-03-12	GS	E143	2019-05-21	1
1741	2019-03-26	GS	E143	2019-06-25	1
1742	2019-04-09	GS	E143	2019-06-10	1
1743	2019-04-23	GS	E143	2019-05-21	1
1744	2019-04-23	GS	E143	2019-05-07	1
1745	2019-05-07	GS	E143	2019-05-21	1
1746	2019-05-07	GS	E143	2019-05-14	1
1747	2019-05-21	GS	E143	2019-07-02	1
1748	2019-05-21	GS	E143	2019-06-18	1
1749	2019-06-03	GS	E143	2019-07-16	1
1750	2019-06-03	GS	E143	2019-06-10	1
1751	2019-06-18	GS	E143	2019-08-16	1
1752	2019-06-18	GS	E143	2019-08-16	1
1753	2019-07-02	GS	E143	2019-09-03	1
1754	2019-07-02	GS	E143	2019-08-27	1
1755	2019-07-16	GS	E143	2019-08-27	1
1756	2019-07-16	GS	E143	2019-08-27	1
1757	2019-07-30	GS	E143	2019-08-27	1
1758	2019-08-16	GS	E143	2019-08-27	1
1759	2019-08-16	GS	E143	2019-08-27	1
1760	2019-08-27	GS	E143	2019-09-03	1
1761	2019-01-04	OW	E195	2019-04-09	1
1762	2019-05-21	GS	E195	2019-06-03	1
1763	2019-05-21	GS	E195	2019-05-28	1
1764	2019-06-18	GS	E195	2019-08-06	1
1765	2019-10-08	OW	F016	2020-01-20	1
1766	2019-10-08	OW	F018	2020-05-12	1
1767	2019-10-08	OW	F028	2020-04-21	1
1768	2019-10-08	OW	F034	2020-01-14	1
1769	2019-10-08	OW	F034	2020-01-07	1
1770	2019-10-08	OW	F040	2020-04-21	1
1771	2019-10-08	OW	F041	2020-03-03	1
1772	2019-10-08	OW	F051	2020-02-18	1
1773	2019-10-08	OW	F054	2020-05-07	1
1774	2019-10-08	OW	F058	2020-05-26	1
1775	2019-10-08	OW	F066	2020-05-12	1
1776	2019-10-08	OW	F067	2020-04-14	1
1777	2019-10-08	OW	F067	2020-04-07	1
1778	2019-10-08	OW	F094	2019-11-26	1
1779	2019-10-08	OW	F096	2020-03-17	1
1780	2019-10-08	OW	F098	2020-02-18	1
1781	2019-10-08	OW	F098	2020-02-04	1
1782	2019-10-08	OW	F100	2020-03-30	1
1783	2019-10-08	OW	F100	2020-02-18	1
1784	2019-10-08	OW	F103	2020-01-14	1
1785	2019-10-08	OW	F105	2020-02-18	1
1786	2019-10-08	OW	F115	2020-01-20	1
1787	2019-10-08	OW	F127	2020-01-07	1
1788	2019-10-08	OW	F135	2020-03-30	1
1789	2019-10-08	OW	F138	2020-01-28	1
1790	2019-10-08	OW	F147	2019-12-24	1
1791	2019-10-08	OW	F150	2020-01-20	1
1792	2019-10-22	OW	F010	2020-04-28	1
1793	2019-10-22	OW	F016	2020-01-20	1
1794	2019-10-22	OW	F018	2020-05-12	1
1795	2019-10-22	OW	F028	2020-04-21	1
1796	2019-10-22	OW	F034	2020-01-20	1
1797	2019-10-22	OW	F034	2020-01-07	1
1798	2019-10-22	OW	F037	2020-04-21	1
1799	2019-10-22	OW	F040	2020-06-09	1
1800	2019-10-22	OW	F041	2020-04-14	1
1801	2019-10-22	OW	F051	2020-04-21	1
1802	2019-10-22	OW	F054	2020-05-07	1
1803	2019-10-22	OW	F058	2020-06-02	1
1804	2019-10-22	OW	F066	2020-05-07	1
1805	2019-10-22	OW	F067	2020-05-12	1
1806	2019-10-22	OW	F096	2020-03-03	1
1807	2019-10-22	OW	F098	2020-03-17	1
1808	2019-10-22	OW	F098	2020-02-04	1
1809	2019-10-22	OW	F103	2020-01-20	1
1810	2019-10-22	OW	F105	2020-04-14	1
1811	2019-10-22	OW	F105	2020-04-14	1
1812	2019-10-22	OW	F127	2020-03-03	1
1813	2019-10-22	OW	F135	2020-05-07	1
1814	2019-10-22	OW	F135	2020-04-28	1
1815	2019-10-22	OW	F138	2020-04-21	1
1816	2019-10-22	OW	F150	2020-04-07	1
1817	2019-11-05	OW	F010	2020-06-09	1
1818	2019-11-05	OW	F016	2020-05-12	1
1819	2019-11-05	OW	F018	2020-05-26	1
1820	2019-11-05	OW	F028	2020-05-26	1
1821	2019-11-05	OW	F034	2020-01-14	1
1822	2019-11-05	OW	F034	2019-12-24	1
1823	2019-11-05	OW	F037	2020-05-12	1
1824	2019-11-05	OW	F037	2020-05-07	1
1825	2019-11-05	OW	F040	2020-05-12	1
1826	2019-11-05	OW	F041	2020-06-09	1
1827	2019-11-05	OW	F042	2020-09-08	1
1828	2019-11-05	OW	F051	2020-05-07	1
1829	2019-11-05	OW	F058	2020-06-23	1
1830	2019-11-05	OW	F067	2020-05-26	1
1831	2019-11-05	OW	F067	2020-05-07	1
1832	2019-11-05	OW	F094	2020-01-14	1
1833	2019-11-05	OW	F096	2020-04-07	1
1834	2019-11-05	OW	F098	2020-04-21	1
1835	2019-11-05	OW	F100	2020-05-26	1
1836	2019-11-05	OW	F100	2020-05-12	1
1837	2019-11-05	OW	F103	2020-03-03	1
1838	2019-11-05	OW	F105	2020-05-12	1
1839	2019-11-05	OW	F127	2020-04-14	1
1840	2019-11-05	OW	F127	2020-03-30	1
1841	2019-11-05	OW	F135	2020-04-28	1
1842	2019-11-05	OW	F135	2020-04-28	1
1843	2019-11-05	OW	F138	2020-04-28	1
1844	2019-11-05	OW	F150	2020-05-07	1
1845	2019-11-19	OW	F010	2020-05-26	1
1846	2019-11-19	OW	F016	2020-05-12	1
1847	2019-11-19	OW	F018	2020-05-19	1
1848	2019-11-19	OW	F028	2020-06-02	1
1849	2019-11-19	OW	F034	2020-05-07	1
1850	2019-11-19	OW	F034	2020-02-10	1
1851	2019-11-19	OW	F037	2020-05-19	1
1852	2019-11-19	OW	F040	2020-06-09	1
1853	2019-11-19	OW	F041	2020-05-19	1
1854	2019-11-19	OW	F042	2020-05-12	1
1855	2019-11-19	OW	F051	2020-05-07	1
1856	2019-11-19	OW	F054	2020-05-12	1
1857	2019-11-19	OW	F067	2020-05-07	1
1858	2019-11-19	OW	F096	2020-05-07	1
1859	2019-11-19	OW	F098	2020-04-28	1
1860	2019-11-19	OW	F098	2020-04-14	1
1861	2019-11-19	OW	F100	2020-06-02	1
1862	2019-11-19	OW	F100	2020-05-07	1
1863	2019-11-19	OW	F103	2020-04-07	1
1864	2019-11-19	OW	F105	2020-05-26	1
1865	2019-11-19	OW	F105	2020-05-07	1
1866	2019-11-19	OW	F127	2020-04-28	1
1867	2019-11-19	OW	F127	2020-04-28	1
1868	2019-11-19	OW	F129	2020-04-07	1
1869	2019-11-19	OW	F135	2020-05-07	1
1870	2019-11-19	OW	F135	2020-04-28	1
1871	2019-11-19	OW	F138	2020-05-07	1
1872	2019-11-19	OW	F150	2020-04-28	1
1873	2019-12-03	OW	F016	2020-03-24	1
1874	2019-12-03	OW	F018	2020-06-02	1
1875	2019-12-03	OW	F028	2020-05-26	1
1876	2019-12-03	OW	F034	2020-05-07	1
1877	2019-12-03	OW	F037	2020-06-02	1
1878	2019-12-03	OW	F041	2020-05-26	1
1879	2019-12-03	OW	F051	2020-05-12	1
1880	2019-12-03	OW	F058	2020-07-07	1
1881	2019-12-03	OW	F066	2020-06-02	1
1882	2019-12-03	OW	F067	2020-05-26	1
1883	2019-12-03	OW	F096	2020-05-07	1
1884	2019-12-03	OW	F098	2020-04-21	1
1885	2019-12-03	OW	F098	2020-02-18	1
1886	2019-12-03	OW	F100	2020-05-07	1
1887	2019-12-03	OW	F100	2020-05-07	1
1888	2019-12-03	OW	F105	2020-05-19	1
1889	2019-12-03	OW	F105	2020-05-12	1
1890	2019-12-03	OW	F127	2020-04-21	1
1891	2019-12-03	OW	F135	2020-05-07	1
1892	2019-12-03	OW	F135	2020-04-28	1
1893	2019-12-03	OW	F138	2020-05-07	1
1894	2019-12-03	OW	F147	2020-03-30	1
1895	2019-12-03	OW	F150	2020-05-07	1
1896	2019-12-18	OW	F010	2020-05-12	1
1897	2019-12-18	OW	F016	2020-05-12	1
1898	2019-12-18	OW	F018	2020-05-26	1
1899	2019-12-18	OW	F028	2020-06-02	1
1900	2019-12-18	OW	F031	2020-04-28	1
1901	2019-12-18	OW	F037	2020-06-02	1
1902	2019-12-18	OW	F040	2020-06-09	1
1903	2019-12-18	OW	F041	2020-05-26	1
1904	2019-12-18	OW	F051	2020-05-19	1
1905	2019-12-18	OW	F058	2020-06-23	1
1906	2019-12-18	OW	F066	2020-04-28	1
1907	2019-12-18	OW	F094	2020-03-10	1
1908	2019-12-18	OW	F096	2020-04-28	1
1909	2019-12-18	OW	F098	2020-04-14	1
1910	2019-12-18	OW	F100	2020-06-02	1
1911	2019-12-18	OW	F100	2020-01-07	1
1912	2019-12-18	OW	F103	2020-04-07	1
1913	2019-12-18	OW	F105	2020-05-19	1
1914	2019-12-18	OW	F105	2020-05-19	1
1915	2019-12-18	OW	F127	2020-04-21	1
1916	2019-12-18	OW	F129	2020-05-26	1
1917	2019-12-18	OW	F135	2020-02-04	1
1918	2019-12-18	OW	F138	2020-05-12	1
1919	2019-12-18	OW	F150	2020-05-07	1
1920	2019-12-30	OW	F010	2020-06-09	1
1921	2019-12-30	OW	F018	2020-07-07	1
1922	2019-12-30	OW	F031	2020-05-07	1
1923	2019-12-30	OW	F037	2020-05-19	1
1924	2019-12-30	OW	F041	2020-06-09	1
1925	2019-12-30	OW	F054	2020-05-12	1
1926	2019-12-30	OW	F058	2020-06-23	1
1927	2019-12-30	OW	F098	2020-04-28	1
1928	2019-12-30	OW	F098	2020-04-21	1
1929	2019-12-30	OW	F100	2020-06-02	1
1930	2019-12-30	OW	F100	2020-05-19	1
1931	2019-12-30	OW	F103	2020-01-07	1
1932	2019-12-30	OW	F105	2020-05-19	1
1933	2019-12-30	OW	F105	2020-05-07	1
1934	2019-12-30	OW	F135	2020-05-12	1
1935	2019-12-30	OW	F135	2020-05-07	1
1936	2019-12-30	OW	F138	2020-05-19	1
1937	2019-12-30	OW	F150	2020-05-07	1

## Sheet: c
Emergence_date	alpha
2017-10-10	2.3
2017-10-24	2.1
2017-11-07	2.9
2017-11-21	4.1
2017-12-05	6.4
2017-12-19	6.6
2018-01-04	5.1
2018-01-16	3.7
2018-01-30	NA
2018-02-13	3.8
2018-02-27	3.2
2018-03-13	2.6
2018-03-26	2.6
2018-04-10	2.3
2018-04-24	2.2
2018-05-08	2.1
2018-05-22	2.3
2018-06-05	2.2
2018-06-19	2
2018-07-03	2.1
2018-07-17	2.2
2018-07-31	3
2018-08-16	2.3
2018-08-28	1.7
2018-09-11	1.7
2018-09-25	1.3
2018-10-09	3.7
2018-10-23	5.1
2018-11-06	6.5
2018-11-20	5.6
2018-12-04	3.5
2018-12-18	5.6
2019-01-04	3.1
2019-01-15	3.6
2019-01-29	10.9
2019-02-12	2.9
2019-02-26	2.9
2019-03-12	2.7
2019-03-26	2.1
2019-04-09	2.1
2019-04-23	1.3
2019-05-07	1.8
2019-05-21	2
2019-06-03	1.4
2019-06-18	2.3
2019-07-02	1.9
2019-07-16	3.3
2019-07-30	2
2019-08-16	1.9
2019-08-27	1.9
2019-09-10	3.1
2019-09-24	3.1
2019-10-08	3.3
2019-10-22	4.8
2019-11-05	3.9
2019-11-19	10.3
2019-12-03	6.7
2019-12-18	4.6
2019-12-30	4.1
2020-01-14	3.2
2020-01-28	5.3
2020-02-10	3.1
2020-02-25	3.6
2020-03-10	3.2
2020-03-24	1.8
2020-04-07	2.4
2020-04-21	2.4
2020-05-07	1.8
2020-05-19	1.5
2020-06-02	1.6
2020-06-16	1.8
2020-06-30	1.7
2020-07-14	1.6
2020-07-28	1.7
2020-08-11	2
2020-08-25	1.5
2020-09-08	1.8
2020-09-23	1.4
2020-10-06	2
2020-10-20	1.9
2020-11-02	3.2
2020-11-17	2.5
2020-12-01	2.7
2020-12-15	3.2
2020-12-29	3.7
2021-01-12	NA
2021-01-26	3.9
2021-02-09	2.4
2021-02-22	2.6
2021-03-09	2.2
2021-03-23	1.7
2021-04-06	1.8
2021-04-20	1.9
2021-05-06	2
2021-05-20	1.2
2021-06-01	1.6
2021-06-15	2.2
2021-06-29	1.6
2021-07-13	2.4
2021-07-27	2.5
2021-08-10	1.6
2021-08-26	1.5
2021-09-07	2.7
2021-09-21	1.4
