# Supplementary material for: Seasonal switching of integrated leaf senescence controls in an evergreen perennial Arabidopsis
Source: Nat Commun. 2024 Jun 7;15:4719. doi: 10.1038/s41467-024-48814-z (PMC11161623; doi:10.1038/s41467-024-48814-z)
Supplement: Supplementary file 15 — Source Data [file 41467_2024_48814_MOESM15_ESM.zip › Source Data/Fig5.xlsx]

## Sheet: a and b
Arabidopsis halleri Gene ID	AGI code of a homologus gene in A. thaliana	Gene_alias	DEGs in the four manipulation experiments in this study
			GS self-shading	OW self-shading	GS sink-removal	OW sink-removal
g00016.t1	AT5G17520.1	RCP1,MEX1,MALTOSE EXCESS 1	-1	0	0	-1
g00022.t1	AT5G17470.1		1	0	0	0
g00023.t1	AT5G17460.1		-1	0	0	0
g00025.t1	AT5G17450.1	HIPP21	1	0	0	0
g00035.t1	AT5G17350.1		1	1	0	0
g00038.t1	AT5G17330.1	GAD,AtGAD1,GAD1,GLUTAMATE DECARBOXYLASE 1	-1	0	0	0
g00040.t1	AT5G17300.1	RVE1	-1	0	0	0
g00048.t1	AT5G17230.3	PSY	-1	0	0	0
g00049.t1	AT5G17220.1	GSTF12,ATGSTF12,ARABIDOPSIS THALIANA GLUTATHIONE S-TRANSFERASE PHI 12,GST26,GLUTATHIONE S-TRANSFERASE 26,TT19,TRANSPARENT TESTA 19	-1	0	0	0
g00054.t1	AT5G17170.1	ENH1	-1	0	0	-1
g00057.t1	AT5G17160.1		0	0	0	-1
g00065.t1	AT5G17050.1	UGT78D2	-1	0	0	0
g00068.t1	AT5G17030.1	UGT78D3	-1	0	0	-1
g00079.t1	AT5G16910.1	CSLD2,ATCSLD2	1	0	0	0
g00096.t1	AT5G16730.1		0	0	0	-1
g00097.t1	AT5G16720.1	MyoB3,myosin binding protein 3	0	0	0	-1
g00106.t1	AT1G73290.1	scpl5	-1	0	0	-1
g00107.t1	AT5G16630.1	RAD4	-1	0	0	0
g00110.t1	AT5G16600.1	MYB43,AtMYB43,myb domain protein 43	-1	0	0	-1
g00113.t2	AT4G22100.1	BGLU3	-1	0	0	0
g00119.t1	AT5G16550.1		1	0	1	0
g00122.t1	AT5G16530.1	PIN5	-1	0	0	0
g00135.t1	AT5G16400.1	TRXF2,ATF2	-1	0	0	-1
g00136.t1	AT5G16390.1	CAC1,BCCP-1,BIOTIN CARBOXYL-CARRIER PROTEIN 1,BCCP1,BIOTIN CARBOXYL-CARRIER PROTEIN 1,BCCP,BIOTIN CARBOXYL CARRIER PROTEIN,CAC1A	-1	0	0	-1
g00141.t1	AT5G16360.1		1	0	-1	1
g00142.t1	AT5G16350.1		0	0	0	-1
g00152.t1	AT5G16250.1		-1	-1	0	-1
g00159.t1	AT5G16200.1		1	0	0	0
g00168.t1	AT5G16030.3		0	0	0	-1
g00183.t1	AT5G15870.1		1	0	0	0
g00194.t1	AT5G15780.1		0	0	0	-1
g00209.t1	AT5G15640.1		1	0	0	1
g00219.t1	AT5G15520.1		-1	0	0	0
g00233.t1	AT5G15380.1	DRM1	-1	0	0	0
g00234.t1	AT5G15350.1	ENODL17,AtENODL17	0	0	0	-1
g00237.t2	AT5G15310.1	MYB16,ATMIXTA,ATMYB16,myb domain protein 16	0	0	0	-1
g00239.t1	AT5G15290.1	CASP5	0	0	0	1
g00250.t1	AT5G15230.1	GASA4	0	0	0	-1
g00287.t1	AT5G14910.1		-1	0	0	0
g00298.t1	AT4G36040.1	J11,DJC23,DNA J protein C23	0	1	0	1
g00334.t1	AT4G35770.1	SEN1,ATSEN1,ARABIDOPSIS THALIANA SENESCENCE 1,DIN1,DARK INDUCIBLE 1	1	0	0	0
g00357.t1	AT4G35560.2	DAW1	0	0	1	0
g00366.t1	AT4G35500.2		1	0	0	0
g00367.t1	AT4G35490.1	MRPL11	-1	0	0	0
g00377.t1	AT4G35380.1		1	0	0	0
g00382.t1	AT4G35320.1		-1	0	0	-1
g00399.t1	AT4G35250.1	HCF244	-1	0	0	0
g00406.t1	AT4G35200.1		1	0	0	0
g00409.t1	AT4G35180.1	LHT7	0	0	0	1
g00419.t1	AT4G35090.1	CAT2	-1	0	0	0
g00422.t1	AT4G35060.1	HIPP25	1	0	0	0
g00430.t1	AT4G34980.1	SLP2	1	0	0	-1
g00433.t1	AT4G34950.1		-1	0	0	0
g00474.t1	AT4G34550.1		-1	0	0	0
g00491.t1	AT4G34410.1	RRTF1,ERF109,ethylene response factor 109	1	1	0	0
g00494.t1	AT4G34390.1	XLG2	0	0	0	1
g00502.t1	AT4G34310.1		1	0	0	1
g00503.t1	AT4G33930.1		0	0	0	1
g00526.t1	AT4G34150.1		1	0	0	0
g00529.t1	AT4G34135.1	UGT73B2	0	0	0	1
g00531.t1	AT4G34120.1	LEJ1,CBSX2,CBS domain containing protein 2,CDCP1,CYSTATHIONE [BETA]-SYNTHASE DOMAIN-CONTAINING PROTEIN 1	-1	0	0	0
g00535.t2	AT4G34090.3		-1	0	0	-1
g00544.t1	AT4G33980.2		1	0	0	0
g00552.t2	AT4G33920.1	APD5,Arabidopsis Pp2c clade D 5	1	0	0	0
g00557.t1	AT4G33885.1		-1	0	0	0
g00560.t1	AT4G33865.1		-1	0	0	0
g00564.t1	AT4G33790.1	CER4,FAR3,FATTY ACID REDUCTASE 3,G7	0	0	0	-1
g00580.t1	AT4G33660.1		-1	0	0	0
g00592.t1	AT4G33550.1		-1	0	0	0
g00593.t1	AT4G33540.1		1	0	0	0
g00603.t1	AT4G33470.1	HDA14,ATHDA14	-1	0	0	0
g00604.t1	AT4G33467.1		1	0	0	1
g00611.t1	AT4G33400.1		0	-1	0	0
g00623.t1	AT4G32760.2		0	0	0	1
g00632.t1	AT4G33220.1	PME44,ATPME44,A. THALIANA PECTIN METHYLESTERASE 44	-1	0	0	-1
g00638.t1	AT4G33150.1	LKR,LKR/SDH,LYSINE-KETOGLUTARATE REDUCTASE/SACCHAROPINE DEHYDROGENASE,SDH,SACCHAROPINE DEHYDROGENASE	1	0	0	1
g00643.t1	AT4G33110.1		-1	0	0	0
g00650.t1	AT4G33050.5	EDA39,AtIQM1,IQM1,IQ-motif protein 1	1	0	0	1
g00652.t1	AT4G33040.1		1	0	0	1
g00655.t1	AT4G33030.1	SQD1	-1	0	0	0
g00657.t1	AT4G33010.1	GLDP1,AtGLDP1,glycine decarboxylase P-protein 1	-1	0	0	0
g00664.t1	AT4G32940.1	GAMMA-VPE,GAMMAVPE	1	0	0	1
g00679.t1	AT4G32870.1		-1	0	0	0
g00690.t1	AT4G32770.1	VTE1,ATSDX1,SUCROSE EXPORT DEFECTIVE 1	-1	0	0	0
g00736.t1	AT4G32340.1		0	0	0	-1
g00737.t2	AT4G32330.1		0	0	0	-1
g00749.t1	AT4G32250.1		1	0	0	0
g00764.t1	AT3G06755.1		1	0	0	1
g00776.t1	AT4G31985.1		-1	0	0	0
g00793.t1	AT4G31870.1	GPX7,ATGPX7,GLUTATHIONE PEROXIDASE 7	-1	0	0	0
g00870.t1	AT4G31240.1	AtNRX2,NRX2,nucleoredoxin 2	0	0	0	1
g00899.t1	AT4G30950.1	FAD6,FADC,FATTY ACID DESATURASE C,SFD4,STEAROYL DESATURASE DEFICIENCY 4	-1	0	0	0
g00904.t1	AT4G30920.1	LAP2,AtLAP2	0	0	0	1
g00914.t1	AT4G30845.1		-1	0	0	-1
g00921.t1	AT4G30800.1		-1	0	0	0
g00935.t1	AT1G74010.1		0	0	0	-1
g00945.t1	AT1G74070.1		-1	0	0	-1
g00948.t1	AT1G74090.1	SOT18,ATSOT18,DESULFO-GLUCOSINOLATE SULFOTRANSFERASE 18,ATST5B,ARABIDOPSIS SULFOTRANSFERASE 5B	-1	0	0	-1
g00956.t1	AT1G74160.1	TRM4	-1	0	0	0
g00963.t1	AT1G74210.1	GDPD5,AtGDPD5	-1	0	0	1
g00976.t1	AT1G74360.1		0	0	0	1
g00983.t1	AT1G74430.1	MYB95,ATMYB95,ARABIDOPSIS THALIANA MYB DOMAIN PROTEIN 95,ATMYBCP66,ARABIDOPSIS THALIANA MYB DOMAIN CONTAINING PROTEIN 66	0	0	0	-1
g00984.t1	AT1G74450.1		1	1	0	0
g00988.t1	AT1G74470.1		-1	0	0	-1
g00996.t1	AT1G74560.3	NRP1	-1	0	0	0
g00999.t1	AT1G74590.1	GSTU10,ATGSTU10,GLUTATHIONE S-TRANSFERASE TAU 10	1	0	0	1
g01005.t1	AT1G74670.1	GASA6	0	1	0	-1
g01007.t1	AT1G74690.1	IQD31	0	0	0	-1
g01011.t1	AT1G74730.1		-1	0	0	-1
g01031.t1	AT1G74930.1	ORA47	1	1	1	0
g01035.t1	AT1G06333.1		0	0	1	1
g01036.t1	AT1G74970.1	RPS9,TWN3	-1	0	0	-1
g01038.t1	AT1G75000.1		0	-1	0	1
g01042.t1	AT1G75040.1	PR5,PR-5	-1	0	0	0
g01047.t1	AT1G75090.1		1	0	0	0
g01057.t1	AT1G75190.1		-1	0	0	0
g01062.t1	AT1G75240.1	HB33,AtHB33,homeobox protein 33,ZHD5,zinc-finger homeodomain 5	0	0	0	-1
g01066.t1	AT1G75270.1	DHAR2	-1	0	0	0
g01067.t2	AT1G75280.1		-1	0	1	0
g01075.t1	AT1G75350.1	emb2184	0	0	0	-1
g01078.t1	AT1G75380.1	BBD1,ATBBD1,bifunctional nuclease in basal defense response 1	0	0	0	1
g01089.t1	AT1G75460.1		-1	0	0	-1
g01091.t1	AT1G75500.1	WAT1,UMAMIT5,Usually multiple acids move in and out Transporters 5	-1	0	0	-1
g01098.t1	AT1G75540.1	BBX21,AtBBX21,B BOX 21,LHUS,long hypocotyl under shade,STH2,salt tolerance homolog2	1	0	0	0
g01111.t1	AT1G75680.1	GH9B7,AtGH9B7,glycosyl hydrolase 9B7	-1	0	0	-1
g01113.t1	AT1G75690.1	LQY1	-1	0	0	-1
g01114.t1	AT1G75700.3	HVA22G	1	0	0	0
g01115.t1	AT1G75710.1		-1	0	0	0
g01120.t1	AT1G75750.1	GASA1	-1	0	0	-1
g01126.t1	AT1G75800.1		-1	0	0	-1
g01130.t1	AT4G17730.2	SYP23,ATSYP23	0	0	0	1
g01132.t1	AT1G75830.1	LCR67,PDF1.1,PLANT DEFENSIN 1.1	0	0	0	1
g01139.t1	AT1G75900.1		-1	0	0	-1
g01148.t1	AT1G75960.1		0	0	0	-1
g01154.t1	AT1G76040.2	CPK29	0	0	0	1
g01160.t1	AT1G76090.1	SMT3	0	0	0	1
g01161.t1	AT1G76100.2	PETE1	-1	0	0	-1
g01164.t1	AT1G76130.1	AMY2,ATAMY2,ARABIDOPSIS THALIANA ALPHA-AMYLASE-LIKE 2	1	0	0	0
g01168.t1	AT1G76160.1	sks5	0	0	0	-1
g01169.t1	AT2G44270.1	ROL5	-1	0	0	0
g01182.t2			-1	0	0	1
g01194.t1	AT1G76420.1	CUC3,ANAC031,Arabidopsis NAC domain containing protein 31,NAC368	-1	0	0	0
g01195.t1	AT1G76430.1	PHT1%3B9	1	0	0	0
g01206.t1	AT1G76520.1	PILS3,PIN-LIKES 3	1	0	0	1
g01207.t1	AT1G76540.1	CDKB2%3B1	0	-1	0	0
g01211.t1	AT1G76590.1		1	0	0	0
g01212.t1	AT1G76600.1		1	0	0	1
g01217.t1	AT1G76650.1	CML38	1	1	0	0
g01221.t1	AT1G76690.1	OPR2,ATOPR2,ARABIDOPSIS 12-OXOPHYTODIENOATE REDUCTASE 2	1	0	0	1
g01228.t1	AT1G76730.1	COG0212	-1	0	0	0
g01242.t1	AT1G76880.1		-1	0	0	-1
g01244.t1	AT1G76900.1	TLP1,AtTLP1,tubby like protein 1	1	0	0	0
g01250.t1	AT1G76955.1		-1	0	0	0
g01264.t1	AT1G77090.1		-1	0	0	-1
g01269.t1	AT1G77122.1		-1	0	0	0
g01270.t1	AT1G77145.1		1	0	0	0
g01301.t1	AT1G77450.1	NAC032,anac032,NAC domain containing protein 32	-1	0	0	0
g01307.t1	AT1G77490.1	TAPX	0	0	0	-1
g01308.t1	AT1G77500.1		0	0	0	1
g01323.t1	AT1G77660.1		1	0	0	0
g01324.t1	AT1G77670.1		0	0	0	-1
g01329.t1	AT1G77710.1	CCP2,AtCCP2	-1	0	0	1
g01336.t1	AT1G77760.1	NIA1,GNR1,NR1,NITRATE REDUCTASE 1	-1	0	0	0
g01337.t1	AT1G77770.1		1	0	0	0
g01355.t1	AT1G77940.1		-1	0	0	0
g01357.t1	AT1G77990.1	AST56	-1	0	0	-1
g01360.t1	AT1G78020.1		0	0	0	-1
g01364.t1	AT1G78060.1		0	0	0	-1
g01371.t1	AT1G78110.1		0	0	0	-1
g01394.t1	AT1G78310.1	VQ9,VQ motif-containing protein 9	0	0	0	1
g01398.t1	AT1G78370.1	GSTU20,ATGSTU20,glutathione S-transferase TAU 20	-1	0	0	-1
g01400.t1	AT3G14420.1	GOX1	-1	0	0	0
g01403.t1	AT1G78410.1		1	0	0	1
g01417.t1	AT1G78570.1	RHM1,ATRHM1,ARABIDOPSIS THALIANA RHAMNOSE BIOSYNTHESIS 1,ROL1,REPRESSOR OF LRX1 1	-1	0	0	0
g01420.t1	AT1G78600.2	LZF1,BBX22,B-box domain protein 22,DBB3,DOUBLE B-BOX 3,STH3,SALT TOLERANCE HOMOLOG 3	0	0	0	1
g01423.t1	AT1G78630.1	emb1473	-1	0	0	-1
g01437.t1	AT1G78780.3		1	0	0	0
g01457.t1	AT1G78955.1	CAMS1	-1	0	0	0
g01462.t1	AT1G78995.1		-1	0	0	0
g01467.t1	AT1G79040.1	PSBR	-1	0	0	0
g01479.t1	AT1G79160.1		1	0	0	0
g01502.t1	AT2G22821.1		1	0	0	0
g01509.t1	AT1G79420.1		1	0	0	0
g01525.t1	AT1G63750.3		-1	0	0	0
g01541.t1	AT5G06705.1		0	0	1	0
g01545.t1	AT1G80920.1	J8	0	0	0	1
g01554.t1	AT1G80850.1		1	0	0	0
g01555.t1	AT1G80840.1	WRKY40,ATWRKY40	1	1	0	0
g01562.t1	AT2G32060.1		0	0	0	-1
g01568.t1	AT1G80760.1	NIP6%3B1,NIP6,NLM7	-1	0	0	0
g01570.t1	AT1G80740.1	CMT1,DMT4,DNA METHYLTRANSFERASE 4	-1	0	0	0
g01606.t1	AT1G80470.1		1	0	0	0
g01607.t1	AT1G15690.1	AVP1	1	0	0	1
g01611.t1	AT1G80440.1	KFB20,Kelch repeat F-box 20,KMD1,KISS ME DEADLY 1	1	0	0	0
g01622.t1	AT1G80310.1	MOT2	0	0	0	1
g01623.t1	AT1G80300.1	NTT1,ATNTT1	1	0	0	0
g01635.t1	AT1G80180.1		1	0	0	0
g01637.t1	AT1G80150.1		1	0	0	1
g01647.t1	AT1G80050.1	APT2,ATAPT2,PHT1.1	-1	0	0	-1
g01663.t1	AT1G79900.1	BAC2	1	0	0	0
g01668.t1	AT1G09927.1		-1	0	0	0
g01684.t1	AT1G02205.3	CER1,CER22,ECERIFERUM 22	0	0	0	-1
g01689.t1	AT1G02150.1		-1	0	0	0
g01704.t1	AT1G02010.4	SEC1A	0	0	1	0
g01750.t1	AT1G02145.3	ALG12,EBS4,EMS-MUTAGENIZED BRI1(BRASSINOSTEROID INSENSITIVE 1) SUPPRESSOR 4	1	0	0	0
g01756.t1	AT1G01620.1	PIP1C,PIP1%3B3,PLASMA MEMBRANE INTRINSIC PROTEIN 1%3B3,TMP-B	-1	0	0	-1
g01757.t1	AT1G01610.1	GPAT4,ATGPAT4,GLYCEROL-3-PHOSPHATE sn-2-ACYLTRANSFERASE 4	0	0	0	-1
g01759.t1	AT1G01600.1	CYP86A4	0	1	0	0
g01762.t1	AT1G01580.2	FRO2,ATFRO2,FERRIC REDUCTION OXIDASE 2,FRD1,FERRIC CHELATE REDUCTASE DEFECTIVE 1	0	0	0	-1
g01765.t1	AT1G01560.2	MPK11,ATMPK11,MAP kinase 11	-1	0	0	0
g01774.t1	AT1G01470.1	LEA14,AtLEA14,Arabidopsis thaliana Late Embryogenesis abundant 14,LEA1,LSR3,LIGHT STRESS-REGULATED 3	0	0	0	1
g01801.t1	AT1G01260.1	JAM2,Jasmonate Associated MYC2 LIKE 2	1	0	0	0
g01802.t1	AT1G01250.1		-1	0	0	-1
g01803.t1	AT1G01240.1		1	0	0	0
g01809.t1	AT1G01190.2	CYP78A8	-1	0	0	1
g01815.t1	AT1G01120.1	KCS1	0	0	0	-1
g01819.t1	AT1G01080.2		-1	0	0	0
g01842.t1	AT1G02310.2	MAN1	1	0	0	0
g01846.t1			-1	0	0	0
g01850.t1	AT1G02390.1	GPAT2,ATGPAT2,GLYCEROL-3-PHOSPHATE sn-2-ACYLTRANSFERASE 2	1	0	0	0
g01851.t1	AT1G02400.1	GA2OX6,ATGA2OX4,Arabidopsis thaliana gibberellin 2-oxidase 4,ATGA2OX6,ARABIDOPSIS THALIANA GIBBERELLIN 2-OXIDASE 6,DTA1,DOWNSTREAM TARGET OF AGL15 1	1	0	0	0
g01852.t1	AT1G02405.1		1	0	0	0
g01855.t1	AT1G02450.1	NIMIN1,NIMIN-1	-1	0	0	0
g01857.t1	AT1G02470.1		1	0	0	0
g01868.t1	AT1G02610.1		1	0	0	0
g01874.t1	AT1G02660.1		1	0	0	0
g01894.t1	AT1G02820.1	LEA3,AtLEA3	-1	0	0	-1
g01907.t1	AT1G02920.1	GSTF7,ATGST11,ARABIDOPSIS GLUTATHIONE S-TRANSFERASE 11,ATGSTF7,ATGSTF8,GST11,GLUTATHIONE S-TRANSFERASE 11	0	0	0	1
g01908.t1	AT1G02930.1	GSTF6,ATGST1,ARABIDOPSIS GLUTATHIONE S-TRANSFERASE 1,ATGSTF3,ARABIDOPSIS THALIANA GLUATIONE S-TRANSFERASE F3,ATGSTF6,GLUTATHIONE S-TRANSFERASE,ERD11,EARLY RESPONSIVE TO DEHYDRATION 11,GST1,GLUTATHIONE S-TRANSFERASE 1	-1	0	0	1
g01909.t1	AT1G02950.5	GSTF4,ATGSTF4,glutathione S-transferase F4,GST31,GLUTATHIONE S-TRANSFERASE 31	-1	0	0	0
g01917.t1	AT1G03495.1		-1	0	0	0
g01932.t1	AT1G03070.1	AtLFG4,LFG4,LIFEGUARD 4	0	0	0	1
g01939.t1	AT1G03130.1	PSAD-2	-1	0	0	-1
g01945.t1	AT1G03210.2		-1	0	0	0
g01958.t1	AT1G03310.1	DBE1,ATISA2,ARABIDOPSIS THALIANA ISOAMYLASE 2,AtBE2,BE2,BRANCHING ENZYME 2,ISA2	-1	0	0	-1
g01972.t1	AT1G03440.1		-1	0	0	0
g01987.t1	AT1G03600.1	PSB27	-1	0	0	-1
g01990.t1	AT1G03630.1	POR C,PORC	-1	0	0	-1
g01994.t1	AT1G03680.1	THM1,ATHM1,thioredoxin M-type 1,ATM1,ARABIDOPSIS THIOREDOXIN M-TYPE 1,TRX-M1,THIOREDOXIN M-TYPE 1	-1	0	0	0
g02011.t1	AT1G03820.1		0	0	0	-1
g02013.t1	AT1G03850.1	GRXS13,ATGRXS13,glutaredoxin 13	1	0	0	0
g02014.t1	AT1G03860.1	PHB2,ATPHB2,prohibitin 2	-1	0	0	0
g02015.t1	AT1G03870.1	FLA9	-1	0	0	-1
g02023.t1	AT1G03930.1	ADK1,CKL9ALPHA,CASEIN KINASE I-LIKE 9 ALPHA,CKL9BETA,CASEIN KINASE I-LIKE 9 BETA	-1	0	0	0
g02034.t1	AT1G04040.1		0	0	0	-1
g02051.t1	AT1G04210.1		0	0	0	1
g02054.t1	AT1G04240.2	SHY2,IAA3,indole-3-acetic acid inducible 3	0	0	0	-1
g02055.t1	AT1G04250.1	AXR3,AtIAA17,IAA17,indole-3-acetic acid inducible 17	-1	0	0	-1
g02061.t1	AT1G04310.1	ERS2	1	0	0	1
g02064.t1	AT1G04350.1		-1	0	0	0
g02071.t1	AT1G04420.1		-1	0	0	-1
g02073.t1	AT1G04430.1		0	0	0	-1
g02079.t1	AT1G04480.1		-1	0	0	-1
g02101.t1	AT1G04680.1		0	0	0	-1
g02133.t1	AT1G04980.1	PDIL2-2,ATPDI10,ARABIDOPSIS THALIANA PROTEIN DISULFIDE ISOMERASE 10,ATPDIL2-2,PDI-like 2-2,PDI10,PROTEIN DISULFIDE ISOMERASE	-1	0	0	0
g02137.t1	AT1G05000.2	PFA-DSP1,AtPFA-DSP1	1	0	0	1
g02144.t1	AT1G05100.1	MAPKKK18	1	0	0	1
g02147.t1	AT4G01985.1		-1	0	-1	-1
g02167.t1	AT1G05340.1		1	0	0	1
g02186.t1	AT1G05460.1	SDE3	-1	0	0	0
g02198.t1	AT1G05562.1		0	0	0	1
g02199.t1	AT1G05570.1	CALS1,ATGSL06,ATGSL6,GSL06,GSL6,GLUCAN SYNTHASE-LIKE 6	1	0	0	0
g02211.t1	AT1G05680.1	UGT74E2	-1	0	0	0
g02231.t1	AT1G05840.1		0	0	0	1
g02232.t1	AT1G05850.1	POM1,ATCTL1,CTL1,CHITINASE-LIKE PROTEIN 1,ELP1,ECTOPIC DEPOSITION OF LIGNIN IN PITH 1,ELP,ECTOPIC DEPOSITION OF LIGNIN IN PITH,ERH2,ECTOPIC ROOT HAIR 2,HOT2,SENSITIVE TO HOT TEMPERATURES 2	-1	0	0	-1
g02234.t1	AT1G05870.10		0	0	0	-1
g02245.t1	AT1G06002.1		-1	-1	0	-1
g02246.t1	AT1G06010.1		0	0	0	-1
g02252.t1	AT1G06080.1	ADS1,AtADS1	0	1	0	0
g02260.t1	AT1G06160.1	ORA59	1	0	0	0
g02262.t1	AT1G06180.1	MYB13,ATMYB13,myb domain protein 13,ATMYBLFGN	0	0	0	-1
g02297.t1	AT1G06520.1	GPAT1,ATGPAT1,GLYCEROL-3-PHOSPHATE sn-2-ACYLTRANSFERASE 1,sn-2-GPAT1,GLYCEROL-3-PHOSPHATE sn-2-ACYLTRANSFERASE 1	1	0	0	0
g02301.t1	AT1G06550.1		-1	0	0	0
g02310.t1	AT1G06680.1	PSBP-1,OE23,OXYGEN EVOLVING COMPLEX SUBUNIT 23 KDA,OEE2,OXYGEN-EVOLVING ENHANCER PROTEIN 2,PSII-P,PHOTOSYSTEM II SUBUNIT P	-1	0	0	-1
g02324.t1	AT1G06830.1		-1	0	0	0
g02326.t1	AT1G06850.1	bZIP52,AtbZIP52,basic leucine-zipper 52	0	0	0	-1
g02333.t1	AT1G05400.1		0	0	-1	0
g02340.t1	AT1G05575.1		1	0	0	0
g02354.t1	AT1G07000.1	EXO70B2,ATEXO70B2,exocyst subunit exo70 family protein B2	-1	0	0	0
g02355.t1	AT1G07010.3	SLP1,AtSLP1	-1	0	0	0
g02359.t1	AT1G07040.1		1	0	0	1
g02364.t1	AT1G07090.1	LSH6	1	0	0	0
g02368.t1	AT1G07135.1		1	0	0	0
g02374.t1	AT1G07180.1	NDA1,ATNDI1,ARABIDOPSIS THALIANA INTERNAL NON-PHOSPHORYLATING NAD ( P ) H DEHYDROGENASE	0	0	0	-1
g02379.t1	AT1G07240.1	UGT71C5	0	0	0	1
g02387.t1	AT1G07300.3		-1	0	0	0
g02389.t1	AT1G07320.1	RPL4,EMB2784,EMBRYO DEFECTIVE 2784,PRPL4,plastid ribosomal protein L4	-1	0	0	-1
g02401.t1	AT1G07430.1	HAI2,AIP1,AKT1 interacting protein phosphatase 1,AtAIP1,HON,HONSU (Korean for abnormal drowsiness)	1	0	0	1
g02402.t1	AT1G07440.1		-1	0	0	-1
g02403.t1	AT1G07450.1		0	0	0	-1
g02421.t1	AT1G07590.1		0	0	0	1
g02422.t1	AT1G07610.1	MT1C	-1	0	0	0
g02433.t1	AT1G07720.2	KCS3	0	0	0	-1
g02434.t1	AT1G07728.1		1	0	0	0
g02443.t1	AT1G07770.1	RPS15A	0	0	0	-1
g02446.t1	AT1G07810.1	ECA1,ACA3,ATECA1,ARABIDOPSIS THALIANA ER-TYPE CA2+-ATPASE 1	0	0	0	1
g02470.t1	AT3G01205.1		1	0	0	0
g02471.t1	AT5G16650.2		-1	0	0	0
g02474.t1	AT3G02885.1	GASA5	-1	0	0	-1
g02477.t1	AT3G02870.1	VTC4	-1	0	0	0
g02480.t1	AT3G02840.1		1	1	0	1
g02483.t1	AT3G02830.1	ZFN1,PNT1,PENTA 1	-1	0	0	0
g02487.t1	AT3G02790.1	MBS1,METHYLENE BLUE SENSITIVITY 1	-1	0	0	0
g02492.t1	AT3G02740.1		-1	0	0	0
g02501.t1	AT3G02660.1	EMB2768,FAC31,EMBRYONIC FACTOR 31	-1	0	0	0
g02504.t1	AT3G02640.1		0	0	0	-1
g02520.t1	AT3G02480.1		1	0	0	0
g02534.t1	AT3G02380.1	COL2,ATCOL2,CONSTANS-LIKE 2,BBX3,B-box domain protein 3	1	0	0	0
g02563.t1	AT3G02140.1	TMAC2,AFP4,ABI FIVE BINDING PROTEIN 4	1	0	0	0
g02581.t1	AT3G01060.1		-1	0	0	0
g02588.t1			1	0	0	0
g02604.t1	AT3G01290.1	HIR2,AtHIR2	-1	1	0	1
g02623.t1	AT3G01440.1	PnsL3,PQL1,PsbQ-like 1,PQL2,PsbQ-like 2	-1	0	0	0
g02629.t1	AT3G01480.1	CYP38,ATCYP38,ARABIDOPSIS CYCLOPHILIN 38	-1	0	0	-1
g02632.t1	AT3G01500.2	CA1,ATBCA1,BETA CARBONIC ANHYDRASE 1,ATSABP3,ARABIDOPSIS THALIANA SALICYLIC ACID-BINDING PROTEIN 3,SABP3,SALICYLIC ACID-BINDING PROTEIN 3	-1	0	0	-1
g02638.t1	AT3G01550.1	PPT2,ATPPT2,PHOSPHOENOLPYRUVATE (PEP)/PHOSPHATE TRANSLOCATOR 2	-1	0	0	-1
g02648.t1	AT3G01660.1		-1	0	0	-1
g02649.t1	AT3G01670.2	SEOa,AtSEOR2,Arabidopsis thaliana sieve element occlusion-related 2,SEOR2,sieve element occlusion-related 2	0	0	0	-1
g02661.t1	AT3G01810.1		-1	0	0	0
g02663.t1	AT3G01840.1	LYK2	1	1	0	0
g02673.t1	AT5G35100.1		1	0	0	0
g02675.t1	AT3G01980.3		0	0	0	-1
g02679.t1	AT3G02020.1	AK3	-1	0	0	0
g02682.t1	AT3G02030.2		0	0	0	1
g02683.t1	AT3G02040.1	SRG3,AtGDPD1,GDPD1,Glycerophosphodiester phosphodiesterase 1	0	-1	0	1
g02715.t1	AT4G38430.1	ROPGEF1,ATROPGEF1	-1	0	0	-1
g02717.t1	AT4G38460.1	GGR,AtSSU,SSU,small subunit of Heterodimeric geranyl(geranyl)diphosphate synthase	-1	0	0	-1
g02727.t1	AT4G38540.1		0	0	0	1
g02731.t1	AT4G38580.1	FP6,ATFP6,farnesylated protein 6,HIPP26,HEAVY METAL ASSOCIATED ISOPRENYLATED PLANT PROTEIN 26	1	0	0	0
g02748.t1	AT4G38770.1	PRP4,ATPRP4,ARABIDOPSIS THALIANA PROLINE-RICH PROTEIN 4	-1	0	1	-1
g02754.t1	AT3G06095.1		1	0	0	0
g02757.t1	AT4G38840.1	SAUR14,SMALL AUXIN UPREGULATED RNA 14	-1	0	0	-1
g02758.t1	AT4G38860.1	SAUR16,SMALL AUXIN UPREGULATED RNA 16	-1	0	0	0
g02769.t1	AT4G38970.1	FBA2,AtFBA2	-1	0	0	0
g02779.t1	AT4G39040.1	CFM4,CRM family member subfamily 4	-1	0	0	-1
g02805.t1	AT4G39250.1	RL1,ATRL1,RAD-like 1,RSM2,RADIALIS-LIKE SANT/MYB 2	-1	0	-1	-1
g02812.t1	AT4G39330.1	CAD9,ATCAD9	-1	0	0	-1
g02814.t1	AT4G39350.1	CESA2,ATCESA2,ATH-A	-1	0	0	-1
g02825.t1	AT4G39510.1	CYP96A12	-1	0	0	-1
g02836.t1	AT5G51465.1		1	0	0	0
g02840.t1	AT4G39640.1	GGT1	1	0	0	0
g02842.t1	AT4G39660.1	AGT2	1	0	0	0
g02848.t1	AT4G39670.1		1	0	0	1
g02853.t1	AT4G39710.1	PnsL4,FKBP16-2,FK506-binding protein 16-2	-1	0	0	-1
g02855.t1	AT4G39730.1	PLAT1	0	0	0	-1
g02862.t1	AT4G39780.1		0	0	0	1
g02868.t1	AT4G39800.1	MIPS1,ATIPS1,INOSITOL 3-PHOSPHATE SYNTHASE 1,ATMIPS1,MYO-INOSITOL-1-PHOSPHATE SYNTHASE 1,MI-1-P SYNTHASE	-1	0	0	-1
g02873.t1	AT5G56750.1	NDL1	1	0	0	0
g02874.t1	AT4G39830.1		-1	0	0	0
g02880.t1	AT4G39890.1	RABH1c,AtRABH1c,RAB GTPase homolog H1C	0	0	0	1
g02886.t1	AT4G39950.2	CYP79B2	1	0	0	0
g02891.t1	AT4G39970.1		-1	0	0	-1
g02896.t1	AT4G40010.1	SNRK2.7,SRK2F	-1	0	0	0
g02918.t1	AT4G37930.1	SHM1,SHMT1,SERINE HYDROXYMETHYLTRANSFERASE 1,STM,SERINE TRANSHYDROXYMETHYLTRANSFERASE	-1	0	0	0
g02919.t1	AT4G37925.1	NdhM,NDH-M,subunit NDH-M of NAD(P)H:plastoquinone dehydrogenase complex	-1	0	0	0
g02921.t1	AT4G37910.1	mtHsc70-1	-1	0	0	0
g02933.t1	AT4G37800.1	XTH7	-1	0	0	-1
g02937.t1	AT4G37760.1	SQE3	-1	0	0	-1
g02953.t1	AT4G37650.1	SHR,SGR7,SHOOT GRAVITROPISM 7	0	0	0	-1
g02956.t1	AT4G37610.1	BT5	1	0	0	0
g02961.t1	AT4G37580.1	HLS1,COP3,CONSTITUTIVE PHOTOMORPHOGENIC 3,UNS2,UNUSUAL SUGAR RESPONSE 2	1	0	0	0
g02962.t1	AT4G37560.1		0	1	0	0
g02963.t1	AT4G37550.5		-1	0	0	-1
g02964.t1	AT4G37540.1	LBD39	-1	0	0	-1
g02965.t1	AT4G37520.1		-1	0	0	0
g02971.t1	AT4G37450.2	AGP18,ATAGP18	-1	0	0	-1
g02978.t1	AT4G37400.1	CYP81F3	0	0	0	-1
g02979.t1	AT4G37390.1	BRU6	0	0	0	1
g02981.t1	AT4G37430.1	CYP91A2,CYP81F1,CYTOCHROME P450 MONOOXYGENASE 81F1	-1	0	0	-1
g02983.t1	AT4G37380.1		0	0	0	1
g02986.t1	AT4G37300.1	MEE59	-1	0	0	-1
g03003.t1	AT4G36950.1	MAPKKK21	0	0	-1	0
g03009.t1	AT4G37000.1	ACD2,ATRCCR,ARABIDOPSIS THALIANA RED CHLOROPHYLL CATABOLITE REDUCTASE	-1	0	0	0
g03010.t1	AT4G37010.2	CEN2	1	0	0	0
g03012.t1	AT4G37030.1		0	0	0	1
g03014.t1	AT4G37040.1	MAP1D	-1	0	0	0
g03018.t1	AT4G37080.2		0	0	0	-1
g03021.t2	AT4G37110.1		-1	0	0	-1
g03037.t1	AT4G36850.1		0	0	0	1
g03041.t1	AT4G36820.1		1	0	0	1
g03055.t1	AT4G36670.1	PMT6,AtPLT6,AtPMT6,PLT6,polyol transporter 6	1	0	0	0
g03056.t1	AT4G36660.1		0	0	0	-1
g03069.t1	AT4G36540.1	BEE2	0	0	0	-1
g03070.t1	AT4G36530.2		-1	0	0	-1
g03092.t1	AT4G36250.1	ALDH3F1	-1	0	0	-1
g03105.t1	AT4G36130.1		-1	0	0	-1
g03127.t1	AT2G32480.1	ARASP	-1	0	0	0
g03128.t1	AT2G32487.2		-1	0	0	0
g03130.t1	AT2G32500.2		-1	0	0	-1
g03131.t1	AT2G32510.1	MAPKKK17	1	0	0	1
g03134.t1	AT2G32540.1	CSLB04,ATCSLB04,cellulose synthase-like B4,ATCSLB4,CELLULOSE SYNTHASE LIKE B4	-1	0	0	0
g03137.t1	AT2G32560.1		-1	0	0	0
g03148.t1	AT2G32640.1		-1	0	0	0
g03155.t1	AT2G33020.1	RLP24,AtRLP24,receptor like protein 24	-1	0	0	0
g03159.t1	AT2G32690.1	GRP23,ATGRP23,GLYCINE-RICH PROTEIN 23	-1	0	0	-1
g03162.t1	AT2G32720.1	CB5-B,ATCB5-B,ARABIDOPSIS CYTOCHROME B5 ISOFORM B,B5 #4,CYTB5-D	-1	0	0	0
g03173.t1	AT2G32830.1	PHT1%3B5,PHT5,PHOSPHATE TRANSPORTER 5	1	0	0	1
g03190.t1	AT2G32990.1	GH9B8,AtGH9B8,glycosyl hydrolase 9B8	0	0	0	-1
g03196.t1	AT2G32680.1	RLP23,AtRLP23,receptor like protein 23	-1	0	0	0
g03199.t1	AT2G33060.1	RLP27,AtRLP27,receptor like protein 27	-1	0	0	0
g03202.t1	AT2G32680.1	RLP23,AtRLP23,receptor like protein 23	-1	0	0	0
g03210.t1	AT4G40065.1		1	1	0	0
g03211.t1	AT2G33180.1		-1	0	0	-1
g03221.t1	AT2G33255.1		-1	0	0	0
g03227.t1	AT2G33060.1	RLP27,AtRLP27,receptor like protein 27	0	0	0	1
g03230.t2	AT2G33310.2	IAA13	1	0	0	0
g03232.t1	AT2G33330.1	PDLP3	0	0	0	-1
g03240.t1	AT2G33400.1		0	-1	0	0
g03242.t1	AT2G33450.1	PRPL28	-1	0	0	-1
g03245.t2	AT2G33480.1	NAC041,ANAC041,NAC domain containing protein 41	1	0	0	1
g03247.t1	AT2G33490.1		0	0	0	1
g03251.t1	AT2G33530.1	scpl46	0	0	0	-1
g03256.t1	AT2G33570.1	GALS1	0	0	0	-1
g03257.t1	AT2G33580.1	LYK5,AtLYK5	-1	0	0	0
g03272.t1	AT3G48115.2		1	0	0	0
g03276.t1	AT3G43291.1		1	0	0	0
g03284.t1	AT2G33800.1	EMB3113	-1	0	0	-1
g03287.t1	AT2G33830.2	AtDRM2,DRM2,dormancy associated gene 2	1	0	0	0
g03293.t1	AT2G33855.1		0	0	0	-1
g03294.t1	AT2G33860.1	ETT,ARF3,AUXIN RESPONSE TRANSCRIPTION FACTOR 3	0	0	0	-1
g03298.t1	AT5G03490.1		-1	0	0	-1
g03339.t1	AT2G08665.1		-1	0	0	-1
g03340.t1	AT2G34430.1	LHB1B1,LHCB1.4,LIGHT-HARVESTING CHLOROPHYLL-PROTEIN COMPLEX II SUBUNIT B1	-1	0	0	-1
g03344.t1	AT2G34470.2	UREG,PSKF109	0	0	0	-1
g03361.t1	AT2G34640.1	PTAC12,HMR,HEMERA,TAC12	-1	0	0	0
g03368.t1	AT2G34680.2	AIR9	-1	0	0	0
g03372.t1	AT2G34810.1		-1	0	0	0
g03378.t1	AT2G34860.1	EDA3,PSA2	-1	0	0	-1
g03388.t1	AT2G34960.1	CAT5	0	1	0	0
g03404.t1	AT2G35130.2		-1	0	0	0
g03419.t1	AT2G35260.1		-1	0	0	-1
g03421.t1	AT2G35290.1	SAUR79,SMALL AUXIN UPREGULATED RNA 79	1	0	0	0
g03432.t1	AT2G35370.1	GDCH	-1	0	0	-1
g03440.t1	AT2G35450.1		-1	0	0	0
g03464.t1	AT2G35658.2		1	0	0	0
g03469.t1	AT2G35710.1	PGSIP7	1	0	0	0
g03476.t1	AT2G35760.1	CASPL2B2,CASP-like protein 2B2	-1	0	0	-1
g03487.t1	AT2G35860.1	FLA16	-1	0	0	-1
g03495.t1	AT2G35930.1	PUB23,AtPUB23	1	1	0	1
g03498.t1	AT2G35960.1	NHL12	-1	0	0	-1
g03499.t1	AT2G35980.1	YLS9,ATNHL10,ARABIDOPSIS NDR1/HIN1-LIKE 10,NHL10,NDR1/HIN1-LIKE	0	0	0	1
g03501.t1	AT2G36000.1	EMB3114	-1	0	0	-1
g03504.t1	AT2G36026.1		1	0	0	0
g03508.t1	AT2G36080.1	ABS2,NGAL1,NGATHA-Like 1	1	0	0	0
g03512.t1	AT2G36120.1	DOT1	-1	0	0	0
g03514.t2	AT2G36145.1		-1	0	0	-1
g03515.t1	AT2G36160.1		0	0	0	-1
g03522.t1	AT2G36220.1		1	0	0	0
g03545.t1	AT2G36400.1	GRF3,AtGRF3,growth-regulating factor 3	1	0	0	0
g03558.t1	AT2G36550.1		1	0	0	0
g03560.t1	AT2G36570.1	PXC1,PXY/TDR-correlated 1	0	0	0	-1
g03565.t1	AT2G36620.1	RPL24A	-1	0	0	-1
g03566.t1	AT2G36630.1		1	0	0	0
g03580.t1	AT2G36724.1		0	0	0	1
g03584.t1	AT2G36780.1		-1	0	0	1
g03585.t1	AT2G36800.1	DOGT1,UGT73C5,UDP-GLUCOSYL TRANSFERASE 73C5	0	0	0	1
g03588.t1	AT2G36830.1	GAMMA-TIP,GAMMA-TIP1,GAMMA TONOPLAST INTRINSIC PROTEIN 1,TIP1%3B1,TONOPLAST INTRINSIC PROTEIN 1%3B1	0	-1	0	0
g03589.t1	AT2G36835.1		0	0	0	-1
g03594.t1	AT2G36880.1	MAT3	-1	0	0	-1
g03595.t1	AT2G36885.1		-1	0	0	-1
g03596.t1	AT2G36890.2	RAX2,ATMYB38,MYB DOMAIN PROTEIN 38,BIT1,BLUE INSENSITIVE TRAIT 1,MYB38,MYB DOMAIN PROTEIN 38	1	0	0	0
g03605.t1	AT2G36950.1		1	0	0	1
g03608.t1	AT2G36980.1		-1	0	0	0
g03609.t1	AT2G36990.1	SIGF,ATSIG6,SIGMA FACTOR 6,SIG6,SIGMA FACTOR 6,SOLDAT8	-1	0	0	-1
g03615.t1	AT5G22760.1		-1	0	0	0
g03616.t1	AT2G36250.1	FTSZ2-1	0	0	-1	1
g03619.t1	AT2G19890.1		0	0	0	1
g03627.t1	AT2G37040.1	PAL1,ATPAL1	-1	0	0	0
g03628.t1	AT2G37050.3		0	0	0	-1
g03632.t1	AT2G37080.1	RIP2	-1	0	0	0
g03639.t1	AT2G37170.2	PIP2B,PIP2%3B2,PLASMA MEMBRANE INTRINSIC PROTEIN 2%3B2	-1	0	0	0
g03641.t1	AT2G37190.1		0	0	0	-1
g03645.t1	AT2G37220.1		0	0	0	-1
g03649.t1	AT2G37250.1	ADK,ATPADK1	-1	0	0	0
g03651.t1	AT2G37270.1	RPS5B,ATRPS5B,ribosomal protein 5B	-1	0	0	0
g03657.t1	AT2G37330.1	ALS3	-1	0	0	0
g03665.t1	AT2G37400.1		0	0	0	1
g03667.t1	AT2G37420.1		0	0	0	1
g03670.t1	AT2G37420.1		0	0	0	1
g03671.t1	AT2G37435.1		0	0	-1	0
g03685.t1	AT2G37580.1		-1	0	0	-1
g03695.t1	AT2G37660.1		-1	0	0	-1
g03702.t1	AT1G66580.1	SAG24,RPL10C,ribosomal protein L10 C	-1	0	0	0
g03706.t1	AT1G69770.1	CMT3	-1	0	0	0
g03723.t1	AT1G69890.1		1	1	0	0
g03725.t1	AT1G69900.1		0	-1	0	0
g03735.t1	AT1G69960.1	PP2A	1	0	0	0
g03744.t1	AT1G70060.1	SNL4	0	0	0	1
g03758.t1	AT1G70200.1		-1	0	0	0
g03759.t1	AT1G70210.1	CYCD1%3B1,ATCYCD1%3B1	-1	0	0	-1
g03763.t1	AT1G70260.1	UMAMIT36	0	1	0	0
g03765.t1	AT1G70280.2		0	0	0	-1
g03775.t1	AT1G70370.1	PG2	0	0	0	-1
g03777.t1	AT1G70410.2	BCA4,ATBCA4,BETA CARBONIC ANHYDRASE 4,CA4,BETA CARBONIC ANHYDRASE 4	0	0	0	-1
g03779.t1	AT1G70410.2	BCA4,ATBCA4,BETA CARBONIC ANHYDRASE 4,CA4,BETA CARBONIC ANHYDRASE 4	-1	0	0	0
g03780.t1	AT1G70420.1		1	0	0	0
g03795.t1	AT1G70550.1		-1	0	0	-1
g03799.t1	AT1G70580.1	AOAT2,GGT2,GLUTAMATE:GLYOXYLATE AMINOTRANSFERASE 2	-1	0	0	0
g03805.t1	AT1G70640.1		0	0	0	1
g03808.t1	AT1G70670.1	CLO4,AtCLO4,Arabidopsis thaliana caleosin 4,PXG4,peroxygenase 4	-1	0	0	0
g03811.t1	AT1G70700.3	TIFY7	-1	0	0	-1
g03818.t1	AT1G70760.1	NdhL,CRR23,CHLORORESPIRATORY REDUCTION 23	-1	0	0	0
g03820.t1	AT1G70780.1		1	0	0	0
g03824.t1	AT1G70820.1		-1	0	0	0
g03825.t1	AT1G70830.1	MLP28	-1	0	0	0
g03833.t1	AT1G70890.1	MLP43	0	0	0	-1
g03838.t1	AT1G70940.1	PIN3,ATPIN3,ARABIDOPSIS PIN-FORMED 3	-1	0	0	0
g03847.t1	AT1G71010.1	FAB1C	1	0	0	0
g03850.t1	AT1G71030.1	MYBL2,ATMYBL2,ARABIDOPSIS MYB-LIKE 2	-1	0	0	0
g03874.t1	AT1G71260.1	ATWHY2,WHY2,WHIRLY 2	-1	0	0	0
g03882.t1	AT4G40065.1		1	0	0	0
g03904.t1	AT1G71480.1		-1	0	0	0
g03906.t1	AT1G71500.1	PSB33,PhotoSystem B protein 33	-1	0	0	-1
g03912.t1	AT1G71695.1		-1	0	0	-1
g03914.t1	AT1G71697.1	CK1,ATCK1,choline kinase 1,CK,CHOLINE KINASE	0	0	0	1
g03916.t1	AT1G71720.1	PDE338,RLSB,RbcL mRNA S1 binding domain protein	-1	0	0	-1
g03932.t1	AT1G71850.1		-1	0	0	0
g03940.t1	AT1G71880.1	SUC1,ATSUC1,ARABIDOPSIS THALIANA SUCROSE-PROTON SYMPORTER 1	0	0	0	1
g03961.t1	AT1G72090.1		-1	0	0	0
g03979.t1	AT1G72230.1		0	0	0	-1
g03984.t1	AT1G72290.1		-1	0	-1	-1
g03997.t1	AT1G72416.3		-1	0	0	0
g04000.t1	AT1G72430.1	SAUR78,SMALL AUXIN UPREGULATED RNA 78	-1	0	0	-1
g04011.t1	AT1G72520.1	LOX4,ATLOX4,Arabidopsis thaliana lipoxygenase 4	1	1	0	0
g04018.t1	AT1G72610.1	GER1,ATGER1,A. THALIANA GERMIN-LIKE PROTEIN 1,GLP1,GERMIN-LIKE PROTEIN 1	-1	0	0	-1
g04020.t1	AT1G72630.1	ELF4-L2	0	0	0	-1
g04021.t2	AT1G72640.1		-1	0	0	-1
g04022.t1	AT1G72645.1		-1	0	0	0
g04028.t1	AT1G72700.1		1	0	0	0
g04045.t1	AT1G17610.1	CHS1,CHILLING SENSITIVE 1	1	0	0	1
g04053.t1	AT1G73010.1	PS2,ATPS2,phosphate starvation-induced gene 2,AtPPsPase1,pyrophosphate-specific phosphatase1,PPsPase1,pyrophosphate-specific phosphatase1	0	0	0	1
g04058.t1	AT1G73060.1	LPA3	-1	0	0	-1
g04060.t1	AT1G73090.2		-1	0	0	0
g04074.t1	AT1G73220.1	OCT1,AtOCT1,organic cation/carnitine transporter1	0	0	1	1
g04079.t1	AT1G73260.1	KTI1,ATKTI1,ARABIDOPSIS THALIANA KUNITZ TRYPSIN INHIBITOR 1	0	0	0	1
g04083.t1	AT1G73325.1		-1	0	0	-1
g04084.t1	AT1G73330.1	DR4,ATDR4,drought-repressed 4	-1	0	-1	-1
g04096.t1	AT1G73470.3		-1	0	0	0
g04102.t1	AT1G73500.1	MKK9,ATMKK9	1	1	0	0
g04105.t1	AT1G73540.1	NUDT21,atnudt21,nudix hydrolase homolog 21	1	1	0	1
g04112.t1	AT1G73650.3		-1	0	0	0
g04113.t1	AT1G73655.1		-1	0	0	-1
g04125.t2	AT1G73750.2		-1	0	0	0
g04130.t1	AT1G73805.1	SARD1	-1	0	0	0
g04131.t1	AT1G73810.1		1	0	0	1
g04140.t1	AT1G73870.1	BBX16,COL7,CONSTANS-LIKE 7	-1	0	0	-1
g04142.t1	AT1G73880.1	UGT89B1	1	0	0	0
g04143.t1	AT1G73885.1		-1	0	0	0
g04160.t1	AT4G30650.1		0	0	0	-1
g04181.t1	AT4G30450.1		0	0	0	-1
g04186.t1	AT4G30400.1		0	0	0	-1
g04188.t1	AT4G30370.1	IDF1,IRT1 DEGRADATION FACTOR 1	1	0	0	0
g04206.t1	AT2G18960.1	HA1,AHA1,H(+)-ATPase 1,OST2,OPEN STOMATA 2,PMA,PLASMA MEMBRANE PROTON ATPASE	1	0	0	0
g04216.t1	AT4G30080.1	ARF16	1	0	0	0
g04217.t1			0	0	-1	1
g04247.t1	AT4G29780.1		1	1	0	0
g04257.t1	AT2G25160.1	CYP82F1	0	0	0	-1
g04258.t1	AT1G18020.1		0	-1	0	-1
g04262.t1	AT4G29720.1	PAO5,AtPAO5,polyamine oxidase 5	0	0	0	-1
g04265.t1	AT4G29700.1		0	0	0	-1
g04295.t1	AT4G29410.1		-1	0	0	0
g04296.t1	AT4G29400.1		-1	0	0	0
g04322.t1	AT4G29190.1	OZF2,AtC3H49,AtOZF2,Arabidopsis thaliana oxidation-related zinc finger 2,AtTZF3,TZF3,tandem zinc finger 3	1	0	0	0
g04331.t1	AT4G29110.1		-1	0	0	0
g04335.t1	AT4G29080.1	PAP2,IAA27,indole-3-acetic acid inducible 27	0	0	0	-1
g04337.t1	AT4G29060.1	emb2726	-1	0	0	-1
g04340.t1	AT4G29030.1		0	-1	0	0
g04341.t1	AT4G29020.1		0	0	0	-1
g04342.t1	AT4G29010.1	AIM1	1	0	0	0
g04370.t1	AT4G28750.1	PSAE-1	-1	0	0	-1
g04375.t1	AT4G28703.1		1	0	0	0
g04380.t1	AT4G28660.2	PSB28	-1	0	0	-1
g04391.t1	AT4G28570.1		0	0	0	1
g04404.t1	AT4G28460.1		1	0	0	-1
g04426.t1	AT4G28250.1	EXPB3,ATEXPB3,expansin B3,ATHEXP BETA 1.6	0	0	0	-1
g04427.t1	AT4G28240.1		1	0	0	0
g04445.t1	AT4G28080.1		-1	0	0	-1
g04448.t1	AT4G28050.1	TET7	0	0	0	-1
g04449.t1	AT4G28040.1	UMAMIT33	1	0	0	0
g04450.t1	AT4G28030.1		-1	0	0	0
g04463.t1	AT4G27900.1		1	0	0	0
g04467.t2	AT4G27860.3	MEB1	0	0	0	-1
g04472.t1	AT4G27830.1	BGLU10,AtBGLU10	0	0	0	1
g04483.t1	AT4G27720.1		0	0	0	-1
g04484.t1	AT4G27710.1	CYP709B3	-1	0	0	-1
g04485.t1	AT4G27700.1		-1	0	0	-1
g04489.t1	AT5G54160.1	OMT1,ATOMT1,O-methyltransferase 1,AtCOMT,COMT1,caffeate O-methyltransferase 1,OMT3,O-methyltransferase 3	1	0	0	1
g04491.t1	AT4G27657.1		1	0	0	-1
g04492.t1	AT4G27654.1		1	1	0	0
g04493.t1	AT4G27652.1		1	0	0	0
g04507.t1	AT4G27570.1		-1	0	0	-1
g04511.t1	AT4G27520.1	ENODL2,AtENODL2	-1	0	0	-1
g04518.t1	AT4G27450.1		1	0	0	0
g04519.t1	AT4G27440.1	PORB	-1	0	0	-1
g04521.t1	AT4G27430.1	CIP7	-1	0	0	-1
g04524.t1	AT4G27410.3	RD26,ANAC072,Arabidopsis NAC domain containing protein 72,AtRD26	1	0	0	0
g04528.t1	AT4G27360.1		0	0	0	-1
g04531.t1	AT4G27340.1		-1	0	0	0
g04538.t1	AT4G27280.1		0	1	0	0
g04540.t1	AT4G27260.1	WES1	1	0	0	1
g04555.t1	AT4G27070.1	TSB2	-1	0	0	-1
g04561.t1	AT4G27030.1	FADA,FAD4,FATTY ACID DESATURASE 4	-1	0	0	0
g04575.t1	AT4G26900.1	AT-HF,HISN4	0	0	0	-1
g04578.t1	AT4G26860.2		-1	0	0	0
g04594.t2	AT4G26700.1	FIM1,ATFIM1,ARABIDOPSIS THALIANA FIMBRIN 1	-1	0	0	0
g04614.t1	AT4G26540.1		-1	0	0	0
g04615.t1	AT4G26530.1	FBA5,AtFBA5	-1	0	0	0
g04616.t1	AT4G26520.1	FBA7,AtFBA7	-1	0	0	0
g04618.t1	AT4G26500.1	CPSUFE,ATSUFE,ARABIDOPSIS THALIANA SULFUR E,EMB1374,MBRYO DEFECTIVE 1374,SUFE1,SULFUR E 1	-1	0	0	0
g04633.t1	AT4G26400.1		-1	0	0	0
g04647.t1	AT1G14150.1	PnsL2,PQL1,PsbQ-like 1,PQL2,PsbQ-like 2	-1	0	0	-1
g04662.t1	AT1G13990.3		0	0	0	1
g04677.t1	AT1G13820.1		-1	0	0	0
g04680.t1	AT1G13790.1	FDM4	-1	0	0	0
g04685.t1	AT1G13750.1	ATPAP1,ARABIDOPSIS THALIANA PURPLE ACID PHOSPHATASE 1,PAP1,PURPLE ACID PHOSPHATASE 1	-1	0	0	0
g04690.t1	AT2G17560.1	HMGB4,NFD04,NFD4,NUCLEOSOME/CHROMATIN ASSEMBLY FACTOR D4	0	0	0	1
g04695.t1	AT1G13650.1		-1	0	0	-1
g04703.t1	AT1G13590.1	PSK1,ATPSK1,phytosulfokine 1 precursor	-1	-1	0	0
g04710.t1	AT1G13520.1		1	0	0	1
g04713.t1	AT1G13510.1		-1	1	0	0
g04716.t1	AT1G13470.1		-1	0	0	0
g04727.t1	AT1G13380.1		-1	0	0	0
g04729.t1	AT1G13340.1		1	0	0	0
g04740.t1	AT1G13280.1	AOC4	1	0	0	0
g04742.t1	AT1G13260.1	RAV1,AtRAV1,EDF4,ETHYLENE RESPONSE DNA BINDING FACTOR 4	1	0	0	0
g04744.t1	AT1G13250.1	GATL3	0	0	0	-1
g04745.t1	AT1G13245.1	RTFL17,DVL4,DEVIL 4	1	0	0	0
g04756.t1	AT1G13140.1	CYP86C3	-1	0	0	-1
g04780.t1	AT1G12900.5	GAPA-2	-1	0	0	-1
g04784.t1	AT1G12845.1		0	0	0	-1
g04787.t1	AT1G12800.1		-1	0	0	0
g04789.t1	AT1G11910.2	APA1,ATAPA1	1	0	0	-1
g04819.t1	AT1G12610.1	DDF1	1	0	0	0
g04827.t1	AT1G12500.1		0	0	0	-1
g04835.t1	AT1G12430.2	ARK3,AtKINUa,Arabidopsis thaliana KINESIN Ungrouped clade, gene A,PAK,phosphatidic acid kinase	-1	0	0	-1
g04844.t1	AT1G12330.1		0	0	0	-1
g04845.t1	AT1G12320.1		0	0	0	1
g04848.t1	AT1G12290.1		0	0	0	1
g04849.t1	AT1G12280.1	SUMM2	-1	0	0	-1
g04851.t1	AT1G12260.1	NAC007,ANAC007,NAC 007,EMB2749,EMBRYO DEFECTIVE 2749,VND4,VASCULAR RELATED NAC-DOMAIN PROTEIN 4	-1	0	0	0
g04852.t1	AT1G12250.1		-1	0	0	0
g04868.t1	AT1G12090.1	ELP	-1	0	0	0
g04869.t1	AT1G12080.2		0	0	0	-1
g04898.t1	AT1G11860.3		-1	0	0	-1
g04899.t1	AT1G11850.2		0	0	0	-1
g04911.t1	AT1G11720.2	SS3,ATSS3,starch synthase 3	-1	0	0	0
g04915.t1	AT1G11670.1		-1	0	0	-1
g04942.t1	AT1G11440.1		-1	0	0	-1
g04951.t1	AT1G11350.1	SD1-13,CBRLK1,CALMODULIN-BINDING RECEPTOR-LIKE PROTEIN KINASE,RKS2	-1	0	0	0
g04953.t1	AT1G11330.2		-1	0	0	0
g04955.t1	AT1G11310.1	MLO2,ATMLO2,MILDEW RESISTANCE LOCUS O 2,PMR2,POWDERY MILDEW RESISTANT 2	1	0	0	1
g04975.t1	AT1G11210.1		1	0	0	1
g04995.t1	AT1G11100.4	FRG5,SNF2-RING-HELICASE?LIKE 5	0	0	0	1
g05025.t1	AT1G10760.1	SEX1,GWD,GWD1,SOP,SOP1	0	0	0	-1
g05050.t1	AT1G10550.1	XTH33,XET,XYLOGLUCAN:XYLOGLUCOSYL TRANSFERASE 33	0	0	0	-1
g05061.t1	AT1G10470.1	ARR4,ATRR1,RESPONCE REGULATOR 1,IBC7,INDUCED BY CYTOKININ 7,MEE7,maternal effect embryo arrest 7	-1	0	0	-1
g05074.t1	AT1G10370.1	ERD9,ATGSTU17,GLUTATHIONE S-TRANSFERASE TAU 17,GST30B,GLUTATHIONE S-TRANSFERASE 30B,GST30,GLUTATHIONE S-TRANSFERASE 30,GSTU17,GLUTATHIONE S-TRANSFERASE U17	-1	0	0	-1
g05076.t1	AT1G10360.1	GSTU18,ATGSTU18,glutathione S-transferase TAU 18,GST29,GLUTATHIONE S-TRANSFERASE 29	0	0	0	-1
g05096.t1	AT1G10200.1	WLIM1,AtWLIM1	0	0	0	-1
g05103.t1	AT1G10140.1		1	0	0	1
g05113.t1	AT1G10040.1		0	0	0	1
g05121.t1	AT1G09950.1	RAS1	1	0	0	0
g05142.t1	AT4G19985.4		-1	0	0	0
g05148.t1	AT4G20000.1		1	0	0	0
g05175.t1	AT4G20270.1	BAM3	0	0	0	-1
g05186.t1	AT4G20362.1		-1	0	0	-1
g05188.t1	AT4G20370.1	TSF	0	0	0	1
g05208.t1	AT4G20820.1		-1	0	0	0
g05209.t1	AT4G20830.1		-1	0	0	0
g05212.t1	AT4G20860.1		1	0	0	0
g05233.t1	AT4G21070.1	BRCA1,ATBRCA1,ARABIDOPSIS THALIANA BREAST CANCER SUSCEPTIBILITY1	0	0	0	-1
g05239.t1	AT4G21120.1	AAT1,AtCAT1,CAT1,CATIONIC AMINO ACID TRANSPORTER 1	1	0	0	1
g05257.t1	AT2G11035.1		1	0	0	0
g05260.t1	AT3G63220.2		1	0	0	0
g05261.t1	AT3G63210.1	MARD1,MEDIATOR OF ABA-REGULATED DORMANCY 1	1	0	0	1
g05265.t1	AT3G63190.1	RRF,AtcpRRF,Arabidopsis thaliana chloroplast ribosome recycling factor,HFP108,HIGH CHLOROPHYLL FLUORESCENCE AND PALE GREEN MUTANT 108,cpRRF,chloroplast ribosome recycling factor	-1	0	0	-1
g05268.t1	AT3G63160.1	OEP6	0	0	0	-1
g05270.t1	AT3G63140.1	CSP41A	-1	0	0	-1
g05278.t1	AT3G63060.1	EDL3	1	0	0	0
g05294.t1	AT3G62910.1	APG3,AtcpRF1,Arabidopsis thaliana chloroplast RF1,cpRF1,chloroplast ribosome release factor 1	-1	0	0	0
g05305.t2	AT3G62870.1		-1	0	0	0
g05319.t1	AT3G62750.2	BGLU8	-1	0	0	-1
g05320.t1	AT3G62740.1	BGLU7	-1	0	0	-1
g05324.t1	AT3G62700.1	ABCC14,ATMRP10,multidrug resistance-associated protein 10,MRP10,multidrug resistance-associated protein 10	1	0	0	0
g05330.t1	AT3G62630.1		0	0	0	-1
g05334.t1	AT3G62590.1		1	0	0	1
g05339.t1	AT3G62550.1		0	1	0	0
g05342.t1	AT3G62460.1		-1	0	0	0
g05348.t1	AT3G62410.1	CP12-2,CP12,CP12 DOMAIN-CONTAINING PROTEIN 1	-1	0	0	-1
g05365.t1	AT3G62290.1	ARFA1E,ATARFA1E,ADP-ribosylation factor A1E	1	0	0	0
g05376.t1	AT3G62150.1	ABCB21,PGP21,P-glycoprotein 21	1	0	0	0
g05383.t1	AT3G62090.2	PIL2,PIF6,PHYTOCHROME-INTERACTING FACTOR 6	1	0	0	0
g05393.t1	AT3G62030.2	ROC4,CYP20-3,cyclophilin 20-3	-1	0	0	-1
g05397.t1	AT3G61990.1	OMTF3	0	0	0	1
g05411.t1	AT3G61870.1		-1	0	0	-1
g05414.t1	AT2G04060.1		1	0	0	0
g05416.t1	AT3G61830.1	ARF18	0	0	0	-1
g05421.t1	AT3G61780.1	emb1703	-1	0	0	0
g05423.t1	AT3G61760.1	DL1B,ADL1B,DYNAMIN-like 1B	1	0	0	0
g05424.t1	AT3G61750.1		0	0	0	-1
g05437.t1	AT2G46400.1	WRKY46,ATWRKY46,WRKY DNA-BINDING PROTEIN 46	-1	0	0	0
g05439.t1	AT3G61670.1		1	0	0	0
g05443.t1	AT3G61640.1	AGP20,AtAGP20,Arabinogalactan protein 20	1	0	0	0
g05454.t1	AT3G61550.1		0	0	0	-1
g05460.t1	AT3G61490.4		-1	0	0	0
g05464.t1	AT3G61470.1	LHCA2	-1	0	0	-1
g05465.t1	AT3G61460.1	BRH1	1	0	0	0
g05468.t1	AT3G61430.1	PIP1A,ATPIP1,ARABIDOPSIS THALIANA PLASMA MEMBRANE INTRINSIC PROTEIN 1,PIP1%3B1,PLASMA MEMBRANE INTRINSIC PROTEIN 1%3B1,PIP1,PLASMA MEMBRANE INTRINSIC PROTEIN 1	-1	0	0	-1
g05472.t1	AT3G61410.3		0	0	0	1
g05503.t1	AT3G61220.3	SDR1	-1	0	0	0
g05506.t1	AT3G61190.1	BAP1	1	0	0	0
g05511.t1	AT3G61160.2		1	0	0	0
g05521.t1	AT3G61080.2		-1	0	0	-1
g05523.t1	AT3G61060.2	PP2-A13,AtPP2-A13,phloem protein 2-A13	1	0	0	1
g05528.t1	AT3G60900.1	FLA10	0	0	0	-1
g05543.t1	AT3G60770.1		-1	0	0	0
g05580.t1	AT3G60415.1		-1	0	0	1
g05617.t1	AT3G60140.1	DIN2,BGLU30,BETA GLUCOSIDASE 30,SRG2,SENESCENCE-RELATED GENE 2	1	0	0	0
g05618.t1	AT3G60130.1	BGLU16	1	0	0	1
g05630.t1	AT3G49600.1	UBP26,ATUBP26,SUP32	0	0	-1	0
g05653.t1	AT3G13520.1	AGP12,ATAGP12	-1	0	0	0
g05664.t1	AT3G13435.1		1	0	0	1
g05673.t1	AT3G13380.1	BRL3	0	0	0	1
g05677.t1	AT3G13350.1		1	0	0	0
g05685.t1	AT3G13230.1		-1	0	0	0
g05722.t1	AT2G29910.6		0	0	0	1
g05729.t1	AT3G10420.2	SPD1	1	0	0	1
g05730.t1	AT3G10410.1	SCPL49,CPY,CARBOXYPEPTIDASE Y	0	0	0	1
g05740.t1	AT3G12910.1		1	0	0	1
g05745.t1	AT3G12860.1		-1	0	0	0
g05751.t1	AT3G12780.1	PGK1	-1	0	0	-1
g05752.t1	AT3G12775.1		-1	0	0	0
g05782.t1	AT3G12490.2	CYSB,ATCYS6,ARABIDOPSIS THALIANA PHYTOCYSTATIN 6,ATCYSB,cystatin B	1	0	0	0
g05784.t1	AT3G12500.1	HCHIB,ATHCHIB,basic chitinase,B-CHI,CHI-B,PR-3,PATHOGENESIS-RELATED 3,PR3,PATHOGENESIS-RELATED 3	-1	0	0	-1
g05797.t1	AT3G12350.1		1	0	0	0
g05798.t1	AT3G12345.1		-1	0	0	0
g05816.t1	AT3G12145.1	FLR1,FTM4,FLORAL TRANSITION AT THE MERISTEM4	-1	0	0	-1
g05817.t1	AT3G12145.1	FLR1,FTM4,FLORAL TRANSITION AT THE MERISTEM4	0	-1	0	-1
g05826.t1	AT3G12080.1	emb2738,EngA-1	-1	0	0	0
g05835.t1	AT3G12020.2		1	0	0	0
g05845.t1	AT3G11945.2	HST,ATHST,homogentisate prenyltransferase,PDS2,PHYTOENE DESATURATION 2	0	0	0	-1
g05857.t1	AT3G11820.1	SYP121,AT-SYR1,ATSYP121,ATSYR1,SYNTAXIN RELATED PROTEIN 1,PEN1,PENETRATION1,SYR1,SYNTAXIN RELATED PROTEIN 1	1	0	0	0
g05858.t1	AT3G11800.1		1	0	0	0
g05862.t1	AT3G11750.1	FOLB1	-1	0	0	0
g05868.t1	AT3G11700.1	FLA18	-1	0	0	0
g05872.t1	AT3G11660.1	NHL1	-1	0	0	1
g05875.t1	AT3G11630.1		-1	0	0	-1
g05906.t1	AT3G11340.1	UGT76B1	-1	0	0	1
g05919.t1	AT3G11230.2		1	0	0	0
g05932.t1	AT3G11110.1		-1	0	0	0
g05933.t1	AT3G11100.1		1	0	0	0
g05950.t1	AT3G10940.1	LSF2	-1	0	0	-1
g05951.t1	AT3G10930.1		1	1	0	0
g05962.t1	AT3G10840.1		-1	0	0	-1
g05974.t1	AT3G10720.2		0	0	0	-1
g05990.t1	AT3G10530.1		-1	0	0	0
g05992.t1	AT3G10525.1	LGO,SMR1,SIAMESE RELATED 1	-1	0	0	-1
g05993.t1	AT3G10520.1	HB2,AHB2,haemoglobin 2,ARATH GLB2,ATGLB2,ARABIDOPSIS HEMOGLOBIN 2,GLB2,HEMOGLOBIN 2,NSHB2,NON-SYMBIOTIC HAEMOGLOBIN 2	-1	0	0	0
g06001.t1	AT3G10420.2	SPD1	1	0	0	1
g06017.t1	AT3G10340.1	PAL4	0	0	0	-1
g06019.t1	AT3G10320.1		1	0	0	0
g06021.t1	AT3G10300.6		1	0	0	0
g06026.t1	AT3G10250.1		1	0	0	0
g06038.t1	AT3G10130.1		-1	0	0	0
g06046.t1	AT3G10080.2		-1	0	0	-1
g06048.t1	AT3G10060.1		-1	0	0	-1
g06049.t1	AT3G10050.1	OMR1	-1	0	0	0
g06060.t1	AT3G09940.1	MDHAR,AtMDAR3,MDAR3,MONODEHYDROASCORBATE REDUCTASE 3	0	0	0	1
g06064.t1	AT3G09922.1	IPS1,ATIPS1,A. THALIANA INDUCED BY PHOSPHATE STARVATION1	0	1	0	0
g06078.t1	AT3G09820.1	ADK1,ATADK1	0	0	0	-1
g06080.t1	AT3G09800.6		0	0	0	-1
g06093.t1	AT3G09630.1	SAC56,Suppressor of Acaulis 56	-1	0	0	0
g06098.t1	AT1G20920.1	RCF1,regulator of CBF gene expression 1	-1	0	-1	0
g06105.t1	AT3G09520.1	EXO70H4,ATEXO70H4,exocyst subunit exo70 family protein H4	0	0	0	1
g06127.t1	AT3G03870.2		1	0	0	0
g06130.t1	AT3G03900.1	APK3	0	0	0	-1
g06139.t1	AT3G03990.1	D14,DWARF 14	-1	0	0	0
g06146.t1	AT3G04060.1	NAC046,anac046,NAC domain containing protein 46	1	0	0	1
g06147.t1	AT5G06705.1		1	0	0	1
g06148.t1	AT3G04070.1	NAC047,ANAC047,NAC domain containing protein 47,SHG,SPEEDY HYPONASTIC GROWTH	0	0	0	1
g06156.t1	AT3G04140.1		-1	0	0	0
g06171.t1	AT3G04290.1	LTL1,ATLTL1	0	-1	0	-1
g06174.t1	AT3G04320.2		1	0	0	1
g06176.t1	AT3G04340.1	emb2458	-1	0	0	0
g06177.t1	AT3G04350.1		0	0	0	1
g06198.t1	AT3G04530.1	PPCK2,ATPPCK2,PEPCK2,PHOSPHOENOLPYRUVATE CARBOXYLASE KINASE 2	1	0	0	1
g06200.t1	AT3G04550.1		0	0	0	-1
g06205.t1	AT3G04600.1		-1	0	0	0
g06210.t2	AT3G04630.3	WDL1	-1	0	0	-1
g06216.t1	AT3G04670.1	WRKY39,ATWRKY39,WRKY DNA-BINDING PROTEIN 39	0	0	0	1
g06217.t1			0	-1	0	0
g06223.t1	AT3G04720.1	PR4,AtPR4,HEL,HEVEIN-LIKE,PR-4	0	0	0	1
g06235.t1	AT3G04790.1	EMB3119	-1	0	0	-1
g06249.t1	AT3G04910.1	WNK1,ATWNK1,ZIK4	0	0	0	-1
g06264.t1	AT3G05030.1	NHX2,ATNHX2	1	0	0	0
g06274.t1	AT3G05120.1	GID1A,ATGID1A,GA INSENSITIVE DWARF1A	1	0	0	0
g06275.t1	AT3G05130.1		-1	0	0	-1
g06283.t1	AT3G05200.1	ATL6	1	0	0	0
g06299.t1	AT3G05330.1	ATN,ATTAN,A. THALIANA TAN1	1	0	0	1
g06304.t2	AT3G05370.1	RLP31,AtRLP31,receptor like protein 31	1	0	0	0
g06306.t1	AT3G05390.1		1	0	0	0
g06307.t1	AT3G05400.1		-1	0	0	0
g06320.t1	AT3G05500.1		1	0	0	0
g06338.t1	AT3G05625.1		0	0	0	-1
g06339.t1	AT3G05630.1	PLDP2,PDLZ2,PHOSPHOLIPASE D ZETA 2,PLDZETA2,PHOSPHOLIPASE D ZETA 2	1	0	0	1
g06343.t1	AT3G05650.1	RLP32,AtRLP32,receptor like protein 32	0	1	0	0
g06356.t1	AT3G05730.1		-1	0	0	-1
g06361.t1	AT3G05800.1	AIF1	-1	0	0	0
g06371.t1	AT3G05880.1	RCI2A	1	0	0	0
g06374.t1	AT3G05910.1		-1	0	0	0
g06394.t1	AT3G06020.1	FAF4	-1	0	0	0
g06396.t1	AT3G06035.1		0	0	0	-1
g06408.t1	AT5G49645.1		0	0	1	0
g06409.t1	AT3G06130.1		0	0	0	-1
g06411.t1	AT3G06145.1		-1	0	0	-1
g06412.t1	AT3G06150.1		0	0	0	-1
g06444.t1	AT3G06420.1	ATG8H	0	0	0	1
g06445.t1	AT3G06430.1	PPR2,AtPPR2,EMB2750,embryo defective 2750	-1	0	0	0
g06456.t1	AT3G06520.1		-1	0	0	0
g06457.t1	AT3G06530.4		-1	0	0	0
g06461.t1	AT3G06550.2	RWA2	-1	0	0	-1
g06462.t1	AT3G06560.1	PAPS3	-1	0	0	-1
g06471.t1	AT3G66654.1		1	0	0	0
g06474.t1	AT4G32670.1		1	0	0	0
g06484.t1	AT3G06740.1	GATA15	1	0	0	0
g06485.t1	AT3G06750.1		0	0	0	-1
g06498.t1	AT3G06880.4		0	0	0	-1
g06509.t1	AT3G06980.1		-1	0	0	0
g06526.t1	AT3G16780.1		-1	0	0	0
g06537.t1	AT3G16670.1		-1	0	0	-1
g06538.t1	AT3G16660.2		1	0	1	-1
g06540.t1	AT3G16640.1	TCTP,AtTCTP2	1	0	0	0
g06560.t1	AT3G16510.1		1	0	0	0
g06566.t1	AT3G16470.1	JR1,JAL35,jacalin-related lectin 35	0	0	0	-1
g06567.t1	AT3G16460.1	JAL34	1	0	0	0
g06568.t1	AT3G16450.1	JAL33	1	0	0	0
g06574.t1	AT3G16400.1	NSP1,ATMLP-470,MYROSINASE-BINDING PROTEIN-LIKE PROTEIN-470,ATNSP1,NITRILE SPECIFIER PROTEIN 1	-1	0	0	-1
g06576.t1	AT3G16370.1		-1	0	0	-1
g06579.t1	AT3G16350.1		0	0	0	-1
g06585.t1	AT3G16290.1	EMB2083	-1	0	0	0
g06592.t1	AT3G16250.1	PnsB3,NDF4,NDH-dependent cyclic electron flow 1	-1	0	0	-1
g06593.t1	AT3G16240.1	DELTA-TIP,AQP1,ATTIP2%3B1,DELTA-TIP1,TIP2%3B1	-1	0	0	0
g06599.t1	AT3G16180.1	NRT1.12,nitrate transporter 1.12	-1	0	0	0
g06604.t1	AT3G16140.1	PSAH-1	-1	0	0	-1
g06605.t1	AT3G16130.1	ROPGEF13,ATROPGEF13,PIRF2,phytochrome interacting RopGEF 2	0	0	0	-1
g06608.t1	AT3G16140.1	PSAH-1	-1	0	0	-1
g06613.t1	AT3G16080.1		-1	0	0	0
g06622.t1	AT3G16000.1	MFP1	-1	0	0	-1
g06624.t1	AT3G15990.1	SULTR3%3B4	-1	0	0	0
g06630.t1	AT3G15950.1	NAI2	1	0	0	0
g06633.t1	AT3G15900.1		-1	0	0	-1
g06639.t1	AT3G15850.1	FAD5,ADS3,AtADS3,FADB,FATTY ACID DESATURASE B,JB67	0	0	0	-1
g06648.t1	AT3G15760.1		0	0	0	1
g06656.t1	AT3G15680.1		0	0	0	-1
g06659.t1	AT3G15650.2		-1	0	0	-1
g06661.t1	AT3G15630.1		1	0	0	0
g06668.t1	AT3G15570.1		-1	0	0	0
g06671.t1	AT3G15540.1	IAA19,MSG2,MASSUGU 2	-1	0	0	0
g06672.t1	AT3G15530.1		0	0	0	-1
g06676.t1	AT3G15500.1	NAC3,ANAC055,NAC domain containing protein 55,ATNAC3,NAC domain containing protein 3,NAC055,NAC domain containing protein 55	1	0	0	1
g06678.t1	AT3G15480.1		-1	0	0	-1
g06682.t1	AT3G15450.1		1	0	0	0
g06703.t1	AT3G15352.4	COX17,ATCOX17,ARABIDOPSIS THALIANA CYTOCHROME C OXIDASE 17	-1	0	0	0
g06706.t1	AT3G15356.1		1	0	0	0
g06721.t1	AT3G15210.1	ERF4,ATERF-4,ETHYLENE RESPONSIVE ELEMENT BINDING FACTOR 4,ATERF4,ETHYLENE RESPONSIVE ELEMENT BINDING FACTOR 4,RAP2.5,RELATED TO AP2 5	1	0	0	0
g06722.t1	AT3G15200.1		-1	0	0	-1
g06723.t1	AT3G15190.1	PRPS20	-1	0	0	-1
g06733.t1	AT3G15095.1	HCF243	1	0	0	-1
g06756.t1	AT3G14930.1	HEME1	-1	0	0	0
g06759.t1	AT3G14900.1	EMB3120	-1	0	0	0
g06764.t1	AT3G14850.2	TBL41	1	0	0	0
g06765.t1	AT3G14840.2	LIK1,LysM RLK1-interacting kinase 1	-1	0	0	0
g06772.t1	AT3G14770.1	SWEET2	1	0	0	0
g06777.t1	AT3G14720.1	MPK19,ATMPK19,ARABIDOPSIS THALIANA MAP KINASE 19	-1	0	0	0
g06779.t1	AT3G14690.2	CYP72A15	0	0	0	1
g06781.t1	AT3G14660.1	CYP72A13	0	0	0	1
g06784.t1	AT3G14620.1	CYP72A8	0	0	0	1
g06786.t1	AT3G14600.1		-1	0	0	0
g06799.t1	AT3G14440.1	NCED3,ATNCED3,SIS7,SUGAR INSENSITIVE 7,STO1,SALT TOLERANT 1	1	1	0	1
g06801.t1	AT3G14420.1	GOX1	-1	0	0	0
g06802.t1	AT3G14415.2	GOX2	-1	0	0	-1
g06807.t1	AT3G14390.1		-1	0	0	0
g06814.t1	AT3G14310.1	PME3,ATPME3,pectin methylesterase 3,OZS2,OVERLY ZINC SENSITIVE 2	-1	0	0	-1
g06817.t1	AT3G14280.1		1	0	0	0
g06821.t1	AT3G14240.1		-1	0	0	0
g06824.t1	AT3G14225.1	GLIP4	1	0	0	1
g06826.t1	AT3G14210.1	ESM1	0	0	0	-1
g06827.t1	AT1G54030.1	MVP1,ERMO3,ENDOPLASMIC RETICULUM MORPHOLOGY 3,GOLD36,GOLGI DEFECTS 36,NUC,NUCLEAR CAGE	0	0	0	-1
g06841.t1	AT3G14090.1	EXO70D3,ATEXO70D3,exocyst subunit exo70 family protein D3	0	0	0	1
g06847.t1	AT3G14050.1	RSH2,AT-RSH2,RELA-SPOT HOMOLOG 2,ATRSH2,RELA/SPOT HOMOLOG 2	1	0	0	1
g06858.t1	AT2G04620.1		0	0	-1	-1
g06861.t1	AT3G13950.1		0	0	0	1
g06862.t1	AT3G13950.1		-1	0	0	1
g06881.t1	AT3G13810.2	IDD11,AtIDD11,indeterminate(ID)-domain 11	1	0	0	0
g06894.t1	AT3G13750.1	BGAL1	0	0	0	-1
g06911.t1	AT3G13662.1		0	-1	0	0
g06924.t1	AT2G29720.1	CTF2B	-1	0	0	0
g06939.t1	AT2G29630.1	THIC,PY,PYRIMIDINE REQUIRING	0	0	0	-1
g06940.t1	AT2G29620.1		1	0	0	1
g06951.t1	AT2G29550.1	TUB7	-1	0	0	-1
g06955.t1	AT2G29510.1		-1	0	0	0
g06956.t1	AT2G29500.1		1	0	0	0
g06958.t1	AT2G29490.1	GSTU1,ATGSTU1,glutathione S-transferase TAU 1,GST19,GLUTATHIONE S-TRANSFERASE 19	0	0	-1	0
g06976.t1	AT2G29350.1	SAG13	0	0	0	1
g06984.t1	AT2G29320.1		-1	0	0	0
g06985.t1	AT2G29310.1		0	0	0	-1
g06986.t1	AT2G29290.2		-1	0	0	0
g06995.t1	AT2G29180.1		-1	0	0	-1
g06996.t1	AT2G29150.1		1	0	0	1
g07006.t1	AT2G29090.1	CYP707A2	-1	0	0	0
g07017.t1	AT2G28950.1	EXPA6,ATEXP6,ARABIDOPSIS THALIANA TEXPANSIN 6,ATEXPA6,expansin A6,ATHEXP ALPHA 1.8	-1	0	0	-1
g07023.t1	AT2G28900.1	OEP16-1,ATOEP16-1,outer plastid envelope protein 16-1,ATOEP16-L,OUTER PLASTID ENVELOPE PROTEIN 16-L,OEP16,outer envelope protein 16	-1	0	0	-1
g07036.t1	AT2G28790.2		-1	-1	0	-1
g07039.t1	AT2G28740.1	HIS4	0	0	0	-1
g07049.t1	AT2G28660.1		0	0	0	-1
g07061.t1	AT2G28605.1		-1	0	0	-1
g07067.t1	AT2G28570.1		0	0	0	1
g07082.t1	AT2G28510.1		1	0	0	0
g07089.t1	AT2G28470.1	BGAL8	-1	0	0	-1
g07101.t1	AT2G28400.1		1	0	0	1
g07115.t1	AT2G28310.1		0	0	0	-1
g07132.t1	AT1G02280.1	TOC33,ATTOC33,PPI1,PLASTID PROTEIN IMPORT 1	-1	0	0	0
g07133.t1	AT2G28200.1		0	0	0	1
g07143.t1	AT2G28120.1	OTU1,ovarian tumor domain (OTU)-containing DUB (deubiquitilating enzyme) 1	1	0	0	0
g07145.t1	AT2G28110.1	FRA8,IRX7,IRREGULAR XYLEM 7	1	0	0	1
g07169.t1			1	0	0	0
g07173.t1	AT5G65980.1	PILS7,PIN-LIKES 7	1	0	0	1
g07193.t1	AT5G66170.2	STR18	1	0	0	0
g07195.t1	AT5G66190.1	FNR1,ATLFNR1,LEAF FNR 1,LFNR1,leaf-type chloroplast-targeted FNR 1	-1	0	0	-1
g07199.t1	AT5G66230.2		0	0	0	-1
g07209.t1	AT5G66320.1	GATA5	1	0	0	1
g07214.t1	AT5G66400.1	RAB18,ATDI8,ARABIDOPSIS THALIANA DROUGHT-INDUCED 8	1	0	0	0
g07227.t1	AT5G66530.1		-1	0	0	0
g07231.t1	AT5G66570.1	PSBO1,MSP-1,MANGANESE-STABILIZING PROTEIN 1,OE33,OXYGEN EVOLVING COMPLEX 33 KILODALTON PROTEIN,OEE1,33 KDA OXYGEN EVOLVING POLYPEPTIDE 1,OEE33,OXYGEN EVOLVING ENHANCER PROTEIN 33,PSBO-1,PS II OXYGEN-EVOLVING COMPLEX 1	-1	0	0	-1
g07232.t1	AT5G66580.1		1	0	0	-1
g07233.t1	AT5G66590.1		1	0	0	0
g07237.t2	AT5G66620.1	DAR6	-1	0	0	0
g07241.t1	AT5G66650.1		0	1	0	0
g07253.t1	AT5G66760.1	SDH1-1	-1	0	0	0
g07255.t1	AT5G66780.1		1	0	0	0
g07266.t1	AT5G66870.1	ASL1,LBD36,LATERAL ORGAN BOUNDARIES DOMAIN GENE 36	0	0	0	1
g07271.t1	AT5G66920.1	sks17	0	0	0	-1
g07290.t1	AT5G67070.1	RALFL34	-1	0	0	-1
g07291.t1	AT5G67080.1	MAPKKK19	1	0	0	1
g07293.t1	AT5G52440.1	HCF106	1	0	0	0
g07294.t1	AT5G67100.1	ICU2	0	0	0	-1
g07306.t1	AT5G67210.1	IRX15-L	0	0	0	-1
g07310.t1	AT5G67250.1	SKIP2,VFB4,VIER F-BOX PROTEINE 4	1	0	0	0
g07311.t1	AT5G67260.2	CYCD3%3B2	-1	0	0	0
g07313.t1	AT5G67280.1	RLK	-1	0	0	-1
g07327.t1	AT5G67390.1		-1	0	0	-1
g07335.t1	AT5G67450.1	ZF1,AZF1,zinc-finger protein 1	-1	0	0	0
g07360.t1	AT5G65890.1	ACR1	-1	0	0	-1
g07377.t1	AT5G65730.1	XTH6	-1	0	0	-1
g07404.t1	AT5G65613.1		-1	0	0	-1
g07412.t1	AT5G65530.1	AtRLCK VI_A3,Arabidopsis receptor-like cytoplasmic kinase AtRLCK VI_A3	0	0	0	1
g07415.t1	AT5G65500.2		0	0	0	1
g07433.t1	AT5G65310.1	HB5,ATHB-5,ATHB5,homeobox protein 5	0	0	0	-1
g07434.t1	AT5G65300.1		1	1	0	1
g07443.t1	AT5G65220.1		0	0	0	-1
g07444.t1	AT5G65210.1	TGA1	0	0	0	1
g07456.t1	AT5G65110.1	ACX2,ATACX2	1	0	0	1
g07465.t1	AT5G65020.1	ANNAT2,AtANN2	0	0	0	-1
g07466.t1	AT5G65010.2	ASN2	-1	0	0	-1
g07472.t1	AT5G64940.1	ATH13,ATATH13,ARABIDOPSIS THALIANA ABC2 HOMOLOG 13,ATOSA1,A. THALIANA OXIDATIVE STRESS-RELATED ABC1-LIKE PROTEIN 1,OSA1,OXIDATIVE STRESS-RELATED ABC1-LIKE PROTEIN 1	-1	0	0	0
g07476.t1	AT5G64905.1	PROPEP3	1	0	0	0
g07485.t1	AT5G64860.1	DPE1	-1	0	0	0
g07491.t1	AT5G64813.1	LIP1	1	0	0	0
g07492.t1	AT5G64810.1	WRKY51,ATWRKY51,ARABIDOPSIS THALIANA WRKY DNA-BINDING PROTEIN 51	-1	0	0	0
g07496.t1	AT5G64770.1	RGF9,CLEL 9,CLE-like 9,GLV2,GOLVEN 2	-1	0	0	-1
g07512.t1	AT5G64667.1	IDL2	1	0	0	0
g07537.t1	AT5G64530.1	XND1,ANAC104,Arabidopsis NAC domain containing protein 104	1	0	0	1
g07544.t1	AT5G64460.10		0	0	0	-1
g07562.t1	AT5G64330.1	NPH3,JK218,RPT3,ROOT PHOTOTROPISM 3	0	0	0	-1
g07564.t1	AT5G64310.1	AGP1,ATAGP1	1	0	0	0
g07567.t1	AT5G64290.1	DIT2.1,DCT	-1	0	0	0
g07570.t1	AT5G64260.1	EXL2	1	1	0	0
g07601.t1	AT5G45670.1		0	-1	0	0
g07602.t1	AT5G45680.1	FKBP13,ATFKBP13,FK506 BINDING PROTEIN 13	-1	0	0	-1
g07614.t1	AT5G45775.2		-1	0	0	0
g07624.t1	AT5G45810.1	CIPK19,SnRK3.5,SNF1-RELATED PROTEIN KINASE 3.5	1	0	0	1
g07625.t1	AT5G45820.1	CIPK20,PKS18,PROTEIN KINASE 18,SnRK3.6,SNF1-RELATED PROTEIN KINASE 3.6	-1	0	0	-1
g07629.t1	AT2G15820.1	OTP51	-1	0	0	0
g07633.t1	AT5G45890.1	SAG12,AtSAG12	1	0	0	0
g07634.t1	AT5G45900.1	APG7,ATAPG7,ATATG7,ATG7,AUTOPHAGY-RELATED 7,PEUP4,PEROXISOME UNUSUAL POSITIONING 4	1	0	0	1
g07636.t1	AT5G45920.1		0	0	0	-1
g07640.t1	AT5G45930.1	CHLI2,CHL I2,CHLI-2	0	0	0	-1
g07658.t1	AT5G46050.1	PTR3,ATPTR3,ARABIDOPSIS THALIANA PEPTIDE TRANSPORTER 3,AtNPF5.2,NPF5.2,NRT1/ PTR family 5.2	0	0	0	1
g07665.t1	AT5G46110.4	APE2,TPT,triose-phosphate %26#8260%3B phosphate translocator	-1	0	0	-1
g07676.t1	AT5G46240.1	KAT1,AtKAT1	1	0	0	0
g07680.t1	AT5G46280.1	MCM3	0	0	0	-1
g07709.t1	AT2G34690.1	ACD11	-1	0	0	0
g07721.t1	AT5G46580.1		-1	0	0	0
g07734.t1	AT5G46710.1		-1	0	0	0
g07743.t1	AT5G46780.1		1	0	0	0
g07747.t1	AT5G46800.1	BOU	-1	0	0	-1
g07749.t1	AT5G46830.1	NIG1,ATNIG1,NACL-INDUCIBLE GENE 1,MYC5,bhlh28	0	0	0	-1
g07755.t1	AT5G46871.1		1	0	0	1
g07763.t1	AT5G46960.1		1	0	0	0
g07778.t1			-1	0	0	1
g07791.t1	AT3G06095.1		1	0	0	0
g07810.t1	AT5G47220.1	ERF2,ATERF-2,ETHYLENE RESPONSE FACTOR- 2,ATERF2,ETHYLENE RESPONSIVE ELEMENT BINDING FACTOR 2	0	0	0	1
g07813.t1	AT5G47230.1	ERF5,ATERF-5,ETHYLENE RESPONSIVE ELEMENT BINDING FACTOR- 5,ATERF5,ETHYLENE RESPONSIVE ELEMENT BINDING FACTOR 5,AtMACD1,ERF102	1	0	0	0
g07814.t1	AT5G47240.2	NUDT8,NUDX8,nudix hydrolase homolog 8,atnudt8,nudix hydrolase homolog 8	-1	0	0	-1
g07824.t1	AT5G47330.1		-1	0	0	0
g07829.t1	AT5G47370.1	HAT2	1	1	0	0
g07844.t1	AT5G47500.1	PME5	0	-1	0	0
g07850.t1	AT5G47560.1	TDT,ATSDAT,ATTDT,TONOPLAST DICARBOXYLATE TRANSPORTER	-1	0	0	0
g07853.t1	AT5G47590.1		1	0	0	0
g07889.t1	AT2G31335.1		1	0	0	1
g07896.t1	AT2G31380.1	STH,BBX25,B-box domain protein 25	0	0	0	-1
g07926.t1	AT2G31750.2	UGT74D1	-1	0	0	0
g07931.t1	AT2G31800.1		1	0	0	0
g07932.t1	AT2G31810.1		1	0	0	0
g07942.t1	AT2G31865.2	PARG2,atPARG2	1	0	0	0
g07950.t1	AT2G31940.1		1	0	0	1
g07971.t1	AT2G32030.1		1	0	0	1
g07978.t1	AT2G32090.1		1	0	0	0
g07986.t1	AT2G32190.1		1	-1	0	0
g07987.t1	AT2G32200.2		0	0	-1	0
g07988.t1	AT4G18040.1	EIF4E,AT.EIF4E1,ARABIDOPSIS THALIANA EUKARYOTIC TRANSLATION INITATION FACTOR 4E1,CUM1,CUCUMOVIRUS MULTIPLICATION 1,eIF4E1,eukaryotic translation Initiation Factor 4E1	1	0	0	0
g08009.t1	AT1G27100.1		1	1	0	0
g08035.t1	AT1G69750.1	COX19-2,ATCOX19-2,A. THALIANA CYTOCHROME C OXIDASE 19-2	0	0	0	-1
g08036.t1	AT1G26910.1	RPL10B	-1	0	0	0
g08042.t1	AT1G26820.1	RNS3	1	0	0	0
g08043.t1	AT2G07045.1		0	0	-1	0
g08055.t1	AT1G26810.1	GALT1	1	0	0	0
g08060.t1	AT1G26770.2	EXPA10,AT-EXP10,ARABIDOPSIS THALIANA EXPANSIN 10,ATEXP10,ARABIDOPSIS THALIANA EXPANSIN 10,ATEXPA10,expansin A10,ATHEXP ALPHA 1.1,ARABIDOPSIS THALIANA EXPANSIN ALPHA 1.1,EXP10,EXPANSIN 10	0	0	0	-1
g08063.t1	AT1G26761.1		-1	0	0	-1
g08076.t1	AT1G26650.1		0	0	0	-1
g08085.t1	AT1G26560.1	BGLU40	0	0	0	-1
g08100.t1	AT1G26420.1		1	0	0	1
g08101.t1	AT1G26410.1		0	0	0	1
g08104.t1	AT1G26380.1		0	-1	0	1
g08114.t1	AT1G26240.1		0	0	0	-1
g08131.t1	AT1G26100.1		0	0	0	-1
g08151.t1	AT1G25440.1	BBX15	-1	0	0	-1
g08156.t1	AT1G25400.1		1	0	0	0
g08157.t1	AT1G25390.1	LRK10L4,Leaf rust 10 disease-resistance locus receptor- like protein kinase-like 4	0	0	0	1
g08175.t1	AT1G25230.3		0	0	0	-1
g08191.t1	AT1G24575.1		1	0	0	1
g08202.t1	AT5G52960.1		0	0	0	-1
g08204.t1	AT5G52970.1		-1	0	0	-1
g08213.t1	AT5G52920.1	PKP-BETA1,PKP1,PLASTIDIAL PYRUVATE KINASE 1,PKP2,PLASTIDIAL PYRUVATE KINASE 2	-1	0	0	0
g08216.t2	AT5G52900.1	MAKR6	-1	1	0	0
g08218.t1	AT5G52882.1		1	0	0	0
g08221.t1	AT5G52870.1	MAKR5	-1	0	0	0
g08233.t2	AT5G52740.1		-1	0	0	0
g08235.t1	AT5G52650.1		-1	0	0	-1
g08244.t1	AT5G52570.1	BETA-OHASE 2,B2,BCH2,BETA CAROTENOID HYDROXYLASE 2,CHY2	0	0	0	-1
g08246.t1	AT5G52560.1	USP,ATUSP,UDP-sugar pyrophosphorylase	1	0	0	0
g08254.t1	AT5G54550.1		-1	0	0	0
g08280.t1	AT3G47350.2	HSD2,ATHSD2,HYDROXYSTEROID DEHYDROGENASE 2	1	0	0	0
g08284.t1	AT5G52300.1	LTI65,RD29B,RESPONSIVE TO DESSICATION 29B	1	0	0	0
g08286.t1	AT5G52280.1		0	0	0	-1
g08287.t1	AT4G04077.1		1	0	0	1
g08289.t1	AT5G52250.1	RUP1,EFO1,EARLY FLOWERING BY OVEREXPRESSION 1	-1	0	0	-1
g08313.t1	AT5G52050.1	AtDTX50,DTX50,Detoxification Efflux Carrier 50	1	0	0	0
g08315.t1	AT5G52030.2		-1	0	0	0
g08317.t1	AT5G52020.1		1	0	0	0
g08324.t1	AT5G51990.1	CBF4,DREB1D,DEHYDRATION-RESPONSIVE ELEMENT-BINDING PROTEIN 1D	1	0	0	0
g08344.t1	AT5G51830.1		-1	0	0	0
g08345.t1	AT5G51820.1	PGM,ATPGMP,ARABIDOPSIS THALIANA PHOSPHOGLUCOMUTASE,PGM1,STF1,STARCH-FREE 1	-1	0	0	-1
g08359.t2	AT1G35680.1	RPL21C	0	0	0	1
g08364.t1	AT5G51720.1	NEET,At-NEET	-1	0	0	-1
g08382.t1	AT5G51570.1		1	0	0	0
g08384.t1	AT5G51550.1	EXL3	-1	0	0	-1
g08385.t1	AT5G51545.1	LPA2	-1	0	0	-1
g08401.t1	AT5G51390.1		1	1	0	0
g08413.t1	AT5G51370.2		0	0	0	1
g08423.t1	AT5G51260.1		-1	0	0	0
g08430.t1	AT5G51190.1	ERF105,ethylene response factor 105	1	0	0	0
g08432.t1	AT5G51190.1	ERF105,ethylene response factor 105	1	0	0	0
g08441.t1	AT5G51110.1		-1	0	0	-1
g08452.t1	AT5G51010.1		-1	0	0	0
g08460.t1	AT5G50915.1		0	0	0	-1
g08469.t1	AT5G50810.1	TIM8	-1	0	0	0
g08476.t1	AT5G50740.3		0	0	0	-1
g08477.t1	AT5G50720.1	HVA22E,ATHVA22E,ARABIDOPSIS THALIANA HVA22 HOMOLOGUE E	-1	0	0	0
g08494.t1	AT5G20620.1	UBQ4	0	0	1	1
g08516.t1			0	0	1	0
g08532.t1	AT3G06265.1		0	0	0	-1
g08541.t1	AT1G65486.3		-1	0	0	0
g08544.t1	AT1G65490.2		-1	0	0	0
g08545.t1	AT1G65500.1		-1	0	0	0
g08567.t1	AT5G01445.1		0	0	1	1
g08574.t1	AT1G66700.1	PXMT1	1	0	0	1
g08603.t1	AT3G29035.1	NAC3,ANAC059,Arabidopsis NAC domain containing protein 59,ATNAC3,NAC domain containing protein 3,ORS1,ORE1 SISTER1	1	0	0	1
g08608.t1	AT3G29030.1	EXPA5,ATEXP5,ARABIDOPSIS THALIANA EXPANSIN 5,ATEXPA5,ARABIDOPSIS THALIANA EXPANSIN A5,ATHEXP ALPHA 1.4,EXP5,EXPANSIN 5	-1	0	0	-1
g08610.t1	AT3G29010.1		1	0	0	0
g08633.t1			-1	0	0	0
g08636.t1	AT3G28900.1		-1	0	0	-1
g08642.t1	AT3G28860.1	ABCB19,ATABCB19,Arabidopsis thaliana ATP-binding cassette B19,ATMDR1,ATMDR11,MULTIDRUG RESISTANCE PROTEIN 11,ATPGP19,MDR1,MDR11,PGP19,P-GLYCOPROTEIN 19	0	0	0	-1
g08644.t1	AT4G05665.1		-1	0	0	0
g08646.t1	AT3G28850.1		1	0	0	1
g08663.t1	AT3G28740.1	CYP81D11	0	0	-1	0
g08710.t1	AT2G23600.2	ACL,ATME8,ARABIDOPSIS METHYL ESTERASE 8,ATMES2,ARABIDOPSIS THALIANA METHYL ESTERASE 2,ME8,METHYL ESTERASE 8,MES2,METHYL ESTERASE 2	-1	0	0	0
g08711.t1	AT2G23610.1	MES3,ATMES3,ARABIDOPSIS THALIANA METHYL ESTERASE 3	0	0	0	1
g08719.t1	AT2G23672.1		-1	0	0	-1
g08720.t1	AT2G23680.1		1	0	0	1
g08721.t1	AT2G23680.1		1	0	0	1
g08731.t1	AT2G23790.1		1	0	0	1
g08732.t1	AT2G23790.1		1	0	0	1
g08737.t1	AT2G23810.1	TET8	1	0	0	0
g08747.t1	AT2G23910.1		-1	0	0	0
g08767.t1	AT2G24060.1	AtIF3-2,Initiation factor 3-2,AtINFC-2	-1	0	0	-1
g08771.t1	AT2G24090.1	PRPL35	-1	0	0	-1
g08774.t1	AT2G24120.1	SCA3,PDE319,PIGMENT DEFECTIVE 319	-1	0	0	0
g08780.t1	AT3G05360.1	RLP30,AtRLP30,receptor like protein 30	0	0	1	0
g08789.t1	AT2G24180.1	CYP71B6	0	0	0	1
g08795.t1	AT2G24210.1	TPS10	0	0	1	0
g08796.t1	AT2G24220.2	PUP5,ATPUP5,purine permease 5	-1	0	0	0
g08797.t1	AT2G24230.1		-1	0	0	0
g08798.t1	AT2G24240.1		1	0	0	0
g08809.t1	AT2G24270.2	ALDH11A3	-1	0	0	-1
g08861.t1	AT2G24545.3		-1	0	0	0
g08862.t1	AT2G24550.1		1	0	0	1
g08884.t1	AT4G00260.1	MEE45	-1	0	0	0
g08922.t1	AT4G05180.1	PSBQ-2,PSBQ,PHOTOSYSTEM II SUBUNIT Q,PSII-Q	-1	0	0	-1
g08973.t1	AT4G03600.1		1	0	0	0
g09000.t1	AT4G03400.1	DFL2,GH3-10	-1	0	0	-1
g09012.t1	AT4G03280.1	PETC,PGR1,PROTON GRADIENT REGULATION 1	-1	0	0	-1
g09013.t1	AT4G03270.1	CYCD6%3B1	0	-1	0	0
g09047.t1	AT4G02940.1		1	0	0	0
g09059.t1	AT4G02800.1		0	-1	0	0
g09060.t1	AT4G02790.1	EMB3129	-1	0	0	0
g09063.t1	AT4G02770.1	PSAD-1	-1	0	0	-1
g09094.t1	AT4G02500.1	XT2,ATXT2,ARABIDOPSIS THALIANA UDP-XYLOSYLTRANSFERASE 2,AtXXT2,XXT2,XYG XYLOSYLTRANSFERASE 2	0	0	0	-1
g09106.t1	AT4G02420.1	LecRK-IV.4,L-type lectin receptor kinase IV.4	-1	0	0	0
g09107.t1	AT4G02420.1	LecRK-IV.4,L-type lectin receptor kinase IV.4	0	0	0	-1
g09110.t1	AT4G02380.3	SAG21,AtLEA5,Arabidopsis thaliana late embryogenensis abundant like 5	1	0	0	1
g09115.t1	AT4G02330.1	ATPMEPCRB	-1	0	0	0
g09121.t1	AT4G02280.1	SUS3,ATSUS3	1	0	0	0
g09140.t1	AT4G02130.1	GATL6,LGT10	-1	0	0	0
g09152.t1	AT4G02075.1	PIT1	1	0	0	1
g09162.t1	AT4G01985.1		-1	0	0	0
g09168.t1	AT5G05110.1		1	0	0	0
g09170.t1	AT4G01960.1		0	0	0	1
g09171.t1	AT4G01950.2	GPAT3,ATGPAT3,GLYCEROL-3-PHOSPHATE sn-2-ACYLTRANSFERASE 3	1	0	0	0
g09180.t1	AT4G01883.1		-1	0	0	0
g09182.t1	AT4G01860.1		0	0	0	1
g09194.t1	AT4G01700.1		-1	0	0	1
g09220.t1	AT5G55970.1		1	0	0	1
g09253.t1	AT5G55730.1	FLA1	0	0	0	-1
g09255.t1	AT5G55710.1	Tic20-V,AtTic20-V,translocon at the inner envelope membrane of chloroplasts 20-V	-1	0	0	0
g09263.t1	AT5G55620.1		-1	0	0	-1
g09267.t1	AT5G55570.1		-1	0	0	0
g09280.t1	AT5G55460.1		-1	0	0	0
g09281.t1	AT5G55450.1		-1	0	0	0
g09282.t1	AT5G55440.1		-1	0	0	0
g09283.t1	AT5G55410.2		-1	0	0	0
g09284.t1	AT5G55400.1		-1	0	0	0
g09296.t1	AT5G55280.1	FTSZ1-1,ATFTSZ1-1,ARABIDOPSIS THALIANA HOMOLOG OF BACTERIAL CYTOKINESIS Z-RING PROTEIN FTSZ 1-1,CPFTSZ,CHLOROPLAST FTSZ	-1	0	0	0
g09301.t1	AT4G26760.1	MAP65-2	-1	0	0	0
g09302.t1	AT5G55220.1		-1	0	0	-1
g09306.t1	AT5G55180.2		1	0	0	0
g09326.t1	AT5G55050.1		0	0	0	1
g09340.t1	AT5G54980.1	CASPL2D1,CASP-like protein 2D1	-1	0	0	0
g09341.t1	AT5G54970.1		-1	0	0	0
g09350.t1	AT5G54870.1		0	0	0	1
g09351.t1	AT5G54860.1		1	0	0	0
g09361.t1	AT5G54770.1	THI1	-1	0	0	-1
g09375.t1	AT5G54630.1		-1	0	0	0
g09377.t1	AT5G54610.1	ANK,BDA1,bian da 2 (becoming big in Chinese)	-1	0	0	0
g09378.t1	AT5G54590.2	CRLK1	0	0	0	-1
g09379.t1	AT5G54585.1		-1	0	0	-1
g09387.t1	AT5G15360.1		1	0	0	0
g09391.t1	AT5G54510.1	DFL1,GH3.6,Gretchen Hagen3.6	1	0	0	1
g09404.t1	AT5G54380.1	THE1	0	0	0	-1
g09413.t1	AT5G54270.1	LHCB3	-1	0	0	-1
g09426.t1	AT5G54180.1	PTAC15	-1	0	0	0
g09428.t1	AT5G54165.1		0	0	0	1
g09431.t1	AT5G54160.1	OMT1,ATOMT1,O-methyltransferase 1,AtCOMT,COMT1,caffeate O-methyltransferase 1,OMT3,O-methyltransferase 3	0	0	0	1
g09434.t1	AT5G54145.1		0	0	0	-1
g09456.t1	AT5G53970.1	TAT7	0	0	0	1
g09467.t1	AT5G53880.1		-1	0	0	-1
g09468.t1	AT5G53870.1	ENODL1,AtENODL1	1	0	0	0
g09469.t1	AT5G53860.4	emb2737,EMB64,EMBRYO DEFECTIVE 64	-1	0	0	0
g09480.t1	AT5G53760.1	MLO11,ATMLO11,MILDEW RESISTANCE LOCUS O 11	1	0	0	0
g09482.t1	AT5G53730.1	NHL26,NDR1/HIN1-like 26	1	0	0	0
g09515.t1	AT2G48070.3	RPH1	-1	0	0	0
g09517.t2	AT4G22745.1	MBD1	-1	0	0	0
g09520.t1	AT2G48010.1	RKF3	1	0	0	0
g09527.t1	AT2G47950.2		1	0	0	0
g09529.t1	AT2G47930.1	AGP26,ATAGP26,ARABIDOPSIS THALIANA ARABINOGALACTAN PROTEIN 26	0	0	0	-1
g09531.t1	AT2G47910.1	CRR6	-1	0	0	-1
g09536.t1	AT2G47880.1		-1	0	0	0
g09544.t1	AT2G47800.1	ABCC4,ATMRP4,multidrug resistance-associated protein 4,EST3,MRP4,multidrug resistance-associated protein 4	0	0	0	1
g09556.t1	AT2G47670.1	PMEI6,PECTIN METHYLESTERASE INHIBITOR 6	0	0	0	-1
g09578.t1	AT2G47460.1	MYB12,ATMYB12,MYB DOMAIN PROTEIN 12,PFG1,PRODUCTION OF FLAVONOL GLYCOSIDES 1	-1	0	0	0
g09579.t1	AT2G47450.1	CAO,CPSRP43,CHLOROPLAST SIGNAL RECOGNITION PARTICLE 43	-1	0	0	-1
g09580.t1	AT2G47440.1		0	0	0	-1
g09602.t1	AT2G47190.1	MYB2,ATMYB2,MYB DOMAIN PROTEIN 2	1	0	0	1
g09607.t1	AT2G47160.2	BOR1,AtBOR1	-1	0	0	0
g09624.t1	AT2G47000.1	ABCB4,ATPGP4,ARABIDOPSIS P-GLYCOPROTEIN 4,AtABCB4,MDR4,MULTIDRUG RESISTANCE 4,PGP4,P-GLYCOPROTEIN 4	0	0	0	1
g09627.t1	AT2G46970.1	PIL1	0	0	0	-1
g09634.t1	AT2G46910.1		-1	0	0	-1
g09641.t1	AT2G46820.1	PSI-P,CURT1B,CURVATURE THYLAKOID 1B,PSAP,PTAC8,PLASTID TRANSCRIPTIONALLY ACTIVE 8,TMP14,THYLAKOID MEMBRANE PHOSPHOPROTEIN OF 14 KDA	-1	0	0	-1
g09642.t1	AT2G46810.1		0	0	0	-1
g09655.t1	AT2G46690.1	SAUR32,SMALL AUXIN UPREGULATED RNA 32	0	0	0	-1
g09657.t1	AT2G46680.1	HB-7,ATHB-7,homeobox 7,ATHB7,ARABIDOPSIS THALIANA HOMEOBOX 7	1	0	0	0
g09659.t1	AT2G46650.1	CB5-C,ATCB5-C,ARABIDOPSIS CYTOCHROME B5 ISOFORM C,B5 #1,CYTB5-C	1	0	0	0
g09662.t1	AT2G46630.1		-1	0	0	0
g09663.t1	AT2G46620.1		1	0	0	0
g09671.t1	AT2G46535.1		-1	0	0	0
g09718.t1	AT2G46150.1		0	0	0	1
g09727.t1	AT2G46070.3	MPK12,ATMPK12,MAPK12	-1	0	0	0
g09744.t1	AT2G45920.1		0	0	0	1
g09751.t1	AT2G45850.1	AHL9,AT-hook motif nuclear localized protein 9	-1	0	0	0
g09752.t1	AT2G45840.1		-1	0	0	0
g09753.t1	AT2G45830.1	DTA2	1	0	0	0
g09760.t1	AT2G45760.1	BAP2,BAL,BON ASSOCIATION PROTEIN 1-LIKE	1	0	0	0
g09766.t1	AT2G45740.1	PEX11D	-1	0	0	0
g09772.t1	AT2G45695.1	URM11,ubiquitin-related modifier 11	-1	0	0	0
g09783.t1	AT2G45590.1		-1	0	0	-1
g09784.t1	AT2G45580.1	CYP76C3	0	0	0	1
g09786.t1	AT2G45560.1	CYP76C1	-1	0	0	0
g09790.t1	AT2G44890.1	CYP704A1	-1	0	0	0
g09795.t1	AT2G45470.1	FLA8,AGP8,ARABINOGALACTAN PROTEIN 8	0	0	0	-1
g09797.t1	AT2G45450.1	ZPR1	1	0	0	0
g09812.t1	AT2G45360.1		1	0	0	0
g09813.t1	AT2G45350.1	CRR4	-1	0	0	-1
g09826.t1	AT2G45210.1	SAUR36,SAG201,senescence-associated gene 201	0	0	0	1
g09828.t1	AT2G45190.1	AFO,FIL,FILAMENTOUS FLOWER,YAB1,YABBY1	-1	0	0	0
g09829.t1	AT2G45180.1		-1	0	0	-1
g09830.t1	AT2G45170.1	ATG8E,ATATG8E,AUTOPHAGY 8E	1	0	0	1
g09836.t1	AT2G45740.1	PEX11D	1	0	0	1
g09837.t1	AT2G45130.1	SPX3,ATSPX3,ARABIDOPSIS THALIANA SPX DOMAIN GENE 3	0	0	0	1
g09844.t1			0	0	0	1
g09848.t1	AT1G17380.1	JAZ5,TIFY11A	0	1	0	0
g09852.t1	AT1G17350.2		0	0	0	-1
g09867.t1	AT1G17220.1	FUG1	-1	0	0	0
g09869.t1	AT1G17200.1	CASPL2A1,CASP-like protein 2A1	-1	0	0	-1
g09873.t1	AT1G17170.1	GSTU24,ATGSTU24,glutathione S-transferase TAU 24,GST,Arabidopsis thaliana Glutathione S-transferase (class tau) 24	1	0	-1	1
g09876.t1	AT1G17147.1		0	0	0	1
g09878.t1	AT1G17140.1	ICR1,RIP1,ROP INTERACTIVE PARTNER 1	0	0	0	-1
g09882.t1	AT1G17100.1	HBP1,AtHBP1	-1	0	0	-1
g09888.t1	AT1G17060.1	CYP72C1,CHI2,CHIBI 2,SHK1,SHRINK 1,SOB7,SUPPRESSOR OF PHYB-4 7	1	0	0	1
g09889.t1	AT1G17050.1	SPS2,AtSPS2	-1	0	0	0
g09892.t1	AT1G17020.1	SRG1,ATSRG1,SENESCENCE-RELATED GENE 1	1	0	0	1
g09896.t1	AT1G16950.1		1	0	0	0
g09902.t1	AT4G13780.1		-1	0	0	0
g09922.t1	AT1G16720.2	HCF173	-1	0	0	0
g09943.t1	AT1G16510.1	SAUR41,SMALL AUXIN UPREGULATED 41	0	0	0	1
g09951.t1	AT1G16460.2	RDH2,ATMST2,ARABIDOPSIS THALIANA MERCAPTOPYRUVATE SULFURTRANSFERASE 2,ATRDH2,rhodanese homologue 2,MST2,MERCAPTOPYRUVATE SULFURTRANSFERASE 2,ST2,SULFURTRANSFERASE 2,STR2,SULFURTRANSFERASE 2	-1	0	0	0
g09966.t1	AT1G16300.1	GAPCP-2	1	0	0	0
g09984.t1	AT1G16080.1		-1	0	0	-1
g09994.t1	AT1G15980.1	PnsB1,NDF1,NDH-dependent cyclic electron flow 1,NDH48,NAD(P)H DEHYDROGENASE SUBUNIT 48	-1	0	0	-1
g09999.t1	AT1G15830.1		-1	0	0	0
g10000.t1	AT1G15820.1	LHCB6,CP24	-1	0	0	-1
g10008.t1	AT1G15730.1		-1	0	0	0
g10010.t1	AT1G15710.1		0	0	0	-1
g10014.t1	AT1G15670.1	KFB01,Kelch repeat F-box 1,KMD2,KISS ME DEADLY 2	1	0	0	1
g10024.t1	AT1G15550.1	GA3OX1,ATGA3OX1,ARABIDOPSIS THALIANA GIBBERELLIN 3 BETA-HYDROXYLASE 1,GA4,GA REQUIRING 4	0	1	0	0
g10027.t1	AT1G15520.1	ABCG40,ATABCG40,Arabidopsis thaliana ATP-binding cassette G40,ATPDR12,PLEIOTROPIC DRUG RESISTANCE 12,PDR12,pleiotropic drug resistance 12	1	0	0	1
g10028.t1	AT1G15510.1	ECB2,ATECB2,ARABIDOPSIS EARLY CHLOROPLAST BIOGENESIS2,VAC1,VANILLA CREAM 1	-1	0	0	0
g10034.t1	AT1G15440.1	PWP2,ATPWP2,PERIODIC TRYPTOPHAN PROTEIN 2	-1	0	0	0
g10043.t1	AT1G15380.1	GLYI4	1	0	0	0
g10052.t1	AT5G06715.1		1	0	0	0
g10054.t1	AT1G15290.1		0	0	0	-1
g10067.t1	AT1G15170.1		0	1	0	0
g10070.t1	AT1G15140.1		-1	0	0	0
g10072.t1	AT1G15125.1		1	0	0	0
g10084.t1	AT1G15010.1		1	0	0	-1
g10085.t1	AT1G15002.1		-1	0	1	0
g10093.t1	AT1G14920.1	GAI,RGA2,RESTORATION ON GROWTH ON AMMONIA 2	0	0	0	-1
g10098.t1	AT1G14880.1	PCR1,AtPCR1	-1	0	0	0
g10099.t1	AT1G14870.1	PCR2,AtPCR2	-1	0	0	0
g10106.t1	AT1G14810.1		-1	0	0	0
g10156.t1	AT1G14440.1	HB31,AtHB31,homeobox protein 31,FTM2,FLORAL TRANSITION AT THE MERISTEM2,ZHD4,ZINC FINGER HOMEODOMAIN 4	1	0	0	0
g10159.t1	AT1G14410.1	WHY1,ATWHY1,A. THALIANA WHIRLY 1,PTAC1	-1	0	0	0
g10167.t1	AT1G14345.1		-1	0	0	0
g10169.t1	AT1G14330.1		1	0	0	1
g10174.t1	AT1G14280.1	PKS2	-1	0	0	-1
g10180.t1	AT1G14220.1		0	0	0	1
g10183.t1	AT1G14200.1		0	0	0	1
g10184.t1	AT1G14190.2		0	0	0	1
g10186.t1	AT1G14180.1		-1	0	0	0
g10199.t1	AT4G26200.1	ACS7,ACCS7,1-amino-cyclopropane-1-carboxylate synthase 7,ATACS7	1	0	1	1
g10204.t1	AT4G26150.1	CGA1,GATA22,GATA TRANSCRIPTION FACTOR 22,GNL,GNC-LIKE	-1	0	0	-1
g10215.t1	AT4G26050.1	PIRL8	1	0	0	1
g10223.t1	AT4G25960.1	ABCB2,PGP2,P-glycoprotein 2	0	0	0	-1
g10230.t1	AT4G25890.1		0	0	0	-1
g10233.t2	AT4G25860.1	ORP4A	0	0	0	-1
g10237.t1	AT4G25830.1	CASPL2C1,CASP-like protein 2C1	0	0	0	-1
g10252.t1	AT4G25700.1	BETA-OHASE 1,B1,BCH1,BETA CAROTENOID HYDROXYLASE 1,chy1	1	0	0	1
g10259.t1	AT4G25640.2	DTX35,ATDTX35,detoxifying efflux carrier 35,FFT,FLOWER FLAVONOID TRANSPORTER	-1	0	0	0
g10260.t1	AT4G25630.1	FIB2,ATFIB2	-1	0	0	0
g10274.t1	AT4G25490.1	CBF1,ATCBF1,DREB1B,DRE BINDING PROTEIN 1B	-1	0	0	0
g10276.t1	AT4G22200.1	KT2/3,AKT2,AKT2/3,potassium transport 2/3,AKT3	0	0	0	-1
g10277.t1	AT4G25470.1	CBF2,ATCBF2,DREB1C,DRE/CRT-BINDING PROTEIN 1C,FTQ4,FREEZING TOLERANCE QTL 4	1	1	-1	0
g10288.t1	AT4G25310.1		1	0	0	0
g10303.t1	AT4G25170.2		0	0	0	1
g10309.t1	AT4G25110.1	MC2,AtMC2,metacaspase 2,AtMCP1c,metacaspase 1c,MCP1c,metacaspase 1c	-1	0	0	0
g10311.t1	AT4G25080.6	CHLM	-1	0	0	-1
g10313.t1	AT4G25050.2	ACP4	-1	0	0	-1
g10325.t1	AT4G24972.1	TPD1	-1	0	0	-1
g10327.t1	AT4G24960.1	HVA22D,ATHVA22D,ARABIDOPSIS THALIANA HVA22 HOMOLOGUE D	-1	0	0	0
g10330.t1	AT4G24930.1		-1	0	0	-1
g10338.t1	AT4G24830.1		-1	0	0	0
g10340.t2	AT4G24810.2		-1	0	0	-1
g10345.t1	AT4G24780.1		-1	0	0	-1
g10346.t1	AT4G24770.1	RBP31,ATRBP31,ARABIDOPSIS THALIANA RNA BINDING PROTEIN, APPROXIMATELY 31 KD,ATRBP33,CP31	-1	0	0	-1
g10348.t1	AT4G24750.1		-1	0	0	-1
g10353.t1	AT4G24700.1		-1	0	0	0
g10363.t1	AT4G24590.4		1	0	0	1
g10364.t1	AT4G24580.1	REN1	1	0	0	0
g10365.t1	AT4G24570.1	DIC2	1	1	0	1
g10368.t1	AT4G24540.1	AGL24	0	0	0	-1
g10371.t1	AT4G24510.1	CER2,VC-2,VC2	-1	0	0	-1
g10387.t2	AT4G24350.1		-1	0	0	-1
g10390.t1	AT4G24310.1		1	0	0	1
g10401.t1	AT4G24230.6	ACBP3	1	0	0	0
g10406.t1	AT4G24190.1	SHD,AtHsp90-7,HEAT SHOCK PROTEIN 90-7,AtHsp90.7,HEAT SHOCK PROTEIN 90.7,HSP90.7,HEAT SHOCK PROTEIN 90.7	-1	0	0	0
g10415.t1	AT4G24110.1		1	1	0	0
g10417.t1	AT4G24090.1		-1	0	0	0
g10421.t1	AT4G24040.1	TRE1,ATTRE1	0	0	0	1
g10429.t1	AT4G23990.1	CSLG3,ATCSLG3,ARABIDOPSIS THALIANA CELLULOSE SYNTHASE-LIKE G3	0	0	0	-1
g10435.t1	AT4G23920.1	UGE2,ATUGE2,UDP-GLC 4-EPIMERASE 2	1	0	0	1
g10441.t1	AT4G23880.1		1	0	0	0
g10446.t1	AT4G23820.1		-1	0	0	0
g10447.t1	AT4G23810.1	WRKY53	-1	0	0	0
g10453.t1	AT4G23750.1	CRF2,TMO3,TARGET OF MONOPTEROS 3	0	0	0	-1
g10458.t1	AT4G23710.1	VAG2,VATG2,VACUOLAR ATP SYNTHASE SUBUNIT G2,VHA-G2	1	0	0	0
g10460.t1	AT4G23700.1	CHX17,ATCHX17,cation/H+ exchanger 17	1	0	0	1
g10463.t1	AT4G23670.1		0	0	1	-1
g10469.t1	AT4G23610.1		-1	0	0	1
g10470.t1	AT4G23600.1	CORI3,JR2,JASMONIC ACID RESPONSIVE 2	-1	0	0	-1
g10505.t1	AT5G10380.1	RING1	-1	0	0	0
g10506.t1	AT5G10390.1	H3.1,histone 3.1	-1	0	0	-1
g10507.t1	AT5G10400.1	H3.1,histone 3.1	0	0	0	-1
g10509.t1	AT5G10430.1	AGP4,ATAGP4	0	0	0	-1
g10514.t1	AT5G10480.3	PAS2,PEP,PEPINO	0	0	0	-1
g10522.t1	AT5G10560.1		-1	0	0	0
g10529.t1	AT5G10625.1		1	0	0	1
g10531.t1	AT5G10650.1		0	0	0	1
g10532.t1	AT5G10660.2		1	0	0	1
g10549.t1	AT5G10860.1	CBSX3	1	0	0	0
g10553.t1	AT5G10910.1		-1	0	0	0
g10555.t1	AT5G10930.1	CIPK5,SnRK3.24,SNF1-RELATED PROTEIN KINASE 3.24	1	0	0	0
g10574.t1	AT5G11060.1	KNAT4	1	0	0	0
g10575.t1	AT5G11070.1		1	0	0	0
g10588.t1	AT5G11230.1		-1	0	0	0
g10591.t1	AT5G11260.2	HY5,TED 5,REVERSAL OF THE DET PHENOTYPE 5	-1	0	0	0
g10599.t1	AT5G11330.1		-1	0	0	0
g10607.t1	AT5G11420.1		-1	0	0	-1
g10610.t1	AT5G11450.2	PPD5	-1	0	0	-1
g10621.t1	AT5G11550.1		0	0	0	-1
g10641.t1	AT5G11720.1		-1	0	0	0
g10646.t1	AT4G11630.1		-1	0	0	0
g10650.t2	AT5G11790.1	NDL2	0	0	0	-1
g10660.t1	AT5G11890.1	EMB3135	0	0	0	-1
g10677.t1	AT5G12050.1		0	1	0	0
g10685.t1	AT5G12150.1		-1	0	0	0
g10697.t1	AT5G12250.1	TUB6	-1	0	0	-1
g10714.t2	AT5G12410.1		-1	0	0	0
g10723.t1	AT5G12860.1	DiT1	0	0	0	-1
g10725.t1	AT5G12880.1		0	0	0	1
g10744.t1	AT5G13080.1	WRKY75,ATWRKY75,ARABIDOPSIS THALIANA WRKY DNA-BINDING PROTEIN 75	1	0	0	1
g10748.t1	AT5G13120.1	Pnsl5,ATCYP20-2,ARABIDOPSIS THALIANA CYCLOPHILIN 20-2,CYP20-2,cyclophilin 20-2	0	0	0	-1
g10750.t1	AT5G13140.1		-1	0	0	-1
g10757.t1	AT5G13210.1		1	0	0	1
g10764.t1	AT5G13280.1	AK-LYS1,AK1,ASPARTATE KINASE 1,AK,ASPARTATE KINASE	-1	0	0	0
g10770.t1	AT5G13330.1	Rap2.6L	1	0	0	1
g10775.t1	AT1G69690.1	TCP15,AtTCP15	1	0	0	-1
g10777.t1	AT5G61670.1	AtOR,Arabidopsis thaliana orange	-1	0	0	0
g10785.t1	AT5G61600.1	ERF104	1	0	0	1
g10798.t1	AT5G61480.1	PXY,TDR,TDIF receptor	-1	0	0	-1
g10808.t1	AT5G61410.1	RPE,EMB2728,EMBRYO DEFECTIVE 2728	-1	0	0	0
g10814.t1	AT5G61350.1	CAP1,[Ca2+]cyt-associated protein kinase 1,ERU,ERULUS	0	0	0	-1
g10815.t1	AT5G61340.2		1	0	0	0
g10818.t1	AT5G61310.1		0	0	0	-1
g10822.t1	AT5G61270.1	PIF7	0	0	0	-1
g10828.t1	AT5G61210.1	SNAP33,ATSNAP33,ATSNAP33B,SNP33	-1	0	0	0
g10834.t1	AT5G61160.1	AACT1	1	0	0	0
g10837.t1	AT5G61130.1	PDCB1,AtPDCB1	-1	0	0	-1
g10848.t1	AT5G61030.1	GR-RBP3	-1	0	0	0
g10872.t1	AT5G60800.2		-1	0	0	0
g10886.t1	AT5G60670.1		0	0	0	-1
g10903.t1	AT5G60490.1	FLA12,AtFLA12	0	0	0	-1
g10909.t1	AT5G60400.3		-1	0	0	-1
g10918.t1	AT5G60270.1	LecRK-I.7,L-type lectin receptor kinase I.7	0	0	0	1
g10923.t1	AT5G60200.1	TMO6	-1	0	0	-1
g10953.t1	AT5G59990.1		0	0	0	1
g10968.t1	AT5G59870.1	HTA6,h2a.w.6	0	0	0	-1
g10969.t1	AT5G59870.1	HTA6,h2a.w.6	0	0	0	-1
g10976.t1	AT5G59820.1	RHL41,AtZAT12,ZAT12	1	1	0	1
g10979.t1	AT5G59780.3	MYB59,ATMYB59-1,ATMYB59-2,ATMYB59-3,ATMYB59,MYB DOMAIN PROTEIN 59	1	0	0	0
g10982.t1	AT5G59750.2	RIBA3,AtRIBA3	-1	0	0	0
g10984.t1	AT5G59730.1	EXO70H7,ATEXO70H7,exocyst subunit exo70 family protein H7	1	0	0	1
g10987.t1	AT5G59700.1		1	0	0	0
g11003.t1	AT5G59550.2	RDUF2,AtRDUF2,Arabidopsis thaliana RING and Domain of Unknown Function 1117 2	1	1	0	1
g11004.t1	AT5G59540.1		0	1	0	0
g11005.t1	AT1G73740.1		0	0	0	1
g11006.t1	AT5G59530.1		0	0	0	1
g11012.t1	AT5G59480.1		-1	0	0	0
g11027.t1	AT5G59330.1		1	0	0	0
g11028.t1	AT5G59320.1	LTP3	0	1	0	-1
g11029.t1	AT5G59310.1	LTP4	-1	0	0	-1
g11054.t1	AT5G59220.1	HAI1,SAG113,senescence associated gene 113	0	0	0	1
g11057.t1	AT5G59250.1		0	0	0	-1
g11067.t1	AT5G58960.1	GIL1	-1	0	0	-1
g11093.t1	AT3G20230.1		-1	0	0	0
g11095.t1	AT3G20250.2	PUM5,APUM5,pumilio 5	1	0	0	0
g11107.t1	AT3G20330.1	PYRB	-1	0	0	0
g11111.t1	AT3G20390.2	RidA,Reactive Intermediate Deaminase A	-1	0	0	-1
g11120.t1	AT3G20470.1	GRP5,ATGRP-5,ATGRP5,GRP-5,GLYCINE-RICH PROTEIN 5	-1	1	0	0
g11129.t1	AT3G20490.1		-1	0	0	0
g11143.t1	AT3G20600.1	NDR1	1	0	0	0
g11146.t1	AT3G20620.1		1	0	0	0
g11148.t1	AT3G20640.1		-1	0	0	0
g11153.t1	AT3G20670.1	HTA13	-1	0	0	0
g11154.t1	AT3G20680.1		-1	0	0	-1
g11169.t1	AT3G20820.1		-1	0	0	-1
g11199.t1	AT3G21055.2	PSBTN	-1	0	0	-1
g11218.t1	AT3G21190.1	MSR1,AtMSR1	-1	0	0	-1
g11224.t3	AT3G21250.4	ABCC8,ATMRP6,ARABIDOPSIS THALIANA MULTIDRUG RESISTANCE-ASSOCIATED PROTEIN 6,MRP6,multidrug resistance-associated protein 6	0	-1	0	-1
g11226.t1	AT3G21270.1	DOF2,ADOF2,DOF zinc finger protein 2	1	0	0	0
g11231.t1	AT3G21305.1		1	0	0	1
g11249.t1	AT3G21460.1		-1	0	0	0
g11255.t1	AT1G49670.2	NQR	-1	0	0	0
g11258.t1	AT3G21500.3	DXPS1,DXL1,DXS-like 1,DXS2,1-deoxy-D-xylulose 5-phosphate (DXP) synthase 2	1	0	0	1
g11264.t1	AT3G21560.1	UGT84A2,BRT1,Bright Trichomes 1	-1	0	0	0
g11275.t1	AT3G21670.1	AtNPF6.4,NPF6.4,NRT1/ PTR family 6.4	-1	0	0	-1
g11282.t1	AT3G21750.1	UGT71B1	0	0	0	-1
g11286.t1	AT3G21770.1		0	0	0	-1
g11287.t1	AT3G21781.1		0	0	0	1
g11299.t1	AT3G21870.1	CYCP2%3B1	-1	0	0	-1
g11301.t1	AT3G21890.1	BBX31	-1	0	0	0
g11326.t1	AT5G06715.1		-1	0	0	0
g11330.t1	AT3G22142.1		0	0	0	-1
g11331.t1	AT3G22150.1	AEF1,ATPF EDITING FACTOR 1	-1	0	0	0
g11332.t1	AT3G22160.1	JAV1,jasmonate-associated VQ motif gene 1	0	0	0	1
g11339.t1	AT3G22200.2	POP2,GABA-T,GAMMA-AMINOBUTYRATE TRANSAMINASE,HER1,HEXENAL RESPONSE1	1	0	0	0
g11340.t1	AT3G22210.1		-1	0	0	0
g11342.t1	AT3G22235.1		-1	0	0	0
g11343.t1	AT3G22235.1		-1	0	0	0
g11346.t1	AT3G22240.1		1	0	0	1
g11353.t1	AT3G22310.1	PMH1,ATRH9,RNA HELICASE 9	-1	0	0	0
g11360.t1	AT3G22370.1	AOX1A,ATAOX1A,AtHSR3,HSR3,hyper-sensitivity-related 3	-1	0	0	0
g11362.t1	AT3G22400.1	LOX5	0	0	0	1
g11369.t1	AT3G53620.1	PPa4,AtPPa4,pyrophosphorylase 4	1	0	0	1
g11397.t1	AT3G53870.1		-1	0	0	0
g11400.t1	AT3G53900.2	UPP,PYRR,PYRIMIDINE R	-1	0	0	-1
g11407.t1	AT3G53960.1		0	0	0	1
g11411.t1	AT3G54000.1		1	0	0	0
g11413.t1	AT3G54020.1	AtIPCS1	1	0	0	0
g11418.t1	AT3G54050.1	HCEF1	-1	0	0	0
g11423.t1	AT3G54090.1	FLN1	-1	0	0	0
g11440.t1	AT3G54210.1		-1	0	0	-1
g11458.t1	AT3G54390.2		0	0	0	-1
g11459.t1	AT3G54400.1		0	0	0	-1
g11461.t1	AT3G54420.1	EP3,ATCHITIV,CHITINASE CLASS IV,ATEP3,homolog of carrot EP3-3 chitinase,CHIV	0	0	0	1
g11462.t1	AT3G54440.3		1	0	0	0
g11491.t1	AT3G54700.1	PHT1%3B7	0	0	0	1
g11512.t1	AT3G54890.1	LHCA1	-1	0	0	-1
g11519.t1	AT3G54960.1	PDIL1-3,ATPDI1,ARABIDOPSIS THALIANA PROTEIN DISULFIDE ISOMERASE 1,ATPDIL1-3,PDI-like 1-3,PDI1,PROTEIN DISULFIDE ISOMERASE 1	-1	0	0	0
g11525.t1	AT3G54990.1	SMZ	1	0	0	0
g11531.t1	AT3G55040.1	GSTL2	-1	0	0	-1
g11538.t1	AT3G55110.1	ABCG18	0	0	0	-1
g11539.t1	AT3G55120.1	TT5,A11,AtCHI,CFI,CHALCONE FLAVANONE ISOMERASE,CHI,chalcone isomerase	-1	0	0	-1
g11544.t1	AT3G55170.1		0	0	0	-1
g11549.t1	AT3G55220.1	SAP130b,AtSAP130b,Arabidopsis thaliana spliceosome-associated protein 130 b	-1	0	-1	1
g11552.t1	AT3G55250.1	PDE329	-1	0	0	0
g11558.t1	AT3G55330.1	PPL1	-1	0	0	-1
g11562.t1	AT3G55360.1	CER10,ATTSC13,ECR,ENOYL-COA REDUCTASE,GLH6,GLASSY HAIR 6,TSC13	0	0	0	-1
g11578.t1	AT3G55510.1	RBL	-1	0	0	0
g11584.t1	AT3G55560.1	AGF2,AHL15,AT-hook motif nuclear-localized protein 15	1	0	0	0
g11600.t1	AT3G55660.1	ROPGEF6,ATROPGEF6	0	-1	0	0
g11609.t1	AT3G55750.1		-1	0	0	0
g11613.t1	AT3G55800.1	SBPASE	-1	0	0	-1
g11617.t1	AT3G55840.1		1	0	0	0
g11621.t1	AT3G55880.2	SUE4	0	0	0	1
g11622.t1	AT3G55890.1		1	0	0	1
g11629.t1	AT3G55950.1	CCR3,ATCRR3	0	0	0	1
g11635.t1	AT3G55980.2	SZF1,ATSZF1	1	1	0	0
g11638.t1	AT3G56010.1		-1	0	0	0
g11640.t1	AT3G56040.1	UGP3	-1	0	0	0
g11643.t1	AT3G56070.1	ROC2	-1	0	0	0
g11645.t1	AT3G56090.1	FER3,ATFER3,ferritin 3	0	0	0	-1
g11658.t1	AT3G09320.1		1	0	0	0
g11665.t1	AT3G09270.1	GSTU8,ATGSTU8,glutathione S-transferase TAU 8	0	-1	0	1
g11672.t1	AT3G09210.1	PTAC13	-1	0	0	0
g11687.t1	AT3G09070.1	OPS	0	0	0	-1
g11705.t1	AT3G08940.2	LHCB4.2	-1	0	0	-1
g11708.t1	AT3G08920.1		-1	0	0	-1
g11725.t1	AT3G08760.1	ATSIK	1	0	0	1
g11726.t1	AT3G08740.1		-1	0	0	-1
g11728.t1	AT3G08720.1	S6K2,ATPK19,Arabidopsis thaliana protein kinase 19,ATPK2,ARABIDOPSIS THALIANA PROTEIN KINASE 2,ATS6K2,ARABIDOPSIS THALIANA SERINE/THREONINE PROTEIN KINASE 2	1	0	0	1
g11729.t1	AT3G08710.1	TH9,ATH9,thioredoxin H-type 9,TRX H9,THIOREDOXIN TYPE H 9	0	0	0	1
g11758.t1			0	0	1	0
g11762.t1	AT3G08040.1	FRD3,ATFRD3,MAN1,MANGANESE ACCUMULATOR 1	0	-1	0	0
g11763.t1	AT3G08030.1		0	0	0	-1
g11804.t1	AT3G07600.1		1	0	0	1
g11820.t1	AT3G07470.1		0	0	0	-1
g11821.t1	AT3G07460.2		-1	0	0	-1
g11847.t1	AT3G07195.2		1	0	0	0
g11856.t1	AT3G07110.2		-1	0	0	0
g11859.t1	AT3G07090.1		-1	0	0	0
g11875.t1	AT3G45060.1	NRT2.6,ATNRT2.6,ARABIDOPSIS THALIANA HIGH AFFINITY NITRATE TRANSPORTER 2.6	-1	0	0	-1
g11876.t1	AT3G45050.2		-1	0	0	0
g11882.t1	AT3G45010.1	scpl48	1	0	0	1
g11886.t1	AT3G44990.1	XTH31,ATXTR8,AtXTH31,XTR8,xyloglucan endo-transglycosylase-related 8	0	0	0	-1
g11889.t1	AT3G44940.1		0	0	0	-1
g11894.t1	AT3G44890.1	RPL9	-1	0	0	-1
g11896.t1	AT3G44870.1		1	0	0	1
g11897.t1	AT3G44860.1	FAMT	0	0	-1	0
g11927.t1	AT5G22390.1		-1	0	0	0
g11928.t1	AT5G22380.1	NAC090,anac090,NAC domain containing protein 90	-1	0	0	1
g11938.t1	AT5G22300.1	NIT4,AtNIT4,NITRILASE 4	0	0	0	1
g11941.t1	AT5G22270.1	SIED1,Salt-Induced and EIN3/EIL1-Dependent 1	1	0	0	1
g11946.t1	AT5G22250.1	CAF1b,AtCAF1b,CCR4- associated factor 1b	1	1	0	0
g11978.t1	AT5G22020.1		-1	0	0	0
g11990.t1	AT5G21940.1		1	0	0	0
g11992.t1	AT5G21920.1	YLMG2	0	0	0	-1
g11994.t1	AT5G21482.1	CKX7,ATCKX5,ARABIDOPSIS THALIANA CYTOKININ OXIDASE 5	1	0	0	0
g11995.t1	AT5G21430.1	NdhU,CRRL,CHLORORESPIRATORY REDUCTION L	-1	0	0	0
g12025.t1	AT5G20935.1	CRR42	-1	0	0	-1
g12039.t1	AT5G20810.2	SAUR70,SMALL AUXIN UPREGULATED RNA 70	1	0	0	1
g12041.t1	AT5G20740.2		0	-1	0	0
g12045.t1	AT5G20700.1		0	0	0	-1
g12054.t1	AT5G20630.1	GER3,ATGER3,ARABIDOPSIS THALIANA GERMIN 3,GLP3A,GLP3B,GLP3,GERMIN-LIKE PROTEIN 3	-1	0	0	-1
g12073.t1	AT5G20450.10		1	0	0	0
g12075.t1	AT5G20420.1	CHR42	-1	0	0	0
g12076.t1	AT5G20410.1	MGD2,ATMGD2,ARABIDOPSIS THALIANA MONOGALACTOSYLDIACYLGLYCEROL SYNTHASE 2	1	0	0	0
g12090.t1	AT5G20270.1	HHP1	0	0	0	-1
g12092.t1	AT5G20250.4	DIN10,RS6,raffinose synthase 6	1	0	0	0
g12094.t1	AT5G20230.1	BCB,ATBCB,blue-copper-binding protein,SAG14,SENESCENCE ASSOCIATED GENE 14	1	0	0	0
g12104.t1	AT5G20130.2		0	0	0	-1
g12123.t1	AT5G19530.1	ACL5	-1	0	0	-1
g12130.t1	AT5G19600.1	SULTR3%3B5	-1	0	0	0
g12145.t1	AT5G19740.1		1	0	0	0
g12147.t1	AT5G19760.1		-1	0	0	-1
g12155.t1	AT5G19850.1		-1	0	0	0
g12160.t1	AT5G19880.1		0	0	0	1
g12168.t1	AT5G19940.1		-1	0	0	0
g12171.t1	AT5G19970.1		0	0	0	-1
g12192.t1	AT5G62020.1	HSFB2A,AT-HSFB2A,ARABIDOPSIS THALIANA HEAT SHOCK TRANSCRIPTION FACTOR B2A	0	0	0	1
g12202.t1	AT5G62140.1		-1	0	0	-1
g12205.t1	AT5G62150.1		0	0	0	1
g12208.t1			-1	0	0	0
g12209.t1	AT5G62180.1	CXE20,AtCXE20,carboxyesterase 20	1	0	0	0
g12212.t1	AT5G62210.1		-1	0	0	-1
g12213.t1	AT5G62220.1	GT18,ATGT18,glycosyltransferase 18,XLT2,Xyloglucan L-side chain galactosylTransferase position 2	0	0	0	-1
g12222.t1	AT5G62300.1		-1	0	0	0
g12226.t1	AT5G62350.1		1	0	0	-1
g12242.t1	AT5G62520.1	SRO5	1	0	0	0
g12248.t1	AT5G62570.1	CBP60a,calmodulin-binding protein 60a	1	0	0	0
g12268.t1	AT5G62700.1	TUB3	0	0	0	-1
g12269.t1	AT5G62710.1		0	0	0	-1
g12270.t1	AT5G62720.1		-1	0	0	-1
g12275.t1	AT5G62770.1		0	0	0	1
g12276.t1	AT5G62780.1		1	0	0	0
g12280.t1	AT5G62820.1	CASPL4A2,CASP-like protein 4A2	-1	0	0	0
g12286.t1	AT5G62865.1		1	0	0	1
g12289.t1	AT5G62890.1		0	0	0	-1
g12292.t1	AT5G62920.1	ARR6	-1	0	0	-1
g12316.t1	AT5G63100.1		0	0	0	-1
g12319.t1	AT5G63130.1		1	0	0	1
g12321.t1	AT5G63140.1	PAP29,ATPAP29,purple acid phosphatase 29	-1	0	0	-1
g12325.t1	AT5G63180.1		0	0	0	-1
g12326.t1	AT5G63190.1		1	0	0	0
g12329.t1	AT5G63225.1		0	-1	0	0
g12333.t1	AT5G63260.2		0	0	0	1
g12338.t1	AT5G63310.1	NDPK2,ATNDPK2,ARABIDOPSIS NUCLEOSIDE DIPHOSPHATE KINASE 2,NDPK IA IA,NDPK IA,NUCLEOSIDE DIPHOSPHATE KINASE IA,NDPK1A,NDP KINASE 1A	-1	0	0	-1
g12342.t1	AT5G63380.1		-1	0	0	0
g12373.t1	AT5G63630.2		1	0	0	0
g12383.t1	AT5G63700.1		-1	0	0	0
g12391.t1	AT5G63780.1	SHA1	-1	0	0	-1
g12392.t1	AT5G63790.2	NAC102,ANAC102,NAC domain containing protein 102	-1	0	0	0
g12393.t1	AT5G63800.1	MUM2,BGAL6,beta-galactosidase 6	0	0	0	1
g12410.t1	AT5G64450.1		1	0	0	0
g12417.t1	AT5G64000.1	SAL2	-1	0	0	0
g12421.t1	AT5G64040.2	PSAN	-1	0	0	-1
g12430.t1	AT5G64120.1	AtPRX71,PRX71,peroxidase 71	0	0	0	1
g12441.t1	AT5G64230.1		1	0	0	1
g12450.t1	AT2G38940.1	PHT1%3B4,ATPT2,ARABIDOPSIS THALIANA PHOSPHATE TRANSPORTER 2	0	1	0	1
g12453.t1	AT2G38970.1		-1	0	0	0
g12454.t1	AT2G38970.1		0	0	0	-1
g12456.t1	AT2G39010.1	PIP2E,PIP2%3B6,PLASMA MEMBRANE INTRINSIC PROTEIN 2%3B6	-1	0	0	-1
g12475.t1	AT2G39210.1		-1	0	0	1
g12480.t1	AT2G39250.1	SNZ	-1	0	0	-1
g12488.t1	AT2G39330.2	JAL23	0	-1	0	-1
g12500.t1	AT2G39420.1		0	0	0	1
g12502.t1	AT2G39435.1	TRM18	0	0	0	1
g12507.t1	AT2G39460.1	RPL23AA,ATRPL23A,ARABIDOPSIS THALIANA RIBOSOMAL PROTEIN L23A,RPL23A1,RIBOSOMAL PROTEIN L23A1,RPL23A,RIBOSOMAL PROTEIN L23A	-1	0	0	-1
g12508.t1	AT2G39470.1	PnsL1,PPL2,PsbP-like protein 2	-1	0	0	-1
g12515.t1	AT2G39518.1	CASPL4D2,CASP-like protein 4D2	1	0	0	1
g12516.t1	AT2G39530.1	CASPL4D1,CASP-like protein 4D1	-1	0	0	1
g12525.t1	AT2G39660.1	BIK1	0	0	0	1
g12526.t1	AT2G39670.2		-1	0	0	0
g12530.t1	AT2G39700.1	EXPA4,ATEXP4,ATEXPA4,expansin A4,ATHEXP ALPHA 1.6	-1	0	0	0
g12535.t1	AT2G39730.1	RCA	-1	0	0	0
g12540.t1	AT2G39780.1	RNS2	0	0	0	1
g12553.t1	AT2G39850.1		-1	0	0	0
g12558.t1	AT2G39910.1		1	0	0	0
g12559.t1	AT2G39920.1		1	0	0	0
g12560.t1	AT2G39930.1	ISA1,ATISA1,ARABIDOPSIS THALIANA ISOAMYLASE 1	0	0	1	-1
g12566.t1	AT2G39980.1		1	0	0	0
g12568.t1	AT2G40000.1	HSPRO2,ATHSPRO2,ARABIDOPSIS ORTHOLOG OF SUGAR BEET HS1 PRO-1 2	1	1	0	0
g12571.t1	AT2G40010.1		0	0	0	-1
g12577.t1	AT2G40080.1	ELF4	0	0	0	1
g12581.t1	AT2G40095.1		0	0	0	1
g12582.t1	AT2G40100.1	LHCB4.3	-1	0	0	0
g12589.t1	AT2G40130.2	SMXL8,SMAX1-like 8	-1	0	0	-1
g12591.t1	AT2G40140.1	CZF1	1	0	0	0
g12635.t1	AT2G40475.1	ASG8	-1	0	0	-1
g12636.t1	AT2G40480.1		0	0	0	-1
g12637.t1	AT2G40490.1	HEME2	0	0	0	-1
g12639.t1	AT2G40510.1		-1	0	0	0
g12647.t1	AT2G40610.1	EXPA8,ATEXP8,ATEXPA8,expansin A8,ATHEXP ALPHA 1.11,EXP8	-1	1	0	-1
g12656.t1	AT2G40750.1	WRKY54,ATWRKY54,WRKY DNA-BINDING PROTEIN 54	0	0	0	1
g12672.t1	AT2G40820.4		1	0	0	1
g12711.t1	AT3G46490.1		-1	0	0	-1
g12717.t3	AT3G46540.1		-1	0	0	0
g12722.t1	AT3G46600.1		1	0	0	0
g12725.t1	AT3G46620.1	RDUF1,AtRDUF1,Arabidopsis thaliana RING and Domain of Unknown Function 1117 1	1	1	0	1
g12726.t1	AT3G46630.1		-1	0	0	0
g12735.t1	AT3G46670.1	UGT76E11	0	0	0	1
g12738.t1	AT3G46690.1		1	0	0	0
g12753.t1	AT3G46780.1	PTAC16	-1	0	0	-1
g12765.t1	AT3G46900.1	COPT2	-1	0	0	0
g12774.t1	AT3G46930.2		1	0	0	1
g12775.t1	AT3G46940.2	DUT1	-1	0	0	0
g12791.t1	AT3G47070.1		-1	0	0	-1
g12793.t1	AT3G47090.1		-1	0	0	0
g12796.t1	AT3G47160.2		1	0	0	0
g12800.t1	AT3G47295.1		-1	0	0	-1
g12802.t1	AT3G47340.1	ASN1,AT-ASN1,ARABIDOPSIS THALIANA GLUTAMINE-DEPENDENT ASPARAGINE SYNTHASE 1,DIN6,DARK INDUCIBLE 6	1	1	0	0
g12805.t1	AT3G47380.1		1	0	0	0
g12812.t1	AT3G47430.1	PEX11B	-1	0	0	-1
g12814.t1	AT3G47450.1	NOA1,ATNOA1,ATNOS1,NOS1,NITRIC OXIDE SYNTHASE 1,RIF1,RESISTANT TO INHIBITION WITH FOSMIDOMYCIN 1	-1	0	0	0
g12816.t1	AT3G47470.1	LHCA4,CAB4	-1	0	0	-1
g12817.t1	AT3G47480.1		-1	1	0	1
g12822.t1	AT3G47520.1	MDH,pNAD-MDH,plastidic NAD-dependent malate dehydrogenase	-1	0	0	0
g12824.t1	AT3G47540.2		1	0	0	0
g12841.t1	AT3G47620.1	TCP14,AtTCP14,TEOSINTE BRANCHED, cycloidea and PCF (TCP) 14	-1	0	0	0
g12844.t1	AT3G47650.1		-1	0	0	-1
g12852.t1	AT3G47730.1	ABCA2,ATATH1,A. THALIANA ABC2 HOMOLOG 1,ATH1,ABC2 homolog 1	1	0	0	0
g12880.t1	AT3G48020.1		1	0	0	1
g12888.t1	AT3G48090.1	EDS1,ATEDS1	-1	0	0	0
g12903.t1	AT1G27610.2		0	-1	0	0
g12908.t1	AT1G06333.1		0	0	0	1
g12922.t1	AT1G27730.1	STZ,ZAT10	1	1	-1	1
g12943.t1	AT1G27950.1	LTPG1	-1	0	0	-1
g12946.t1	AT1G27980.1	DPL1,ATDPL1	1	0	0	0
g12968.t1	AT1G28160.1		0	0	0	1
g12972.t1	AT1G28190.1		1	0	0	1
g12982.t1	AT1G28290.1	AGP31	-1	-1	0	-1
g12988.t1	AT1G28330.2	DYL1,AtDRM1,DRM1,DORMANCY-ASSOCIATED PROTEIN 1	1	0	0	0
g12990.t1	AT1G28340.1	RLP4,AtRLP4,receptor like protein 4	-1	0	0	0
g12993.t1	AT1G28370.2	ERF11,ATERF11,ERF DOMAIN PROTEIN 11	1	1	0	0
g12998.t1	AT1G28400.1		0	0	0	-1
g13006.t1	AT1G28480.1	GRX480	0	0	0	1
g13028.t1	AT1G28700.1		-1	0	0	0
g13049.t1	AT1G29050.1	TBL38	-1	0	0	0
g13051.t1	AT1G29070.1		-1	0	0	-1
g13081.t1	AT1G29290.1		1	1	0	1
g13101.t1	AT1G29450.1	SAUR64,SMALL AUXIN UPREGULATED RNA 64	0	0	0	-1
g13104.t1	AT1G29470.1		-1	0	0	0
g13112.t1	AT1G29530.1		-1	0	0	0
g13120.t1	AT5G19470.2	NUDT24,NUDX24,nudix hydrolase homolog 24,atnudt24,nudix hydrolase homolog 24	-1	0	0	0
g13125.t1	AT5G19430.4	C3HC4	0	0	0	1
g13141.t1	AT5G19290.1		0	0	0	-1
g13146.t1	AT5G19240.1		-1	0	0	0
g13147.t1	AT5G19220.1	APL1,ADG2,ADP GLUCOSE PYROPHOSPHORYLASE 2	-1	0	0	0
g13150.t1	AT5G19190.1		-1	0	0	0
g13161.t1	AT5G19120.1		1	0	0	0
g13194.t1	AT5G18840.1		1	0	0	0
g13197.t1	AT2G15292.1		0	0	0	1
g13218.t1	AT5G18680.1	TLP11,AtTLP11,tubby like protein 11	1	0	0	0
g13221.t1	AT5G18660.1	PCB2	-1	0	0	-1
g13223.t1	AT5G18640.2		1	0	0	1
g13224.t1	AT5G18630.1		1	0	0	1
g13238.t1	AT5G18500.1		-1	0	0	0
g13239.t1	AT5G18490.1		0	0	0	1
g13242.t1	AT5G18470.1		-1	0	0	0
g13283.t1	AT5G18130.1		1	0	0	1
g13288.t1	AT5G18020.1	SAUR20	0	0	0	-1
g13291.t1	AT5G18060.1	SAUR23	1	0	0	-1
g13293.t1	AT5G18065.1	HTT3,HEAT-INDUCED TAS1 TARGET 3	-1	0	0	0
g13294.t1	AT5G18060.1	SAUR23	0	0	0	-1
g13299.t1	AT5G17990.1	TRP1,pat1,PHOSPHORIBOSYLANTHRANILATE TRANSFERASE 1	-1	0	0	0
g13306.t1	AT5G17890.1	DAR4,CHS3,CHILLING SENSITIVE 3	0	0	1	0
g13316.t1	AT5G17890.1	DAR4,CHS3,CHILLING SENSITIVE 3	0	0	1	0
g13318.t1	AT5G17870.2	PSRP6	0	0	0	-1
g13319.t1	AT5G17860.1	CAX7	1	0	0	1
g13325.t1	AT1G31270.1		-1	0	0	-1
g13343.t1	AT1G22065.1		-1	0	0	0
g13357.t1	AT1G21980.1	PIP5K1,ATPIP5K1,phosphatidylinositol-4-phosphate 5-kinase 1,ATPIPK1	0	0	0	-1
g13366.t1	AT1G21920.1		1	0	0	0
g13370.t1	AT1G21880.2	LYM1,LYP2,LysM-containing receptor protein 2	0	0	0	-1
g13401.t1	AT1G21600.1	PTAC6	-1	0	0	0
g13409.t1	AT1G21520.1		1	-1	0	0
g13410.t1	AT1G21520.1		1	0	0	0
g13412.t1	AT1G21500.1		-1	0	0	-1
g13418.t1	AT1G21460.1	SWEET1	1	0	0	0
g13422.t1	AT1G21440.1		-1	0	0	-1
g13423.t1			-1	0	0	0
g13426.t1	AT1G21400.5		1	0	0	0
g13432.t1	AT1G21350.5		-1	0	0	0
g13434.t1	AT1G21326.1		1	0	0	0
g13437.t1	AT1G21310.1	EXT3,ATEXT3,extensin 3,RSH,ROOT-SHOOT-HYPOCOTYL DEFECTIVE	0	-1	0	0
g13442.t1	AT1G21250.1	WAK1,AtWAK1,PRO25	-1	0	0	0
g13443.t1	AT1G21240.1	WAK3	0	0	0	1
g13454.t1	AT1G21130.1	IGMT4	-1	0	0	1
g13455.t1	AT1G21110.1	IGMT3	1	0	0	1
g13456.t1	AT1G21100.1	IGMT1	1	0	0	1
g13457.t1	AT1G21090.1		-1	0	0	0
g13461.t1	AT1G21050.2		0	1	0	-1
g13462.t1	AT1G21010.1		1	0	0	1
g13463.t1	AT1G21000.1		1	0	0	1
g13473.t1	AT1G20900.1	ESC,AHL27,AT-hook motif nuclear-localized protein 27,ORE7,ORESARA 7	1	0	0	0
g13474.t1	AT1G46554.1		1	0	0	0
g13478.t1	AT1G20860.2	PHT1%3B8	0	0	0	1
g13479.t1	AT1G20850.1	XCP2	-1	0	0	0
g13482.t1	AT1G20823.1		0	0	0	-1
g13485.t1	AT1G20810.1		-1	0	0	-1
g13497.t1	AT1G20693.1	HMGB2,HMG BETA 1,HIGH MOBILITY GROUP BETA 1,NFD02,NUCLEOSOME/CHROMATIN ASSEMBLY FACTOR GROUP D 02,NFD2,NUCLEOSOME/CHROMATIN ASSEMBLY FACTOR GROUP D 2	1	0	0	0
g13504.t1	AT1G20640.1	NLP4,NIN-like protein 4	0	0	0	1
g13520.t1	AT1G02690.2	IMPA-6	0	0	0	-1
g13524.t1	AT1G20510.1	OPCL1	0	0	0	-1
g13546.t1	AT1G20340.1	DRT112,PETE2,PLASTOCYANIN 2	-1	0	0	-1
g13559.t1	AT1G20190.1	EXPA11,ATEXP11,ATEXPA11,expansin 11,ATHEXP ALPHA 1.14,EXP11,EXPANSIN 11	-1	0	0	-1
g13561.t2	AT1G20160.1	ATSBT5.2	-1	0	0	0
g13582.t1	AT1G24150.1	FH4,ATFH4,FORMIN HOMOLOGUE 4	-1	0	0	0
g13585.t1	AT1G24147.1		-1	1	0	0
g13589.t1	AT1G24140.1		0	1	0	1
g13603.t1	AT1G24020.1	MLP423	0	0	0	-1
g13617.t1	AT1G23870.1	TPS9,ATTPS9,trehalose-phosphatase/synthase 9	0	0	0	1
g13620.t1	AT1G23850.1		-1	0	0	0
g13621.t1	AT1G23840.1		-1	0	0	0
g13623.t1	AT1G23820.1	SPDS1	0	0	0	-1
g13630.t1	AT1G23740.1	AOR	-1	0	0	-1
g13631.t2	AT1G23730.1	BCA3,ATBCA3,BETA CARBONIC ANHYDRASE 3	0	0	0	1
g13633.t1	AT1G23710.1		1	0	0	1
g13651.t1	AT1G23410.1		-1	0	0	0
g13663.t1	AT1G23310.1	GGT1,AOAT1,ALANINE-2-OXOGLUTARATE AMINOTRANSFERASE 1,GGAT1,GLUTAMATE:GLYOXYLATE AMINOTRANSFERASE 1	-1	0	0	0
g13668.t1	AT1G23280.1		-1	0	0	0
g13684.t1	AT1G23140.1	CAR8,C2-domain ABA-related8	0	0	0	1
g13693.t1	AT1G23120.2		1	0	0	0
g13694.t1	AT1G23110.1		1	0	-1	1
g13697.t1	AT2G15292.1		0	0	-1	1
g13703.t1	AT1G23010.1	LPR1	-1	0	0	0
g13716.t1	AT1G22890.1		0	0	0	1
g13722.t1	AT1G22850.1		-1	0	0	0
g13728.t1	AT1G22780.1	PFL,PFL1,POINTED FIRST LEAVES 1,RPS18A,40S RIBOSOMAL PROTEIN S18	-1	0	0	0
g13740.t1	AT1G22690.1		-1	0	0	0
g13745.t1	AT1G22640.1	MYB3,ATMYB3,ARABIDOPSIS THALIANA MYB DOMAIN PROTEIN 3	1	0	0	0
g13746.t1	AT1G22630.1		-1	0	0	-1
g13763.t1	AT1G22470.1		1	0	0	0
g13771.t1	AT1G22410.1		-1	0	0	0
g13774.t1	AT1G22370.2	UGT85A5,AtUGT85A5,UDP-glucosyl transferase 85A5	1	0	0	1
g13775.t1	AT1G22360.1	UGT85A2,AtUGT85A2,UDP-glucosyl transferase 85A2	1	0	0	0
g13790.t1	AT1G22220.1	AUF2	0	0	0	1
g13793.t1	AT1G22190.1	RAP2.4,related to AP2 4	1	0	0	0
g13795.t1	AT1G22170.1		-1	0	0	0
g13809.t1	AT2G02930.1	GSTF3,ATGSTF3,glutathione S-transferase F3,GST16,GLUTATHIONE S-TRANSFERASE 16	1	0	0	1
g13823.t1	AT2G03090.1	EXPA15,ATEXP15,ATEXPA15,expansin A15,ATHEXP ALPHA 1.3,EXP15,EXPANSIN 15	0	0	0	-1
g13837.t1	AT1G05523.1		-1	0	0	-1
g13842.t1	AT1G20020.1	FNR2,ATLFNR2,LEAF FNR 2,LFNR2,leaf-type chloroplast-targeted FNR 2	-1	0	0	-1
g13845.t1	AT1G20010.1	TUB5	0	0	0	-1
g13850.t1	AT1G19960.1		-1	0	0	-1
g13864.t1	AT1G19850.1	MP,ARF5,AUXIN RESPONSE FACTOR 5,IAA24,indole-3-acetic acid inducible 24	1	0	0	1
g13867.t1	AT1G19835.1		-1	0	0	-1
g13872.t1	AT1G19770.1	PUP14,ATPUP14,purine permease 14	1	0	0	0
g13875.t1	AT1G19720.1		-1	0	0	0
g13880.t1	AT1G19670.1	CLH1,ATCLH1,chlorophyllase 1,ATHCOR1,CORONATINE-INDUCED PROTEIN 1,CORI1,CORONATINE-INDUCED PROTEIN 1	-1	0	0	-1
g13884.t1	AT1G19640.1	JMT	-1	0	0	-1
g13887.t1	AT1G19610.1	PDF1.4	1	0	0	0
g13890.t1	AT1G19570.1	DHAR1,ATDHAR1,DHAR5,DEHYDROASCORBATE REDUCTASE 5	0	0	0	-1
g13891.t1	AT1G19540.1		1	0	0	0
g13893.t1	AT1G19530.1		1	0	0	1
g13895.t2	AT1G19510.1	RL5,ATRL5,RAD-like 5,RSM4,RADIALIS-LIKE SANT/MYB 4	1	0	0	0
g13896.t1			-1	0	0	0
g13921.t1	AT1G19270.1	DA1	0	0	0	1
g13926.t1	AT5G06705.1		1	1	0	0
g13928.t1	AT1G19210.1		1	0	0	1
g13930.t1	AT1G19180.1	JAZ1,AtJAZ1,TIFY10A	1	0	0	0
g13934.t1	AT1G19150.1	Lhca6,LHCA2*1	-1	0	0	-1
g13942.t1	AT1G19050.1	ARR7	-1	0	0	-1
g13963.t1	AT1G18810.1		0	0	0	-1
g13972.t1	AT1G18730.1	PnsB4,NDF6,NDH dependent flow 6	-1	0	0	-1
g13975.t1	AT1G18710.1	MYB47,AtMYB47,myb domain protein 47	1	0	0	-1
g13976.t1	AT1G18710.1	MYB47,AtMYB47,myb domain protein 47	1	0	0	0
g13982.t1	AT1G18660.4		-1	0	0	0
g13999.t1	AT1G18540.1		-1	0	0	0
g14013.t1	AT1G77180.1	SKIP	0	0	0	1
g14015.t1	AT1G18400.1	BEE1	0	0	0	-1
g14019.t1	AT1G18360.1		-1	0	0	-1
g14024.t1	AT1G18330.2	EPR1,RVE7,REVEILLE 7	-1	0	0	0
g14026.t1	AT1G18300.1	NUDT4,atnudt4,nudix hydrolase homolog 4	1	1	0	1
g14033.t1	AT5G26030.1	FC1,ATFC-I,FC-I	1	0	0	0
g14035.t1	AT5G26000.1	TGG1,AtTGG1,BGLU38,BETA GLUCOSIDASE 38	0	0	0	-1
g14036.t1	AT5G25980.2	TGG2,BGLU37,BETA GLUCOSIDASE 37	0	0	0	-1
g14047.t1	AT5G25930.1		1	0	0	1
g14060.t1	AT5G25820.1		1	0	0	0
g14071.t1	AT5G25754.1		-1	0	0	0
g14079.t1	AT5G25610.1	RD22,ATRD22	-1	0	0	-1
g14080.t1	AT5G25590.1		0	0	0	-1
g14088.t1	AT5G47520.1	RABA5a,AtRABA5a,RAB GTPase homolog A5A	1	0	0	0
g14099.t1	AT5G25460.1	DGR2	-1	0	0	-1
g14110.t1	AT5G25390.2	SHN3	0	0	0	-1
g14115.t1	AT5G25350.1	EBF2	0	0	0	1
g14127.t1	AT5G25260.1		-1	0	0	1
g14128.t1	AT5G25250.1	FLOT1	1	0	0	0
g14129.t1	AT5G25240.1		-1	0	0	0
g14135.t1	AT5G25180.1	CYP71B14	1	0	0	0
g14145.t1	AT5G25110.1	CIPK25,SnRK3.25,SNF1-RELATED PROTEIN KINASE 3.25	1	1	0	0
g14146.t1			-1	0	0	0
g14149.t1	AT5G25090.1	ENODL13,AtENODL13	0	-1	0	-1
g14155.t1	AT5G24990.1		-1	0	0	0
g14162.t1	AT5G24920.1	GDU5,AtGDU5,glutamine dumper 5	-1	0	0	0
g14180.t1	AT5G24770.1	VSP2,ATVSP2	-1	0	0	-1
g14182.t1	AT5G24780.1	VSP1,ATVSP1	-1	0	0	-1
g14199.t1	AT2G14890.1	AGP9	-1	0	0	-1
g14208.t1	AT2G15020.1		-1	0	0	-1
g14211.t1	AT2G15050.1	LTP,LTP7,lipid transfer protein 7	-1	0	0	0
g14212.t1			-1	0	0	0
g14214.t1	AT2G15080.1	RLP19,AtRLP19,receptor like protein 19	-1	0	0	0
g14217.t1	AT2G15090.1	KCS8	0	0	0	-1
g14219.t1	AT2G15130.1		-1	0	0	0
g14221.t1	AT2G15220.1		-1	0	0	0
g14222.t1	AT2G15220.1		-1	0	0	0
g14229.t1	AT2G15290.1	TIC21,AtTic21,TRANSLOCON AT INNER MEMBRANE OF CHLOROPLASTS 21,CIA5,CHLOROPLAST IMPORT APPARATUS 5,PIC1,PERMEASE IN CHLOROPLASTS 1	-1	0	0	0
g14244.t1	AT2G15390.2	FUT4,atfut4	1	1	0	1
g14252.t1	AT2G15480.2	UGT73B5	0	0	0	1
g14263.t1	AT2G15580.1		1	0	0	0
g14285.t1	AT2G15695.1		1	0	0	0
g14289.t1	AT2G15760.1		1	0	0	0
g14307.t1	AT4G23470.1		-1	0	0	0
g14309.t1	AT4G23450.2	AIRP1,AtAIRP1	0	0	0	1
g14326.t1	AT4G23280.1	CRK20	0	0	0	1
g14329.t1	AT4G23280.1	CRK20	0	0	0	1
g14338.t1	AT4G23230.1	CRK15	-1	0	0	0
g14340.t1	AT4G23210.3	CRK13	0	0	0	1
g14347.t1	AT4G23150.1	CRK7	-1	0	0	0
g14379.t1	AT4G22920.1	NYE1,ATNYE1,NON-YELLOWING 1,SGR1,STAY-GREEN 1,SGR,STAY-GREEN	1	0	0	1
g14382.t1	AT4G22890.1	PGR5-LIKE A	-1	0	0	0
g14383.t1	AT4G22880.1	LDOX,ANS,ANTHOCYANIDIN SYNTHASE,TDS4,TANNIN DEFICIENT SEED 4,TT18	-1	0	0	0
g14396.t1	AT4G22755.1		-1	0	0	0
g14414.t1	AT4G22590.1	TPPG	1	0	0	0
g14448.t1	AT4G22290.1		0	0	0	-1
g14449.t1	AT4G22280.1		0	0	0	1
g14469.t1	AT4G22190.1		0	0	0	-1
g14499.t1	AT2G01150.2	RHA2B	1	0	0	-1
g14501.t1	AT2G01180.3	PAP1,ATLPP1,ATPAP1,phosphatidic acid phosphatase 1,LPP1,LIPID PHOSPHATE PHOSPHATASE 1	1	0	0	0
g14503.t1	AT2G01190.1	PDE331	0	0	0	1
g14515.t1	AT2G01300.1		1	0	0	0
g14524.t3	AT2G01420.2	PIN4,ATPIN4,ARABIDOPSIS PIN-FORMED 4	1	0	0	0
g14544.t1	AT2G01590.1	CRR3	-1	0	0	-1
g14547.t1	AT2G01610.1		1	0	0	1
g14548.t1	AT2G01620.1	MEE11	-1	0	0	-1
g14563.t1	AT2G01755.2		-1	0	0	-1
g14576.t1	AT2G01890.1	PAP8,ATPAP8,PURPLE ACID PHOSPHATASE 8	1	0	0	1
g14581.t1	AT2G01910.1	ATMAP65-6	-1	0	0	-1
g14586.t1	AT3G55513.1		0	0	-1	-1
g14595.t1	AT2G02010.2	GAD4	-1	0	0	0
g14601.t1	AT2G02060.1		1	0	0	0
g14604.t1	AT2G02070.1	IDD5,AtIDD5,indeterminate(ID)-domain 5	-1	0	0	0
g14609.t1	AT2G02100.1	LCR69,PDF2.2	-1	0	0	-1
g14619.t1	AT2G02220.1	PSKR1,ATPSKR1,PHYTOSULFOKIN RECEPTOR 1	0	0	0	1
g14631.t1	AT2G02390.3	GSTZ1,ATGSTZ1,glutathione S-transferase zeta 1,AtMAAI,GST18,GLUTATHIONE S-TRANSFERASE 18,MAAI,maleylacetoacetate isomerase	0	0	0	1
g14649.t1	AT2G02500.1	ISPD	0	0	0	-1
g14660.t1	AT2G02710.1	PLPB,PLPA,PAS/LOV PROTEIN A,PLPC,PAS/LOV PROTEIN C,PLP,PAS/LOV PROTEIN	1	0	0	0
g14671.t1	AT2G02810.1	UTR1,ATUTR1,UDP-GALACTOSE TRANSPORTER 1	1	0	0	0
g14697.t1	AT1G68870.1	SOFL2,ATSOFL2,SOB FIVE-LIKE 2	-1	0	0	0
g14702.t1	AT1G68840.1	RAV2,AtRAV2,EDF2,ETHYLENE RESPONSE DNA BINDING FACTOR 2,RAP2.8,RELATED TO AP2 8,TEM2,TEMPRANILLO 2	1	1	0	0
g14711.t1	AT1G68765.1	IDA	1	0	0	0
g14728.t1	AT1G68590.1	PSRP3/1	-1	0	0	0
g14731.t1	AT1G68570.1	AtNPF3.1,NPF3.1,NRT1/ PTR family 3.1	-1	0	0	-1
g14732.t1	AT1G68560.1	XYL1,ATXYL1,ALPHA-XYLOSIDASE 1,AXY3,altered xyloglucan 3,TRG1,thermoinhibition resistant germination 1	0	0	0	-1
g14735.t1	AT1G68540.1	TKPR2,CCRL6,cinnamoyl coA reductase-like 6	-1	0	0	0
g14736.t1	AT1G68530.1	KCS6,AtCUT1,CER6,ECERIFERUM 6,CUT1,CUTICULAR 1,G2,POP1,POLLEN-PISTIL INCOMPATIBILITY 1	-1	0	0	-1
g14737.t1	AT1G68520.1	BBX14	-1	0	0	0
g14741.t1	AT1G68500.1		0	0	-1	0
g14747.t1			0	0	0	-1
g14764.t1	AT1G68340.1		1	0	0	0
g14776.t1	AT1G68238.1		-1	0	0	0
g14778.t1	AT1G68220.1		1	0	0	0
g14794.t1	AT1G68010.2	HPR,ATHPR1	-1	0	0	-1
g14798.t1			1	0	0	0
g14799.t1	AT3G54363.1		1	0	0	1
g14814.t1	AT1G67920.1		1	0	0	1
g14822.t1	AT1G67865.1		0	1	0	0
g14830.t1	AT3G51950.1		-1	0	0	-1
g14838.t1	AT3G51895.2	SULTR3%3B1,AST12	-1	0	0	-1
g14842.t1	AT3G51860.2	CAX3,ATCAX3,ATHCX1,CAX1-LIKE	1	0	0	1
g14845.t1	AT3G51830.1	SAC8,ATG5	1	0	0	0
g14846.t1	AT3G51820.1	G4	-1	0	0	-1
g14860.t1	AT3G51670.1		1	0	0	0
g14867.t1	AT3G51600.1	LTP5	-1	0	0	-1
g14882.t1	AT3G51440.1		0	0	0	1
g14901.t1	AT3G51280.1		0	-1	0	0
g14905.t1	AT3G51240.1	F3H,F3'H,TT6,TRANSPARENT TESTA 6	-1	0	0	0
g14906.t1	AT3G51230.1		0	-1	0	0
g14912.t1	AT3G51160.1	MUR1,GMD2,GDP-D-MANNOSE-4,6-DEHYDRATASE 2,MUR_1,MURUS 1	1	0	0	0
g14915.t1	AT3G51130.1		1	0	0	0
g14928.t1	AT3G51010.1		-1	0	0	0
g14935.t1	AT3G50930.1	BCS1,AtBCS1,AtOM66,OM66,Outer Mitochondrial membrane protein of 66 kDa	0	1	0	0
g14951.t1	AT3G50820.1	PSBO2,OEC33,OXYGEN EVOLVING COMPLEX SUBUNIT 33 KDA,PSBO-2,PHOTOSYSTEM II SUBUNIT O-2	-1	0	0	-1
g14956.t1	AT3G50770.1	CML41	1	0	0	1
g14960.t1			0	0	0	1
g14963.t1	AT3G50750.1	BEH1	-1	0	0	-1
g14971.t1	AT3G50685.1		-1	0	0	-1
g14973.t1	AT2G16018.1		1	0	0	0
g14976.t1	AT3G50660.1	DWF4,AtDWF4,CLM,CLOMAZONE-RESISTANT,CYP90B1,CYTOCHROME P450 90B1,PSC1,PARTIALLY SUPPRESSING COI1 INSENSITIVITY TO JA 1,SAV1,SHADE AVOIDANCE 1,SNP2,SUPPRESSOR OF NPH4 2	1	0	0	0
g14992.t1	AT3G50500.2	SNRK2.2,SPK-2-2,SNF1-RELATED PROTEIN KINASE 2-2,SRK2D	1	0	0	0
g14996.t1	AT3G50440.1	MES10,ATMES10,ARABIDOPSIS THALIANA METHYL ESTERASE 10	0	0	0	-1
g15018.t1	AT3G50240.1	KICP-02	-1	0	0	-1
g15024.t1	AT1G53520.1	FAP3,AtFAP3	0	0	0	-1
g15041.t1	AT1G53300.1	TTL1	-1	0	0	0
g15049.t1	AT1G53250.1		0	0	0	-1
g15051.t1	AT1G53240.1	mMDH1	-1	0	0	-1
g15053.t1	AT3G08550.1	KOB1,ABI8,ABA INSENSITIVE 8,ELD1,ELONGATION DEFECTIVE 1	1	1	-1	0
g15057.t1	AT1G53180.2		1	0	0	0
g15060.t1	AT1G53170.1	ERF8,ATERF-8,ATERF8,ETHYLENE RESPONSE ELEMENT BINDING FACTOR 4	1	0	0	0
g15063.t1	AT1G53160.1	SPL4,FTM6,FLORAL TRANSITION AT THE MERISTEM6	-1	0	0	0
g15074.t1	AT1G53035.2		0	0	0	-1
g15089.t1	AT1G52890.1	NAC019,ANAC019,NAC domain containing protein 19	1	1	0	0
g15092.t1	AT1G52855.1		0	0	0	1
g15094.t1	AT1G52827.1	CDT1,ATCDT1	-1	0	0	-1
g15105.t1	AT1G52770.1		-1	0	0	-1
g15107.t1	AT1G71340.1	GDPD4,AtGDPD4	1	0	0	0
g15111.t1	AT1G52720.1		1	0	0	0
g15113.t1	AT1G52700.2		-1	0	0	-1
g15116.t1	AT1G52690.1	LEA7	1	0	1	-1
g15130.t1	AT1G52565.1		0	0	0	1
g15132.t1	AT1G52560.1		1	0	0	0
g15134.t1	AT1G52540.1		1	0	0	0
g15146.t1	AT1G52410.2	TSA1,AtTSA1	0	0	0	-1
g15147.t1	AT1G52400.1	BGLU18,ATBG1,A. THALIANA BETA-GLUCOSIDASE 1,BGL1,BETA-GLUCOSIDASE HOMOLOG 1	0	0	0	-1
g15154.t1	AT1G52342.1		0	0	0	-1
g15162.t1	AT1G52300.1		0	0	0	-1
g15170.t1	AT1G52230.1	PSAH2,PSAH-2,PHOTOSYSTEM I SUBUNIT H-2,PSI-H	-1	0	0	-1
g15171.t1	AT1G52220.1	CURT1C,CURVATURE THYLAKOID 1C	-1	0	0	-1
g15174.t1	AT1G52200.1		0	0	0	1
g15177.t1	AT1G52190.1	AtNPF1.2,NPF1.2,NRT1/ PTR family 1.2,NRT1.11,nitrate transporter 1.11	0	0	0	-1
g15191.t1	AT1G49310.1		-1	0	0	0
g15192.t1	AT1G49320.1	USPL1,ATUSPL1,unknown seed protein like 1	-1	0	0	0
g15195.t1	AT1G49310.1		-1	0	0	-1
g15196.t1	AT1G49320.1	USPL1,ATUSPL1,unknown seed protein like 1	-1	0	0	0
g15200.t1	AT1G49380.1		-1	0	0	0
g15204.t1	AT1G02890.1		-1	0	0	0
g15211.t1	AT1G48620.1	HON5	1	0	0	0
g15212.t1	AT1G02890.1		1	0	0	0
g15219.t1	AT1G49430.1	LACS2,LRD2,LATERAL ROOT DEVELOPMENT 2	0	0	0	-1
g15225.t1	AT1G49450.1		0	1	0	0
g15233.t1	AT1G49500.1		0	1	0	0
g15256.t1	AT3G19260.1	LOH2,LAG1 HOMOLOG 2,LONGEVITY ASSURANCE GENE1 HOMOLOG 2	1	0	0	0
g15264.t1	AT1G49750.1		-1	0	0	-1
g15280.t1	AT1G49900.1		1	0	0	1
g15287.t1	AT1G49980.1		-1	0	0	-1
g15303.t1	AT1G50140.1		1	0	0	0
g15310.t1	AT1G50250.1	FTSH1	-1	0	0	0
g15317.t1	AT4G06810.1		-1	0	0	0
g15320.t1	AT4G18430.1	RABA1e,AtRABA1e,RAB GTPase homolog A1E	0	0	0	1
g15326.t1	AT4G18480.1	CHLI1	-1	0	0	-1
g15333.t1	AT4G18540.1		1	1	0	0
g15356.t1	AT4G18740.1		-1	0	0	-1
g15360.t1	AT4G18780.1	IRX1,ATCESA8,CELLULOSE SYNTHASE 8,CESA8,CELLULOSE SYNTHASE 8,LEW2,LEAF WILTING 2	0	0	0	-1
g15379.t1	AT4G18950.1		1	0	0	0
g15393.t1	AT4G19040.2	EDR2	1	0	0	0
g15402.t1	AT4G19100.1	PAM68	-1	0	0	-1
g15409.t1	AT4G19160.2		1	0	0	0
g15427.t1	AT4G19370.1		0	0	0	1
g15435.t1	AT4G19420.4	PAE8,pectin acetylesterase 8	1	0	0	0
g15441.t1	AT4G19460.1		1	0	0	1
g15476.t1	AT4G19700.1	RING	1	0	0	0
g15485.t1	AT4G19810.1	ChiC	1	1	0	1
g15508.t1	AT5G05850.1	PIRL1	1	0	0	0
g15517.t1	AT5G05960.1		-1	0	0	0
g15554.t1	AT5G06290.1	2-Cys Prx B,2CPB,2-CYS PEROXIREDOXIN B	-1	0	0	-1
g15557.t1	AT5G06320.1	NHL3	1	0	0	1
g15567.t1	AT5G06390.1	FLA17	-1	0	0	-1
g15587.t1	AT5G06530.1	ABCG22,AtABCG22,Arabidopsis thaliana ATP-binding cassette G22	-1	0	0	0
g15590.t1	AT5G06570.3		0	0	0	1
g15601.t1	AT5G06690.2	WCRKC1	-1	0	0	0
g15605.t1	AT5G06720.1	PA2,ATPA2,peroxidase 2,AtPRX53,PRX53,peroxidase 53	1	0	0	0
g15607.t1	AT5G06740.2	LecRK-S.5,L-type lectin receptor kinase S.5	1	0	0	1
g15610.t1	AT5G06760.1	LEA4-5,AtLEA4-5,Late Embryogenesis Abundant 4-5	1	0	0	0
g15613.t1	AT3G61770.1		0	1	0	0
g15614.t1	AT5G06790.1		-1	0	0	-1
g15621.t1	AT5G06860.1	PGIP1,ATPGIP1,POLYGALACTURONASE INHIBITING PROTEIN 1	0	0	0	1
g15641.t1	AT5G07020.1		-1	0	0	-1
g15642.t1	AT5G07030.1		0	-1	0	-1
g15694.t1	AT5G04840.1		-1	0	0	1
g15698.t1	AT5G04800.1		-1	0	0	0
g15747.t1	AT3G09160.1		0	0	-1	0
g15749.t1	AT5G04340.1	ZAT6,AtZAT6,C2H2,CZF2,COLD INDUCED ZINC FINGER PROTEIN 2	1	0	0	0
g15774.t1	AT5G04150.1	BHLH101	1	1	0	0
g15777.t1	AT5G04120.1		0	-1	0	0
g15780.t2	AT5G04080.1		-1	0	0	0
g15788.t1	AT5G03995.1		0	0	0	-1
g15816.t1	AT5G03760.1	ATCSLA09	-1	0	0	-1
g15822.t1			0	0	0	1
g15838.t1			1	0	0	0
g15880.t1	AT5G48180.1	NSP5,AtNSP5	1	0	0	0
[truncated: 1,587 more rows]

## Sheet: c
GOID	GO_term	Highest level GO term	LogFDR	Cohort
GO:0010150	leaf senescence	BP	14.4265	OW
GO:0009737	response to abscisic acid	BP	9.94001	OW
GO:0042742	defense response to bacterium	BP	18.4111	OW
GO:0009414	response to water deprivation	BP	12.7285	OW
GO:0050832	defense response to fungus	BP	16.0221	OW
GO:0006979	response to oxidative stress	BP	7.39577	OW
GO:0071456	cellular response to hypoxia	BP	0	OW
GO:0009751	response to salicylic acid	BP	12.8392	OW
GO:0009611	response to wounding	BP	9.36805	OW
GO:0031347	regulation of defense response	BP	10.1094	OW
GO:0009651	response to salt stress	BP	3.4197	OW
GO:0002237	response to molecule of bacterial origin	BP	9.32411	OW
GO:0044248	cellular catabolic process	BP	1.30841	OW
GO:0009753	response to jasmonic acid	BP	0	OW
GO:0009409	response to cold	BP	0	OW
GO:0006970	response to osmotic stress	BP	3.33316	OW
GO:0071396	cellular response to lipid	BP	0	OW
GO:1901565	organonitrogen compound catabolic process	BP	0	OW
GO:1901701	cellular response to oxygen-containing compound	BP	2.11961	OW
GO:0009642	response to light intensity	BP	0	OW
GO:0097305	response to alcohol	BP	5.13798	OW
GO:0014070	response to organic cyclic compound	BP	1.35975	OW
GO:0009627	systemic acquired resistance	BP	4.63162	OW
GO:0010035	response to inorganic substance	BP	4.45988	OW
GO:0006355	regulation of DNA-templated transcription	BP	0	OW
GO:0009755	hormone-mediated signaling pathway	BP	0	OW
GO:0009620	response to fungus	BP	0	OW
GO:0090693	plant organ senescence	BP	0	OW
GO:0009266	response to temperature stimulus	BP	0	OW
GO:1901605	alpha-amino acid metabolic process	BP	0	OW
GO:0001666	response to hypoxia	BP	1.70925	OW
GO:0015996	chlorophyll catabolic process	BP	0	OW
GO:0044550	secondary metabolite biosynthetic process	BP	0	OW
GO:0098542	defense response to other organism	BP	0	OW
GO:0031668	cellular response to extracellular stimulus	BP	2.69204	OW
GO:0033993	response to lipid	BP	0	OW
GO:0010120	camalexin biosynthetic process	BP	2.52757	OW
GO:0019752	carboxylic acid metabolic process	BP	0	OW
GO:0009617	response to bacterium	BP	1.936	OW
GO:0009646	response to absence of light	BP	0	OW
GO:0016070	RNA metabolic process	BP	0	OW
GO:1900057	positive regulation of leaf senescence	BP	0	OW
GO:0019760	glucosinolate metabolic process	BP	0	OW
GO:0042430	indole-containing compound metabolic process	BP	0	OW
GO:1901361	organic cyclic compound catabolic process	BP	0	OW
GO:0036444	calcium import into the mitochondrion	BP	0	OW
GO:0051560	mitochondrial calcium ion homeostasis	BP	0	OW
GO:0042343	indole glucosinolate metabolic process	BP	0	OW
GO:0009723	response to ethylene	BP	0	OW
GO:0032787	monocarboxylic acid metabolic process	BP	1.76975	OW
GO:0002239	response to oomycetes	BP	1.75502	OW
GO:0012501	programmed cell death	BP	1.72196	OW
GO:0009733	response to auxin	BP	0	OW
GO:0009738	abscisic acid-activated signaling pathway	BP	0	OW
GO:0016036	cellular response to phosphate starvation	BP	0	OW
GO:0016998	cell wall macromolecule catabolic process	BP	1.53988	OW
GO:0032259	methylation	BP	0	OW
GO:0042435	indole-containing compound biosynthetic process	BP	0	OW
GO:0006629	lipid metabolic process	BP	1.48776	OW
GO:0009966	regulation of signal transduction	BP	0	OW
GO:1901137	carbohydrate derivative biosynthetic process	BP	0	OW
GO:0019438	aromatic compound biosynthetic process	BP	1.39638	OW
GO:0071446	cellular response to salicylic acid stimulus	BP	1.33045	OW
GO:0010150	leaf senescence	BP	2.55208	GS
GO:0009737	response to abscisic acid	BP	7.06957	GS
GO:0042742	defense response to bacterium	BP	16.1968	GS
GO:0009414	response to water deprivation	BP	17.4	GS
GO:0050832	defense response to fungus	BP	15.8915	GS
GO:0006979	response to oxidative stress	BP	14.1516	GS
GO:0071456	cellular response to hypoxia	BP	13.0699	GS
GO:0009751	response to salicylic acid	BP	7.08221	GS
GO:0009611	response to wounding	BP	12.4972	GS
GO:0031347	regulation of defense response	BP	11.9195	GS
GO:0009651	response to salt stress	BP	5.71476	GS
GO:0002237	response to molecule of bacterial origin	BP	0	GS
GO:0044248	cellular catabolic process	BP	9.09155	GS
GO:0009753	response to jasmonic acid	BP	8.33986	GS
GO:0009409	response to cold	BP	7.76902	GS
GO:0006970	response to osmotic stress	BP	7.04585	GS
GO:0071396	cellular response to lipid	BP	7.33478	GS
GO:1901565	organonitrogen compound catabolic process	BP	6.95089	GS
GO:1901701	cellular response to oxygen-containing compound	BP	6.74405	GS
GO:0009642	response to light intensity	BP	5.71476	GS
GO:0097305	response to alcohol	BP	3.28975	GS
GO:0014070	response to organic cyclic compound	BP	5.09626	GS
GO:0009627	systemic acquired resistance	BP	0	GS
GO:0010035	response to inorganic substance	BP	4.21955	GS
GO:0006355	regulation of DNA-templated transcription	BP	4.44066	GS
GO:0009755	hormone-mediated signaling pathway	BP	4.44066	GS
GO:0009620	response to fungus	BP	2.71607	GS
GO:0090693	plant organ senescence	BP	0	GS
GO:0009266	response to temperature stimulus	BP	3.71975	GS
GO:1901605	alpha-amino acid metabolic process	BP	3.44129	GS
GO:0001666	response to hypoxia	BP	1.82927	GS
GO:0015996	chlorophyll catabolic process	BP	0	GS
GO:0044550	secondary metabolite biosynthetic process	BP	2.71607	GS
GO:0098542	defense response to other organism	BP	2.71607	GS
GO:0031668	cellular response to extracellular stimulus	BP	0	GS
GO:0033993	response to lipid	BP	2.55208	GS
GO:0010120	camalexin biosynthetic process	BP	0	GS
GO:0019752	carboxylic acid metabolic process	BP	2.38165	GS
GO:0009617	response to bacterium	BP	1.34486	GS
GO:0009646	response to absence of light	BP	2.08877	GS
GO:0016070	RNA metabolic process	BP	0	GS
GO:1900057	positive regulation of leaf senescence	BP	0	GS
GO:0019760	glucosinolate metabolic process	BP	2.04269	GS
GO:0042430	indole-containing compound metabolic process	BP	0	GS
GO:1901361	organic cyclic compound catabolic process	BP	0	GS
GO:0036444	calcium import into the mitochondrion	BP	0	GS
GO:0051560	mitochondrial calcium ion homeostasis	BP	0	GS
GO:0042343	indole glucosinolate metabolic process	BP	0	GS
GO:0009723	response to ethylene	BP	1.82105	GS
GO:0032787	monocarboxylic acid metabolic process	BP	0	GS
GO:0002239	response to oomycetes	BP	0	GS
GO:0012501	programmed cell death	BP	0	GS
GO:0009733	response to auxin	BP	1.64717	GS
GO:0009738	abscisic acid-activated signaling pathway	BP	1.62943	GS
GO:0016036	cellular response to phosphate starvation	BP	0	GS
GO:0016998	cell wall macromolecule catabolic process	BP	0	GS
GO:0032259	methylation	BP	0	GS
GO:0042435	indole-containing compound biosynthetic process	BP	0	GS
GO:0006629	lipid metabolic process	BP	0	GS
GO:0009966	regulation of signal transduction	BP	0	GS
GO:1901137	carbohydrate derivative biosynthetic process	BP	0	GS
GO:0019438	aromatic compound biosynthetic process	BP	0	GS
GO:0071446	cellular response to salicylic acid stimulus	BP	0	GS
GO:0010150	leaf senescence	BP	23.7545	Common
GO:0009737	response to abscisic acid	BP	21.6077	Common
GO:0042742	defense response to bacterium	BP	8.5999	Common
GO:0009414	response to water deprivation	BP	17.5507	Common
GO:0050832	defense response to fungus	BP	14.5279	Common
GO:0006979	response to oxidative stress	BP	9.61986	Common
GO:0071456	cellular response to hypoxia	BP	3.76123	Common
GO:0009751	response to salicylic acid	BP	4.65741	Common
GO:0009611	response to wounding	BP	8.68956	Common
GO:0031347	regulation of defense response	BP	10.2248	Common
GO:0009651	response to salt stress	BP	9.61986	Common
GO:0002237	response to molecule of bacterial origin	BP	0	Common
GO:0044248	cellular catabolic process	BP	5.80555	Common
GO:0009753	response to jasmonic acid	BP	3.43111	Common
GO:0009409	response to cold	BP	0	Common
GO:0006970	response to osmotic stress	BP	7.65236	Common
GO:0071396	cellular response to lipid	BP	3.2552	Common
GO:1901565	organonitrogen compound catabolic process	BP	3.71716	Common
GO:1901701	cellular response to oxygen-containing compound	BP	3.03592	Common
GO:0009642	response to light intensity	BP	0	Common
GO:0097305	response to alcohol	BP	3.68008	Common
GO:0014070	response to organic cyclic compound	BP	3.19302	Common
GO:0009627	systemic acquired resistance	BP	3.68008	Common
GO:0010035	response to inorganic substance	BP	1.88468	Common
GO:0006355	regulation of DNA-templated transcription	BP	0	Common
GO:0009755	hormone-mediated signaling pathway	BP	3.68008	Common
GO:0009620	response to fungus	BP	3.76123	Common
GO:0090693	plant organ senescence	BP	3.76123	Common
GO:0009266	response to temperature stimulus	BP	0	Common
GO:1901605	alpha-amino acid metabolic process	BP	0	Common
GO:0001666	response to hypoxia	BP	3.09309	Common
GO:0015996	chlorophyll catabolic process	BP	3.0297	Common
GO:0044550	secondary metabolite biosynthetic process	BP	0	Common
GO:0098542	defense response to other organism	BP	0	Common
GO:0031668	cellular response to extracellular stimulus	BP	0	Common
GO:0033993	response to lipid	BP	0	Common
GO:0010120	camalexin biosynthetic process	BP	0	Common
GO:0019752	carboxylic acid metabolic process	BP	0	Common
GO:0009617	response to bacterium	BP	2.11603	Common
GO:0009646	response to absence of light	BP	0	Common
GO:0016070	RNA metabolic process	BP	2.06898	Common
GO:1900057	positive regulation of leaf senescence	BP	2.06898	Common
GO:0019760	glucosinolate metabolic process	BP	0	Common
GO:0042430	indole-containing compound metabolic process	BP	2.01695	Common
GO:1901361	organic cyclic compound catabolic process	BP	1.89731	Common
GO:0036444	calcium import into the mitochondrion	BP	1.85291	Common
GO:0051560	mitochondrial calcium ion homeostasis	BP	1.85291	Common
GO:0042343	indole glucosinolate metabolic process	BP	1.84187	Common
GO:0009723	response to ethylene	BP	1.61241	Common
GO:0032787	monocarboxylic acid metabolic process	BP	0	Common
GO:0002239	response to oomycetes	BP	0	Common
GO:0012501	programmed cell death	BP	0	Common
GO:0009733	response to auxin	BP	1.57472	Common
GO:0009738	abscisic acid-activated signaling pathway	BP	0	Common
GO:0016036	cellular response to phosphate starvation	BP	1.61241	Common
GO:0016998	cell wall macromolecule catabolic process	BP	0	Common
GO:0032259	methylation	BP	1.51121	Common
GO:0042435	indole-containing compound biosynthetic process	BP	1.51121	Common
GO:0006629	lipid metabolic process	BP	0	Common
GO:0009966	regulation of signal transduction	BP	1.47977	Common
GO:1901137	carbohydrate derivative biosynthetic process	BP	1.40157	Common
GO:0019438	aromatic compound biosynthetic process	BP	0	Common
GO:0071446	cellular response to salicylic acid stimulus	BP	0	Common

## Sheet: d
GOID	GO_term	Highest level GO term	LogFDR	Cohort
GO:0009416	response to light stimulus	BP	1.37977	OW
GO:0044271	cellular nitrogen compound biosynthetic process	BP	2.08497	OW
GO:0009409	response to cold	BP	1.30538	OW
GO:0015995	chlorophyll biosynthetic process	BP	0	OW
GO:0009768	photosynthesis, light harvesting in photosystem I	BP	0	OW
GO:0044283	small molecule biosynthetic process	BP	0	OW
GO:0015979	photosynthesis	BP	0	OW
GO:0009059	macromolecule biosynthetic process	BP	7.75549	OW
GO:0006412	translation	BP	1.30538	OW
GO:0009773	photosynthetic electron transport in photosystem I	BP	0	OW
GO:0009645	response to low light intensity stimulus	BP	0	OW
GO:0019253	reductive pentose-phosphate cycle	BP	0	OW
GO:0009765	photosynthesis, light harvesting	BP	0	OW
GO:0018130	heterocycle biosynthetic process	BP	0	OW
GO:0009767	photosynthetic electron transport chain	BP	0	OW
GO:0065003	protein-containing complex assembly	BP	0	OW
GO:0044255	cellular lipid metabolic process	BP	0	OW
GO:0008610	lipid biosynthetic process	BP	4.04237	OW
GO:0019684	photosynthesis, light reaction	BP	0	OW
GO:0009627	systemic acquired resistance	BP	0	OW
GO:0019538	protein metabolic process	BP	0	OW
GO:0090391	granum assembly	BP	0	OW
GO:0019438	aromatic compound biosynthetic process	BP	0	OW
GO:0010196	nonphotochemical quenching	BP	0	OW
GO:0009266	response to temperature stimulus	BP	0	OW
GO:0009644	response to high light intensity	BP	0	OW
GO:1901362	organic cyclic compound biosynthetic process	BP	0	OW
GO:0009658	chloroplast organization	BP	0	OW
GO:0042793	plastid transcription	BP	0	OW
GO:0071482	cellular response to light stimulus	BP	0	OW
GO:0010468	regulation of gene expression	BP	0	OW
GO:0015994	chlorophyll metabolic process	BP	0	OW
GO:0042440	pigment metabolic process	BP	0	OW
GO:0009751	response to salicylic acid	BP	0	OW
GO:0009813	flavonoid biosynthetic process	BP	0	OW
GO:0010224	response to UV-B	BP	0	OW
GO:0009769	photosynthesis, light harvesting in photosystem II	BP	0	OW
GO:0006721	terpenoid metabolic process	BP	0	OW
GO:0009733	response to auxin	BP	2.83029	OW
GO:0010207	photosystem II assembly	BP	0	OW
GO:0032544	plastid translation	BP	0	OW
GO:0042180	cellular ketone metabolic process	BP	0	OW
GO:0009772	photosynthetic electron transport in photosystem II	BP	0	OW
GO:0009642	response to light intensity	BP	0	OW
GO:0019252	starch biosynthetic process	BP	0	OW
GO:0033014	tetrapyrrole biosynthetic process	BP	0	OW
GO:0002239	response to oomycetes	BP	0	OW
GO:1901566	organonitrogen compound biosynthetic process	BP	0	OW
GO:0009888	tissue development	BP	2.08497	OW
GO:0010027	thylakoid membrane organization	BP	0	OW
GO:0097753	membrane bending	BP	0	OW
GO:0002237	response to molecule of bacterial origin	BP	0	OW
GO:0046244	salicylic acid catabolic process	BP	0	OW
GO:1901463	regulation of tetrapyrrole biosynthetic process	BP	0	OW
GO:0006094	gluconeogenesis	BP	0	OW
GO:0010380	regulation of chlorophyll biosynthetic process	BP	0	OW
GO:0042549	photosystem II stabilization	BP	0	OW
GO:1901259	chloroplast rRNA processing	BP	0	OW
GO:0036211	protein modification process	BP	0	OW
GO:0006633	fatty acid biosynthetic process	BP	1.37977	OW
GO:0009637	response to blue light	BP	0	OW
GO:0010112	regulation of systemic acquired resistance	BP	0	OW
GO:0010817	regulation of hormone levels	BP	1.34013	OW
GO:0033013	tetrapyrrole metabolic process	BP	0	OW
GO:0009606	tropism	BP	1.30538	OW
GO:0009834	plant-type secondary cell wall biogenesis	BP	1.30538	OW
GO:0019761	glucosinolate biosynthetic process	BP	1.30538	OW
GO:0033993	response to lipid	BP	1.30538	OW
GO:0051128	regulation of cellular component organization	BP	1.30538	OW
GO:0009832	plant-type cell wall biogenesis	BP	1.30442	OW
GO:0045490	pectin catabolic process	BP	1.30442	OW
GO:0009416	response to light stimulus	BP	8.9982	GS
GO:0044271	cellular nitrogen compound biosynthetic process	BP	3.97989	GS
GO:0009409	response to cold	BP	2.12221	GS
GO:0015995	chlorophyll biosynthetic process	BP	0	GS
GO:0009768	photosynthesis, light harvesting in photosystem I	BP	0	GS
GO:0044283	small molecule biosynthetic process	BP	0	GS
GO:0015979	photosynthesis	BP	0	GS
GO:0009059	macromolecule biosynthetic process	BP	0	GS
GO:0006412	translation	BP	9.00492	GS
GO:0009773	photosynthetic electron transport in photosystem I	BP	0	GS
GO:0009645	response to low light intensity stimulus	BP	0	GS
GO:0019253	reductive pentose-phosphate cycle	BP	0	GS
GO:0009765	photosynthesis, light harvesting	BP	0	GS
GO:0018130	heterocycle biosynthetic process	BP	1.46728	GS
GO:0009767	photosynthetic electron transport chain	BP	0	GS
GO:0065003	protein-containing complex assembly	BP	2.13591	GS
GO:0044255	cellular lipid metabolic process	BP	0	GS
GO:0008610	lipid biosynthetic process	BP	0	GS
GO:0019684	photosynthesis, light reaction	BP	0	GS
GO:0009627	systemic acquired resistance	BP	4.89769	GS
GO:0019538	protein metabolic process	BP	0	GS
GO:0090391	granum assembly	BP	0	GS
GO:0019438	aromatic compound biosynthetic process	BP	0	GS
GO:0010196	nonphotochemical quenching	BP	0	GS
GO:0009266	response to temperature stimulus	BP	0	GS
GO:0009644	response to high light intensity	BP	0	GS
GO:1901362	organic cyclic compound biosynthetic process	BP	0	GS
GO:0009658	chloroplast organization	BP	3.97989	GS
GO:0042793	plastid transcription	BP	3.97989	GS
GO:0071482	cellular response to light stimulus	BP	0	GS
GO:0010468	regulation of gene expression	BP	0	GS
GO:0015994	chlorophyll metabolic process	BP	2.43419	GS
GO:0042440	pigment metabolic process	BP	0	GS
GO:0009751	response to salicylic acid	BP	3.06726	GS
GO:0009813	flavonoid biosynthetic process	BP	3.06726	GS
GO:0010224	response to UV-B	BP	3.0078	GS
GO:0009769	photosynthesis, light harvesting in photosystem II	BP	0	GS
GO:0006721	terpenoid metabolic process	BP	2.85521	GS
GO:0009733	response to auxin	BP	0	GS
GO:0010207	photosystem II assembly	BP	0	GS
GO:0032544	plastid translation	BP	0	GS
GO:0042180	cellular ketone metabolic process	BP	0	GS
GO:0009772	photosynthetic electron transport in photosystem II	BP	0	GS
GO:0009642	response to light intensity	BP	0	GS
GO:0019252	starch biosynthetic process	BP	0	GS
GO:0033014	tetrapyrrole biosynthetic process	BP	0	GS
GO:0002239	response to oomycetes	BP	2.27722	GS
GO:1901566	organonitrogen compound biosynthetic process	BP	0	GS
GO:0009888	tissue development	BP	0	GS
GO:0010027	thylakoid membrane organization	BP	0	GS
GO:0097753	membrane bending	BP	0	GS
GO:0002237	response to molecule of bacterial origin	BP	1.81217	GS
GO:0046244	salicylic acid catabolic process	BP	1.72839	GS
GO:1901463	regulation of tetrapyrrole biosynthetic process	BP	0	GS
GO:0006094	gluconeogenesis	BP	0	GS
GO:0010380	regulation of chlorophyll biosynthetic process	BP	0	GS
GO:0042549	photosystem II stabilization	BP	0	GS
GO:1901259	chloroplast rRNA processing	BP	0	GS
GO:0036211	protein modification process	BP	0	GS
GO:0006633	fatty acid biosynthetic process	BP	0	GS
GO:0009637	response to blue light	BP	1.35152	GS
GO:0010112	regulation of systemic acquired resistance	BP	1.35152	GS
GO:0010817	regulation of hormone levels	BP	0	GS
GO:0033013	tetrapyrrole metabolic process	BP	0	GS
GO:0009606	tropism	BP	0	GS
GO:0009834	plant-type secondary cell wall biogenesis	BP	0	GS
GO:0019761	glucosinolate biosynthetic process	BP	0	GS
GO:0033993	response to lipid	BP	0	GS
GO:0051128	regulation of cellular component organization	BP	0	GS
GO:0009832	plant-type cell wall biogenesis	BP	0	GS
GO:0045490	pectin catabolic process	BP	0	GS
GO:0009416	response to light stimulus	BP	31.3754	Common
GO:0044271	cellular nitrogen compound biosynthetic process	BP	23.8403	Common
GO:0009409	response to cold	BP	20.7689	Common
GO:0015995	chlorophyll biosynthetic process	BP	16.0479	Common
GO:0009768	photosynthesis, light harvesting in photosystem I	BP	15.04	Common
GO:0044283	small molecule biosynthetic process	BP	14.1211	Common
GO:0015979	photosynthesis	BP	14.0066	Common
GO:0009059	macromolecule biosynthetic process	BP	12.4356	Common
GO:0006412	translation	BP	3.9235	Common
GO:0009773	photosynthetic electron transport in photosystem I	BP	8.65289	Common
GO:0009645	response to low light intensity stimulus	BP	8.41259	Common
GO:0019253	reductive pentose-phosphate cycle	BP	8.24835	Common
GO:0009765	photosynthesis, light harvesting	BP	7.67345	Common
GO:0018130	heterocycle biosynthetic process	BP	7.49639	Common
GO:0009767	photosynthetic electron transport chain	BP	6.14051	Common
GO:0065003	protein-containing complex assembly	BP	5.72252	Common
GO:0044255	cellular lipid metabolic process	BP	5.38058	Common
GO:0008610	lipid biosynthetic process	BP	5.26928	Common
GO:0019684	photosynthesis, light reaction	BP	5.11619	Common
GO:0009627	systemic acquired resistance	BP	0	Common
GO:0019538	protein metabolic process	BP	4.7083	Common
GO:0090391	granum assembly	BP	4.7083	Common
GO:0019438	aromatic compound biosynthetic process	BP	4.54196	Common
GO:0010196	nonphotochemical quenching	BP	4.35787	Common
GO:0009266	response to temperature stimulus	BP	4.33042	Common
GO:0009644	response to high light intensity	BP	4.32958	Common
GO:1901362	organic cyclic compound biosynthetic process	BP	4.18733	Common
GO:0009658	chloroplast organization	BP	2.40968	Common
GO:0042793	plastid transcription	BP	0	Common
GO:0071482	cellular response to light stimulus	BP	3.95647	Common
GO:0010468	regulation of gene expression	BP	3.83738	Common
GO:0015994	chlorophyll metabolic process	BP	3.77165	Common
GO:0042440	pigment metabolic process	BP	3.42755	Common
GO:0009751	response to salicylic acid	BP	0	Common
GO:0009813	flavonoid biosynthetic process	BP	0	Common
GO:0010224	response to UV-B	BP	0	Common
GO:0009769	photosynthesis, light harvesting in photosystem II	BP	2.86895	Common
GO:0006721	terpenoid metabolic process	BP	0	Common
GO:0009733	response to auxin	BP	0	Common
GO:0010207	photosystem II assembly	BP	2.69057	Common
GO:0032544	plastid translation	BP	2.59615	Common
GO:0042180	cellular ketone metabolic process	BP	2.58063	Common
GO:0009772	photosynthetic electron transport in photosystem II	BP	2.45714	Common
GO:0009642	response to light intensity	BP	2.35765	Common
GO:0019252	starch biosynthetic process	BP	2.35765	Common
GO:0033014	tetrapyrrole biosynthetic process	BP	2.31249	Common
GO:0002239	response to oomycetes	BP	0	Common
GO:1901566	organonitrogen compound biosynthetic process	BP	2.16851	Common
GO:0009888	tissue development	BP	0	Common
GO:0010027	thylakoid membrane organization	BP	1.95854	Common
GO:0097753	membrane bending	BP	1.84045	Common
GO:0002237	response to molecule of bacterial origin	BP	0	Common
GO:0046244	salicylic acid catabolic process	BP	0	Common
GO:1901463	regulation of tetrapyrrole biosynthetic process	BP	1.61403	Common
GO:0006094	gluconeogenesis	BP	1.48758	Common
GO:0010380	regulation of chlorophyll biosynthetic process	BP	1.44912	Common
GO:0042549	photosystem II stabilization	BP	1.44912	Common
GO:1901259	chloroplast rRNA processing	BP	1.44912	Common
GO:0036211	protein modification process	BP	1.44451	Common
GO:0006633	fatty acid biosynthetic process	BP	0	Common
GO:0009637	response to blue light	BP	0	Common
GO:0010112	regulation of systemic acquired resistance	BP	0	Common
GO:0010817	regulation of hormone levels	BP	0	Common
GO:0033013	tetrapyrrole metabolic process	BP	1.30722	Common
GO:0009606	tropism	BP	0	Common
GO:0009834	plant-type secondary cell wall biogenesis	BP	0	Common
GO:0019761	glucosinolate biosynthetic process	BP	0	Common
GO:0033993	response to lipid	BP	0	Common
GO:0051128	regulation of cellular component organization	BP	0	Common
GO:0009832	plant-type cell wall biogenesis	BP	0	Common
GO:0045490	pectin catabolic process	BP	0	Common

## Sheet: e and f left pannel
Arabidopsis halleri Gene ID	AGI code of a homologus gene in A. thaliana	Gene_alias	DEGs in the four manipulation experiments in this study
			GS self-shading	OW self-shading	GS sink-removal	OW sink-removal
g00041.t1	AT5G17290.1	APG5,ATATG5,ATG5,AUTOPHAGY 5	0	0	0	0
g00042.t1	AT5G17290.1	APG5,ATATG5,ATG5,AUTOPHAGY 5	0	0	0	0
g00128.t1	AT5G16470.1	MBS2,METHYLENE BLUE SENSITIVITY 2	0	0	0	0
g00138.t1	AT5G16370.1	AAE5	0	0	0	0
g00140.t1	AT5G16370.1	AAE5	0	0	0	0
g00163.t1	AT5G16080.1	CXE17,AtCXE17,carboxyesterase 17	0	0	0	0
g00248.t1	AT5G15250.1	FTSH6,ATFTSH6	0	0	0	0
g00285.t1	AT5G14930.2	SAG101	0	0	0	0
g00290.t1	AT5G14890.1		0	0	0	0
g00298.t1	AT4G36040.1	J11,DJC23,DNA J protein C23	0	1	0	1
g00305.t1	AT4G35985.1		0	0	0	0
g00317.t1	AT4G35890.1	LARP1c,AtLARP1c	0	0	0	0
g00334.t1	AT4G35770.1	SEN1,ATSEN1,ARABIDOPSIS THALIANA SENESCENCE 1,DIN1,DARK INDUCIBLE 1	1	0	0	0
g00392.t1	AT3G16050.1	PDX1.2,A37,ATPDX1.2,ARABIDOPSIS THALIANA PYRIDOXINE BIOSYNTHESIS 1.2	0	0	0	0
g00397.t1	AT3G16050.1	PDX1.2,A37,ATPDX1.2,ARABIDOPSIS THALIANA PYRIDOXINE BIOSYNTHESIS 1.2	0	0	0	0
g00438.t1	AT4G34890.1	XDH1,ATXDH1,XANTHINE DEHYDROGENASE 1	0	0	0	0
g00475.t1	AT4G34540.1		0	0	0	0
g00476.t1	AT4G34540.1		0	0	0	0
g00502.t1	AT4G34310.1		1	0	0	1
g00536.t1	AT4G34060.3	DML3	0	0	0	0
g00664.t1	AT4G32940.1	GAMMA-VPE,GAMMAVPE	1	0	0	1
g00708.t1	AT4G32570.1	TIFY8	0	0	0	0
g00767.t1	AT4G32070.1	Phox4	0	0	0	0
g00904.t1	AT4G30920.1	LAP2,AtLAP2	0	0	0	1
g00922.t1	AT4G30790.1	ATG11,AUTOPHAGY-RELATED 11	0	0	0	0
g01167.t1	AT1G76150.1	ECH2,ATECH2	0	0	0	0
g01253.t1	AT1G76980.1		0	0	0	0
g01301.t1	AT1G77450.1	NAC032,anac032,NAC domain containing protein 32	-1	0	0	0
g01360.t1	AT1G78020.1		0	0	0	-1
g01485.t1	AT1G79230.1	MST1,ATMST1,ATRDH1,ARABIDOPSIS THALIANA RHODANESE HOMOLOGUE 1,ST1,SULFURTRANSFERASE 1,STR1	0	0	0	0
g01622.t1	AT1G80310.1	MOT2	0	0	0	1
g01737.t1	AT1G01720.1	ATAF1	0	0	0	0
g01743.t1	AT1G01680.1	PUB54,ATPUB54,PLANT U-BOX 54	0	0	0	0
g01804.t1	AT1G01230.1		0	0	0	0
g01831.t1	AT1G02220.1	NAC003,ANAC003,NAC domain containing protein 3	0	0	0	0
g01833.t1	AT1G02230.1	NAC004,ANAC004,NAC domain containing protein 4	0	0	0	0
g01857.t1	AT1G02470.1		1	0	0	0
g01900.t1	AT1G02860.1	NLA,BAH1,BENZOIC ACID HYPERSENSITIVE 1	0	0	0	0
g02031.t1	AT1G04010.1	PSAT1,ATPSAT1,ERP1,enhanced response to Phytophthora 1	0	0	0	0
g02055.t1	AT1G04250.1	AXR3,AtIAA17,IAA17,indole-3-acetic acid inducible 17	-1	0	0	-1
g02144.t1	AT1G05100.1	MAPKKK18	1	0	0	1
g02205.t1	AT1G05620.1	URH2,NSH2,nucleoside hydrolase 2	0	0	0	0
g02359.t1	AT1G07040.1		1	0	0	1
g02419.t1	AT1G07590.1		0	0	0	0
g02421.t1	AT1G07590.1		0	0	0	1
g02520.t1	AT3G02480.1		1	0	0	0
g02543.t1	AT1G65483.1		0	0	0	0
g02562.t1	AT3G02150.2	PTF1,TCP13,TEOSINTE BRANCHED1, CYCLOIDEA AND PCF TRANSCRIPTION FACTOR 13,TFPD	0	0	0	0
g02585.t1	AT3G01090.2	KIN10,AKIN10,SNF1 kinase homolog 10,SNRK1.1,SNF1-RELATED PROTEIN KINASE 1.1	0	0	0	0
g02683.t1	AT3G02040.1	SRG3,AtGDPD1,GDPD1,Glycerophosphodiester phosphodiesterase 1	0	-1	0	1
g02736.t1	AT4G38630.1	RPN10,ATMCB1,MBP1,MULTIUBIQUITIN CHAIN BINDING PROTEIN 1,MCB1,MULTIUBIQUITIN-CHAIN-BINDING PROTEIN 1	0	0	0	0
g02791.t1	AT4G39140.1		0	0	0	0
g02815.t1	AT4G39360.1		0	0	0	0
g02833.t1	AT4G39580.1		0	0	0	0
g02996.t1	AT4G36900.1	RAP2.10,DEAR4,DREB AND EAR MOTIF PROTEIN 4	0	0	0	0
g03152.t1	AT2G46700.1	CRK3,ATCRK3	0	0	0	0
g03173.t1	AT2G32830.1	PHT1%3B5,PHT5,PHOSPHATE TRANSPORTER 5	1	0	0	1
g03209.t1	AT2G33170.1		0	0	0	0
g03278.t1	AT2G33770.1	PHO2,ATUBC24,UBIQUITIN-CONJUGATING ENZYME 24,UBC24,UBIQUITIN-CONJUGATING ENZYME 24	0	0	0	0
g03311.t1	AT1G01230.1		0	0	0	0
g03332.t1	AT2G34340.1		0	0	0	0
g03469.t1	AT2G35710.1	PGSIP7	1	0	0	0
g03471.t1	AT2G35730.1		0	0	0	0
g03499.t1	AT2G35980.1	YLS9,ATNHL10,ARABIDOPSIS NDR1/HIN1-LIKE 10,NHL10,NDR1/HIN1-LIKE	0	0	0	1
g03566.t1	AT2G36630.1		1	0	0	0
g03702.t1	AT1G66580.1	SAG24,RPL10C,ribosomal protein L10 C	-1	0	0	0
g03755.t1	AT1G70170.1	MMP	0	0	0	0
g03867.t1	AT1G71190.1	SAG18	0	0	0	0
g03907.t1	AT1G71520.1		0	0	0	0
g04074.t1	AT1G73220.1	OCT1,AtOCT1,organic cation/carnitine transporter1	0	0	1	1
g04102.t1	AT1G73500.1	MKK9,ATMKK9	1	1	0	0
g04116.t1	AT1G73680.2	ALPHA DOX2,alpha-DOX2,alpha-dioxygenase 2	0	0	0	0
g04125.t2	AT1G73750.2		-1	0	0	0
g04174.t1	AT4G30520.1	SARK	0	0	0	0
g04177.t1	AT4G30490.1		0	0	0	0
g04197.t1	AT4G30270.1	XTH24,MERI-5,MERISTEM 5,MERI5B,meristem-5,SEN4,SENESCENCE 4	0	0	0	0
g04347.t1	AT4G28940.1		0	0	0	0
g04570.t1	AT4G26950.1		0	0	0	0
g04662.t1	AT1G13990.3		0	0	0	1
g04740.t1	AT1G13280.1	AOC4	1	0	0	0
g04826.t1	AT1G12520.1	CCS,ATCCS,copper chaperone for SOD1	0	0	0	0
g04906.t1	AT1G11760.1	MED32	0	0	0	0
g04912.t1	AT1G11700.1		0	0	0	0
g04977.t1	AT1G11190.1	BFN1,ENDO1,ENDONUCLEASE 1	0	0	0	0
g05250.t1	AT3G63280.4	NEK4,ATNEK4,NIMA-related kinase 4	0	0	0	0
g05258.t1	AT3G63230.2		0	0	0	0
g05261.t1	AT3G63210.1	MARD1,MEDIATOR OF ABA-REGULATED DORMANCY 1	1	0	0	1
g05315.t1	AT3G62770.1	AtATG18a,ATG18a,autophagy 18a,PEUP2,PEROXISOME UNUSUAL POSITIONING 2	0	0	0	0
g05384.t1	AT3G62080.2		0	0	0	0
g05523.t1	AT3G61060.2	PP2-A13,AtPP2-A13,phloem protein 2-A13	1	0	0	1
g05540.t1	AT3G60800.1		0	0	0	0
g05580.t1	AT3G60415.1		-1	0	0	1
g05617.t1	AT3G60140.1	DIN2,BGLU30,BETA GLUCOSIDASE 30,SRG2,SENESCENCE-RELATED GENE 2	1	0	0	0
g05655.t1	AT3G13500.1		0	0	0	0
g05680.t1	AT3G13330.1	PA200	0	0	0	0
g05821.t1	AT3G12130.1		0	0	0	0
g05880.t1	AT3G11570.1	TBL8	0	0	0	0
g05906.t1	AT3G11340.1	UGT76B1	-1	0	0	1
g05945.t1	AT3G10985.1	SAG20,ATWI-12,ARABIDOPSIS THALIANA WOUND-INDUCED PROTEIN 12,WI12,WOUND-INDUCED PROTEIN 12	0	0	0	0
g05994.t1	AT3G10500.1	NAC053,AIF,ANTHER INDEHISCENCE FACTOR,ANAC053,NAC domain containing protein 53,NTL4,NAC with transmembrane motif 1-like 4	0	0	0	0
g06119.t1	AT3G03790.3		0	0	0	0
g06146.t1	AT3G04060.1	NAC046,anac046,NAC domain containing protein 46	1	0	0	1
g06177.t1	AT3G04350.1		0	0	0	1
g06546.t1	AT3G04350.1		0	0	0	0
g06616.t1	AT3G16050.1	PDX1.2,A37,ATPDX1.2,ARABIDOPSIS THALIANA PYRIDOXINE BIOSYNTHESIS 1.2	0	0	0	0
g06648.t1	AT3G15760.1		0	0	0	1
g06676.t1	AT3G15500.1	NAC3,ANAC055,NAC domain containing protein 55,ATNAC3,NAC domain containing protein 3,NAC055,NAC domain containing protein 55	1	0	0	1
g06742.t1	AT3G15040.1		0	0	0	0
g06743.t1	AT3G15030.1	TCP4,MEE35,maternal effect embryo arrest 35	0	0	0	0
g06745.t1	AT3G15010.1		0	0	0	0
g06843.t1	AT3G14075.1		0	0	0	0
g06845.t1	AT3G14067.1	SASP,Senescence-Associated Subtilisin Protease	0	0	0	0
g06976.t1	AT2G29350.1	SAG13	0	0	0	1
g06977.t1	AT2G29350.1	SAG13	0	0	0	0
g07035.t1	AT2G28800.1	ALB3	0	0	0	0
g07093.t1	AT5G16470.1	MBS2,METHYLENE BLUE SENSITIVITY 2	0	0	0	0
g07101.t1	AT2G28400.1		1	0	0	1
g07186.t1	AT5G66100.1	LARP1b,AtLARP1b	0	0	0	0
g07463.t1	AT5G65040.1	IRM1,Increased Resistance to Myzus persicae 1	0	0	0	0
g07472.t1	AT5G64940.1	ATH13,ATATH13,ARABIDOPSIS THALIANA ABC2 HOMOLOG 13,ATOSA1,A. THALIANA OXIDATIVE STRESS-RELATED ABC1-LIKE PROTEIN 1,OSA1,OXIDATIVE STRESS-RELATED ABC1-LIKE PROTEIN 1	-1	0	0	0
g07473.t1	AT5G64930.1	CPR5,HYS1,HYPERSENESCENCE 1	0	0	0	0
g07547.t1	AT5G64430.1		0	0	0	0
g07633.t1	AT5G45890.1	SAG12,AtSAG12	1	0	0	0
g07634.t1	AT5G45900.1	APG7,ATAPG7,ATATG7,ATG7,AUTOPHAGY-RELATED 7,PEUP4,PEROXISOME UNUSUAL POSITIONING 4	1	0	0	1
g07662.t1	AT5G46080.1		0	0	0	0
g07741.t1	AT5G46760.1	MYC3	0	0	0	0
g07831.t1	AT5G47390.1	KUA1,KUODA1 (Chinese for enlarge or expand),MYBH,MYB hypocotyl elongation-related	0	0	0	0
g07877.t1	AT2G31260.1	APG9,ATAPG9,ATG9,autophagy 9	0	0	0	0
g07912.t1	AT2G31570.1	GPX2,ATGPX2,glutathione peroxidase 2	0	0	0	0
g07919.t1	AT2G31690.1	DALL5,DAD1-Like Lipase 5	0	0	0	0
g08011.t1	AT1G27080.1	NRT1.6,AtNPF2.12,NPF2.12,NRT1/ PTR family 2.12	0	0	0	0
g08046.t1	AT2G32140.1		0	0	0	0
g08100.t1	AT1G26420.1		1	0	0	1
g08165.t1	AT1G25320.1		0	0	0	0
g08282.t1	AT5G52310.1	LTI78,COR78,COLD REGULATED 78,LTI140,RD29A,RESPONSIVE TO DESSICATION 29A	0	0	0	0
g08284.t1	AT5G52300.1	LTI65,RD29B,RESPONSIVE TO DESSICATION 29B	1	0	0	0
g08364.t1	AT5G51720.1	NEET,At-NEET	-1	0	0	-1
g08374.t1	AT5G51640.1	YLS7,TBL17,TRICHOME BIREFRINGENCE-LIKE 17	0	0	0	0
g08446.t1	AT5G51070.1	ERD1,CLPD,SAG15,SENESCENCE ASSOCIATED GENE 15	0	0	0	0
g08572.t1	AT1G66880.1		0	0	0	0
g08603.t1	AT3G29035.1	NAC3,ANAC059,Arabidopsis NAC domain containing protein 59,ATNAC3,NAC domain containing protein 3,ORS1,ORE1 SISTER1	1	0	0	1
g08692.t1	AT2G23450.1		0	0	0	0
g08986.t1	AT4G03550.1	GSL05,ATGSL05,glucan synthase-like 5,ATGSL5,EED3,enhancer of edr1 3,GSL5,GLUCAN SYNTHASE-LIKE 5,PMR4,POWDERY MILDEW RESISTANT 4	0	0	0	0
g09110.t1	AT4G02380.3	SAG21,AtLEA5,Arabidopsis thaliana late embryogenensis abundant like 5	1	0	0	1
g09124.t2	AT4G02260.1	RSH1,AT-RSH1,RELA-SPOT HOMOLOG 1,ATRSH1,RELA/SPOT HOMOLOG 1	0	0	0	0
g09134.t1	AT4G34890.1	XDH1,ATXDH1,XANTHINE DEHYDROGENASE 1	0	0	0	0
g09350.t1	AT5G54870.1		0	0	0	1
g09527.t1	AT2G47950.2		1	0	0	0
g09551.t1	AT3G62770.1	AtATG18a,ATG18a,autophagy 18a,PEUP2,PEROXISOME UNUSUAL POSITIONING 2	0	0	0	0
g09602.t1	AT2G47190.1	MYB2,ATMYB2,MYB DOMAIN PROTEIN 2	1	0	0	1
g09629.t1	AT2G46950.1	CYP709B2	0	0	0	0
g09654.t1	AT2G46700.1	CRK3,ATCRK3	0	0	0	0
g09760.t1	AT2G45760.1	BAP2,BAL,BON ASSOCIATION PROTEIN 1-LIKE	1	0	0	0
g09808.t1	AT3G60800.1		0	0	0	0
g09809.t1	AT3G60800.1		0	0	0	0
g09826.t1	AT2G45210.1	SAUR36,SAG201,senescence-associated gene 201	0	0	0	1
g09830.t1	AT2G45170.1	ATG8E,ATATG8E,AUTOPHAGY 8E	1	0	0	1
g09892.t1	AT1G17020.1	SRG1,ATSRG1,SENESCENCE-RELATED GENE 1	1	0	0	1
g10169.t1	AT1G14330.1		1	0	0	1
g10253.t1	AT4G25690.1		0	0	0	0
g10363.t1	AT4G24590.4		1	0	0	1
g10447.t1	AT4G23810.1	WRKY53	-1	0	0	0
g10529.t1	AT5G10625.1		1	0	0	1
g10617.t1	AT5G11520.1	ASP3,YLS4,YELLOW-LEAF-SPECIFIC GENE 4	0	0	0	0
g10678.t1	AT5G12080.1	MSL10,ATMSL10	0	0	0	0
g10744.t1	AT5G13080.1	WRKY75,ATWRKY75,ARABIDOPSIS THALIANA WRKY DNA-BINDING PROTEIN 75	1	0	0	1
g10753.t1	AT5G13170.1	SAG29,AtSWEET15,SWEET15	0	0	0	0
g10754.t1	AT5G13180.1	NAC083,ANAC083,NAC domain containing protein 83,VNI2,VND-interacting 2	0	0	0	0
g10854.t1	AT5G60970.1	TCP5	0	0	0	0
g10912.t1	AT5G60360.3	ALP,AALP,aleurain-like protease,SAG2,SENESCENCE ASSOCIATED GENE2	0	0	0	0
g11018.t1	AT5G59420.1	ORP3C	0	0	0	0
g11054.t1	AT5G59220.1	HAI1,SAG113,senescence associated gene 113	0	0	0	1
g11260.t1	AT3G21520.1	DMP1,AtDMP1,Arabidopsis thaliana DUF679 domain membrane protein 1	0	0	0	0
g11267.t1	AT3G21590.3		0	0	0	0
g11268.t1	AT3G21600.1		0	0	0	0
g11277.t1	AT3G21690.1		0	0	0	0
g11335.t1	AT3G22170.1	FHY3,CPD45,CHLOROPLAST DIVISION MUTANT 45	0	0	0	0
g11488.t1	AT3G54680.1		0	0	0	0
g11973.t1	AT5G22070.1		0	0	0	0
g12045.t1	AT5G20700.1		0	0	0	-1
g12092.t1	AT5G20250.4	DIN10,RS6,raffinose synthase 6	1	0	0	0
g12094.t1	AT5G20230.1	BCB,ATBCB,blue-copper-binding protein,SAG14,SENESCENCE ASSOCIATED GENE 14	1	0	0	0
g12102.t1	AT5G20150.1	SPX1,ATSPX1,ARABIDOPSIS THALIANA SPX DOMAIN GENE 1	0	0	0	0
g12119.t1	AT5G19490.1		0	0	0	0
g12140.t1	AT5G19700.1		0	0	0	0
g12191.t1	AT5G62000.1	ARF2,ARF1-BP,ARF1-BINDING PROTEIN,AtARF2,HSS,HLS1 SUPPRESSOR,ORE14,ORESARA 14	0	0	0	0
g12207.t2	AT5G62165.1	AGL42,FYF,FOREVER YOUNG FLOWER	0	0	0	0
g12254.t1	AT5G62620.1		0	0	0	0
g12256.t1	AT5G62620.1		0	0	0	0
g12257.t1	AT5G62620.1		0	0	0	0
g12319.t1	AT5G63130.1		1	0	0	1
g12378.t1	AT5G08560.1		0	0	0	0
g12441.t1	AT5G64230.1		1	0	0	1
g12450.t1	AT2G38940.1	PHT1%3B4,ATPT2,ARABIDOPSIS THALIANA PHOSPHATE TRANSPORTER 2	0	1	0	1
g12473.t1	AT2G39200.1	MLO12,ATMLO12,MILDEW RESISTANCE LOCUS O 12	0	0	0	0
g12535.t1	AT2G39730.1	RCA	-1	0	0	0
g12581.t1	AT2G40095.1		0	0	0	1
g12655.t1	AT2G40740.3	WRKY55,ATWRKY55,WRKY DNA-BINDING PROTEIN 55	0	0	0	0
g12656.t1	AT2G40750.1	WRKY54,ATWRKY54,WRKY DNA-BINDING PROTEIN 54	0	0	0	1
g12802.t1	AT3G47340.1	ASN1,AT-ASN1,ARABIDOPSIS THALIANA GLUTAMINE-DEPENDENT ASPARAGINE SYNTHASE 1,DIN6,DARK INDUCIBLE 6	1	1	0	0
g12814.t1	AT3G47450.1	NOA1,ATNOA1,ATNOS1,NOS1,NITRIC OXIDE SYNTHASE 1,RIF1,RESISTANT TO INHIBITION WITH FOSMIDOMYCIN 1	-1	0	0	0
g12824.t1	AT3G47540.2		1	0	0	0
g12825.t1	AT3G47550.3		0	0	0	0
g12880.t1	AT3G48020.1		1	0	0	1
g13224.t1	AT5G18630.1		1	0	0	1
g13239.t1	AT5G18490.1		0	0	0	1
g13242.t1	AT5G18470.1		-1	0	0	0
g13268.t1	AT5G18270.1	ANAC087	0	0	0	0
g13283.t1	AT5G18130.1		1	0	0	1
g13319.t1	AT5G17860.1	CAX7	1	0	0	1
g13443.t1	AT1G21240.1	WAK3	0	0	0	1
g13446.t1	AT1G21240.1	WAK3	0	0	0	0
g13473.t1	AT1G20900.1	ESC,AHL27,AT-hook motif nuclear-localized protein 27,ORE7,ORESARA 7	1	0	0	0
g13488.t1	AT1G20780.1	SAUL1,ATPUB44,ARABIDOPSIS THALIANA PLANT U-BOX 44,PUB44,PLANT U-BOX 44	0	0	0	0
g13508.t1	AT1G20620.6	CAT3,ATCAT3,SEN2,SENESCENCE 2	0	0	0	0
g13560.t1	AT1G20180.1		0	0	0	0
g13642.t1	AT1G23550.1	SRO2	0	0	0	0
g13700.t1	AT1G23040.1		0	0	0	0
g13772.t1	AT1G22400.1	UGT85A1	0	0	0	0
g13796.t1	AT1G22160.1		0	0	0	0
g13880.t1	AT1G19670.1	CLH1,ATCLH1,chlorophyllase 1,ATHCOR1,CORONATINE-INDUCED PROTEIN 1,CORI1,CORONATINE-INDUCED PROTEIN 1	-1	0	0	-1
g13921.t1	AT1G19270.1	DA1	0	0	0	1
g13956.t1	AT1G18860.1	WRKY61,ATWRKY61,WRKY DNA-BINDING PROTEIN 61	0	0	0	0
g14047.t1	AT5G25930.1		1	0	0	1
g14068.t1	AT5G25770.3		0	0	0	0
g14379.t1	AT4G22920.1	NYE1,ATNYE1,NON-YELLOWING 1,SGR1,STAY-GREEN 1,SGR,STAY-GREEN	1	0	0	1
g14397.t1	AT4G22750.1		0	0	0	0
g14443.t1	AT4G22330.1	ATCES1	0	0	0	0
g14508.t1	AT2G26310.1	FAP2,AtFAP2	0	0	0	0
g14576.t1	AT2G01890.1	PAP8,ATPAP8,PURPLE ACID PHOSPHATASE 8	1	0	0	1
g14660.t1	AT2G02710.1	PLPB,PLPA,PAS/LOV PROTEIN A,PLPC,PAS/LOV PROTEIN C,PLP,PAS/LOV PROTEIN	1	0	0	0
g14714.t1	AT1G68740.1	PHO1%3BH1	0	0	0	0
g14726.t1	AT1G68620.1		0	0	0	0
g14750.t1	AT1G68450.1	PDE337	0	0	0	0
g14855.t1	AT3G51730.1		0	0	0	0
g14861.t1	AT3G51660.1		0	0	0	0
g14904.t1	AT3G51250.1		0	0	0	0
g14915.t1	AT3G51130.1		1	0	0	0
g14920.t1	AT3G51090.1		0	0	0	0
g14937.t1	AT3G54680.1		0	0	0	0
g14957.t1	AT3G50760.1	GATL2	0	0	0	0
g15050.t1	AT3G15010.1		0	0	0	0
g15052.t1	AT1G53230.1	TCP3	0	0	0	0
g15186.t1	AT1G52080.1	AR791	0	0	0	0
g15393.t1	AT4G19040.2	EDR2	1	0	0	0
g15611.t1	AT5G06770.1		0	0	0	0
g15842.t1	AT5G03550.1		0	0	0	0
g15843.t1	AT5G03550.1		0	0	0	0
g15946.t1	AT5G48540.1		0	0	0	1
g15983.t1	AT1G32640.1	MYC2	0	0	0	0
g16001.t1	AT1G32460.1		0	0	0	0
g16005.t1	AT1G32450.1	NRT1.5,AtNPF7.3,NPF7.3,NRT1/ PTR family 7.3	-1	0	0	0
g16053.t1	AT1G32080.1	LrgB	-1	0	0	-1
g16126.t1	AT3G17770.1		0	0	0	0
g16305.t1	AT1G25320.1		0	0	0	0
g16372.t1	AT1G36622.1		0	0	0	0
g16396.t1	AT2G18690.1		0	0	0	0
g16404.t1	AT2G04880.1	ZAP1,ATWRKY1,WRKY1	0	0	0	0
g16656.t1	AT3G57380.1		0	0	0	0
g16797.t1	AT3G51730.1		0	0	0	0
g17096.t1	AT4G17670.1		0	0	0	0
g17109.t1	AT3G25010.2	RLP41,AtRLP41,receptor like protein 41	0	0	0	0
g17334.t1	AT2G42530.1	COR15B	-1	0	0	0
g17335.t1	AT2G42540.2	COR15A,AtCOR15A,COR15	-1	0	0	-1
g17345.t1	AT2G42620.1	MAX2,AtMAX2,ORE9,ORESARA 9,PPS,PLEIOTROPIC PHOTOSIGNALING	0	0	0	0
g17392.t1	AT2G43000.1	NAC042,ANAC042,NAC domain containing protein 42,JUB1,JUNGBRUNNEN 1	0	0	0	1
g17546.t1	AT5G43860.1	CLH2,ATCLH2,ARABIDOPSIS THALIANA CHLOROPHYLLASE 2	0	0	0	0
g17594.t1	AT5G43430.4	ETFBETA	0	0	0	0
g17758.t1	AT1G61930.1		0	0	0	0
g17812.t1	AT1G62300.1	WRKY6	0	0	0	1
g17822.t1	AT1G62370.1		1	0	0	1
g17960.t1	AT5G27420.1	CNI1,ATL31,Arabidopsis toxicos en levadura 31	1	0	0	1
g18023.t1	AT2G43570.1	CHI	0	0	0	1
g18025.t1	AT2G43570.1	CHI	-1	0	0	1
g18052.t1	AT2G43790.1	MPK6,ATMAPK6,MAP kinase 6,ATMPK6,MAP kinase 6,MAPK6,MAP kinase 6	0	0	0	0
g18107.t1	AT2G44300.1		0	0	0	0
g18238.t1	AT1G08620.3	PKDM7D	0	0	0	0
g18313.t1	AT2G37750.1		1	0	0	1
g18474.t1	AT1G22400.1	UGT85A1	0	0	0	0
g18668.t1	AT2G26310.1	FAP2,AtFAP2	0	0	0	0
g18804.t1	AT1G30700.1		1	0	0	1
g18863.t1	AT1G31040.1		0	0	0	0
g18923.t1	AT3G28100.1	UMAMIT45	1	0	0	1
g18948.t1	AT3G27930.1		0	0	0	0
g19020.t1	AT1G32080.1	LrgB	1	0	0	0
g19059.t1	AT5G08560.1		0	0	0	0
g19089.t1	AT5G08790.1	ATAF2	0	0	0	1
g19319.t1	AT5G13800.3	PPH,CRN1,Co-regulated with NYE1	1	0	0	0
g19373.t1	AT5G03280.1	EIN2,ATEIN2,CKR1,CYTOKININ RESISTANT 1,ERA3,ENHANCED RESPONSE TO ABA3,ORE2,ORESARA 2,ORE3,ORESARA 3,PIR2	0	0	0	0
g19381.t1	AT5G03230.1		-1	0	0	0
g19431.t1	AT5G02760.1	APD7,Arabidopsis Pp2c clade D 7	0	0	0	0
g19521.t1	AT5G01220.1	SQD2	1	0	0	1
g19562.t1	AT3G25882.1	NIMIN-2	-1	0	0	0
g19575.t1	AT3G25780.1	AOC3	1	1	0	0
g19577.t1	AT3G25770.1	AOC2	-1	0	0	-1
g19578.t1	AT3G25760.1	AOC1,ERD12,early-responsive to dehydration 12	-1	0	0	-1
g19619.t1	AT2G04038.1	bZIP48,AtbZIP48,basic leucine-zipper 48	0	0	0	0
g19725.t1	AT4G01250.1	WRKY22	1	0	0	0
g19784.t1	AT4G00700.1		0	0	0	1
g19942.t1	AT4G13110.1		0	0	0	1
g20024.t1	AT3G24290.1	AMT1%3B5	0	0	0	0
g20130.t1	AT4G14880.1	OASA1,ATCYS-3A,CYTACS1,OLD3,ONSET OF LEAF DEATH 3	0	0	0	0
g20163.t1	AT4G15090.1	FAR1	0	0	0	0
g20258.t1	AT4G15610.1	CASPL1D1,CASP-like protein 1D1	1	0	0	1
g20283.t1	AT4G15450.1		0	0	0	-1
g20290.t1	AT4G15415.1	ATB' GAMMA	0	0	0	0
g20449.t1	AT3G52780.1	PAP20	0	0	0	0
g20496.t1	AT3G27010.1	TCP20,AT-TCP20,ARABIDOPSIS THALIANA TEOSINTE BRANCHED 1, CYCLOIDEA, PCF (TCP)-DOMAIN FAMILY PROTEIN 20,ATTCP20,PCF1	0	0	0	0
g20509.t1	AT3G27110.1		0	0	0	0
g20529.t1	AT3G27260.3	GTE8	0	0	0	0
g20595.t1	AT5G37600.1	GSR 1,ATGLN1%3B1,ARABIDOPSIS GLUTAMINE SYNTHASE 1%3B1,ATGSR1,ARABIDOPSIS THALIANA GLUTAMINE SYNTHASE CLONE R1,GLN1%3B1,GLUTAMINE SYNTHASE 1%3B1	-1	0	0	0
g20672.t1	AT4G11350.1		0	0	0	0
g20711.t1	AT3G26210.1	CYP71B23	0	0	0	0
g20712.t1	AT3G26220.1	CYP71B3	0	0	0	0
g20754.t1	AT3G26600.1	ARO4	0	0	0	0
g20781.t1	AT3G26840.1	PES2	0	0	0	0
g20784.t1	AT3G26840.1	PES2	0	0	0	1
g20785.t1	AT3G26840.1	PES2	0	0	0	0
g20954.t1	AT2G19450.1	TAG1,ABX45,AS11,ATDGAT,Arabidopsis thaliana acyl-CoA:diacylglycerol acyltransferase,AtDGAT1,DGAT1,acyl-CoA:diacylglycerol acyltransferase 1,RDS1	0	0	0	0
g21021.t1	AT2G23320.1	WRKY15,AtWRKY15	0	0	0	1
g21169.t1	AT3G56860.10	UBA2A	0	0	0	0
g21170.t1	AT3G56860.10	UBA2A	0	0	0	0
g21224.t1	AT3G56400.1	WRKY70,ATWRKY70,ARABIDOPSIS THALIANA WRKY DNA-BINDING PROTEIN 70	-1	0	0	0
g21244.t1	AT3G56240.1	CCH	0	0	0	1
g21291.t1	AT2G13810.1	ALD1,AtALD1,EDTS5,eds two suppressor 5	1	0	0	1
g21292.t1	AT2G13790.1	SERK4,ATSERK4,SOMATIC EMBRYOGENESIS RECEPTOR-LIKE KINASE 4,BAK7,BRI1- ASSOCIATED KINASE 7,BKK1,BAK1-LIKE 1	-1	0	0	0
g21406.t1	AT4G04450.1	WRKY42	-1	0	0	0
g21426.t1	AT4G04630.1		0	0	0	0
g21502.t1	AT2G25735.1		1	0	0	0
g21517.t1	AT2G25625.1	CV,chloroplast vesiculation	0	0	0	1
g21585.t1	AT3G18350.1		1	0	0	0
g21674.t2	AT2G22300.1	SR1,CAMTA3,CALMODULIN-BINDING TRANSCRIPTION ACTIVATOR 3	0	0	0	0
g21782.t1	AT4G21840.1	MSRB8,ATMSRB8,methionine sulfoxide reductase B8	0	0	0	1
g21797.t1	AT4G21930.1		0	0	0	0
g21808.t1	AT4G21970.1		0	0	0	0
g22025.t1	AT2G18690.1		-1	0	0	1
g22070.t1	AT1G66330.1		0	0	0	0
g22093.t1	AT1G66160.1	CMPG1,ATCMPG1	0	0	0	0
g22154.t1	AT2G17760.1		1	0	0	0
g22221.t2	AT2G17220.1	Kin3	0	0	0	0
g22247.t1	AT3G50030.1		0	0	0	0
g22295.t1	AT3G49620.1	DIN11	0	0	0	0
g22489.t1	AT3G19190.2	ATG2,ATATG2,PEUP1,PEROXISOME UNUSUAL POSITIONING 1	0	0	0	0
g22499.t2	AT3G19290.3	ABF4,AREB2,ABA-RESPONSIVE ELEMENT BINDING PROTEIN 2,AtAREB2	0	0	0	0
g22610.t1	AT4G18170.1	WRKY28,ATWRKY28	0	0	0	0
g22649.t1	AT4G17880.1	MYC4	0	0	0	0
g22711.t1	AT2G19130.1		0	0	0	0
g22716.t1	AT2G19190.1	FRK1,SIRK,se- nescence-induced receptor-like kinase	0	0	0	1
g22726.t1	AT4G14880.1	OASA1,ATCYS-3A,CYTACS1,OLD3,ONSET OF LEAF DEATH 3	0	0	0	1
g23131.t1	AT4G16110.1	RR2,ARR2,response regulator 2	0	0	0	0
g23268.t1	AT2G18690.1		0	0	0	1
g23284.t1	AT1G66830.1		-1	0	0	-1
g23285.t1	AT1G66830.1		0	0	0	0
g23292.t1	AT1G66880.1		0	0	0	0
g23293.t1	AT1G66880.1		0	0	0	0
g23321.t1	AT1G67070.1	DIN9,PMI2,PHOSPHOMANNOSE ISOMERASE 2	0	0	0	0
g23645.t1	AT5G44610.1	MAP18,PCAP2,PLASMA MEMBRANE ASSOCIATED CA2+-BINDING PROTEIN-2	0	-1	0	-1
g23836.t1	AT5G08070.1	TCP17	0	0	0	0
g23872.t1	AT5G07680.1	NAC080,ANAC079,Arabidopsis NAC domain containing protein 79,ANAC080,NAC domain containing protein 80,ATNAC4,NAC4	0	0	0	0
g23898.t1	AT2G20920.1		0	0	0	0
g24477.t1	AT2G41380.1		0	0	0	1
g24515.t1	AT2G41060.1		0	0	0	0
g24637.t1	AT5G39050.1	PMAT1	0	0	0	1
g24641.t1	AT5G39050.1	PMAT1	-1	0	0	0
g24685.t1	AT5G39520.1		1	0	0	1
g24695.t1	AT5G39610.1	NAC6,ANAC092,Arabidopsis NAC domain containing protein 92,ATNAC2,NAC domain containing protein 2,ATNAC6,NAC domain containing protein 6,NAC2,NAC domain containing protein 2,ORE1,ORESARA 1	1	0	0	1
g24885.t1	AT1G54130.1	RSH3,AT-RSH3,ATRSH3,RELA/SPOT HOMOLOG 3	1	0	0	0
g24887.t1	AT1G54115.1	CCX4,ATCCX4,CATION CALCIUM EXCHANGER 4	0	0	0	0
g24895.t1	AT1G54040.2	ESP,ESR,EPITHIOSPECIFYING SENESCENCE REGULATOR,TASTY	0	1	0	0
g24962.t1	AT2G18090.1		0	0	0	0
g25001.t1	AT2G17840.1	ERD7	0	0	0	0
g25202.t1	AT1G69490.1	NAP,ANAC029,Arabidopsis NAC domain containing protein 29,ATNAP,NAC-LIKE, ACTIVATED BY AP3/PI	1	0	0	1
g25273.t1	AT5G24110.1	WRKY30,ATWRKY30,ARABIDOPSIS THALIANA WRKY DNA-BINDING PROTEIN 30	0	0	0	1
g25329.t1	AT4G10500.1	DLO1,DMR6-LIKE OXYGENASE 1	-1	0	0	1
g25570.t1	AT1G50940.1	ETFALPHA	0	0	0	0
g25761.t1	AT2G31070.1	TCP10	0	0	0	0
g25827.t2	AT2G20570.2	GPRI1,ATGLK1,ARABIDOPSIS GOLDEN2-LIKE 1,GLK1,GOLDEN2-LIKE 1	0	0	0	-1
g25871.t1	AT1G18210.1		1	0	0	0
g25921.t1	AT1G17710.1	PEPC1,AtPEPC1,Arabidopsis thaliana phosphoethanolamine/phosphocholine phosphatase 1	1	0	0	1
g25955.t1	AT1G65820.3		0	0	0	0
g25998.t1	AT5G05700.1	ATE1,ATATE1,DLS1,DELAYED LEAF SENESCENCE 1	0	0	0	0
g26160.t1	AT1G36622.1		1	-1	0	-1
g26238.t1	AT2G27310.1		1	0	0	1
g26335.t1	AT1G29860.1	WRKY71,ATWRKY71,WRKY DNA-BINDING PROTEIN 71	1	0	0	0
g26363.t1	AT1G29640.1		0	0	0	0
g26564.t1	AT4G11910.1	NYE2,NONYELLOWING 2,SGR2,STAY-GREEN 2	1	0	0	1
g26617.t1	AT3G23430.1	PHO1,ATPHO1,ARABIDOPSIS PHOSPHATE 1	0	0	0	0
g26716.t1	AT1G27320.1	HK3,AHK3,histidine kinase 3	0	0	0	0
g26815.t1	AT3G03530.1	NPC4	1	0	1	1
g26835.t1	AT3G03341.1		0	0	0	0
g26890.t1	AT5G40690.1		1	0	0	1
g26928.t1	AT1G54040.2	ESP,ESR,EPITHIOSPECIFYING SENESCENCE REGULATOR,TASTY	0	0	0	0
g26964.t1	AT1G64360.1		0	0	0	0
g27003.t1	AT1G64610.1		1	0	0	1
g27064.t1	AT5G49700.1	AHL17,AT-hook motif nuclear localized protein 17	1	0	0	0
g27085.t1	AT5G49880.1	MAD1,AtMAD1,NES1,NITRIC OXIDE-INDUCED EARLY COTYLEDON SENESCENCE 1	0	0	0	0
g27160.t1	AT3G23430.1	PHO1,ATPHO1,ARABIDOPSIS PHOSPHATE 1	0	0	0	0
g27249.t1	AT1G34190.1	NAC017,RAO2,regulators of aox1a 2,anac017,NAC domain containing protein 17	0	0	0	0
g27250.t1	AT1G34180.2	NAC016,anac016,NAC domain containing protein 16	0	0	0	0
g27481.t1	AT1G34420.1		0	0	0	0
g27551.t1	AT1G22400.1	UGT85A1	0	0	0	0
g27598.t1	AT5G24530.1	DMR6	-1	0	0	0
g28053.t1	AT2G44670.1		0	0	0	0
g28086.t1	AT2G21940.4	SK1,ATSK1	0	0	0	0
g28366.t1	AT3G52430.1	PAD4,ATPAD4,ARABIDOPSIS PHYTOALEXIN DEFICIENT 4	0	0	0	0
g28498.t1	AT3G63210.1	MARD1,MEDIATOR OF ABA-REGULATED DORMANCY 1	0	0	0	0
g28512.t1	AT5G42000.1		0	0	0	0
g28549.t1	AT1G71190.1	SAG18	0	0	0	0
g28716.t1	AT2G26660.1	SPX2,ATSPX2,ARABIDOPSIS THALIANA SPX DOMAIN GENE 2	1	0	0	0
g29129.t1	AT5G44190.1	GLK2,ATGLK2,GPRI2,GBF'S PRO-RICH REGION-INTERACTING FACTOR 2	-1	0	0	0
g29133.t1	AT5G44160.1	NUC,AtIDD8,IDD8,INDETERMINATE DOMAIN 8	0	0	0	0
g29536.t1	AT5G16370.1	AAE5	0	0	0	0
g29645.t1	AT4G12570.1	UPL5	0	0	0	0
g30009.t1	AT2G30550.2	DALL3,DAD1-Like Lipase 3	0	0	0	1
g30077.t1	AT4G12500.1		0	0	0	0
g30103.t1	AT1G54570.1	PES1	1	0	0	1
g30175.t1	AT3G63530.1	BB,BB2,EOD1,ENHANCER1 OF DA1	0	0	0	0
g30189.t1	AT3G63380.1	ACA12,auto-inhibited Ca2+ ATPase 12	0	0	0	1
g30540.t1	AT1G64140.1		0	0	0	0
g30667.t1	AT1G59750.1	ARF1	0	0	0	0
g31269.t1	AT2G11810.1	MGDC,ATMGD3,MGD3,MONOGALACTOSYL DIACYLGLYCEROL SYNTHASE 3	1	0	0	1
g31332.t1	AT5G25930.1		0	0	0	0
g31394.t1	AT2G40740.3	WRKY55,ATWRKY55,WRKY DNA-BINDING PROTEIN 55	0	0	0	0
g31446.t1	AT5G45630.1		1	0	0	0
g31500.t1	AT1G23040.1		0	0	0	0
g31654.t1	AT5G11090.1		1	0	0	1
g31870.t1	AT1G09500.1		0	0	0	0
g31884.t1	AT1G65483.1		0	0	0	0
g31902.t1	AT1G26930.1		1	0	0	1
g32239.t1	AT1G12940.1	NRT2.5,ATNRT2.5,nitrate transporter2.5	1	0	0	0
g32275.t1	AT5G24530.1	DMR6	-1	0	0	0
g32395.t1	AT2G32140.1		0	0	0	0
	total	86 (up)/ 33(down)	6 (up)/ 3(down)	2 (up)/ 0(down)	96 (up)/ 14(down)	17

## Sheet: e and f  right pannel
group	category	value
GS_plus	NAC	0
OW_plus	NAC	2
common_plus	NAC	5
GS_minus	NAC	1
OW_minus	NAC	0
common_minus	NAC	0
GS_plus	WRKY	2
OW_plus	WRKY	4
common_plus	WRKY	1
GS_minus	WRKY	3
OW_minus	WRKY	0
common_minus	WRKY	0
GS_plus	dark	10
OW_plus	dark	3
common_plus	dark	7
GS_minus	dark	0
OW_minus	dark	0
common_minus	dark	0
GS_plus	ccg	1
OW_plus	ccg	2
common_plus	ccg	7
GS_minus	ccg	0
OW_minus	ccg	0
common_minus	ccg	1
GS_plus	oxidative	11
OW_plus	oxidative	16
common_plus	oxidative	13
GS_minus	oxidative	7
OW_minus	oxidative	1
common_minus	oxidative	0
GS_plus	nitrogen	2
OW_plus	nitrogen	1
common_plus	nitrogen	5
GS_minus	nitrogen	2
OW_minus	nitrogen	0
common_minus	nitrogen	0
GS_plus	phosphate	1
OW_plus	phosphate	3
common_plus	phosphate	7
GS_minus	phosphate	2
OW_minus	phosphate	1
common_minus	phosphate	0
GS_plus	immune	5
OW_plus	immune	21
common_plus	immune	12
GS_minus	immune	13
OW_minus	immune	0
common_minus	immune	2
GS_plus	other	12
OW_plus	other	12
common_plus	other	13
GS_minus	other	6
OW_minus	other	4
common_minus	other	6
