# Supplementary material for: Seasonal switching of integrated leaf senescence controls in an evergreen perennial Arabidopsis
Source: Nat Commun. 2024 Jun 7;15:4719. doi: 10.1038/s41467-024-48814-z (PMC11161623; doi:10.1038/s41467-024-48814-z)
Supplement: Supplementary file 15 — Source Data [file 41467_2024_48814_MOESM15_ESM.zip › Source Data/Fig4.xlsx]

## Sheet: b
Emergence_date	Pair_id	Leaf_id	Longevity (days)	Treatment	Cohort	Status
2020-07-28	A01	1	84	Sink_minus	GS	1
2020-07-28	A01	2	84	Sink_minus	GS	1
2020-07-28	A02	3	63	Sink_minus	GS	1
2020-07-28	A02	4	97	Sink_minus	GS	1
2020-07-28	A03	5	35	Sink_minus	GS	1
2020-07-28	A03	6	112	Sink_minus	GS	1
2020-07-28	A04	7	63	Sink_minus	GS	1
2020-07-28	A04	8	77	Sink_minus	GS	1
2020-07-28	A04	9	77	Sink_minus	GS	1
2020-07-28	A05	10	70	Sink_minus	GS	1
2020-07-28	A05	11	84	Sink_minus	GS	1
2020-07-28	A06	12	91	Sink_minus	GS	1
2020-07-28	A06	13	97	Sink_minus	GS	1
2020-07-28	A07	14	28	Sink_minus	GS	1
2020-07-28	A07	15	63	Sink_minus	GS	1
2020-07-28	A08	16	112	Sink_minus	GS	1
2020-07-28	A09	17	63	Sink_minus	GS	1
2020-07-28	A09	18	84	Sink_minus	GS	1
2020-07-28	A10	19	14	Sink_minus	GS	1
2020-07-28	A11	20	91	Sink_minus	GS	1
2020-07-28	A11	21	97	Sink_minus	GS	1
2020-07-28	A12	22	84	Sink_minus	GS	1
2020-07-28	A12	23	97	Sink_minus	GS	1
2020-07-28	A13	24	70	Sink_minus	GS	1
2020-07-28	A13	25	91	Sink_minus	GS	1
2020-07-28	A14	26	42	Sink_minus	GS	1
2020-07-28	A14	27	49	Sink_minus	GS	1
2020-07-28	A15	28	28	Sink_minus	GS	1
2020-07-28	A16	29	77	Sink_minus	GS	1
2020-07-28	A16	30	84	Sink_minus	GS	1
2020-07-28	A17	31	14	Sink_minus	GS	1
2020-07-28	A17	32	28	Sink_minus	GS	1
2020-07-28	A18	33	70	Sink_minus	GS	1
2020-07-28	A18	34	77	Sink_minus	GS	1
2020-07-28	A20	35	77	Sink_minus	GS	1
2020-07-28	A20	36	97	Sink_minus	GS	1
2020-07-28	A21	37	49	Sink_minus	GS	1
2020-07-28	A21	38	57	Sink_minus	GS	1
2020-07-28	A21	39	57	Sink_minus	GS	1
2020-07-28	A22	40	97	Sink_minus	GS	1
2020-07-28	A22	41	105	Sink_minus	GS	1
2020-07-28	A24	42	97	Sink_minus	GS	1
2020-07-28	A24	43	119	Sink_minus	GS	1
2020-07-28	A01	44	57	Sink_plus	GS	1
2020-07-28	A01	45	77	Sink_plus	GS	1
2020-07-28	A02	46	91	Sink_plus	GS	1
2020-07-28	A02	47	97	Sink_plus	GS	1
2020-07-28	A04	48	14	Sink_plus	GS	1
2020-07-28	A04	49	57	Sink_plus	GS	1
2020-07-28	A04	50	57	Sink_plus	GS	1
2020-07-28	A05	51	63	Sink_plus	GS	1
2020-07-28	A05	52	70	Sink_plus	GS	1
2020-07-28	A06	53	57	Sink_plus	GS	1
2020-07-28	A06	54	97	Sink_plus	GS	1
2020-07-28	A08	55	35	Sink_plus	GS	1
2020-07-28	A08	56	84	Sink_plus	GS	1
2020-07-28	A11	57	70	Sink_plus	GS	1
2020-07-28	A11	58	105	Sink_plus	GS	1
2020-07-28	A12	59	49	Sink_plus	GS	1
2020-07-28	A12	60	57	Sink_plus	GS	1
2020-07-28	A13	61	42	Sink_plus	GS	1
2020-07-28	A13	62	57	Sink_plus	GS	1
2020-07-28	A14	63	42	Sink_plus	GS	1
2020-07-28	A14	64	63	Sink_plus	GS	1
2020-07-28	A15	65	28	Sink_plus	GS	1
2020-07-28	A15	66	57	Sink_plus	GS	1
2020-07-28	A15	67	63	Sink_plus	GS	1
2020-07-28	A17	68	70	Sink_plus	GS	1
2020-07-28	A17	69	84	Sink_plus	GS	1
2020-07-28	A18	70	14	Sink_plus	GS	1
2020-07-28	A18	71	63	Sink_plus	GS	1
2020-07-28	A19	72	70	Sink_plus	GS	1
2020-07-28	A19	73	97	Sink_plus	GS	1
2020-07-28	A20	74	77	Sink_plus	GS	1
2020-07-28	A20	75	84	Sink_plus	GS	1
2020-07-28	A21	76	21	Sink_plus	GS	1
2020-07-28	A21	77	57	Sink_plus	GS	1
2020-07-28	A21	78	77	Sink_plus	GS	1
2020-07-28	A22	79	70	Sink_plus	GS	1
2020-07-28	A22	80	91	Sink_plus	GS	1
2020-07-28	A24	81	42	Sink_plus	GS	1
2020-07-28	A24	82	70	Sink_plus	GS	1

## Sheet: c
Emergence_date	Pair_id	Leaf_id	Longevity (days)	Treatment	Cohort	Status
2022-02-08	A01	1	126	Sink_minus	OW	1
2022-02-08	A01	2	126	Sink_minus	OW	1
2022-02-08	A02	3	70	Sink_minus	OW	1
2022-02-08	A02	4	91	Sink_minus	OW	1
2022-02-08	A03	5	105	Sink_minus	OW	1
2022-02-08	A03	6	105	Sink_minus	OW	1
2022-02-08	A04	7	105	Sink_minus	OW	1
2022-02-08	A04	8	133	Sink_minus	OW	1
2022-02-08	A05	9	121	Sink_minus	OW	1
2022-02-08	A05	10	126	Sink_minus	OW	1
2022-02-08	A06	11	91	Sink_minus	OW	1
2022-02-08	A06	12	98	Sink_minus	OW	1
2022-02-08	A07	13	91	Sink_minus	OW	1
2022-02-08	A07	14	98	Sink_minus	OW	1
2022-02-08	A08	15	91	Sink_minus	OW	1
2022-02-08	A08	16	105	Sink_minus	OW	1
2022-02-08	A09	17	112	Sink_minus	OW	1
2022-02-08	A09	18	121	Sink_minus	OW	1
2022-02-08	A10	19	105	Sink_minus	OW	1
2022-02-08	A10	20	133	Sink_minus	OW	1
2022-02-08	A11	21	133	Sink_minus	OW	1
2022-02-08	A11	22	133	Sink_minus	OW	1
2022-02-08	A12	23	91	Sink_minus	OW	1
2022-02-08	A12	24	126	Sink_minus	OW	1
2022-02-08	A13	25	105	Sink_minus	OW	1
2022-02-08	A13	26	112	Sink_minus	OW	1
2022-02-08	A14	27	98	Sink_minus	OW	1
2022-02-08	A14	28	105	Sink_minus	OW	1
2022-02-08	A15	29	77	Sink_minus	OW	1
2022-02-08	A15	30	91	Sink_minus	OW	1
2022-02-08	A16	31	77	Sink_minus	OW	1
2022-02-08	A16	32	77	Sink_minus	OW	1
2022-02-08	A17	33	112	Sink_minus	OW	1
2022-02-08	A17	34	112	Sink_minus	OW	1
2022-02-08	A18	35	105	Sink_minus	OW	1
2022-02-08	A18	36	112	Sink_minus	OW	1
2022-02-08	A18	37	121	Sink_minus	OW	1
2022-02-08	A19	38	28	Sink_minus	OW	1
2022-02-08	A19	39	147	Sink_minus	OW	1
2022-02-08	A20	40	98	Sink_minus	OW	1
2022-02-08	A20	41	105	Sink_minus	OW	1
2022-02-08	A21	42	63	Sink_minus	OW	1
2022-02-08	A21	43	91	Sink_minus	OW	1
2022-02-08	A22	44	98	Sink_minus	OW	1
2022-02-08	A22	45	121	Sink_minus	OW	1
2022-02-08	A23	46	105	Sink_minus	OW	1
2022-02-08	A23	47	105	Sink_minus	OW	1
2022-02-08	A24	48	126	Sink_minus	OW	1
2022-02-08	A24	49	140	Sink_minus	OW	1
2022-02-08	A25	50	91	Sink_minus	OW	1
2022-02-08	A25	51	98	Sink_minus	OW	1
2022-02-08	A26	52	105	Sink_minus	OW	1
2022-02-08	A26	53	121	Sink_minus	OW	1
2022-02-08	A27	54	121	Sink_minus	OW	1
2022-02-08	A27	55	121	Sink_minus	OW	1
2022-02-08	A28	56	28	Sink_minus	OW	1
2022-02-08	A28	57	105	Sink_minus	OW	1
2022-02-08	A29	58	42	Sink_minus	OW	1
2022-02-08	A29	59	98	Sink_minus	OW	1
2022-02-08	A30	60	21	Sink_minus	OW	1
2022-02-08	A30	61	112	Sink_minus	OW	1
2022-02-08	A31	62	133	Sink_minus	OW	1
2022-02-08	A31	63	147	Sink_minus	OW	1
2022-02-08	A32	64	105	Sink_minus	OW	1
2022-02-08	A32	65	112	Sink_minus	OW	1
2022-02-08	A01	66	83	Sink_plus	OW	1
2022-02-08	A01	67	91	Sink_plus	OW	1
2022-02-08	A02	68	33	Sink_plus	OW	1
2022-02-08	A02	69	63	Sink_plus	OW	1
2022-02-08	A02	70	77	Sink_plus	OW	1
2022-02-08	A03	71	83	Sink_plus	OW	1
2022-02-08	A03	72	83	Sink_plus	OW	1
2022-02-08	A04	73	70	Sink_plus	OW	1
2022-02-08	A04	74	77	Sink_plus	OW	1
2022-02-08	A04	75	83	Sink_plus	OW	1
2022-02-08	A05	76	98	Sink_plus	OW	1
2022-02-08	A05	77	98	Sink_plus	OW	1
2022-02-08	A06	78	63	Sink_plus	OW	1
2022-02-08	A06	79	70	Sink_plus	OW	1
2022-02-08	A07	80	56	Sink_plus	OW	1
2022-02-08	A07	81	63	Sink_plus	OW	1
2022-02-08	A07	82	70	Sink_plus	OW	1
2022-02-08	A08	83	70	Sink_plus	OW	1
2022-02-08	A08	84	70	Sink_plus	OW	1
2022-02-08	A09	85	70	Sink_plus	OW	1
2022-02-08	A09	86	77	Sink_plus	OW	1
2022-02-08	A10	87	70	Sink_plus	OW	1
2022-02-08	A10	88	77	Sink_plus	OW	1
2022-02-08	A11	89	70	Sink_plus	OW	1
2022-02-08	A11	90	77	Sink_plus	OW	1
2022-02-08	A13	91	77	Sink_plus	OW	1
2022-02-08	A13	92	77	Sink_plus	OW	1
2022-02-08	A14	93	77	Sink_plus	OW	1
2022-02-08	A14	94	77	Sink_plus	OW	1
2022-02-08	A15	95	77	Sink_plus	OW	1
2022-02-08	A15	96	77	Sink_plus	OW	1
2022-02-08	A15	97	83	Sink_plus	OW	1
2022-02-08	A16	98	77	Sink_plus	OW	1
2022-02-08	A16	99	77	Sink_plus	OW	1
2022-02-08	A17	100	77	Sink_plus	OW	1
2022-02-08	A17	101	77	Sink_plus	OW	1
2022-02-08	A17	102	83	Sink_plus	OW	1
2022-02-08	A18	103	70	Sink_plus	OW	1
2022-02-08	A18	104	70	Sink_plus	OW	1
2022-02-08	A18	105	77	Sink_plus	OW	1
2022-02-08	A19	106	77	Sink_plus	OW	1
2022-02-08	A19	107	77	Sink_plus	OW	1
2022-02-08	A19	108	77	Sink_plus	OW	1
2022-02-08	A20	109	70	Sink_plus	OW	1
2022-02-08	A20	110	70	Sink_plus	OW	1
2022-02-08	A20	111	77	Sink_plus	OW	1
2022-02-08	A21	112	63	Sink_plus	OW	1
2022-02-08	A21	113	77	Sink_plus	OW	1
2022-02-08	A22	114	77	Sink_plus	OW	1
2022-02-08	A22	115	77	Sink_plus	OW	1
2022-02-08	A23	116	77	Sink_plus	OW	1
2022-02-08	A23	117	77	Sink_plus	OW	1
2022-02-08	A23	118	77	Sink_plus	OW	1
2022-02-08	A24	119	70	Sink_plus	OW	1
2022-02-08	A24	120	77	Sink_plus	OW	1
2022-02-08	A25	121	77	Sink_plus	OW	1
2022-02-08	A25	122	77	Sink_plus	OW	1
2022-02-08	A25	123	77	Sink_plus	OW	1
2022-02-08	A26	124	91	Sink_plus	OW	1
2022-02-08	A27	125	70	Sink_plus	OW	1
2022-02-08	A27	126	70	Sink_plus	OW	1
2022-02-08	A28	127	77	Sink_plus	OW	1
2022-02-08	A28	128	105	Sink_plus	OW	1
2022-02-08	A29	129	70	Sink_plus	OW	1
2022-02-08	A29	130	77	Sink_plus	OW	1
2022-02-08	A29	131	91	Sink_plus	OW	1
2022-02-08	A30	132	77	Sink_plus	OW	1
2022-02-08	A30	133	105	Sink_plus	OW	1
2022-02-08	A31	134	91	Sink_plus	OW	1
2022-02-08	A31	135	91	Sink_plus	OW	1
2022-02-08	A31	136	91	Sink_plus	OW	1

## Sheet: d
DEG	Detection frequency	Category of DEGs
622	1	Up-
67	2	Up-
1076	1	Down-
65	2	Down-
20	1	Bi-

## Sheet: e
DEG	Detection frequency	Category of DEGs
82	1	Up-
14	2	Up-
14	1	Down-
0	2	Down-
2	1	Bi-

## Sheet: f
DEG	Detection frequency	Category of DEGs
56	1	Up-
4	2	Up-
60	1	Down-
3	2	Down-
2	1	Bi-

## Sheet: g
Cohort	Treatment	Category	No_all	dir	DEG	Ratio	label
OW	Sink-removal	ccg	23	plus	9	0.391304	4.5
OW	Sink-removal	ccg	23	minus	1	0.0434783	9.5
OW	Sink-removal	ccg	23	ND	9	0.391304	14.5
OW	Sink-removal	ccg	23	UN	4	0.173913	21
OW	Sink-removal	dark	39	plus	10	0.25641	5
OW	Sink-removal	dark	39	minus	0	0	10
OW	Sink-removal	dark	39	ND	15	0.384615	17.5
OW	Sink-removal	dark	39	UN	14	0.358974	32
OW	Sink-removal	immune	96	plus	33	0.34375	16.5
OW	Sink-removal	immune	96	minus	2	0.0208333	34
OW	Sink-removal	immune	96	ND	46	0.479167	58
OW	Sink-removal	immune	96	UN	15	0.15625	88.5
OW	Sink-removal	NAC	17	plus	7	0.411765	3.5
OW	Sink-removal	NAC	17	minus	0	0	7
OW	Sink-removal	NAC	17	ND	8	0.470588	11
OW	Sink-removal	NAC	17	UN	2	0.117647	16
OW	Sink-removal	nitrogen	20	plus	6	0.3	3
OW	Sink-removal	nitrogen	20	minus	0	0	6
OW	Sink-removal	nitrogen	20	ND	9	0.45	10.5
OW	Sink-removal	nitrogen	20	UN	5	0.25	17.5
OW	Sink-removal	other	190	plus	25	0.131579	12.5
OW	Sink-removal	other	190	minus	10	0.0526316	30
OW	Sink-removal	other	190	ND	113	0.594737	91.5
OW	Sink-removal	other	190	UN	42	0.221053	169
OW	Sink-removal	oxidative	103	plus	29	0.281553	14.5
OW	Sink-removal	oxidative	103	minus	1	0.00970874	29.5
OW	Sink-removal	oxidative	103	ND	55	0.533981	57.5
OW	Sink-removal	oxidative	103	UN	18	0.174757	94
OW	Sink-removal	phosphate	23	plus	10	0.434783	5
OW	Sink-removal	phosphate	23	minus	1	0.0434783	10.5
OW	Sink-removal	phosphate	23	ND	10	0.434783	16
OW	Sink-removal	phosphate	23	UN	2	0.0869565	22
OW	Sink-removal	WRKY	15	plus	5	0.333333	2.5
OW	Sink-removal	WRKY	15	minus	0	0	5
OW	Sink-removal	WRKY	15	ND	6	0.4	8
OW	Sink-removal	WRKY	15	UN	4	0.266667	13

## Sheet: h to o
category	gene_name	gene_id	Weeks after treatment initiation	Cohort	Treatment	Expression (Z-scored from Supplementary Data 4)
Light and ABA signaling	1_AhgSnRK2.3	g07267	-1	GS	Sink-minus	-0.243459
Light and ABA signaling	1_AhgSnRK2.3	g07267	0	GS	Sink-minus	0.498828
Light and ABA signaling	1_AhgSnRK2.3	g07267	1	GS	Sink-minus	-1.10367
Light and ABA signaling	1_AhgSnRK2.3	g07267	2	GS	Sink-minus	0.308881
Light and ABA signaling	1_AhgSnRK2.3	g07267	4	GS	Sink-minus	1.16438
Light and ABA signaling	1_AhgSnRK2.3	g07267	6	GS	Sink-minus	1.25821
Light and ABA signaling	1_AhgSnRK2.3	g07267	8	GS	Sink-minus	0.845944
Light and ABA signaling	1_AhgSnRK2.3	g07267	-1	GS	Sink-plus	-0.426323
Light and ABA signaling	1_AhgSnRK2.3	g07267	0	GS	Sink-plus	-0.731458
Light and ABA signaling	1_AhgSnRK2.3	g07267	1	GS	Sink-plus	0.167837
Light and ABA signaling	1_AhgSnRK2.3	g07267	2	GS	Sink-plus	0.845098
Light and ABA signaling	1_AhgSnRK2.3	g07267	4	GS	Sink-plus	1.32477
Light and ABA signaling	1_AhgSnRK2.3	g07267	6	GS	Sink-plus	0.950352
Light and ABA signaling	1_AhgSnRK2.3	g07267	8	GS	Sink-plus	1.11738
Light and ABA signaling	1_AhgSnRK2.3	g07267	-5	OW	Sink-minus	-2.11597
Light and ABA signaling	1_AhgSnRK2.3	g07267	0	OW	Sink-minus	-1.53468
Light and ABA signaling	1_AhgSnRK2.3	g07267	1	OW	Sink-minus	-1.74137
Light and ABA signaling	1_AhgSnRK2.3	g07267	2	OW	Sink-minus	-0.289989
Light and ABA signaling	1_AhgSnRK2.3	g07267	4	OW	Sink-minus	0.616422
Light and ABA signaling	1_AhgSnRK2.3	g07267	6	OW	Sink-minus	0.395894
Light and ABA signaling	1_AhgSnRK2.3	g07267	8	OW	Sink-minus	0.0894659
Light and ABA signaling	1_AhgSnRK2.3	g07267	12	OW	Sink-minus	-0.287316
Light and ABA signaling	1_AhgSnRK2.3	g07267	-5	OW	Sink-plus	-1.42361
Light and ABA signaling	1_AhgSnRK2.3	g07267	0	OW	Sink-plus	-0.718135
Light and ABA signaling	1_AhgSnRK2.3	g07267	1	OW	Sink-plus	-0.60149
Light and ABA signaling	1_AhgSnRK2.3	g07267	2	OW	Sink-plus	0.29614
Light and ABA signaling	1_AhgSnRK2.3	g07267	4	OW	Sink-plus	1.33787
Light and ABA signaling	1_AhgSnRK2.3	g07267	6	OW	Sink-plus	NA
Light and ABA signaling	1_AhgSnRK2.3	g07267	8	OW	Sink-plus	NA
Light and ABA signaling	1_AhgSnRK2.3	g07267	12	OW	Sink-plus	NA
Light and ABA signaling	2_AhgSnRK2.2	g14992	-1	GS	Sink-minus	-0.144515
Light and ABA signaling	2_AhgSnRK2.2	g14992	0	GS	Sink-minus	-1.26967
Light and ABA signaling	2_AhgSnRK2.2	g14992	1	GS	Sink-minus	-1.82675
Light and ABA signaling	2_AhgSnRK2.2	g14992	2	GS	Sink-minus	0.346458
Light and ABA signaling	2_AhgSnRK2.2	g14992	4	GS	Sink-minus	0.0542581
Light and ABA signaling	2_AhgSnRK2.2	g14992	6	GS	Sink-minus	-0.0971395
Light and ABA signaling	2_AhgSnRK2.2	g14992	8	GS	Sink-minus	1.17026
Light and ABA signaling	2_AhgSnRK2.2	g14992	-1	GS	Sink-plus	-0.0559858
Light and ABA signaling	2_AhgSnRK2.2	g14992	0	GS	Sink-plus	-0.173171
Light and ABA signaling	2_AhgSnRK2.2	g14992	1	GS	Sink-plus	0.630576
Light and ABA signaling	2_AhgSnRK2.2	g14992	2	GS	Sink-plus	-0.036616
Light and ABA signaling	2_AhgSnRK2.2	g14992	4	GS	Sink-plus	0.358379
Light and ABA signaling	2_AhgSnRK2.2	g14992	6	GS	Sink-plus	-0.0502357
Light and ABA signaling	2_AhgSnRK2.2	g14992	8	GS	Sink-plus	1.61294
Light and ABA signaling	2_AhgSnRK2.2	g14992	-5	OW	Sink-minus	-1.36225
Light and ABA signaling	2_AhgSnRK2.2	g14992	0	OW	Sink-minus	-1.08436
Light and ABA signaling	2_AhgSnRK2.2	g14992	1	OW	Sink-minus	-1.82616
Light and ABA signaling	2_AhgSnRK2.2	g14992	2	OW	Sink-minus	-0.225899
Light and ABA signaling	2_AhgSnRK2.2	g14992	4	OW	Sink-minus	0.733713
Light and ABA signaling	2_AhgSnRK2.2	g14992	6	OW	Sink-minus	0.628403
Light and ABA signaling	2_AhgSnRK2.2	g14992	8	OW	Sink-minus	0.884117
Light and ABA signaling	2_AhgSnRK2.2	g14992	12	OW	Sink-minus	1.91173
Light and ABA signaling	2_AhgSnRK2.2	g14992	-5	OW	Sink-plus	-0.879933
Light and ABA signaling	2_AhgSnRK2.2	g14992	0	OW	Sink-plus	-0.20158
Light and ABA signaling	2_AhgSnRK2.2	g14992	1	OW	Sink-plus	-0.795955
Light and ABA signaling	2_AhgSnRK2.2	g14992	2	OW	Sink-plus	-0.0678921
Light and ABA signaling	2_AhgSnRK2.2	g14992	4	OW	Sink-plus	1.76729
Light and ABA signaling	2_AhgSnRK2.2	g14992	6	OW	Sink-plus	NA
Light and ABA signaling	2_AhgSnRK2.2	g14992	8	OW	Sink-plus	NA
Light and ABA signaling	2_AhgSnRK2.2	g14992	12	OW	Sink-plus	NA
Light and ABA signaling	3_AhgNCED3	g06799	-1	GS	Sink-minus	-1.59194
Light and ABA signaling	3_AhgNCED3	g06799	0	GS	Sink-minus	1.366
Light and ABA signaling	3_AhgNCED3	g06799	1	GS	Sink-minus	-2.53569
Light and ABA signaling	3_AhgNCED3	g06799	2	GS	Sink-minus	0.0392371
Light and ABA signaling	3_AhgNCED3	g06799	4	GS	Sink-minus	-0.142039
Light and ABA signaling	3_AhgNCED3	g06799	6	GS	Sink-minus	1.50504
Light and ABA signaling	3_AhgNCED3	g06799	8	GS	Sink-minus	0.578578
Light and ABA signaling	3_AhgNCED3	g06799	-1	GS	Sink-plus	-1.10818
Light and ABA signaling	3_AhgNCED3	g06799	0	GS	Sink-plus	-0.407213
Light and ABA signaling	3_AhgNCED3	g06799	1	GS	Sink-plus	0.0949687
Light and ABA signaling	3_AhgNCED3	g06799	2	GS	Sink-plus	-0.548193
Light and ABA signaling	3_AhgNCED3	g06799	4	GS	Sink-plus	-0.0921659
Light and ABA signaling	3_AhgNCED3	g06799	6	GS	Sink-plus	0.389349
Light and ABA signaling	3_AhgNCED3	g06799	8	GS	Sink-plus	0.295488
Light and ABA signaling	3_AhgNCED3	g06799	-5	OW	Sink-minus	-1.40385
Light and ABA signaling	3_AhgNCED3	g06799	0	OW	Sink-minus	0.108731
Light and ABA signaling	3_AhgNCED3	g06799	1	OW	Sink-minus	-0.053009
Light and ABA signaling	3_AhgNCED3	g06799	2	OW	Sink-minus	-0.181826
Light and ABA signaling	3_AhgNCED3	g06799	4	OW	Sink-minus	0.264201
Light and ABA signaling	3_AhgNCED3	g06799	6	OW	Sink-minus	1.32153
Light and ABA signaling	3_AhgNCED3	g06799	8	OW	Sink-minus	0.932787
Light and ABA signaling	3_AhgNCED3	g06799	12	OW	Sink-minus	-0.847132
Light and ABA signaling	3_AhgNCED3	g06799	-5	OW	Sink-plus	-1.0332
Light and ABA signaling	3_AhgNCED3	g06799	0	OW	Sink-plus	-0.146491
Light and ABA signaling	3_AhgNCED3	g06799	1	OW	Sink-plus	0.60032
Light and ABA signaling	3_AhgNCED3	g06799	2	OW	Sink-plus	0.873285
Light and ABA signaling	3_AhgNCED3	g06799	4	OW	Sink-plus	1.7214
Light and ABA signaling	3_AhgNCED3	g06799	6	OW	Sink-plus	NA
Light and ABA signaling	3_AhgNCED3	g06799	8	OW	Sink-plus	NA
Light and ABA signaling	3_AhgNCED3	g06799	12	OW	Sink-plus	NA
Light and ABA signaling	4_AhgABI5	g03527	-1	GS	Sink-minus	-0.529786
Light and ABA signaling	4_AhgABI5	g03527	0	GS	Sink-minus	-0.654986
Light and ABA signaling	4_AhgABI5	g03527	1	GS	Sink-minus	-0.999923
Light and ABA signaling	4_AhgABI5	g03527	2	GS	Sink-minus	-0.812394
Light and ABA signaling	4_AhgABI5	g03527	4	GS	Sink-minus	-0.322826
Light and ABA signaling	4_AhgABI5	g03527	6	GS	Sink-minus	0.388647
Light and ABA signaling	4_AhgABI5	g03527	8	GS	Sink-minus	2.16159
Light and ABA signaling	4_AhgABI5	g03527	-1	GS	Sink-plus	-0.854562
Light and ABA signaling	4_AhgABI5	g03527	0	GS	Sink-plus	-0.747906
Light and ABA signaling	4_AhgABI5	g03527	1	GS	Sink-plus	1.3815
Light and ABA signaling	4_AhgABI5	g03527	2	GS	Sink-plus	-0.369374
Light and ABA signaling	4_AhgABI5	g03527	4	GS	Sink-plus	-0.999923
Light and ABA signaling	4_AhgABI5	g03527	6	GS	Sink-plus	-0.680477
Light and ABA signaling	4_AhgABI5	g03527	8	GS	Sink-plus	0.230864
Light and ABA signaling	4_AhgABI5	g03527	-5	OW	Sink-minus	2.32689
Light and ABA signaling	4_AhgABI5	g03527	0	OW	Sink-minus	0.301284
Light and ABA signaling	4_AhgABI5	g03527	1	OW	Sink-minus	-0.570113
Light and ABA signaling	4_AhgABI5	g03527	2	OW	Sink-minus	0.156593
Light and ABA signaling	4_AhgABI5	g03527	4	OW	Sink-minus	-0.594926
Light and ABA signaling	4_AhgABI5	g03527	6	OW	Sink-minus	-0.999923
Light and ABA signaling	4_AhgABI5	g03527	8	OW	Sink-minus	0.025549
Light and ABA signaling	4_AhgABI5	g03527	12	OW	Sink-minus	0.265177
Light and ABA signaling	4_AhgABI5	g03527	-5	OW	Sink-plus	2.07939
Light and ABA signaling	4_AhgABI5	g03527	0	OW	Sink-plus	1.10544
Light and ABA signaling	4_AhgABI5	g03527	1	OW	Sink-plus	-0.829103
Light and ABA signaling	4_AhgABI5	g03527	2	OW	Sink-plus	-0.571051
Light and ABA signaling	4_AhgABI5	g03527	4	OW	Sink-plus	0.114349
Light and ABA signaling	4_AhgABI5	g03527	6	OW	Sink-plus	NA
Light and ABA signaling	4_AhgABI5	g03527	8	OW	Sink-plus	NA
Light and ABA signaling	4_AhgABI5	g03527	12	OW	Sink-plus	NA
Light and ABA signaling	5_AhgEEL	g24514	-1	GS	Sink-minus	-0.321624
Light and ABA signaling	5_AhgEEL	g24514	0	GS	Sink-minus	-0.321624
Light and ABA signaling	5_AhgEEL	g24514	1	GS	Sink-minus	-0.321624
Light and ABA signaling	5_AhgEEL	g24514	2	GS	Sink-minus	-0.321624
Light and ABA signaling	5_AhgEEL	g24514	4	GS	Sink-minus	-0.321624
Light and ABA signaling	5_AhgEEL	g24514	6	GS	Sink-minus	-0.321624
Light and ABA signaling	5_AhgEEL	g24514	8	GS	Sink-minus	-0.321624
Light and ABA signaling	5_AhgEEL	g24514	-1	GS	Sink-plus	-0.321624
Light and ABA signaling	5_AhgEEL	g24514	0	GS	Sink-plus	-0.321624
Light and ABA signaling	5_AhgEEL	g24514	1	GS	Sink-plus	-0.321624
Light and ABA signaling	5_AhgEEL	g24514	2	GS	Sink-plus	-0.321624
Light and ABA signaling	5_AhgEEL	g24514	4	GS	Sink-plus	-0.321624
Light and ABA signaling	5_AhgEEL	g24514	6	GS	Sink-plus	-0.321624
Light and ABA signaling	5_AhgEEL	g24514	8	GS	Sink-plus	-0.321624
Light and ABA signaling	5_AhgEEL	g24514	-5	OW	Sink-minus	-0.321624
Light and ABA signaling	5_AhgEEL	g24514	0	OW	Sink-minus	-0.321624
Light and ABA signaling	5_AhgEEL	g24514	1	OW	Sink-minus	-0.321624
Light and ABA signaling	5_AhgEEL	g24514	2	OW	Sink-minus	1.81865
Light and ABA signaling	5_AhgEEL	g24514	4	OW	Sink-minus	-0.321624
Light and ABA signaling	5_AhgEEL	g24514	6	OW	Sink-minus	-0.321624
Light and ABA signaling	5_AhgEEL	g24514	8	OW	Sink-minus	-0.321624
Light and ABA signaling	5_AhgEEL	g24514	12	OW	Sink-minus	-0.321624
Light and ABA signaling	5_AhgEEL	g24514	-5	OW	Sink-plus	-0.321624
Light and ABA signaling	5_AhgEEL	g24514	0	OW	Sink-plus	-0.321624
Light and ABA signaling	5_AhgEEL	g24514	1	OW	Sink-plus	1.76632
Light and ABA signaling	5_AhgEEL	g24514	2	OW	Sink-plus	4.13401
Light and ABA signaling	5_AhgEEL	g24514	4	OW	Sink-plus	-0.321624
Light and ABA signaling	5_AhgEEL	g24514	6	OW	Sink-plus	NA
Light and ABA signaling	5_AhgEEL	g24514	8	OW	Sink-plus	NA
Light and ABA signaling	5_AhgEEL	g24514	12	OW	Sink-plus	NA
Light and ABA signaling	6_AhgEIN3	g11164	-1	GS	Sink-minus	-0.486717
Light and ABA signaling	6_AhgEIN3	g11164	0	GS	Sink-minus	-0.402536
Light and ABA signaling	6_AhgEIN3	g11164	1	GS	Sink-minus	-1.51952
Light and ABA signaling	6_AhgEIN3	g11164	2	GS	Sink-minus	-0.862462
Light and ABA signaling	6_AhgEIN3	g11164	4	GS	Sink-minus	-0.48916
Light and ABA signaling	6_AhgEIN3	g11164	6	GS	Sink-minus	0.0656812
Light and ABA signaling	6_AhgEIN3	g11164	8	GS	Sink-minus	1.21862
Light and ABA signaling	6_AhgEIN3	g11164	-1	GS	Sink-plus	-0.656429
Light and ABA signaling	6_AhgEIN3	g11164	0	GS	Sink-plus	-0.405899
Light and ABA signaling	6_AhgEIN3	g11164	1	GS	Sink-plus	0.472375
Light and ABA signaling	6_AhgEIN3	g11164	2	GS	Sink-plus	-1.62215
Light and ABA signaling	6_AhgEIN3	g11164	4	GS	Sink-plus	0.15098
Light and ABA signaling	6_AhgEIN3	g11164	6	GS	Sink-plus	-0.252215
Light and ABA signaling	6_AhgEIN3	g11164	8	GS	Sink-plus	1.20711
Light and ABA signaling	6_AhgEIN3	g11164	-5	OW	Sink-minus	-1.51577
Light and ABA signaling	6_AhgEIN3	g11164	0	OW	Sink-minus	-0.404628
Light and ABA signaling	6_AhgEIN3	g11164	1	OW	Sink-minus	-0.811573
Light and ABA signaling	6_AhgEIN3	g11164	2	OW	Sink-minus	-0.343129
Light and ABA signaling	6_AhgEIN3	g11164	4	OW	Sink-minus	0.200715
Light and ABA signaling	6_AhgEIN3	g11164	6	OW	Sink-minus	1.64654
Light and ABA signaling	6_AhgEIN3	g11164	8	OW	Sink-minus	1.13446
Light and ABA signaling	6_AhgEIN3	g11164	12	OW	Sink-minus	1.57503
Light and ABA signaling	6_AhgEIN3	g11164	-5	OW	Sink-plus	-0.914318
Light and ABA signaling	6_AhgEIN3	g11164	0	OW	Sink-plus	0.256237
Light and ABA signaling	6_AhgEIN3	g11164	1	OW	Sink-plus	0.0143578
Light and ABA signaling	6_AhgEIN3	g11164	2	OW	Sink-plus	0.535096
Light and ABA signaling	6_AhgEIN3	g11164	4	OW	Sink-plus	2.20931
Light and ABA signaling	6_AhgEIN3	g11164	6	OW	Sink-plus	NA
Light and ABA signaling	6_AhgEIN3	g11164	8	OW	Sink-plus	NA
Light and ABA signaling	6_AhgEIN3	g11164	12	OW	Sink-plus	NA
Light and ABA signaling	7_AhgEIN2	g19373	-1	GS	Sink-minus	-1.0829
Light and ABA signaling	7_AhgEIN2	g19373	0	GS	Sink-minus	-1.98557
Light and ABA signaling	7_AhgEIN2	g19373	1	GS	Sink-minus	-2.37022
Light and ABA signaling	7_AhgEIN2	g19373	2	GS	Sink-minus	-0.831644
Light and ABA signaling	7_AhgEIN2	g19373	4	GS	Sink-minus	-1.08572
Light and ABA signaling	7_AhgEIN2	g19373	6	GS	Sink-minus	-1.28654
Light and ABA signaling	7_AhgEIN2	g19373	8	GS	Sink-minus	0.0562387
Light and ABA signaling	7_AhgEIN2	g19373	-1	GS	Sink-plus	-0.307471
Light and ABA signaling	7_AhgEIN2	g19373	0	GS	Sink-plus	0.839231
Light and ABA signaling	7_AhgEIN2	g19373	1	GS	Sink-plus	0.0579601
Light and ABA signaling	7_AhgEIN2	g19373	2	GS	Sink-plus	-0.886798
Light and ABA signaling	7_AhgEIN2	g19373	4	GS	Sink-plus	-0.771423
Light and ABA signaling	7_AhgEIN2	g19373	6	GS	Sink-plus	-0.771148
Light and ABA signaling	7_AhgEIN2	g19373	8	GS	Sink-plus	0.882405
Light and ABA signaling	7_AhgEIN2	g19373	-5	OW	Sink-minus	0.802219
Light and ABA signaling	7_AhgEIN2	g19373	0	OW	Sink-minus	0.508638
Light and ABA signaling	7_AhgEIN2	g19373	1	OW	Sink-minus	0.503948
Light and ABA signaling	7_AhgEIN2	g19373	2	OW	Sink-minus	0.476013
Light and ABA signaling	7_AhgEIN2	g19373	4	OW	Sink-minus	0.447374
Light and ABA signaling	7_AhgEIN2	g19373	6	OW	Sink-minus	1.39604
Light and ABA signaling	7_AhgEIN2	g19373	8	OW	Sink-minus	0.967779
Light and ABA signaling	7_AhgEIN2	g19373	12	OW	Sink-minus	1.22835
Light and ABA signaling	7_AhgEIN2	g19373	-5	OW	Sink-plus	0.737154
Light and ABA signaling	7_AhgEIN2	g19373	0	OW	Sink-plus	0.75604
Light and ABA signaling	7_AhgEIN2	g19373	1	OW	Sink-plus	0.327576
Light and ABA signaling	7_AhgEIN2	g19373	2	OW	Sink-plus	0.618701
Light and ABA signaling	7_AhgEIN2	g19373	4	OW	Sink-plus	0.773755
Light and ABA signaling	7_AhgEIN2	g19373	6	OW	Sink-plus	NA
Light and ABA signaling	7_AhgEIN2	g19373	8	OW	Sink-plus	NA
Light and ABA signaling	7_AhgEIN2	g19373	12	OW	Sink-plus	NA
Light and ABA signaling	8_AhgPIF5	g22894	-1	GS	Sink-minus	0.0554698
Light and ABA signaling	8_AhgPIF5	g22894	0	GS	Sink-minus	1.05761
Light and ABA signaling	8_AhgPIF5	g22894	1	GS	Sink-minus	-2.08328
Light and ABA signaling	8_AhgPIF5	g22894	2	GS	Sink-minus	0.364701
Light and ABA signaling	8_AhgPIF5	g22894	4	GS	Sink-minus	0.238335
Light and ABA signaling	8_AhgPIF5	g22894	6	GS	Sink-minus	-1.261
Light and ABA signaling	8_AhgPIF5	g22894	8	GS	Sink-minus	0.225725
Light and ABA signaling	8_AhgPIF5	g22894	-1	GS	Sink-plus	0.0425462
Light and ABA signaling	8_AhgPIF5	g22894	0	GS	Sink-plus	0.768315
Light and ABA signaling	8_AhgPIF5	g22894	1	GS	Sink-plus	1.21348
Light and ABA signaling	8_AhgPIF5	g22894	2	GS	Sink-plus	1.92813
Light and ABA signaling	8_AhgPIF5	g22894	4	GS	Sink-plus	0.0412116
Light and ABA signaling	8_AhgPIF5	g22894	6	GS	Sink-plus	-1.01222
Light and ABA signaling	8_AhgPIF5	g22894	8	GS	Sink-plus	1.20641
Light and ABA signaling	8_AhgPIF5	g22894	-5	OW	Sink-minus	-0.915102
Light and ABA signaling	8_AhgPIF5	g22894	0	OW	Sink-minus	-0.166641
Light and ABA signaling	8_AhgPIF5	g22894	1	OW	Sink-minus	-0.960205
Light and ABA signaling	8_AhgPIF5	g22894	2	OW	Sink-minus	0.892568
Light and ABA signaling	8_AhgPIF5	g22894	4	OW	Sink-minus	0.35576
Light and ABA signaling	8_AhgPIF5	g22894	6	OW	Sink-minus	-2.42045
Light and ABA signaling	8_AhgPIF5	g22894	8	OW	Sink-minus	-0.533148
Light and ABA signaling	8_AhgPIF5	g22894	12	OW	Sink-minus	0.069579
Light and ABA signaling	8_AhgPIF5	g22894	-5	OW	Sink-plus	-0.161712
Light and ABA signaling	8_AhgPIF5	g22894	0	OW	Sink-plus	0.450261
Light and ABA signaling	8_AhgPIF5	g22894	1	OW	Sink-plus	0.233288
Light and ABA signaling	8_AhgPIF5	g22894	2	OW	Sink-plus	0.970495
Light and ABA signaling	8_AhgPIF5	g22894	4	OW	Sink-plus	-0.600126
Light and ABA signaling	8_AhgPIF5	g22894	6	OW	Sink-plus	NA
Light and ABA signaling	8_AhgPIF5	g22894	8	OW	Sink-plus	NA
Light and ABA signaling	8_AhgPIF5	g22894	12	OW	Sink-plus	NA
Light and ABA signaling	9_AhgPIF4	g17393	-1	GS	Sink-minus	1.35869
Light and ABA signaling	9_AhgPIF4	g17393	0	GS	Sink-minus	0.278008
Light and ABA signaling	9_AhgPIF4	g17393	1	GS	Sink-minus	-0.31061
Light and ABA signaling	9_AhgPIF4	g17393	2	GS	Sink-minus	0.567661
Light and ABA signaling	9_AhgPIF4	g17393	4	GS	Sink-minus	-0.572994
Light and ABA signaling	9_AhgPIF4	g17393	6	GS	Sink-minus	-2.00326
Light and ABA signaling	9_AhgPIF4	g17393	8	GS	Sink-minus	0.790956
Light and ABA signaling	9_AhgPIF4	g17393	-1	GS	Sink-plus	1.34926
Light and ABA signaling	9_AhgPIF4	g17393	0	GS	Sink-plus	-1.00488
Light and ABA signaling	9_AhgPIF4	g17393	1	GS	Sink-plus	1.47099
Light and ABA signaling	9_AhgPIF4	g17393	2	GS	Sink-plus	-0.694167
Light and ABA signaling	9_AhgPIF4	g17393	4	GS	Sink-plus	-1.37572
Light and ABA signaling	9_AhgPIF4	g17393	6	GS	Sink-plus	-0.805464
Light and ABA signaling	9_AhgPIF4	g17393	8	GS	Sink-plus	1.42216
Light and ABA signaling	9_AhgPIF4	g17393	-5	OW	Sink-minus	-0.173875
Light and ABA signaling	9_AhgPIF4	g17393	0	OW	Sink-minus	-0.304021
Light and ABA signaling	9_AhgPIF4	g17393	1	OW	Sink-minus	-0.052713
Light and ABA signaling	9_AhgPIF4	g17393	2	OW	Sink-minus	1.13281
Light and ABA signaling	9_AhgPIF4	g17393	4	OW	Sink-minus	0.279223
Light and ABA signaling	9_AhgPIF4	g17393	6	OW	Sink-minus	-1.6713
Light and ABA signaling	9_AhgPIF4	g17393	8	OW	Sink-minus	-0.0966292
Light and ABA signaling	9_AhgPIF4	g17393	12	OW	Sink-minus	0.988325
Light and ABA signaling	9_AhgPIF4	g17393	-5	OW	Sink-plus	0.545857
Light and ABA signaling	9_AhgPIF4	g17393	0	OW	Sink-plus	0.53171
Light and ABA signaling	9_AhgPIF4	g17393	1	OW	Sink-plus	-0.0563482
Light and ABA signaling	9_AhgPIF4	g17393	2	OW	Sink-plus	0.0782018
Light and ABA signaling	9_AhgPIF4	g17393	4	OW	Sink-plus	-1.67186
Light and ABA signaling	9_AhgPIF4	g17393	6	OW	Sink-plus	NA
Light and ABA signaling	9_AhgPIF4	g17393	8	OW	Sink-plus	NA
Light and ABA signaling	9_AhgPIF4	g17393	12	OW	Sink-plus	NA
NAC transcription factors	1_AhgNAC072	g04524	-1	GS	Sink-minus	-1.68737
NAC transcription factors	1_AhgNAC072	g04524	0	GS	Sink-minus	1.17859
NAC transcription factors	1_AhgNAC072	g04524	1	GS	Sink-minus	-0.106681
NAC transcription factors	1_AhgNAC072	g04524	2	GS	Sink-minus	0.342146
NAC transcription factors	1_AhgNAC072	g04524	4	GS	Sink-minus	-0.158294
NAC transcription factors	1_AhgNAC072	g04524	6	GS	Sink-minus	1.37999
NAC transcription factors	1_AhgNAC072	g04524	8	GS	Sink-minus	1.12132
NAC transcription factors	1_AhgNAC072	g04524	-1	GS	Sink-plus	-1.81707
NAC transcription factors	1_AhgNAC072	g04524	0	GS	Sink-plus	0.522421
NAC transcription factors	1_AhgNAC072	g04524	1	GS	Sink-plus	-0.426599
NAC transcription factors	1_AhgNAC072	g04524	2	GS	Sink-plus	-0.0529165
NAC transcription factors	1_AhgNAC072	g04524	4	GS	Sink-plus	0.181808
NAC transcription factors	1_AhgNAC072	g04524	6	GS	Sink-plus	1.1603
NAC transcription factors	1_AhgNAC072	g04524	8	GS	Sink-plus	0.922491
NAC transcription factors	1_AhgNAC072	g04524	-5	OW	Sink-minus	-1.05774
NAC transcription factors	1_AhgNAC072	g04524	0	OW	Sink-minus	-0.757086
NAC transcription factors	1_AhgNAC072	g04524	1	OW	Sink-minus	-1.82223
NAC transcription factors	1_AhgNAC072	g04524	2	OW	Sink-minus	-0.466633
NAC transcription factors	1_AhgNAC072	g04524	4	OW	Sink-minus	0.149106
NAC transcription factors	1_AhgNAC072	g04524	6	OW	Sink-minus	1.6624
NAC transcription factors	1_AhgNAC072	g04524	8	OW	Sink-minus	0.564066
NAC transcription factors	1_AhgNAC072	g04524	12	OW	Sink-minus	0.30318
NAC transcription factors	1_AhgNAC072	g04524	-5	OW	Sink-plus	-0.666226
NAC transcription factors	1_AhgNAC072	g04524	0	OW	Sink-plus	-1.13017
NAC transcription factors	1_AhgNAC072	g04524	1	OW	Sink-plus	-0.899379
NAC transcription factors	1_AhgNAC072	g04524	2	OW	Sink-plus	0.402952
NAC transcription factors	1_AhgNAC072	g04524	4	OW	Sink-plus	1.15762
NAC transcription factors	1_AhgNAC072	g04524	6	OW	Sink-plus	NA
NAC transcription factors	1_AhgNAC072	g04524	8	OW	Sink-plus	NA
NAC transcription factors	1_AhgNAC072	g04524	12	OW	Sink-plus	NA
NAC transcription factors	2_AhgNAC055	g06676	-1	GS	Sink-minus	-1.09481
NAC transcription factors	2_AhgNAC055	g06676	0	GS	Sink-minus	-0.068767
NAC transcription factors	2_AhgNAC055	g06676	1	GS	Sink-minus	-1.09481
NAC transcription factors	2_AhgNAC055	g06676	2	GS	Sink-minus	-1.09481
NAC transcription factors	2_AhgNAC055	g06676	4	GS	Sink-minus	-0.313971
NAC transcription factors	2_AhgNAC055	g06676	6	GS	Sink-minus	1.49192
NAC transcription factors	2_AhgNAC055	g06676	8	GS	Sink-minus	1.79769
NAC transcription factors	2_AhgNAC055	g06676	-1	GS	Sink-plus	-1.09481
NAC transcription factors	2_AhgNAC055	g06676	0	GS	Sink-plus	-0.961837
NAC transcription factors	2_AhgNAC055	g06676	1	GS	Sink-plus	-0.895065
NAC transcription factors	2_AhgNAC055	g06676	2	GS	Sink-plus	-0.991554
NAC transcription factors	2_AhgNAC055	g06676	4	GS	Sink-plus	0.0669757
NAC transcription factors	2_AhgNAC055	g06676	6	GS	Sink-plus	0.727035
NAC transcription factors	2_AhgNAC055	g06676	8	GS	Sink-plus	1.32899
NAC transcription factors	2_AhgNAC055	g06676	-5	OW	Sink-minus	-0.480104
NAC transcription factors	2_AhgNAC055	g06676	0	OW	Sink-minus	0.388249
NAC transcription factors	2_AhgNAC055	g06676	1	OW	Sink-minus	-1.09481
NAC transcription factors	2_AhgNAC055	g06676	2	OW	Sink-minus	-0.833316
NAC transcription factors	2_AhgNAC055	g06676	4	OW	Sink-minus	-0.0685132
NAC transcription factors	2_AhgNAC055	g06676	6	OW	Sink-minus	1.49511
NAC transcription factors	2_AhgNAC055	g06676	8	OW	Sink-minus	0.0876402
NAC transcription factors	2_AhgNAC055	g06676	12	OW	Sink-minus	0.938706
NAC transcription factors	2_AhgNAC055	g06676	-5	OW	Sink-plus	-0.583549
NAC transcription factors	2_AhgNAC055	g06676	0	OW	Sink-plus	-0.0150543
NAC transcription factors	2_AhgNAC055	g06676	1	OW	Sink-plus	0.0305025
NAC transcription factors	2_AhgNAC055	g06676	2	OW	Sink-plus	0.124859
NAC transcription factors	2_AhgNAC055	g06676	4	OW	Sink-plus	2.20808
NAC transcription factors	2_AhgNAC055	g06676	6	OW	Sink-plus	NA
NAC transcription factors	2_AhgNAC055	g06676	8	OW	Sink-plus	NA
NAC transcription factors	2_AhgNAC055	g06676	12	OW	Sink-plus	NA
NAC transcription factors	3_AhgNAC046	g06146	-1	GS	Sink-minus	-1.28573
NAC transcription factors	3_AhgNAC046	g06146	0	GS	Sink-minus	-0.4585
NAC transcription factors	3_AhgNAC046	g06146	1	GS	Sink-minus	-1.497
NAC transcription factors	3_AhgNAC046	g06146	2	GS	Sink-minus	-0.601335
NAC transcription factors	3_AhgNAC046	g06146	4	GS	Sink-minus	-0.380507
NAC transcription factors	3_AhgNAC046	g06146	6	GS	Sink-minus	1.41018
NAC transcription factors	3_AhgNAC046	g06146	8	GS	Sink-minus	1.42272
NAC transcription factors	3_AhgNAC046	g06146	-1	GS	Sink-plus	-1.18254
NAC transcription factors	3_AhgNAC046	g06146	0	GS	Sink-plus	-1.06759
NAC transcription factors	3_AhgNAC046	g06146	1	GS	Sink-plus	-0.761235
NAC transcription factors	3_AhgNAC046	g06146	2	GS	Sink-plus	-1.10351
NAC transcription factors	3_AhgNAC046	g06146	4	GS	Sink-plus	0.40092
NAC transcription factors	3_AhgNAC046	g06146	6	GS	Sink-plus	0.0622585
NAC transcription factors	3_AhgNAC046	g06146	8	GS	Sink-plus	1.15858
NAC transcription factors	3_AhgNAC046	g06146	-5	OW	Sink-minus	-0.758835
NAC transcription factors	3_AhgNAC046	g06146	0	OW	Sink-minus	-0.0085317
NAC transcription factors	3_AhgNAC046	g06146	1	OW	Sink-minus	-0.523765
NAC transcription factors	3_AhgNAC046	g06146	2	OW	Sink-minus	-0.437458
NAC transcription factors	3_AhgNAC046	g06146	4	OW	Sink-minus	0.488258
NAC transcription factors	3_AhgNAC046	g06146	6	OW	Sink-minus	1.84043
NAC transcription factors	3_AhgNAC046	g06146	8	OW	Sink-minus	0.639052
NAC transcription factors	3_AhgNAC046	g06146	12	OW	Sink-minus	1.19943
NAC transcription factors	3_AhgNAC046	g06146	-5	OW	Sink-plus	-1.079
NAC transcription factors	3_AhgNAC046	g06146	0	OW	Sink-plus	0.120141
NAC transcription factors	3_AhgNAC046	g06146	1	OW	Sink-plus	0.061184
NAC transcription factors	3_AhgNAC046	g06146	2	OW	Sink-plus	0.431505
NAC transcription factors	3_AhgNAC046	g06146	4	OW	Sink-plus	1.91087
NAC transcription factors	3_AhgNAC046	g06146	6	OW	Sink-plus	NA
NAC transcription factors	3_AhgNAC046	g06146	8	OW	Sink-plus	NA
NAC transcription factors	3_AhgNAC046	g06146	12	OW	Sink-plus	NA
NAC transcription factors	4_AhgNAC019	g15089	-1	GS	Sink-minus	-1.63903
NAC transcription factors	4_AhgNAC019	g15089	0	GS	Sink-minus	1.3491
NAC transcription factors	4_AhgNAC019	g15089	1	GS	Sink-minus	-0.620429
NAC transcription factors	4_AhgNAC019	g15089	2	GS	Sink-minus	-0.435171
NAC transcription factors	4_AhgNAC019	g15089	4	GS	Sink-minus	-0.766513
NAC transcription factors	4_AhgNAC019	g15089	6	GS	Sink-minus	1.56227
NAC transcription factors	4_AhgNAC019	g15089	8	GS	Sink-minus	1.46884
NAC transcription factors	4_AhgNAC019	g15089	-1	GS	Sink-plus	-1.01652
NAC transcription factors	4_AhgNAC019	g15089	0	GS	Sink-plus	-0.315377
NAC transcription factors	4_AhgNAC019	g15089	1	GS	Sink-plus	0.275591
NAC transcription factors	4_AhgNAC019	g15089	2	GS	Sink-plus	-1.46565
NAC transcription factors	4_AhgNAC019	g15089	4	GS	Sink-plus	0.0140449
NAC transcription factors	4_AhgNAC019	g15089	6	GS	Sink-plus	0.565083
NAC transcription factors	4_AhgNAC019	g15089	8	GS	Sink-plus	0.811418
NAC transcription factors	4_AhgNAC019	g15089	-5	OW	Sink-minus	-0.606353
NAC transcription factors	4_AhgNAC019	g15089	0	OW	Sink-minus	0.0921736
NAC transcription factors	4_AhgNAC019	g15089	1	OW	Sink-minus	-1.39918
NAC transcription factors	4_AhgNAC019	g15089	2	OW	Sink-minus	-0.345435
NAC transcription factors	4_AhgNAC019	g15089	4	OW	Sink-minus	-0.19777
NAC transcription factors	4_AhgNAC019	g15089	6	OW	Sink-minus	1.30888
NAC transcription factors	4_AhgNAC019	g15089	8	OW	Sink-minus	0.429245
NAC transcription factors	4_AhgNAC019	g15089	12	OW	Sink-minus	0.977161
NAC transcription factors	4_AhgNAC019	g15089	-5	OW	Sink-plus	-0.880222
NAC transcription factors	4_AhgNAC019	g15089	0	OW	Sink-plus	-1.02342
NAC transcription factors	4_AhgNAC019	g15089	1	OW	Sink-plus	-0.459465
NAC transcription factors	4_AhgNAC019	g15089	2	OW	Sink-plus	0.340664
NAC transcription factors	4_AhgNAC019	g15089	4	OW	Sink-plus	1.97606
NAC transcription factors	4_AhgNAC019	g15089	6	OW	Sink-plus	NA
NAC transcription factors	4_AhgNAC019	g15089	8	OW	Sink-plus	NA
NAC transcription factors	4_AhgNAC019	g15089	12	OW	Sink-plus	NA
NAC transcription factors	5_AhgNAC016	g27250	-1	GS	Sink-minus	-0.549797
NAC transcription factors	5_AhgNAC016	g27250	0	GS	Sink-minus	0.318505
NAC transcription factors	5_AhgNAC016	g27250	1	GS	Sink-minus	-0.845712
NAC transcription factors	5_AhgNAC016	g27250	2	GS	Sink-minus	0.444208
NAC transcription factors	5_AhgNAC016	g27250	4	GS	Sink-minus	-0.849062
NAC transcription factors	5_AhgNAC016	g27250	6	GS	Sink-minus	0.886361
NAC transcription factors	5_AhgNAC016	g27250	8	GS	Sink-minus	1.19831
NAC transcription factors	5_AhgNAC016	g27250	-1	GS	Sink-plus	-0.854469
NAC transcription factors	5_AhgNAC016	g27250	0	GS	Sink-plus	0.893539
NAC transcription factors	5_AhgNAC016	g27250	1	GS	Sink-plus	0.651011
NAC transcription factors	5_AhgNAC016	g27250	2	GS	Sink-plus	0.674883
NAC transcription factors	5_AhgNAC016	g27250	4	GS	Sink-plus	-0.3586
NAC transcription factors	5_AhgNAC016	g27250	6	GS	Sink-plus	0.294827
NAC transcription factors	5_AhgNAC016	g27250	8	GS	Sink-plus	1.30807
NAC transcription factors	5_AhgNAC016	g27250	-5	OW	Sink-minus	-2.21748
NAC transcription factors	5_AhgNAC016	g27250	0	OW	Sink-minus	-0.665619
NAC transcription factors	5_AhgNAC016	g27250	1	OW	Sink-minus	-1.48434
NAC transcription factors	5_AhgNAC016	g27250	2	OW	Sink-minus	-0.384348
NAC transcription factors	5_AhgNAC016	g27250	4	OW	Sink-minus	0.694253
NAC transcription factors	5_AhgNAC016	g27250	6	OW	Sink-minus	0.471566
NAC transcription factors	5_AhgNAC016	g27250	8	OW	Sink-minus	0.46818
NAC transcription factors	5_AhgNAC016	g27250	12	OW	Sink-minus	0.671237
NAC transcription factors	5_AhgNAC016	g27250	-5	OW	Sink-plus	-2.26023
NAC transcription factors	5_AhgNAC016	g27250	0	OW	Sink-plus	-0.209594
NAC transcription factors	5_AhgNAC016	g27250	1	OW	Sink-plus	-0.36391
NAC transcription factors	5_AhgNAC016	g27250	2	OW	Sink-plus	0.364112
NAC transcription factors	5_AhgNAC016	g27250	4	OW	Sink-plus	1.7041
NAC transcription factors	5_AhgNAC016	g27250	6	OW	Sink-plus	NA
NAC transcription factors	5_AhgNAC016	g27250	8	OW	Sink-plus	NA
NAC transcription factors	5_AhgNAC016	g27250	12	OW	Sink-plus	NA
NAC transcription factors	6_AhgATAF1	g01737	-1	GS	Sink-minus	-1.49875
NAC transcription factors	6_AhgATAF1	g01737	0	GS	Sink-minus	0.138515
NAC transcription factors	6_AhgATAF1	g01737	1	GS	Sink-minus	-3.07543
NAC transcription factors	6_AhgATAF1	g01737	2	GS	Sink-minus	-0.102367
NAC transcription factors	6_AhgATAF1	g01737	4	GS	Sink-minus	0.55381
NAC transcription factors	6_AhgATAF1	g01737	6	GS	Sink-minus	1.35257
NAC transcription factors	6_AhgATAF1	g01737	8	GS	Sink-minus	0.599542
NAC transcription factors	6_AhgATAF1	g01737	-1	GS	Sink-plus	-1.18994
NAC transcription factors	6_AhgATAF1	g01737	0	GS	Sink-plus	0.273624
NAC transcription factors	6_AhgATAF1	g01737	1	GS	Sink-plus	-0.301138
NAC transcription factors	6_AhgATAF1	g01737	2	GS	Sink-plus	-0.684034
NAC transcription factors	6_AhgATAF1	g01737	4	GS	Sink-plus	1.04321
NAC transcription factors	6_AhgATAF1	g01737	6	GS	Sink-plus	0.969429
NAC transcription factors	6_AhgATAF1	g01737	8	GS	Sink-plus	0.0601902
NAC transcription factors	6_AhgATAF1	g01737	-5	OW	Sink-minus	-1.24004
NAC transcription factors	6_AhgATAF1	g01737	0	OW	Sink-minus	-0.648971
NAC transcription factors	6_AhgATAF1	g01737	1	OW	Sink-minus	-0.21365
NAC transcription factors	6_AhgATAF1	g01737	2	OW	Sink-minus	0.471121
NAC transcription factors	6_AhgATAF1	g01737	4	OW	Sink-minus	0.475859
NAC transcription factors	6_AhgATAF1	g01737	6	OW	Sink-minus	1.24842
NAC transcription factors	6_AhgATAF1	g01737	8	OW	Sink-minus	0.774939
NAC transcription factors	6_AhgATAF1	g01737	12	OW	Sink-minus	-0.0506526
NAC transcription factors	6_AhgATAF1	g01737	-5	OW	Sink-plus	-0.973399
NAC transcription factors	6_AhgATAF1	g01737	0	OW	Sink-plus	-0.375312
NAC transcription factors	6_AhgATAF1	g01737	1	OW	Sink-plus	0.569235
NAC transcription factors	6_AhgATAF1	g01737	2	OW	Sink-plus	0.917833
NAC transcription factors	6_AhgATAF1	g01737	4	OW	Sink-plus	0.905386
NAC transcription factors	6_AhgATAF1	g01737	6	OW	Sink-plus	NA
NAC transcription factors	6_AhgATAF1	g01737	8	OW	Sink-plus	NA
NAC transcription factors	6_AhgATAF1	g01737	12	OW	Sink-plus	NA
NAC transcription factors	7_AhgORS1	g08603	-1	GS	Sink-minus	-1.01249
NAC transcription factors	7_AhgORS1	g08603	0	GS	Sink-minus	-0.755154
NAC transcription factors	7_AhgORS1	g08603	1	GS	Sink-minus	-1.01249
NAC transcription factors	7_AhgORS1	g08603	2	GS	Sink-minus	-0.106255
NAC transcription factors	7_AhgORS1	g08603	4	GS	Sink-minus	-0.0669079
NAC transcription factors	7_AhgORS1	g08603	6	GS	Sink-minus	0.552001
NAC transcription factors	7_AhgORS1	g08603	8	GS	Sink-minus	1.57319
NAC transcription factors	7_AhgORS1	g08603	-1	GS	Sink-plus	-0.898896
NAC transcription factors	7_AhgORS1	g08603	0	GS	Sink-plus	-1.01249
NAC transcription factors	7_AhgORS1	g08603	1	GS	Sink-plus	-0.106832
NAC transcription factors	7_AhgORS1	g08603	2	GS	Sink-plus	-0.0243844
NAC transcription factors	7_AhgORS1	g08603	4	GS	Sink-plus	0.294855
NAC transcription factors	7_AhgORS1	g08603	6	GS	Sink-plus	0.294766
NAC transcription factors	7_AhgORS1	g08603	8	GS	Sink-plus	2.20663
NAC transcription factors	7_AhgORS1	g08603	-5	OW	Sink-minus	-1.01249
NAC transcription factors	7_AhgORS1	g08603	0	OW	Sink-minus	-0.635155
NAC transcription factors	7_AhgORS1	g08603	1	OW	Sink-minus	-1.01249
NAC transcription factors	7_AhgORS1	g08603	2	OW	Sink-minus	-0.592187
NAC transcription factors	7_AhgORS1	g08603	4	OW	Sink-minus	0.336
NAC transcription factors	7_AhgORS1	g08603	6	OW	Sink-minus	0.928385
NAC transcription factors	7_AhgORS1	g08603	8	OW	Sink-minus	1.12106
NAC transcription factors	7_AhgORS1	g08603	12	OW	Sink-minus	1.76117
NAC transcription factors	7_AhgORS1	g08603	-5	OW	Sink-plus	-1.01249
NAC transcription factors	7_AhgORS1	g08603	0	OW	Sink-plus	-0.555405
NAC transcription factors	7_AhgORS1	g08603	1	OW	Sink-plus	-0.893095
NAC transcription factors	7_AhgORS1	g08603	2	OW	Sink-plus	-0.199302
NAC transcription factors	7_AhgORS1	g08603	4	OW	Sink-plus	1.84045
NAC transcription factors	7_AhgORS1	g08603	6	OW	Sink-plus	NA
NAC transcription factors	7_AhgORS1	g08603	8	OW	Sink-plus	NA
NAC transcription factors	7_AhgORS1	g08603	12	OW	Sink-plus	NA
NAC transcription factors	8_AhgNAP	g25202	-1	GS	Sink-minus	-0.867039
NAC transcription factors	8_AhgNAP	g25202	0	GS	Sink-minus	-0.584403
NAC transcription factors	8_AhgNAP	g25202	1	GS	Sink-minus	-1.05752
NAC transcription factors	8_AhgNAP	g25202	2	GS	Sink-minus	-1.05752
NAC transcription factors	8_AhgNAP	g25202	4	GS	Sink-minus	-0.965166
NAC transcription factors	8_AhgNAP	g25202	6	GS	Sink-minus	-0.525772
NAC transcription factors	8_AhgNAP	g25202	8	GS	Sink-minus	1.49672
NAC transcription factors	8_AhgNAP	g25202	-1	GS	Sink-plus	-0.892473
NAC transcription factors	8_AhgNAP	g25202	0	GS	Sink-plus	-0.836966
NAC transcription factors	8_AhgNAP	g25202	1	GS	Sink-plus	-0.460403
NAC transcription factors	8_AhgNAP	g25202	2	GS	Sink-plus	-0.85801
NAC transcription factors	8_AhgNAP	g25202	4	GS	Sink-plus	-0.707451
NAC transcription factors	8_AhgNAP	g25202	6	GS	Sink-plus	-0.620998
NAC transcription factors	8_AhgNAP	g25202	8	GS	Sink-plus	1.8674
NAC transcription factors	8_AhgNAP	g25202	-5	OW	Sink-minus	-0.528702
NAC transcription factors	8_AhgNAP	g25202	0	OW	Sink-minus	0.0112119
NAC transcription factors	8_AhgNAP	g25202	1	OW	Sink-minus	-0.511981
NAC transcription factors	8_AhgNAP	g25202	2	OW	Sink-minus	-0.150341
NAC transcription factors	8_AhgNAP	g25202	4	OW	Sink-minus	-0.110392
NAC transcription factors	8_AhgNAP	g25202	6	OW	Sink-minus	1.60594
NAC transcription factors	8_AhgNAP	g25202	8	OW	Sink-minus	0.125088
NAC transcription factors	8_AhgNAP	g25202	12	OW	Sink-minus	0.826126
NAC transcription factors	8_AhgNAP	g25202	-5	OW	Sink-plus	-0.0901628
NAC transcription factors	8_AhgNAP	g25202	0	OW	Sink-plus	0.8119
NAC transcription factors	8_AhgNAP	g25202	1	OW	Sink-plus	0.454865
NAC transcription factors	8_AhgNAP	g25202	2	OW	Sink-plus	1.07094
NAC transcription factors	8_AhgNAP	g25202	4	OW	Sink-plus	2.5551
NAC transcription factors	8_AhgNAP	g25202	6	OW	Sink-plus	NA
NAC transcription factors	8_AhgNAP	g25202	8	OW	Sink-plus	NA
NAC transcription factors	8_AhgNAP	g25202	12	OW	Sink-plus	NA
NAC transcription factors	9_AhgORE1	g24695	-1	GS	Sink-minus	-0.979599
NAC transcription factors	9_AhgORE1	g24695	0	GS	Sink-minus	-0.22408
NAC transcription factors	9_AhgORE1	g24695	1	GS	Sink-minus	-0.979599
NAC transcription factors	9_AhgORE1	g24695	2	GS	Sink-minus	-0.785349
NAC transcription factors	9_AhgORE1	g24695	4	GS	Sink-minus	-0.522412
NAC transcription factors	9_AhgORE1	g24695	6	GS	Sink-minus	0.866817
NAC transcription factors	9_AhgORE1	g24695	8	GS	Sink-minus	1.90182
NAC transcription factors	9_AhgORE1	g24695	-1	GS	Sink-plus	-0.936482
NAC transcription factors	9_AhgORE1	g24695	0	GS	Sink-plus	-0.782841
NAC transcription factors	9_AhgORE1	g24695	1	GS	Sink-plus	-0.579047
NAC transcription factors	9_AhgORE1	g24695	2	GS	Sink-plus	-0.457756
NAC transcription factors	9_AhgORE1	g24695	4	GS	Sink-plus	-0.051581
NAC transcription factors	9_AhgORE1	g24695	6	GS	Sink-plus	0.501478
NAC transcription factors	9_AhgORE1	g24695	8	GS	Sink-plus	1.34992
NAC transcription factors	9_AhgORE1	g24695	-5	OW	Sink-minus	-0.77085
NAC transcription factors	9_AhgORE1	g24695	0	OW	Sink-minus	-0.336604
NAC transcription factors	9_AhgORE1	g24695	1	OW	Sink-minus	-0.979599
NAC transcription factors	9_AhgORE1	g24695	2	OW	Sink-minus	-0.673505
NAC transcription factors	9_AhgORE1	g24695	4	OW	Sink-minus	0.0233843
NAC transcription factors	9_AhgORE1	g24695	6	OW	Sink-minus	1.85869
NAC transcription factors	9_AhgORE1	g24695	8	OW	Sink-minus	0.720199
NAC transcription factors	9_AhgORE1	g24695	12	OW	Sink-minus	1.15857
NAC transcription factors	9_AhgORE1	g24695	-5	OW	Sink-plus	-0.243795
NAC transcription factors	9_AhgORE1	g24695	0	OW	Sink-plus	-0.724078
NAC transcription factors	9_AhgORE1	g24695	1	OW	Sink-plus	-0.710488
NAC transcription factors	9_AhgORE1	g24695	2	OW	Sink-plus	-0.117514
NAC transcription factors	9_AhgORE1	g24695	4	OW	Sink-plus	2.4743
NAC transcription factors	9_AhgORE1	g24695	6	OW	Sink-plus	NA
NAC transcription factors	9_AhgORE1	g24695	8	OW	Sink-plus	NA
NAC transcription factors	9_AhgORE1	g24695	12	OW	Sink-plus	NA
WRKY transcription factors	1_AhgWRKY75	g10744	-1	GS	Sink-minus	-0.956933
WRKY transcription factors	1_AhgWRKY75	g10744	0	GS	Sink-minus	-0.542103
WRKY transcription factors	1_AhgWRKY75	g10744	1	GS	Sink-minus	-0.225215
WRKY transcription factors	1_AhgWRKY75	g10744	2	GS	Sink-minus	-0.772599
WRKY transcription factors	1_AhgWRKY75	g10744	4	GS	Sink-minus	-0.128478
WRKY transcription factors	1_AhgWRKY75	g10744	6	GS	Sink-minus	1.13557
WRKY transcription factors	1_AhgWRKY75	g10744	8	GS	Sink-minus	1.70697
WRKY transcription factors	1_AhgWRKY75	g10744	-1	GS	Sink-plus	-0.953539
WRKY transcription factors	1_AhgWRKY75	g10744	0	GS	Sink-plus	-0.888195
WRKY transcription factors	1_AhgWRKY75	g10744	1	GS	Sink-plus	-1.07379
WRKY transcription factors	1_AhgWRKY75	g10744	2	GS	Sink-plus	-0.707086
WRKY transcription factors	1_AhgWRKY75	g10744	4	GS	Sink-plus	-0.0878258
WRKY transcription factors	1_AhgWRKY75	g10744	6	GS	Sink-plus	0.23508
WRKY transcription factors	1_AhgWRKY75	g10744	8	GS	Sink-plus	1.42552
WRKY transcription factors	1_AhgWRKY75	g10744	-5	OW	Sink-minus	-1.04881
WRKY transcription factors	1_AhgWRKY75	g10744	0	OW	Sink-minus	-0.467361
WRKY transcription factors	1_AhgWRKY75	g10744	1	OW	Sink-minus	-0.916588
WRKY transcription factors	1_AhgWRKY75	g10744	2	OW	Sink-minus	-0.500086
WRKY transcription factors	1_AhgWRKY75	g10744	4	OW	Sink-minus	0.14348
WRKY transcription factors	1_AhgWRKY75	g10744	6	OW	Sink-minus	1.6439
WRKY transcription factors	1_AhgWRKY75	g10744	8	OW	Sink-minus	0.844686
WRKY transcription factors	1_AhgWRKY75	g10744	12	OW	Sink-minus	1.96602
WRKY transcription factors	1_AhgWRKY75	g10744	-5	OW	Sink-plus	-1.0527
WRKY transcription factors	1_AhgWRKY75	g10744	0	OW	Sink-plus	-0.47356
WRKY transcription factors	1_AhgWRKY75	g10744	1	OW	Sink-plus	-0.358567
WRKY transcription factors	1_AhgWRKY75	g10744	2	OW	Sink-plus	0.251622
WRKY transcription factors	1_AhgWRKY75	g10744	4	OW	Sink-plus	1.80059
WRKY transcription factors	1_AhgWRKY75	g10744	6	OW	Sink-plus	NA
WRKY transcription factors	1_AhgWRKY75	g10744	8	OW	Sink-plus	NA
WRKY transcription factors	1_AhgWRKY75	g10744	12	OW	Sink-plus	NA
WRKY transcription factors	2_AhgWRKY71	g26335	-1	GS	Sink-minus	-0.632484
WRKY transcription factors	2_AhgWRKY71	g26335	0	GS	Sink-minus	-0.2227
WRKY transcription factors	2_AhgWRKY71	g26335	1	GS	Sink-minus	-0.929912
WRKY transcription factors	2_AhgWRKY71	g26335	2	GS	Sink-minus	-0.557442
WRKY transcription factors	2_AhgWRKY71	g26335	4	GS	Sink-minus	0.844734
WRKY transcription factors	2_AhgWRKY71	g26335	6	GS	Sink-minus	-0.236916
WRKY transcription factors	2_AhgWRKY71	g26335	8	GS	Sink-minus	2.10596
WRKY transcription factors	2_AhgWRKY71	g26335	-1	GS	Sink-plus	-0.833891
WRKY transcription factors	2_AhgWRKY71	g26335	0	GS	Sink-plus	-0.780185
WRKY transcription factors	2_AhgWRKY71	g26335	1	GS	Sink-plus	-0.234616
WRKY transcription factors	2_AhgWRKY71	g26335	2	GS	Sink-plus	-0.416228
WRKY transcription factors	2_AhgWRKY71	g26335	4	GS	Sink-plus	-0.780051
WRKY transcription factors	2_AhgWRKY71	g26335	6	GS	Sink-plus	-0.071999
WRKY transcription factors	2_AhgWRKY71	g26335	8	GS	Sink-plus	2.6711
WRKY transcription factors	2_AhgWRKY71	g26335	-5	OW	Sink-minus	-0.768369
WRKY transcription factors	2_AhgWRKY71	g26335	0	OW	Sink-minus	-0.287651
WRKY transcription factors	2_AhgWRKY71	g26335	1	OW	Sink-minus	-0.929912
WRKY transcription factors	2_AhgWRKY71	g26335	2	OW	Sink-minus	-0.394799
WRKY transcription factors	2_AhgWRKY71	g26335	4	OW	Sink-minus	0.772327
WRKY transcription factors	2_AhgWRKY71	g26335	6	OW	Sink-minus	0.418418
WRKY transcription factors	2_AhgWRKY71	g26335	8	OW	Sink-minus	-0.0864635
WRKY transcription factors	2_AhgWRKY71	g26335	12	OW	Sink-minus	2.453
WRKY transcription factors	2_AhgWRKY71	g26335	-5	OW	Sink-plus	-0.545917
WRKY transcription factors	2_AhgWRKY71	g26335	0	OW	Sink-plus	-0.610928
WRKY transcription factors	2_AhgWRKY71	g26335	1	OW	Sink-plus	-0.518723
WRKY transcription factors	2_AhgWRKY71	g26335	2	OW	Sink-plus	-0.0969048
WRKY transcription factors	2_AhgWRKY71	g26335	4	OW	Sink-plus	0.670561
WRKY transcription factors	2_AhgWRKY71	g26335	6	OW	Sink-plus	NA
WRKY transcription factors	2_AhgWRKY71	g26335	8	OW	Sink-plus	NA
WRKY transcription factors	2_AhgWRKY71	g26335	12	OW	Sink-plus	NA
WRKY transcription factors	3_AhgWRKY55	g12655	-1	GS	Sink-minus	-0.595824
WRKY transcription factors	3_AhgWRKY55	g12655	0	GS	Sink-minus	-0.518178
WRKY transcription factors	3_AhgWRKY55	g12655	1	GS	Sink-minus	-0.734672
WRKY transcription factors	3_AhgWRKY55	g12655	2	GS	Sink-minus	-0.591154
WRKY transcription factors	3_AhgWRKY55	g12655	4	GS	Sink-minus	-0.57053
WRKY transcription factors	3_AhgWRKY55	g12655	6	GS	Sink-minus	-0.495365
WRKY transcription factors	3_AhgWRKY55	g12655	8	GS	Sink-minus	-0.13126
WRKY transcription factors	3_AhgWRKY55	g12655	-1	GS	Sink-plus	-0.734672
WRKY transcription factors	3_AhgWRKY55	g12655	0	GS	Sink-plus	-0.382749
WRKY transcription factors	3_AhgWRKY55	g12655	1	GS	Sink-plus	-0.734672
WRKY transcription factors	3_AhgWRKY55	g12655	2	GS	Sink-plus	-0.734672
WRKY transcription factors	3_AhgWRKY55	g12655	4	GS	Sink-plus	-0.734672
WRKY transcription factors	3_AhgWRKY55	g12655	6	GS	Sink-plus	0.236452
WRKY transcription factors	3_AhgWRKY55	g12655	8	GS	Sink-plus	0.178894
WRKY transcription factors	3_AhgWRKY55	g12655	-5	OW	Sink-minus	-0.550319
WRKY transcription factors	3_AhgWRKY55	g12655	0	OW	Sink-minus	-0.529249
WRKY transcription factors	3_AhgWRKY55	g12655	1	OW	Sink-minus	0.583763
WRKY transcription factors	3_AhgWRKY55	g12655	2	OW	Sink-minus	0.000208379
WRKY transcription factors	3_AhgWRKY55	g12655	4	OW	Sink-minus	-0.188594
WRKY transcription factors	3_AhgWRKY55	g12655	6	OW	Sink-minus	-0.734672
WRKY transcription factors	3_AhgWRKY55	g12655	8	OW	Sink-minus	1.69796
WRKY transcription factors	3_AhgWRKY55	g12655	12	OW	Sink-minus	3.11764
WRKY transcription factors	3_AhgWRKY55	g12655	-5	OW	Sink-plus	-0.734672
WRKY transcription factors	3_AhgWRKY55	g12655	0	OW	Sink-plus	-0.0347139
WRKY transcription factors	3_AhgWRKY55	g12655	1	OW	Sink-plus	0.571454
WRKY transcription factors	3_AhgWRKY55	g12655	2	OW	Sink-plus	0.984969
WRKY transcription factors	3_AhgWRKY55	g12655	4	OW	Sink-plus	2.3593
WRKY transcription factors	3_AhgWRKY55	g12655	6	OW	Sink-plus	NA
WRKY transcription factors	3_AhgWRKY55	g12655	8	OW	Sink-plus	NA
WRKY transcription factors	3_AhgWRKY55	g12655	12	OW	Sink-plus	NA
WRKY transcription factors	4_AhgWRKY54	g12656	-1	GS	Sink-minus	0.167011
WRKY transcription factors	4_AhgWRKY54	g12656	0	GS	Sink-minus	-0.844359
WRKY transcription factors	4_AhgWRKY54	g12656	1	GS	Sink-minus	0.145744
WRKY transcription factors	4_AhgWRKY54	g12656	2	GS	Sink-minus	-0.38424
WRKY transcription factors	4_AhgWRKY54	g12656	4	GS	Sink-minus	-1.23046
WRKY transcription factors	4_AhgWRKY54	g12656	6	GS	Sink-minus	-1.41995
WRKY transcription factors	4_AhgWRKY54	g12656	8	GS	Sink-minus	0.124261
WRKY transcription factors	4_AhgWRKY54	g12656	-1	GS	Sink-plus	0.26312
WRKY transcription factors	4_AhgWRKY54	g12656	0	GS	Sink-plus	0.754372
WRKY transcription factors	4_AhgWRKY54	g12656	1	GS	Sink-plus	0.396509
WRKY transcription factors	4_AhgWRKY54	g12656	2	GS	Sink-plus	-1.10297
WRKY transcription factors	4_AhgWRKY54	g12656	4	GS	Sink-plus	-1.63567
WRKY transcription factors	4_AhgWRKY54	g12656	6	GS	Sink-plus	-2.77558
WRKY transcription factors	4_AhgWRKY54	g12656	8	GS	Sink-plus	1.05287
WRKY transcription factors	4_AhgWRKY54	g12656	-5	OW	Sink-minus	-0.771755
WRKY transcription factors	4_AhgWRKY54	g12656	0	OW	Sink-minus	0.442349
WRKY transcription factors	4_AhgWRKY54	g12656	1	OW	Sink-minus	0.778444
WRKY transcription factors	4_AhgWRKY54	g12656	2	OW	Sink-minus	0.143216
WRKY transcription factors	4_AhgWRKY54	g12656	4	OW	Sink-minus	-0.0189323
WRKY transcription factors	4_AhgWRKY54	g12656	6	OW	Sink-minus	0.696742
WRKY transcription factors	4_AhgWRKY54	g12656	8	OW	Sink-minus	0.744362
WRKY transcription factors	4_AhgWRKY54	g12656	12	OW	Sink-minus	0.941639
WRKY transcription factors	4_AhgWRKY54	g12656	-5	OW	Sink-plus	-0.533739
WRKY transcription factors	4_AhgWRKY54	g12656	0	OW	Sink-plus	0.65254
WRKY transcription factors	4_AhgWRKY54	g12656	1	OW	Sink-plus	0.918278
WRKY transcription factors	4_AhgWRKY54	g12656	2	OW	Sink-plus	1.12379
WRKY transcription factors	4_AhgWRKY54	g12656	4	OW	Sink-plus	1.37241
WRKY transcription factors	4_AhgWRKY54	g12656	6	OW	Sink-plus	NA
WRKY transcription factors	4_AhgWRKY54	g12656	8	OW	Sink-plus	NA
WRKY transcription factors	4_AhgWRKY54	g12656	12	OW	Sink-plus	NA
WRKY transcription factors	5_AhgWRKY53	g10447	-1	GS	Sink-minus	-1.36398
WRKY transcription factors	5_AhgWRKY53	g10447	0	GS	Sink-minus	-0.341301
WRKY transcription factors	5_AhgWRKY53	g10447	1	GS	Sink-minus	-1.81107
WRKY transcription factors	5_AhgWRKY53	g10447	2	GS	Sink-minus	-0.280376
WRKY transcription factors	5_AhgWRKY53	g10447	4	GS	Sink-minus	-0.345428
WRKY transcription factors	5_AhgWRKY53	g10447	6	GS	Sink-minus	0.142548
WRKY transcription factors	5_AhgWRKY53	g10447	8	GS	Sink-minus	1.1126
WRKY transcription factors	5_AhgWRKY53	g10447	-1	GS	Sink-plus	-1.29669
WRKY transcription factors	5_AhgWRKY53	g10447	0	GS	Sink-plus	1.11358
WRKY transcription factors	5_AhgWRKY53	g10447	1	GS	Sink-plus	0.416896
WRKY transcription factors	5_AhgWRKY53	g10447	2	GS	Sink-plus	-1.19417
WRKY transcription factors	5_AhgWRKY53	g10447	4	GS	Sink-plus	-0.299249
WRKY transcription factors	5_AhgWRKY53	g10447	6	GS	Sink-plus	-1.07001
WRKY transcription factors	5_AhgWRKY53	g10447	8	GS	Sink-plus	2.23127
WRKY transcription factors	5_AhgWRKY53	g10447	-5	OW	Sink-minus	-1.41601
WRKY transcription factors	5_AhgWRKY53	g10447	0	OW	Sink-minus	0.272315
WRKY transcription factors	5_AhgWRKY53	g10447	1	OW	Sink-minus	-0.519948
WRKY transcription factors	5_AhgWRKY53	g10447	2	OW	Sink-minus	0.0679356
WRKY transcription factors	5_AhgWRKY53	g10447	4	OW	Sink-minus	-0.0490325
WRKY transcription factors	5_AhgWRKY53	g10447	6	OW	Sink-minus	-0.113866
WRKY transcription factors	5_AhgWRKY53	g10447	8	OW	Sink-minus	1.3435
WRKY transcription factors	5_AhgWRKY53	g10447	12	OW	Sink-minus	0.970679
WRKY transcription factors	5_AhgWRKY53	g10447	-5	OW	Sink-plus	-0.788628
WRKY transcription factors	5_AhgWRKY53	g10447	0	OW	Sink-plus	0.706414
WRKY transcription factors	5_AhgWRKY53	g10447	1	OW	Sink-plus	0.503837
WRKY transcription factors	5_AhgWRKY53	g10447	2	OW	Sink-plus	1.1534
WRKY transcription factors	5_AhgWRKY53	g10447	4	OW	Sink-plus	0.854796
WRKY transcription factors	5_AhgWRKY53	g10447	6	OW	Sink-plus	NA
WRKY transcription factors	5_AhgWRKY53	g10447	8	OW	Sink-plus	NA
WRKY transcription factors	5_AhgWRKY53	g10447	12	OW	Sink-plus	NA
WRKY transcription factors	6_AhgWRKY30	g25273	-1	GS	Sink-minus	-0.676474
WRKY transcription factors	6_AhgWRKY30	g25273	0	GS	Sink-minus	0.857732
WRKY transcription factors	6_AhgWRKY30	g25273	1	GS	Sink-minus	0.28967
WRKY transcription factors	6_AhgWRKY30	g25273	2	GS	Sink-minus	-0.846782
WRKY transcription factors	6_AhgWRKY30	g25273	4	GS	Sink-minus	0.0475477
WRKY transcription factors	6_AhgWRKY30	g25273	6	GS	Sink-minus	1.48757
WRKY transcription factors	6_AhgWRKY30	g25273	8	GS	Sink-minus	1.48375
WRKY transcription factors	6_AhgWRKY30	g25273	-1	GS	Sink-plus	-0.893949
WRKY transcription factors	6_AhgWRKY30	g25273	0	GS	Sink-plus	-0.956484
WRKY transcription factors	6_AhgWRKY30	g25273	1	GS	Sink-plus	-0.814011
WRKY transcription factors	6_AhgWRKY30	g25273	2	GS	Sink-plus	-0.584816
WRKY transcription factors	6_AhgWRKY30	g25273	4	GS	Sink-plus	-0.794509
WRKY transcription factors	6_AhgWRKY30	g25273	6	GS	Sink-plus	0.0871316
WRKY transcription factors	6_AhgWRKY30	g25273	8	GS	Sink-plus	2.47188
WRKY transcription factors	6_AhgWRKY30	g25273	-5	OW	Sink-minus	-1.12224
WRKY transcription factors	6_AhgWRKY30	g25273	0	OW	Sink-minus	-0.539048
WRKY transcription factors	6_AhgWRKY30	g25273	1	OW	Sink-minus	-1.3927
WRKY transcription factors	6_AhgWRKY30	g25273	2	OW	Sink-minus	-0.647883
WRKY transcription factors	6_AhgWRKY30	g25273	4	OW	Sink-minus	-0.372792
WRKY transcription factors	6_AhgWRKY30	g25273	6	OW	Sink-minus	1.02086
WRKY transcription factors	6_AhgWRKY30	g25273	8	OW	Sink-minus	0.755472
WRKY transcription factors	6_AhgWRKY30	g25273	12	OW	Sink-minus	1.18921
WRKY transcription factors	6_AhgWRKY30	g25273	-5	OW	Sink-plus	-1.3927
WRKY transcription factors	6_AhgWRKY30	g25273	0	OW	Sink-plus	0.721351
WRKY transcription factors	6_AhgWRKY30	g25273	1	OW	Sink-plus	0.564097
WRKY transcription factors	6_AhgWRKY30	g25273	2	OW	Sink-plus	-0.335736
WRKY transcription factors	6_AhgWRKY30	g25273	4	OW	Sink-plus	0.393847
WRKY transcription factors	6_AhgWRKY30	g25273	6	OW	Sink-plus	NA
WRKY transcription factors	6_AhgWRKY30	g25273	8	OW	Sink-plus	NA
WRKY transcription factors	6_AhgWRKY30	g25273	12	OW	Sink-plus	NA
WRKY transcription factors	7_AhgWRKY22	g19725	-1	GS	Sink-minus	0.0537045
WRKY transcription factors	7_AhgWRKY22	g19725	0	GS	Sink-minus	-0.17008
WRKY transcription factors	7_AhgWRKY22	g19725	1	GS	Sink-minus	0.166074
WRKY transcription factors	7_AhgWRKY22	g19725	2	GS	Sink-minus	-0.95838
WRKY transcription factors	7_AhgWRKY22	g19725	4	GS	Sink-minus	-1.89335
WRKY transcription factors	7_AhgWRKY22	g19725	6	GS	Sink-minus	1.12733
WRKY transcription factors	7_AhgWRKY22	g19725	8	GS	Sink-minus	1.06393
WRKY transcription factors	7_AhgWRKY22	g19725	-1	GS	Sink-plus	0.940334
WRKY transcription factors	7_AhgWRKY22	g19725	0	GS	Sink-plus	0.819932
WRKY transcription factors	7_AhgWRKY22	g19725	1	GS	Sink-plus	1.13592
WRKY transcription factors	7_AhgWRKY22	g19725	2	GS	Sink-plus	-2.71696
WRKY transcription factors	7_AhgWRKY22	g19725	4	GS	Sink-plus	-0.375919
WRKY transcription factors	7_AhgWRKY22	g19725	6	GS	Sink-plus	0.253579
WRKY transcription factors	7_AhgWRKY22	g19725	8	GS	Sink-plus	1.0898
WRKY transcription factors	7_AhgWRKY22	g19725	-5	OW	Sink-minus	-0.568546
WRKY transcription factors	7_AhgWRKY22	g19725	0	OW	Sink-minus	-0.052602
WRKY transcription factors	7_AhgWRKY22	g19725	1	OW	Sink-minus	-0.890984
WRKY transcription factors	7_AhgWRKY22	g19725	2	OW	Sink-minus	-0.87112
WRKY transcription factors	7_AhgWRKY22	g19725	4	OW	Sink-minus	0.116276
WRKY transcription factors	7_AhgWRKY22	g19725	6	OW	Sink-minus	0.961187
WRKY transcription factors	7_AhgWRKY22	g19725	8	OW	Sink-minus	0.711408
WRKY transcription factors	7_AhgWRKY22	g19725	12	OW	Sink-minus	1.27398
WRKY transcription factors	7_AhgWRKY22	g19725	-5	OW	Sink-plus	-0.334044
WRKY transcription factors	7_AhgWRKY22	g19725	0	OW	Sink-plus	-1.17714
WRKY transcription factors	7_AhgWRKY22	g19725	1	OW	Sink-plus	-0.318032
WRKY transcription factors	7_AhgWRKY22	g19725	2	OW	Sink-plus	-0.276505
WRKY transcription factors	7_AhgWRKY22	g19725	4	OW	Sink-plus	0.890203
WRKY transcription factors	7_AhgWRKY22	g19725	6	OW	Sink-plus	NA
WRKY transcription factors	7_AhgWRKY22	g19725	8	OW	Sink-plus	NA
WRKY transcription factors	7_AhgWRKY22	g19725	12	OW	Sink-plus	NA
WRKY transcription factors	8_ahgWRKY15	g21021	-1	GS	Sink-minus	-1.16548
WRKY transcription factors	8_ahgWRKY15	g21021	0	GS	Sink-minus	0.431968
WRKY transcription factors	8_ahgWRKY15	g21021	1	GS	Sink-minus	-1.2424
WRKY transcription factors	8_ahgWRKY15	g21021	2	GS	Sink-minus	-0.810978
WRKY transcription factors	8_ahgWRKY15	g21021	4	GS	Sink-minus	-0.261651
WRKY transcription factors	8_ahgWRKY15	g21021	6	GS	Sink-minus	0.786605
WRKY transcription factors	8_ahgWRKY15	g21021	8	GS	Sink-minus	1.50966
WRKY transcription factors	8_ahgWRKY15	g21021	-1	GS	Sink-plus	-0.412045
WRKY transcription factors	8_ahgWRKY15	g21021	0	GS	Sink-plus	0.305271
WRKY transcription factors	8_ahgWRKY15	g21021	1	GS	Sink-plus	0.0920895
WRKY transcription factors	8_ahgWRKY15	g21021	2	GS	Sink-plus	-0.799937
WRKY transcription factors	8_ahgWRKY15	g21021	4	GS	Sink-plus	-0.602875
WRKY transcription factors	8_ahgWRKY15	g21021	6	GS	Sink-plus	-0.315707
WRKY transcription factors	8_ahgWRKY15	g21021	8	GS	Sink-plus	1.68866
WRKY transcription factors	8_ahgWRKY15	g21021	-5	OW	Sink-minus	-0.827914
WRKY transcription factors	8_ahgWRKY15	g21021	0	OW	Sink-minus	-0.032229
WRKY transcription factors	8_ahgWRKY15	g21021	1	OW	Sink-minus	-1.57564
WRKY transcription factors	8_ahgWRKY15	g21021	2	OW	Sink-minus	-1.21529
WRKY transcription factors	8_ahgWRKY15	g21021	4	OW	Sink-minus	-0.15385
WRKY transcription factors	8_ahgWRKY15	g21021	6	OW	Sink-minus	0.832632
WRKY transcription factors	8_ahgWRKY15	g21021	8	OW	Sink-minus	0.88649
WRKY transcription factors	8_ahgWRKY15	g21021	12	OW	Sink-minus	2.07411
WRKY transcription factors	8_ahgWRKY15	g21021	-5	OW	Sink-plus	-0.959393
WRKY transcription factors	8_ahgWRKY15	g21021	0	OW	Sink-plus	-0.0759057
WRKY transcription factors	8_ahgWRKY15	g21021	1	OW	Sink-plus	-0.066442
WRKY transcription factors	8_ahgWRKY15	g21021	2	OW	Sink-plus	-0.00806946
WRKY transcription factors	8_ahgWRKY15	g21021	4	OW	Sink-plus	1.91832
WRKY transcription factors	8_ahgWRKY15	g21021	6	OW	Sink-plus	NA
WRKY transcription factors	8_ahgWRKY15	g21021	8	OW	Sink-plus	NA
WRKY transcription factors	8_ahgWRKY15	g21021	12	OW	Sink-plus	NA
WRKY transcription factors	9_AhgWRKY6	g17812	-1	GS	Sink-minus	-0.91819
WRKY transcription factors	9_AhgWRKY6	g17812	0	GS	Sink-minus	0.0660781
WRKY transcription factors	9_AhgWRKY6	g17812	1	GS	Sink-minus	-1.51983
WRKY transcription factors	9_AhgWRKY6	g17812	2	GS	Sink-minus	-0.761568
WRKY transcription factors	9_AhgWRKY6	g17812	4	GS	Sink-minus	-0.0750797
WRKY transcription factors	9_AhgWRKY6	g17812	6	GS	Sink-minus	0.86385
WRKY transcription factors	9_AhgWRKY6	g17812	8	GS	Sink-minus	1.55144
WRKY transcription factors	9_AhgWRKY6	g17812	-1	GS	Sink-plus	-0.982036
WRKY transcription factors	9_AhgWRKY6	g17812	0	GS	Sink-plus	-1.03837
WRKY transcription factors	9_AhgWRKY6	g17812	1	GS	Sink-plus	-0.883945
WRKY transcription factors	9_AhgWRKY6	g17812	2	GS	Sink-plus	-0.308159
WRKY transcription factors	9_AhgWRKY6	g17812	4	GS	Sink-plus	-0.526622
WRKY transcription factors	9_AhgWRKY6	g17812	6	GS	Sink-plus	0.154956
WRKY transcription factors	9_AhgWRKY6	g17812	8	GS	Sink-plus	1.43379
WRKY transcription factors	9_AhgWRKY6	g17812	-5	OW	Sink-minus	-0.717703
WRKY transcription factors	9_AhgWRKY6	g17812	0	OW	Sink-minus	-0.382923
WRKY transcription factors	9_AhgWRKY6	g17812	1	OW	Sink-minus	-1.08871
WRKY transcription factors	9_AhgWRKY6	g17812	2	OW	Sink-minus	-0.549124
WRKY transcription factors	9_AhgWRKY6	g17812	4	OW	Sink-minus	0.14546
WRKY transcription factors	9_AhgWRKY6	g17812	6	OW	Sink-minus	1.435
WRKY transcription factors	9_AhgWRKY6	g17812	8	OW	Sink-minus	1.26477
WRKY transcription factors	9_AhgWRKY6	g17812	12	OW	Sink-minus	1.80209
WRKY transcription factors	9_AhgWRKY6	g17812	-5	OW	Sink-plus	-0.977148
WRKY transcription factors	9_AhgWRKY6	g17812	0	OW	Sink-plus	-0.100295
WRKY transcription factors	9_AhgWRKY6	g17812	1	OW	Sink-plus	-0.223027
WRKY transcription factors	9_AhgWRKY6	g17812	2	OW	Sink-plus	0.456885
WRKY transcription factors	9_AhgWRKY6	g17812	4	OW	Sink-plus	1.8784
WRKY transcription factors	9_AhgWRKY6	g17812	6	OW	Sink-plus	NA
WRKY transcription factors	9_AhgWRKY6	g17812	8	OW	Sink-plus	NA
WRKY transcription factors	9_AhgWRKY6	g17812	12	OW	Sink-plus	NA
Dark-induced senescence and Chl catabolism	1_AhgNYE2	g26564	-1	GS	Sink-minus	-0.932469
Dark-induced senescence and Chl catabolism	1_AhgNYE2	g26564	0	GS	Sink-minus	-0.277476
Dark-induced senescence and Chl catabolism	1_AhgNYE2	g26564	1	GS	Sink-minus	-0.932469
Dark-induced senescence and Chl catabolism	1_AhgNYE2	g26564	2	GS	Sink-minus	-0.7755
Dark-induced senescence and Chl catabolism	1_AhgNYE2	g26564	4	GS	Sink-minus	-0.438729
Dark-induced senescence and Chl catabolism	1_AhgNYE2	g26564	6	GS	Sink-minus	1.00031
Dark-induced senescence and Chl catabolism	1_AhgNYE2	g26564	8	GS	Sink-minus	1.70789
Dark-induced senescence and Chl catabolism	1_AhgNYE2	g26564	-1	GS	Sink-plus	-0.78818
Dark-induced senescence and Chl catabolism	1_AhgNYE2	g26564	0	GS	Sink-plus	0.139947
Dark-induced senescence and Chl catabolism	1_AhgNYE2	g26564	1	GS	Sink-plus	-0.45379
Dark-induced senescence and Chl catabolism	1_AhgNYE2	g26564	2	GS	Sink-plus	-0.791084
Dark-induced senescence and Chl catabolism	1_AhgNYE2	g26564	4	GS	Sink-plus	0.367
Dark-induced senescence and Chl catabolism	1_AhgNYE2	g26564	6	GS	Sink-plus	0.275459
Dark-induced senescence and Chl catabolism	1_AhgNYE2	g26564	8	GS	Sink-plus	1.53024
Dark-induced senescence and Chl catabolism	1_AhgNYE2	g26564	-5	OW	Sink-minus	-0.767983
Dark-induced senescence and Chl catabolism	1_AhgNYE2	g26564	0	OW	Sink-minus	-0.553555
Dark-induced senescence and Chl catabolism	1_AhgNYE2	g26564	1	OW	Sink-minus	-0.932469
Dark-induced senescence and Chl catabolism	1_AhgNYE2	g26564	2	OW	Sink-minus	-0.78516
Dark-induced senescence and Chl catabolism	1_AhgNYE2	g26564	4	OW	Sink-minus	-0.0494129
Dark-induced senescence and Chl catabolism	1_AhgNYE2	g26564	6	OW	Sink-minus	1.86845
Dark-induced senescence and Chl catabolism	1_AhgNYE2	g26564	8	OW	Sink-minus	0.63417
Dark-induced senescence and Chl catabolism	1_AhgNYE2	g26564	12	OW	Sink-minus	1.30267
Dark-induced senescence and Chl catabolism	1_AhgNYE2	g26564	-5	OW	Sink-plus	-0.838319
Dark-induced senescence and Chl catabolism	1_AhgNYE2	g26564	0	OW	Sink-plus	-0.81485
Dark-induced senescence and Chl catabolism	1_AhgNYE2	g26564	1	OW	Sink-plus	-0.773008
Dark-induced senescence and Chl catabolism	1_AhgNYE2	g26564	2	OW	Sink-plus	-0.254868
Dark-induced senescence and Chl catabolism	1_AhgNYE2	g26564	4	OW	Sink-plus	2.33318
Dark-induced senescence and Chl catabolism	1_AhgNYE2	g26564	6	OW	Sink-plus	NA
Dark-induced senescence and Chl catabolism	1_AhgNYE2	g26564	8	OW	Sink-plus	NA
Dark-induced senescence and Chl catabolism	1_AhgNYE2	g26564	12	OW	Sink-plus	NA
Dark-induced senescence and Chl catabolism	2_AhgNYE1	g14379	-1	GS	Sink-minus	-1.05704
Dark-induced senescence and Chl catabolism	2_AhgNYE1	g14379	0	GS	Sink-minus	0.0654134
Dark-induced senescence and Chl catabolism	2_AhgNYE1	g14379	1	GS	Sink-minus	-0.9893
Dark-induced senescence and Chl catabolism	2_AhgNYE1	g14379	2	GS	Sink-minus	-0.0911308
Dark-induced senescence and Chl catabolism	2_AhgNYE1	g14379	4	GS	Sink-minus	-0.600684
Dark-induced senescence and Chl catabolism	2_AhgNYE1	g14379	6	GS	Sink-minus	0.166254
Dark-induced senescence and Chl catabolism	2_AhgNYE1	g14379	8	GS	Sink-minus	1.3435
Dark-induced senescence and Chl catabolism	2_AhgNYE1	g14379	-1	GS	Sink-plus	-0.996197
Dark-induced senescence and Chl catabolism	2_AhgNYE1	g14379	0	GS	Sink-plus	0.176886
Dark-induced senescence and Chl catabolism	2_AhgNYE1	g14379	1	GS	Sink-plus	-0.219349
Dark-induced senescence and Chl catabolism	2_AhgNYE1	g14379	2	GS	Sink-plus	0.366618
Dark-induced senescence and Chl catabolism	2_AhgNYE1	g14379	4	GS	Sink-plus	-0.216998
Dark-induced senescence and Chl catabolism	2_AhgNYE1	g14379	6	GS	Sink-plus	0.317225
Dark-induced senescence and Chl catabolism	2_AhgNYE1	g14379	8	GS	Sink-plus	1.319
Dark-induced senescence and Chl catabolism	2_AhgNYE1	g14379	-5	OW	Sink-minus	-1.67258
Dark-induced senescence and Chl catabolism	2_AhgNYE1	g14379	0	OW	Sink-minus	-0.548077
Dark-induced senescence and Chl catabolism	2_AhgNYE1	g14379	1	OW	Sink-minus	-0.916455
Dark-induced senescence and Chl catabolism	2_AhgNYE1	g14379	2	OW	Sink-minus	-0.412315
Dark-induced senescence and Chl catabolism	2_AhgNYE1	g14379	4	OW	Sink-minus	0.104026
Dark-induced senescence and Chl catabolism	2_AhgNYE1	g14379	6	OW	Sink-minus	2.0563
Dark-induced senescence and Chl catabolism	2_AhgNYE1	g14379	8	OW	Sink-minus	0.426771
Dark-induced senescence and Chl catabolism	2_AhgNYE1	g14379	12	OW	Sink-minus	0.170976
Dark-induced senescence and Chl catabolism	2_AhgNYE1	g14379	-5	OW	Sink-plus	-1.27073
Dark-induced senescence and Chl catabolism	2_AhgNYE1	g14379	0	OW	Sink-plus	-0.399346
Dark-induced senescence and Chl catabolism	2_AhgNYE1	g14379	1	OW	Sink-plus	-0.0870408
Dark-induced senescence and Chl catabolism	2_AhgNYE1	g14379	2	OW	Sink-plus	0.0909956
Dark-induced senescence and Chl catabolism	2_AhgNYE1	g14379	4	OW	Sink-plus	2.87328
Dark-induced senescence and Chl catabolism	2_AhgNYE1	g14379	6	OW	Sink-plus	NA
Dark-induced senescence and Chl catabolism	2_AhgNYE1	g14379	8	OW	Sink-plus	NA
Dark-induced senescence and Chl catabolism	2_AhgNYE1	g14379	12	OW	Sink-plus	NA
Dark-induced senescence and Chl catabolism	3_AhgNYC1	g19967	-1	GS	Sink-minus	-0.419042
Dark-induced senescence and Chl catabolism	3_AhgNYC1	g19967	0	GS	Sink-minus	0.840838
Dark-induced senescence and Chl catabolism	3_AhgNYC1	g19967	1	GS	Sink-minus	-2.14425
Dark-induced senescence and Chl catabolism	3_AhgNYC1	g19967	2	GS	Sink-minus	0.608263
Dark-induced senescence and Chl catabolism	3_AhgNYC1	g19967	4	GS	Sink-minus	0.465863
Dark-induced senescence and Chl catabolism	3_AhgNYC1	g19967	6	GS	Sink-minus	-0.939892
Dark-induced senescence and Chl catabolism	3_AhgNYC1	g19967	8	GS	Sink-minus	0.277311
Dark-induced senescence and Chl catabolism	3_AhgNYC1	g19967	-1	GS	Sink-plus	-0.524799
Dark-induced senescence and Chl catabolism	3_AhgNYC1	g19967	0	GS	Sink-plus	-2.04839
Dark-induced senescence and Chl catabolism	3_AhgNYC1	g19967	1	GS	Sink-plus	1.01139
Dark-induced senescence and Chl catabolism	3_AhgNYC1	g19967	2	GS	Sink-plus	2.12532
Dark-induced senescence and Chl catabolism	3_AhgNYC1	g19967	4	GS	Sink-plus	-0.0831011
Dark-induced senescence and Chl catabolism	3_AhgNYC1	g19967	6	GS	Sink-plus	-0.455441
Dark-induced senescence and Chl catabolism	3_AhgNYC1	g19967	8	GS	Sink-plus	1.23296
Dark-induced senescence and Chl catabolism	3_AhgNYC1	g19967	-5	OW	Sink-minus	-0.371045
Dark-induced senescence and Chl catabolism	3_AhgNYC1	g19967	0	OW	Sink-minus	0.386096
Dark-induced senescence and Chl catabolism	3_AhgNYC1	g19967	1	OW	Sink-minus	-0.063882
Dark-induced senescence and Chl catabolism	3_AhgNYC1	g19967	2	OW	Sink-minus	0.104604
Dark-induced senescence and Chl catabolism	3_AhgNYC1	g19967	4	OW	Sink-minus	0.294842
Dark-induced senescence and Chl catabolism	3_AhgNYC1	g19967	6	OW	Sink-minus	0.013396
Dark-induced senescence and Chl catabolism	3_AhgNYC1	g19967	8	OW	Sink-minus	-0.656955
Dark-induced senescence and Chl catabolism	3_AhgNYC1	g19967	12	OW	Sink-minus	-1.84104
Dark-induced senescence and Chl catabolism	3_AhgNYC1	g19967	-5	OW	Sink-plus	-0.181471
Dark-induced senescence and Chl catabolism	3_AhgNYC1	g19967	0	OW	Sink-plus	0.147555
Dark-induced senescence and Chl catabolism	3_AhgNYC1	g19967	1	OW	Sink-plus	0.437151
Dark-induced senescence and Chl catabolism	3_AhgNYC1	g19967	2	OW	Sink-plus	0.123723
Dark-induced senescence and Chl catabolism	3_AhgNYC1	g19967	4	OW	Sink-plus	1.65998
Dark-induced senescence and Chl catabolism	3_AhgNYC1	g19967	6	OW	Sink-plus	NA
Dark-induced senescence and Chl catabolism	3_AhgNYC1	g19967	8	OW	Sink-plus	NA
Dark-induced senescence and Chl catabolism	3_AhgNYC1	g19967	12	OW	Sink-plus	NA
Dark-induced senescence and Chl catabolism	4_AhgSEN1	g00334	-1	GS	Sink-minus	-0.837433
Dark-induced senescence and Chl catabolism	4_AhgSEN1	g00334	0	GS	Sink-minus	-0.837433
Dark-induced senescence and Chl catabolism	4_AhgSEN1	g00334	1	GS	Sink-minus	-0.156954
Dark-induced senescence and Chl catabolism	4_AhgSEN1	g00334	2	GS	Sink-minus	-0.735945
Dark-induced senescence and Chl catabolism	4_AhgSEN1	g00334	4	GS	Sink-minus	-0.233376
Dark-induced senescence and Chl catabolism	4_AhgSEN1	g00334	6	GS	Sink-minus	-0.0863687
Dark-induced senescence and Chl catabolism	4_AhgSEN1	g00334	8	GS	Sink-minus	0.887303
Dark-induced senescence and Chl catabolism	4_AhgSEN1	g00334	-1	GS	Sink-plus	-0.510511
Dark-induced senescence and Chl catabolism	4_AhgSEN1	g00334	0	GS	Sink-plus	-0.701046
Dark-induced senescence and Chl catabolism	4_AhgSEN1	g00334	1	GS	Sink-plus	-0.223978
Dark-induced senescence and Chl catabolism	4_AhgSEN1	g00334	2	GS	Sink-plus	-0.837433
Dark-induced senescence and Chl catabolism	4_AhgSEN1	g00334	4	GS	Sink-plus	-0.565091
Dark-induced senescence and Chl catabolism	4_AhgSEN1	g00334	6	GS	Sink-plus	-0.129386
Dark-induced senescence and Chl catabolism	4_AhgSEN1	g00334	8	GS	Sink-plus	2.00956
Dark-induced senescence and Chl catabolism	4_AhgSEN1	g00334	-5	OW	Sink-minus	-0.679537
Dark-induced senescence and Chl catabolism	4_AhgSEN1	g00334	0	OW	Sink-minus	-0.0380932
Dark-induced senescence and Chl catabolism	4_AhgSEN1	g00334	1	OW	Sink-minus	-0.837433
Dark-induced senescence and Chl catabolism	4_AhgSEN1	g00334	2	OW	Sink-minus	0.185991
Dark-induced senescence and Chl catabolism	4_AhgSEN1	g00334	4	OW	Sink-minus	-0.329872
Dark-induced senescence and Chl catabolism	4_AhgSEN1	g00334	6	OW	Sink-minus	2.26583
Dark-induced senescence and Chl catabolism	4_AhgSEN1	g00334	8	OW	Sink-minus	0.916057
Dark-induced senescence and Chl catabolism	4_AhgSEN1	g00334	12	OW	Sink-minus	2.23446
Dark-induced senescence and Chl catabolism	4_AhgSEN1	g00334	-5	OW	Sink-plus	-0.837433
Dark-induced senescence and Chl catabolism	4_AhgSEN1	g00334	0	OW	Sink-plus	-0.837433
Dark-induced senescence and Chl catabolism	4_AhgSEN1	g00334	1	OW	Sink-plus	-0.608234
Dark-induced senescence and Chl catabolism	4_AhgSEN1	g00334	2	OW	Sink-plus	-0.261973
Dark-induced senescence and Chl catabolism	4_AhgSEN1	g00334	4	OW	Sink-plus	1.78577
Dark-induced senescence and Chl catabolism	4_AhgSEN1	g00334	6	OW	Sink-plus	NA
Dark-induced senescence and Chl catabolism	4_AhgSEN1	g00334	8	OW	Sink-plus	NA
Dark-induced senescence and Chl catabolism	4_AhgSEN1	g00334	12	OW	Sink-plus	NA
Dark-induced senescence and Chl catabolism	5_AhgSAG14	g12094	-1	GS	Sink-minus	-0.670412
Dark-induced senescence and Chl catabolism	5_AhgSAG14	g12094	0	GS	Sink-minus	-0.203994
Dark-induced senescence and Chl catabolism	5_AhgSAG14	g12094	1	GS	Sink-minus	-1.10338
Dark-induced senescence and Chl catabolism	5_AhgSAG14	g12094	2	GS	Sink-minus	-0.442859
Dark-induced senescence and Chl catabolism	5_AhgSAG14	g12094	4	GS	Sink-minus	-0.455893
Dark-induced senescence and Chl catabolism	5_AhgSAG14	g12094	6	GS	Sink-minus	0.907481
Dark-induced senescence and Chl catabolism	5_AhgSAG14	g12094	8	GS	Sink-minus	1.2262
Dark-induced senescence and Chl catabolism	5_AhgSAG14	g12094	-1	GS	Sink-plus	-1.10338
Dark-induced senescence and Chl catabolism	5_AhgSAG14	g12094	0	GS	Sink-plus	-0.635478
Dark-induced senescence and Chl catabolism	5_AhgSAG14	g12094	1	GS	Sink-plus	-1.10338
Dark-induced senescence and Chl catabolism	5_AhgSAG14	g12094	2	GS	Sink-plus	-0.782845
Dark-induced senescence and Chl catabolism	5_AhgSAG14	g12094	4	GS	Sink-plus	0.362857
Dark-induced senescence and Chl catabolism	5_AhgSAG14	g12094	6	GS	Sink-plus	-0.201979
Dark-induced senescence and Chl catabolism	5_AhgSAG14	g12094	8	GS	Sink-plus	-0.0960166
Dark-induced senescence and Chl catabolism	5_AhgSAG14	g12094	-5	OW	Sink-minus	-0.788834
Dark-induced senescence and Chl catabolism	5_AhgSAG14	g12094	0	OW	Sink-minus	-0.0600641
Dark-induced senescence and Chl catabolism	5_AhgSAG14	g12094	1	OW	Sink-minus	-0.551341
Dark-induced senescence and Chl catabolism	5_AhgSAG14	g12094	2	OW	Sink-minus	-0.477082
Dark-induced senescence and Chl catabolism	5_AhgSAG14	g12094	4	OW	Sink-minus	0.717729
Dark-induced senescence and Chl catabolism	5_AhgSAG14	g12094	6	OW	Sink-minus	2.72275
Dark-induced senescence and Chl catabolism	5_AhgSAG14	g12094	8	OW	Sink-minus	1.00349
Dark-induced senescence and Chl catabolism	5_AhgSAG14	g12094	12	OW	Sink-minus	1.46345
Dark-induced senescence and Chl catabolism	5_AhgSAG14	g12094	-5	OW	Sink-plus	-1.10338
Dark-induced senescence and Chl catabolism	5_AhgSAG14	g12094	0	OW	Sink-plus	-0.545275
Dark-induced senescence and Chl catabolism	5_AhgSAG14	g12094	1	OW	Sink-plus	0.0276455
Dark-induced senescence and Chl catabolism	5_AhgSAG14	g12094	2	OW	Sink-plus	-0.144639
Dark-induced senescence and Chl catabolism	5_AhgSAG14	g12094	4	OW	Sink-plus	2.03864
Dark-induced senescence and Chl catabolism	5_AhgSAG14	g12094	6	OW	Sink-plus	NA
Dark-induced senescence and Chl catabolism	5_AhgSAG14	g12094	8	OW	Sink-plus	NA
Dark-induced senescence and Chl catabolism	5_AhgSAG14	g12094	12	OW	Sink-plus	NA
Dark-induced senescence and Chl catabolism	6_AhgSAG12	g07633	-1	GS	Sink-minus	-0.368111
Dark-induced senescence and Chl catabolism	6_AhgSAG12	g07633	0	GS	Sink-minus	-0.368111
Dark-induced senescence and Chl catabolism	6_AhgSAG12	g07633	1	GS	Sink-minus	-0.368111
Dark-induced senescence and Chl catabolism	6_AhgSAG12	g07633	2	GS	Sink-minus	-0.368111
Dark-induced senescence and Chl catabolism	6_AhgSAG12	g07633	4	GS	Sink-minus	-0.368111
Dark-induced senescence and Chl catabolism	6_AhgSAG12	g07633	6	GS	Sink-minus	-0.368111
Dark-induced senescence and Chl catabolism	6_AhgSAG12	g07633	8	GS	Sink-minus	2.18447
Dark-induced senescence and Chl catabolism	6_AhgSAG12	g07633	-1	GS	Sink-plus	-0.368111
Dark-induced senescence and Chl catabolism	6_AhgSAG12	g07633	0	GS	Sink-plus	-0.368111
Dark-induced senescence and Chl catabolism	6_AhgSAG12	g07633	1	GS	Sink-plus	-0.368111
Dark-induced senescence and Chl catabolism	6_AhgSAG12	g07633	2	GS	Sink-plus	-0.368111
Dark-induced senescence and Chl catabolism	6_AhgSAG12	g07633	4	GS	Sink-plus	-0.368111
Dark-induced senescence and Chl catabolism	6_AhgSAG12	g07633	6	GS	Sink-plus	-0.0395615
Dark-induced senescence and Chl catabolism	6_AhgSAG12	g07633	8	GS	Sink-plus	-0.368111
Dark-induced senescence and Chl catabolism	6_AhgSAG12	g07633	-5	OW	Sink-minus	-0.368111
Dark-induced senescence and Chl catabolism	6_AhgSAG12	g07633	0	OW	Sink-minus	-0.368111
Dark-induced senescence and Chl catabolism	6_AhgSAG12	g07633	1	OW	Sink-minus	-0.368111
Dark-induced senescence and Chl catabolism	6_AhgSAG12	g07633	2	OW	Sink-minus	-0.368111
Dark-induced senescence and Chl catabolism	6_AhgSAG12	g07633	4	OW	Sink-minus	-0.0684441
Dark-induced senescence and Chl catabolism	6_AhgSAG12	g07633	6	OW	Sink-minus	2.1498
Dark-induced senescence and Chl catabolism	6_AhgSAG12	g07633	8	OW	Sink-minus	-0.368111
Dark-induced senescence and Chl catabolism	6_AhgSAG12	g07633	12	OW	Sink-minus	-0.368111
Dark-induced senescence and Chl catabolism	6_AhgSAG12	g07633	-5	OW	Sink-plus	-0.199301
Dark-induced senescence and Chl catabolism	6_AhgSAG12	g07633	0	OW	Sink-plus	-0.368111
Dark-induced senescence and Chl catabolism	6_AhgSAG12	g07633	1	OW	Sink-plus	-0.368111
Dark-induced senescence and Chl catabolism	6_AhgSAG12	g07633	2	OW	Sink-plus	-0.368111
Dark-induced senescence and Chl catabolism	6_AhgSAG12	g07633	4	OW	Sink-plus	3.70336
Dark-induced senescence and Chl catabolism	6_AhgSAG12	g07633	6	OW	Sink-plus	NA
Dark-induced senescence and Chl catabolism	6_AhgSAG12	g07633	8	OW	Sink-plus	NA
Dark-induced senescence and Chl catabolism	6_AhgSAG12	g07633	12	OW	Sink-plus	NA
Dark-induced senescence and Chl catabolism	7_AhgRSH3	g24885	-1	GS	Sink-minus	0.189744
Dark-induced senescence and Chl catabolism	7_AhgRSH3	g24885	0	GS	Sink-minus	1.49012
Dark-induced senescence and Chl catabolism	7_AhgRSH3	g24885	1	GS	Sink-minus	-2.07357
Dark-induced senescence and Chl catabolism	7_AhgRSH3	g24885	2	GS	Sink-minus	0.413547
Dark-induced senescence and Chl catabolism	7_AhgRSH3	g24885	4	GS	Sink-minus	-1.08208
Dark-induced senescence and Chl catabolism	7_AhgRSH3	g24885	6	GS	Sink-minus	0.984517
Dark-induced senescence and Chl catabolism	7_AhgRSH3	g24885	8	GS	Sink-minus	0.731439
Dark-induced senescence and Chl catabolism	7_AhgRSH3	g24885	-1	GS	Sink-plus	-0.611279
Dark-induced senescence and Chl catabolism	7_AhgRSH3	g24885	0	GS	Sink-plus	-1.86359
Dark-induced senescence and Chl catabolism	7_AhgRSH3	g24885	1	GS	Sink-plus	-0.212882
Dark-induced senescence and Chl catabolism	7_AhgRSH3	g24885	2	GS	Sink-plus	-0.560979
Dark-induced senescence and Chl catabolism	7_AhgRSH3	g24885	4	GS	Sink-plus	-1.20326
Dark-induced senescence and Chl catabolism	7_AhgRSH3	g24885	6	GS	Sink-plus	0.750055
Dark-induced senescence and Chl catabolism	7_AhgRSH3	g24885	8	GS	Sink-plus	0.38364
Dark-induced senescence and Chl catabolism	7_AhgRSH3	g24885	-5	OW	Sink-minus	-0.88165
Dark-induced senescence and Chl catabolism	7_AhgRSH3	g24885	0	OW	Sink-minus	0.442158
Dark-induced senescence and Chl catabolism	7_AhgRSH3	g24885	1	OW	Sink-minus	-0.583701
Dark-induced senescence and Chl catabolism	7_AhgRSH3	g24885	2	OW	Sink-minus	-0.55213
Dark-induced senescence and Chl catabolism	7_AhgRSH3	g24885	4	OW	Sink-minus	0.197812
Dark-induced senescence and Chl catabolism	7_AhgRSH3	g24885	6	OW	Sink-minus	1.69216
Dark-induced senescence and Chl catabolism	7_AhgRSH3	g24885	8	OW	Sink-minus	-0.184308
Dark-induced senescence and Chl catabolism	7_AhgRSH3	g24885	12	OW	Sink-minus	-0.397672
Dark-induced senescence and Chl catabolism	7_AhgRSH3	g24885	-5	OW	Sink-plus	-0.120176
Dark-induced senescence and Chl catabolism	7_AhgRSH3	g24885	0	OW	Sink-plus	0.556288
Dark-induced senescence and Chl catabolism	7_AhgRSH3	g24885	1	OW	Sink-plus	0.0571811
Dark-induced senescence and Chl catabolism	7_AhgRSH3	g24885	2	OW	Sink-plus	0.165784
Dark-induced senescence and Chl catabolism	7_AhgRSH3	g24885	4	OW	Sink-plus	2.27283
Dark-induced senescence and Chl catabolism	7_AhgRSH3	g24885	6	OW	Sink-plus	NA
Dark-induced senescence and Chl catabolism	7_AhgRSH3	g24885	8	OW	Sink-plus	NA
Dark-induced senescence and Chl catabolism	7_AhgRSH3	g24885	12	OW	Sink-plus	NA
Dark-induced senescence and Chl catabolism	8_AhgDIN10	g12092	-1	GS	Sink-minus	-0.536697
Dark-induced senescence and Chl catabolism	8_AhgDIN10	g12092	0	GS	Sink-minus	-0.823301
Dark-induced senescence and Chl catabolism	8_AhgDIN10	g12092	1	GS	Sink-minus	0.968389
Dark-induced senescence and Chl catabolism	8_AhgDIN10	g12092	2	GS	Sink-minus	-0.761216
Dark-induced senescence and Chl catabolism	8_AhgDIN10	g12092	4	GS	Sink-minus	-1.14688
Dark-induced senescence and Chl catabolism	8_AhgDIN10	g12092	6	GS	Sink-minus	0.162016
Dark-induced senescence and Chl catabolism	8_AhgDIN10	g12092	8	GS	Sink-minus	1.8206
Dark-induced senescence and Chl catabolism	8_AhgDIN10	g12092	-1	GS	Sink-plus	-0.552012
Dark-induced senescence and Chl catabolism	8_AhgDIN10	g12092	0	GS	Sink-plus	-0.0228548
Dark-induced senescence and Chl catabolism	8_AhgDIN10	g12092	1	GS	Sink-plus	-1.01432
Dark-induced senescence and Chl catabolism	8_AhgDIN10	g12092	2	GS	Sink-plus	-1.22696
Dark-induced senescence and Chl catabolism	8_AhgDIN10	g12092	4	GS	Sink-plus	-0.428641
Dark-induced senescence and Chl catabolism	8_AhgDIN10	g12092	6	GS	Sink-plus	0.105203
Dark-induced senescence and Chl catabolism	8_AhgDIN10	g12092	8	GS	Sink-plus	0.302281
Dark-induced senescence and Chl catabolism	8_AhgDIN10	g12092	-5	OW	Sink-minus	-0.920413
Dark-induced senescence and Chl catabolism	8_AhgDIN10	g12092	0	OW	Sink-minus	0.942145
Dark-induced senescence and Chl catabolism	8_AhgDIN10	g12092	1	OW	Sink-minus	-0.0711465
Dark-induced senescence and Chl catabolism	8_AhgDIN10	g12092	2	OW	Sink-minus	-0.49952
Dark-induced senescence and Chl catabolism	8_AhgDIN10	g12092	4	OW	Sink-minus	-0.42395
Dark-induced senescence and Chl catabolism	8_AhgDIN10	g12092	6	OW	Sink-minus	2.73592
Dark-induced senescence and Chl catabolism	8_AhgDIN10	g12092	8	OW	Sink-minus	0.282658
Dark-induced senescence and Chl catabolism	8_AhgDIN10	g12092	12	OW	Sink-minus	1.74381
Dark-induced senescence and Chl catabolism	8_AhgDIN10	g12092	-5	OW	Sink-plus	-0.628068
Dark-induced senescence and Chl catabolism	8_AhgDIN10	g12092	0	OW	Sink-plus	-0.583532
Dark-induced senescence and Chl catabolism	8_AhgDIN10	g12092	1	OW	Sink-plus	-0.152182
Dark-induced senescence and Chl catabolism	8_AhgDIN10	g12092	2	OW	Sink-plus	-0.619615
Dark-induced senescence and Chl catabolism	8_AhgDIN10	g12092	4	OW	Sink-plus	1.34828
Dark-induced senescence and Chl catabolism	8_AhgDIN10	g12092	6	OW	Sink-plus	NA
Dark-induced senescence and Chl catabolism	8_AhgDIN10	g12092	8	OW	Sink-plus	NA
Dark-induced senescence and Chl catabolism	8_AhgDIN10	g12092	12	OW	Sink-plus	NA
Dark-induced senescence and Chl catabolism	9_AhgDIN2	g05617	-1	GS	Sink-minus	-0.791971
Dark-induced senescence and Chl catabolism	9_AhgDIN2	g05617	0	GS	Sink-minus	-0.628321
Dark-induced senescence and Chl catabolism	9_AhgDIN2	g05617	1	GS	Sink-minus	0.11255
Dark-induced senescence and Chl catabolism	9_AhgDIN2	g05617	2	GS	Sink-minus	-0.791971
Dark-induced senescence and Chl catabolism	9_AhgDIN2	g05617	4	GS	Sink-minus	-0.620272
Dark-induced senescence and Chl catabolism	9_AhgDIN2	g05617	6	GS	Sink-minus	0.20968
Dark-induced senescence and Chl catabolism	9_AhgDIN2	g05617	8	GS	Sink-minus	2.04686
Dark-induced senescence and Chl catabolism	9_AhgDIN2	g05617	-1	GS	Sink-plus	-0.686655
Dark-induced senescence and Chl catabolism	9_AhgDIN2	g05617	0	GS	Sink-plus	-0.743188
Dark-induced senescence and Chl catabolism	9_AhgDIN2	g05617	1	GS	Sink-plus	-0.729291
Dark-induced senescence and Chl catabolism	9_AhgDIN2	g05617	2	GS	Sink-plus	-0.791971
Dark-induced senescence and Chl catabolism	9_AhgDIN2	g05617	4	GS	Sink-plus	-0.05653
Dark-induced senescence and Chl catabolism	9_AhgDIN2	g05617	6	GS	Sink-plus	0.564384
Dark-induced senescence and Chl catabolism	9_AhgDIN2	g05617	8	GS	Sink-plus	0.987926
Dark-induced senescence and Chl catabolism	9_AhgDIN2	g05617	-5	OW	Sink-minus	-0.695601
Dark-induced senescence and Chl catabolism	9_AhgDIN2	g05617	0	OW	Sink-minus	0.0529841
Dark-induced senescence and Chl catabolism	9_AhgDIN2	g05617	1	OW	Sink-minus	-0.791971
Dark-induced senescence and Chl catabolism	9_AhgDIN2	g05617	2	OW	Sink-minus	-0.63579
Dark-induced senescence and Chl catabolism	9_AhgDIN2	g05617	4	OW	Sink-minus	0.153148
Dark-induced senescence and Chl catabolism	9_AhgDIN2	g05617	6	OW	Sink-minus	2.68508
Dark-induced senescence and Chl catabolism	9_AhgDIN2	g05617	8	OW	Sink-minus	0.328541
Dark-induced senescence and Chl catabolism	9_AhgDIN2	g05617	12	OW	Sink-minus	1.71209
Dark-induced senescence and Chl catabolism	9_AhgDIN2	g05617	-5	OW	Sink-plus	-0.791971
Dark-induced senescence and Chl catabolism	9_AhgDIN2	g05617	0	OW	Sink-plus	-0.690432
Dark-induced senescence and Chl catabolism	9_AhgDIN2	g05617	1	OW	Sink-plus	-0.479626
Dark-induced senescence and Chl catabolism	9_AhgDIN2	g05617	2	OW	Sink-plus	-0.590747
Dark-induced senescence and Chl catabolism	9_AhgDIN2	g05617	4	OW	Sink-plus	1.66307
Dark-induced senescence and Chl catabolism	9_AhgDIN2	g05617	6	OW	Sink-plus	NA
Dark-induced senescence and Chl catabolism	9_AhgDIN2	g05617	8	OW	Sink-plus	NA
Dark-induced senescence and Chl catabolism	9_AhgDIN2	g05617	12	OW	Sink-plus	NA
Response to oxidative stress	1_AhgSAG21	g09110	-1	GS	Sink-minus	-1.65049
Response to oxidative stress	1_AhgSAG21	g09110	0	GS	Sink-minus	-0.252343
Response to oxidative stress	1_AhgSAG21	g09110	1	GS	Sink-minus	-0.158943
Response to oxidative stress	1_AhgSAG21	g09110	2	GS	Sink-minus	-0.65422
Response to oxidative stress	1_AhgSAG21	g09110	4	GS	Sink-minus	-0.803194
Response to oxidative stress	1_AhgSAG21	g09110	6	GS	Sink-minus	0.51841
Response to oxidative stress	1_AhgSAG21	g09110	8	GS	Sink-minus	1.00408
Response to oxidative stress	1_AhgSAG21	g09110	-1	GS	Sink-plus	-1.29675
Response to oxidative stress	1_AhgSAG21	g09110	0	GS	Sink-plus	-0.108247
Response to oxidative stress	1_AhgSAG21	g09110	1	GS	Sink-plus	-0.369182
Response to oxidative stress	1_AhgSAG21	g09110	2	GS	Sink-plus	-1.39578
Response to oxidative stress	1_AhgSAG21	g09110	4	GS	Sink-plus	-0.125976
Response to oxidative stress	1_AhgSAG21	g09110	6	GS	Sink-plus	0.00855323
Response to oxidative stress	1_AhgSAG21	g09110	8	GS	Sink-plus	1.02551
Response to oxidative stress	1_AhgSAG21	g09110	-5	OW	Sink-minus	-0.986706
Response to oxidative stress	1_AhgSAG21	g09110	0	OW	Sink-minus	-0.0739612
Response to oxidative stress	1_AhgSAG21	g09110	1	OW	Sink-minus	-0.524979
Response to oxidative stress	1_AhgSAG21	g09110	2	OW	Sink-minus	-0.746988
Response to oxidative stress	1_AhgSAG21	g09110	4	OW	Sink-minus	0.249904
Response to oxidative stress	1_AhgSAG21	g09110	6	OW	Sink-minus	1.1458
Response to oxidative stress	1_AhgSAG21	g09110	8	OW	Sink-minus	1.25108
Response to oxidative stress	1_AhgSAG21	g09110	12	OW	Sink-minus	2.07491
Response to oxidative stress	1_AhgSAG21	g09110	-5	OW	Sink-plus	-1.07524
Response to oxidative stress	1_AhgSAG21	g09110	0	OW	Sink-plus	0.0937803
Response to oxidative stress	1_AhgSAG21	g09110	1	OW	Sink-plus	-0.133056
Response to oxidative stress	1_AhgSAG21	g09110	2	OW	Sink-plus	0.686336
Response to oxidative stress	1_AhgSAG21	g09110	4	OW	Sink-plus	2.2977
Response to oxidative stress	1_AhgSAG21	g09110	6	OW	Sink-plus	NA
Response to oxidative stress	1_AhgSAG21	g09110	8	OW	Sink-plus	NA
Response to oxidative stress	1_AhgSAG21	g09110	12	OW	Sink-plus	NA
Response to oxidative stress	2_AhgPGSIP7	g03469	-1	GS	Sink-minus	0.0960284
Response to oxidative stress	2_AhgPGSIP7	g03469	0	GS	Sink-minus	-0.471643
Response to oxidative stress	2_AhgPGSIP7	g03469	1	GS	Sink-minus	-1.63521
Response to oxidative stress	2_AhgPGSIP7	g03469	2	GS	Sink-minus	-0.501258
Response to oxidative stress	2_AhgPGSIP7	g03469	4	GS	Sink-minus	-1.47161
Response to oxidative stress	2_AhgPGSIP7	g03469	6	GS	Sink-minus	0.299182
Response to oxidative stress	2_AhgPGSIP7	g03469	8	GS	Sink-minus	0.763988
Response to oxidative stress	2_AhgPGSIP7	g03469	-1	GS	Sink-plus	-0.109723
Response to oxidative stress	2_AhgPGSIP7	g03469	0	GS	Sink-plus	-0.931145
Response to oxidative stress	2_AhgPGSIP7	g03469	1	GS	Sink-plus	0.812373
Response to oxidative stress	2_AhgPGSIP7	g03469	2	GS	Sink-plus	-1.16873
Response to oxidative stress	2_AhgPGSIP7	g03469	4	GS	Sink-plus	-0.842012
Response to oxidative stress	2_AhgPGSIP7	g03469	6	GS	Sink-plus	-0.967245
Response to oxidative stress	2_AhgPGSIP7	g03469	8	GS	Sink-plus	0.332868
Response to oxidative stress	2_AhgPGSIP7	g03469	-5	OW	Sink-minus	-0.392367
Response to oxidative stress	2_AhgPGSIP7	g03469	0	OW	Sink-minus	0.811548
Response to oxidative stress	2_AhgPGSIP7	g03469	1	OW	Sink-minus	0.39522
Response to oxidative stress	2_AhgPGSIP7	g03469	2	OW	Sink-minus	-0.604755
Response to oxidative stress	2_AhgPGSIP7	g03469	4	OW	Sink-minus	0.0556278
Response to oxidative stress	2_AhgPGSIP7	g03469	6	OW	Sink-minus	1.39598
Response to oxidative stress	2_AhgPGSIP7	g03469	8	OW	Sink-minus	0.339459
Response to oxidative stress	2_AhgPGSIP7	g03469	12	OW	Sink-minus	1.95867
Response to oxidative stress	2_AhgPGSIP7	g03469	-5	OW	Sink-plus	-0.0278832
Response to oxidative stress	2_AhgPGSIP7	g03469	0	OW	Sink-plus	-0.316236
Response to oxidative stress	2_AhgPGSIP7	g03469	1	OW	Sink-plus	-0.843756
Response to oxidative stress	2_AhgPGSIP7	g03469	2	OW	Sink-plus	0.344003
Response to oxidative stress	2_AhgPGSIP7	g03469	4	OW	Sink-plus	2.67863
Response to oxidative stress	2_AhgPGSIP7	g03469	6	OW	Sink-plus	NA
Response to oxidative stress	2_AhgPGSIP7	g03469	8	OW	Sink-plus	NA
Response to oxidative stress	2_AhgPGSIP7	g03469	12	OW	Sink-plus	NA
Response to oxidative stress	3_AhgMSRB8	g21782	-1	GS	Sink-minus	-1.41125
Response to oxidative stress	3_AhgMSRB8	g21782	0	GS	Sink-minus	0.992671
Response to oxidative stress	3_AhgMSRB8	g21782	1	GS	Sink-minus	0.758894
Response to oxidative stress	3_AhgMSRB8	g21782	2	GS	Sink-minus	0.499077
Response to oxidative stress	3_AhgMSRB8	g21782	4	GS	Sink-minus	-0.959549
Response to oxidative stress	3_AhgMSRB8	g21782	6	GS	Sink-minus	0.0366631
Response to oxidative stress	3_AhgMSRB8	g21782	8	GS	Sink-minus	-0.26812
Response to oxidative stress	3_AhgMSRB8	g21782	-1	GS	Sink-plus	-1.25899
Response to oxidative stress	3_AhgMSRB8	g21782	0	GS	Sink-plus	0.992235
Response to oxidative stress	3_AhgMSRB8	g21782	1	GS	Sink-plus	-0.354993
Response to oxidative stress	3_AhgMSRB8	g21782	2	GS	Sink-plus	-0.138086
Response to oxidative stress	3_AhgMSRB8	g21782	4	GS	Sink-plus	-0.95122
Response to oxidative stress	3_AhgMSRB8	g21782	6	GS	Sink-plus	0.809764
Response to oxidative stress	3_AhgMSRB8	g21782	8	GS	Sink-plus	0.952203
Response to oxidative stress	3_AhgMSRB8	g21782	-5	OW	Sink-minus	-2.45817
Response to oxidative stress	3_AhgMSRB8	g21782	0	OW	Sink-minus	-0.328779
Response to oxidative stress	3_AhgMSRB8	g21782	1	OW	Sink-minus	-0.495667
Response to oxidative stress	3_AhgMSRB8	g21782	2	OW	Sink-minus	0.0661942
Response to oxidative stress	3_AhgMSRB8	g21782	4	OW	Sink-minus	0.80795
Response to oxidative stress	3_AhgMSRB8	g21782	6	OW	Sink-minus	-0.497612
Response to oxidative stress	3_AhgMSRB8	g21782	8	OW	Sink-minus	0.850863
Response to oxidative stress	3_AhgMSRB8	g21782	12	OW	Sink-minus	1.10731
Response to oxidative stress	3_AhgMSRB8	g21782	-5	OW	Sink-plus	-2.00514
Response to oxidative stress	3_AhgMSRB8	g21782	0	OW	Sink-plus	0.880735
Response to oxidative stress	3_AhgMSRB8	g21782	1	OW	Sink-plus	0.543483
Response to oxidative stress	3_AhgMSRB8	g21782	2	OW	Sink-plus	0.967459
Response to oxidative stress	3_AhgMSRB8	g21782	4	OW	Sink-plus	0.862088
Response to oxidative stress	3_AhgMSRB8	g21782	6	OW	Sink-plus	NA
Response to oxidative stress	3_AhgMSRB8	g21782	8	OW	Sink-plus	NA
Response to oxidative stress	3_AhgMSRB8	g21782	12	OW	Sink-plus	NA
Response to oxidative stress	4_AhgHSL3	g14047	-1	GS	Sink-minus	-1.07419
Response to oxidative stress	4_AhgHSL3	g14047	0	GS	Sink-minus	-0.132176
Response to oxidative stress	4_AhgHSL3	g14047	1	GS	Sink-minus	-1.84986
Response to oxidative stress	4_AhgHSL3	g14047	2	GS	Sink-minus	0.222886
Response to oxidative stress	4_AhgHSL3	g14047	4	GS	Sink-minus	-0.282626
Response to oxidative stress	4_AhgHSL3	g14047	6	GS	Sink-minus	1.11177
Response to oxidative stress	4_AhgHSL3	g14047	8	GS	Sink-minus	1.37084
Response to oxidative stress	4_AhgHSL3	g14047	-1	GS	Sink-plus	-1.14855
Response to oxidative stress	4_AhgHSL3	g14047	0	GS	Sink-plus	-0.718595
Response to oxidative stress	4_AhgHSL3	g14047	1	GS	Sink-plus	-0.323105
Response to oxidative stress	4_AhgHSL3	g14047	2	GS	Sink-plus	-0.111055
Response to oxidative stress	4_AhgHSL3	g14047	4	GS	Sink-plus	-0.374491
Response to oxidative stress	4_AhgHSL3	g14047	6	GS	Sink-plus	0.533053
Response to oxidative stress	4_AhgHSL3	g14047	8	GS	Sink-plus	1.32235
Response to oxidative stress	4_AhgHSL3	g14047	-5	OW	Sink-minus	-1.18111
Response to oxidative stress	4_AhgHSL3	g14047	0	OW	Sink-minus	-0.457333
Response to oxidative stress	4_AhgHSL3	g14047	1	OW	Sink-minus	-1.02023
Response to oxidative stress	4_AhgHSL3	g14047	2	OW	Sink-minus	-0.714979
Response to oxidative stress	4_AhgHSL3	g14047	4	OW	Sink-minus	0.285303
Response to oxidative stress	4_AhgHSL3	g14047	6	OW	Sink-minus	1.62748
Response to oxidative stress	4_AhgHSL3	g14047	8	OW	Sink-minus	1.10689
Response to oxidative stress	4_AhgHSL3	g14047	12	OW	Sink-minus	1.78485
Response to oxidative stress	4_AhgHSL3	g14047	-5	OW	Sink-plus	-1.007
Response to oxidative stress	4_AhgHSL3	g14047	0	OW	Sink-plus	-0.252776
Response to oxidative stress	4_AhgHSL3	g14047	1	OW	Sink-plus	-0.454676
Response to oxidative stress	4_AhgHSL3	g14047	2	OW	Sink-plus	0.18108
Response to oxidative stress	4_AhgHSL3	g14047	4	OW	Sink-plus	1.55626
Response to oxidative stress	4_AhgHSL3	g14047	6	OW	Sink-plus	NA
Response to oxidative stress	4_AhgHSL3	g14047	8	OW	Sink-plus	NA
Response to oxidative stress	4_AhgHSL3	g14047	12	OW	Sink-plus	NA
Response to oxidative stress	5_AhgDALL3	g30009	-1	GS	Sink-minus	-0.466256
Response to oxidative stress	5_AhgDALL3	g30009	0	GS	Sink-minus	0.619382
Response to oxidative stress	5_AhgDALL3	g30009	1	GS	Sink-minus	0.965157
Response to oxidative stress	5_AhgDALL3	g30009	2	GS	Sink-minus	0.435189
Response to oxidative stress	5_AhgDALL3	g30009	4	GS	Sink-minus	-0.289879
Response to oxidative stress	5_AhgDALL3	g30009	6	GS	Sink-minus	1.30482
Response to oxidative stress	5_AhgDALL3	g30009	8	GS	Sink-minus	0.626673
Response to oxidative stress	5_AhgDALL3	g30009	-1	GS	Sink-plus	-0.906838
Response to oxidative stress	5_AhgDALL3	g30009	0	GS	Sink-plus	-1.38553
Response to oxidative stress	5_AhgDALL3	g30009	1	GS	Sink-plus	0.135978
Response to oxidative stress	5_AhgDALL3	g30009	2	GS	Sink-plus	0.207587
Response to oxidative stress	5_AhgDALL3	g30009	4	GS	Sink-plus	-0.261086
Response to oxidative stress	5_AhgDALL3	g30009	6	GS	Sink-plus	0.265268
Response to oxidative stress	5_AhgDALL3	g30009	8	GS	Sink-plus	-0.126108
Response to oxidative stress	5_AhgDALL3	g30009	-5	OW	Sink-minus	-1.54489
Response to oxidative stress	5_AhgDALL3	g30009	0	OW	Sink-minus	-0.770568
Response to oxidative stress	5_AhgDALL3	g30009	1	OW	Sink-minus	-1.04103
Response to oxidative stress	5_AhgDALL3	g30009	2	OW	Sink-minus	-0.558053
Response to oxidative stress	5_AhgDALL3	g30009	4	OW	Sink-minus	0.200567
Response to oxidative stress	5_AhgDALL3	g30009	6	OW	Sink-minus	2.25257
Response to oxidative stress	5_AhgDALL3	g30009	8	OW	Sink-minus	0.891251
Response to oxidative stress	5_AhgDALL3	g30009	12	OW	Sink-minus	-0.292173
Response to oxidative stress	5_AhgDALL3	g30009	-5	OW	Sink-plus	-0.949653
Response to oxidative stress	5_AhgDALL3	g30009	0	OW	Sink-plus	-1.07439
Response to oxidative stress	5_AhgDALL3	g30009	1	OW	Sink-plus	-0.757596
Response to oxidative stress	5_AhgDALL3	g30009	2	OW	Sink-plus	0.04187
Response to oxidative stress	5_AhgDALL3	g30009	4	OW	Sink-plus	2.47774
Response to oxidative stress	5_AhgDALL3	g30009	6	OW	Sink-plus	NA
Response to oxidative stress	5_AhgDALL3	g30009	8	OW	Sink-plus	NA
Response to oxidative stress	5_AhgDALL3	g30009	12	OW	Sink-plus	NA
Response to oxidative stress	6_AhgCV	g21517	-1	GS	Sink-minus	-0.90597
Response to oxidative stress	6_AhgCV	g21517	0	GS	Sink-minus	0.831781
Response to oxidative stress	6_AhgCV	g21517	1	GS	Sink-minus	-1.01195
Response to oxidative stress	6_AhgCV	g21517	2	GS	Sink-minus	0.457218
Response to oxidative stress	6_AhgCV	g21517	4	GS	Sink-minus	-0.402815
Response to oxidative stress	6_AhgCV	g21517	6	GS	Sink-minus	0.431846
Response to oxidative stress	6_AhgCV	g21517	8	GS	Sink-minus	0.751319
Response to oxidative stress	6_AhgCV	g21517	-1	GS	Sink-plus	-0.789196
Response to oxidative stress	6_AhgCV	g21517	0	GS	Sink-plus	-0.797368
Response to oxidative stress	6_AhgCV	g21517	1	GS	Sink-plus	-0.621451
Response to oxidative stress	6_AhgCV	g21517	2	GS	Sink-plus	0.0185708
Response to oxidative stress	6_AhgCV	g21517	4	GS	Sink-plus	0.205588
Response to oxidative stress	6_AhgCV	g21517	6	GS	Sink-plus	-0.194558
Response to oxidative stress	6_AhgCV	g21517	8	GS	Sink-plus	0.526822
Response to oxidative stress	6_AhgCV	g21517	-5	OW	Sink-minus	-0.779259
Response to oxidative stress	6_AhgCV	g21517	0	OW	Sink-minus	-0.622496
Response to oxidative stress	6_AhgCV	g21517	1	OW	Sink-minus	-0.646575
Response to oxidative stress	6_AhgCV	g21517	2	OW	Sink-minus	-0.729078
Response to oxidative stress	6_AhgCV	g21517	4	OW	Sink-minus	0.31767
Response to oxidative stress	6_AhgCV	g21517	6	OW	Sink-minus	2.81881
Response to oxidative stress	6_AhgCV	g21517	8	OW	Sink-minus	-0.172181
Response to oxidative stress	6_AhgCV	g21517	12	OW	Sink-minus	-0.305049
Response to oxidative stress	6_AhgCV	g21517	-5	OW	Sink-plus	-0.383695
Response to oxidative stress	6_AhgCV	g21517	0	OW	Sink-plus	-0.921467
Response to oxidative stress	6_AhgCV	g21517	1	OW	Sink-plus	-0.52489
Response to oxidative stress	6_AhgCV	g21517	2	OW	Sink-plus	0.497997
Response to oxidative stress	6_AhgCV	g21517	4	OW	Sink-plus	2.95038
Response to oxidative stress	6_AhgCV	g21517	6	OW	Sink-plus	NA
Response to oxidative stress	6_AhgCV	g21517	8	OW	Sink-plus	NA
Response to oxidative stress	6_AhgCV	g21517	12	OW	Sink-plus	NA
Response to oxidative stress	7_AhgCAX7	g13319	-1	GS	Sink-minus	-1.45781
Response to oxidative stress	7_AhgCAX7	g13319	0	GS	Sink-minus	0.295692
Response to oxidative stress	7_AhgCAX7	g13319	1	GS	Sink-minus	-0.850657
Response to oxidative stress	7_AhgCAX7	g13319	2	GS	Sink-minus	-0.428537
Response to oxidative stress	7_AhgCAX7	g13319	4	GS	Sink-minus	-0.830426
Response to oxidative stress	7_AhgCAX7	g13319	6	GS	Sink-minus	0.34839
Response to oxidative stress	7_AhgCAX7	g13319	8	GS	Sink-minus	1.59212
Response to oxidative stress	7_AhgCAX7	g13319	-1	GS	Sink-plus	-1.98671
Response to oxidative stress	7_AhgCAX7	g13319	0	GS	Sink-plus	-0.145538
Response to oxidative stress	7_AhgCAX7	g13319	1	GS	Sink-plus	-1.02713
Response to oxidative stress	7_AhgCAX7	g13319	2	GS	Sink-plus	-1.47391
Response to oxidative stress	7_AhgCAX7	g13319	4	GS	Sink-plus	-0.501107
Response to oxidative stress	7_AhgCAX7	g13319	6	GS	Sink-plus	-0.378159
Response to oxidative stress	7_AhgCAX7	g13319	8	GS	Sink-plus	1.53766
Response to oxidative stress	7_AhgCAX7	g13319	-5	OW	Sink-minus	0.0914266
Response to oxidative stress	7_AhgCAX7	g13319	0	OW	Sink-minus	-0.693965
Response to oxidative stress	7_AhgCAX7	g13319	1	OW	Sink-minus	-0.606854
Response to oxidative stress	7_AhgCAX7	g13319	2	OW	Sink-minus	-0.0340119
Response to oxidative stress	7_AhgCAX7	g13319	4	OW	Sink-minus	0.0192641
Response to oxidative stress	7_AhgCAX7	g13319	6	OW	Sink-minus	1.58375
Response to oxidative stress	7_AhgCAX7	g13319	8	OW	Sink-minus	1.00594
Response to oxidative stress	7_AhgCAX7	g13319	12	OW	Sink-minus	1.32339
Response to oxidative stress	7_AhgCAX7	g13319	-5	OW	Sink-plus	0.0759839
Response to oxidative stress	7_AhgCAX7	g13319	0	OW	Sink-plus	0.367872
Response to oxidative stress	7_AhgCAX7	g13319	1	OW	Sink-plus	-0.0755653
Response to oxidative stress	7_AhgCAX7	g13319	2	OW	Sink-plus	0.502666
Response to oxidative stress	7_AhgCAX7	g13319	4	OW	Sink-plus	1.74624
Response to oxidative stress	7_AhgCAX7	g13319	6	OW	Sink-plus	NA
Response to oxidative stress	7_AhgCAX7	g13319	8	OW	Sink-plus	NA
Response to oxidative stress	7_AhgCAX7	g13319	12	OW	Sink-plus	NA
Response to oxidative stress	8_AhgBAP2	g09760	-1	GS	Sink-minus	-0.407098
Response to oxidative stress	8_AhgBAP2	g09760	0	GS	Sink-minus	-0.894658
Response to oxidative stress	8_AhgBAP2	g09760	1	GS	Sink-minus	-1.00725
Response to oxidative stress	8_AhgBAP2	g09760	2	GS	Sink-minus	-0.820106
Response to oxidative stress	8_AhgBAP2	g09760	4	GS	Sink-minus	-0.853641
Response to oxidative stress	8_AhgBAP2	g09760	6	GS	Sink-minus	0.63198
Response to oxidative stress	8_AhgBAP2	g09760	8	GS	Sink-minus	1.19531
Response to oxidative stress	8_AhgBAP2	g09760	-1	GS	Sink-plus	-0.671838
Response to oxidative stress	8_AhgBAP2	g09760	0	GS	Sink-plus	-0.702902
Response to oxidative stress	8_AhgBAP2	g09760	1	GS	Sink-plus	-0.0651537
Response to oxidative stress	8_AhgBAP2	g09760	2	GS	Sink-plus	-1.00725
Response to oxidative stress	8_AhgBAP2	g09760	4	GS	Sink-plus	-0.812987
Response to oxidative stress	8_AhgBAP2	g09760	6	GS	Sink-plus	-1.00725
Response to oxidative stress	8_AhgBAP2	g09760	8	GS	Sink-plus	0.711698
Response to oxidative stress	8_AhgBAP2	g09760	-5	OW	Sink-minus	-0.911374
Response to oxidative stress	8_AhgBAP2	g09760	0	OW	Sink-minus	-0.0253298
Response to oxidative stress	8_AhgBAP2	g09760	1	OW	Sink-minus	-0.337107
Response to oxidative stress	8_AhgBAP2	g09760	2	OW	Sink-minus	-0.284122
Response to oxidative stress	8_AhgBAP2	g09760	4	OW	Sink-minus	0.712309
Response to oxidative stress	8_AhgBAP2	g09760	6	OW	Sink-minus	2.49709
Response to oxidative stress	8_AhgBAP2	g09760	8	OW	Sink-minus	0.950692
Response to oxidative stress	8_AhgBAP2	g09760	12	OW	Sink-minus	1.37074
Response to oxidative stress	8_AhgBAP2	g09760	-5	OW	Sink-plus	-1.00725
Response to oxidative stress	8_AhgBAP2	g09760	0	OW	Sink-plus	-0.0710921
Response to oxidative stress	8_AhgBAP2	g09760	1	OW	Sink-plus	0.301853
Response to oxidative stress	8_AhgBAP2	g09760	2	OW	Sink-plus	0.303504
Response to oxidative stress	8_AhgBAP2	g09760	4	OW	Sink-plus	2.21124
Response to oxidative stress	8_AhgBAP2	g09760	6	OW	Sink-plus	NA
Response to oxidative stress	8_AhgBAP2	g09760	8	OW	Sink-plus	NA
Response to oxidative stress	8_AhgBAP2	g09760	12	OW	Sink-plus	NA
Response to oxidative stress	9_AhgACA12	g30189	-1	GS	Sink-minus	-0.482847
Response to oxidative stress	9_AhgACA12	g30189	0	GS	Sink-minus	-0.00957614
Response to oxidative stress	9_AhgACA12	g30189	1	GS	Sink-minus	-1.05076
Response to oxidative stress	9_AhgACA12	g30189	2	GS	Sink-minus	-0.896386
Response to oxidative stress	9_AhgACA12	g30189	4	GS	Sink-minus	-1.04034
Response to oxidative stress	9_AhgACA12	g30189	6	GS	Sink-minus	0.273635
Response to oxidative stress	9_AhgACA12	g30189	8	GS	Sink-minus	1.15174
Response to oxidative stress	9_AhgACA12	g30189	-1	GS	Sink-plus	-0.293302
Response to oxidative stress	9_AhgACA12	g30189	0	GS	Sink-plus	-1.18197
Response to oxidative stress	9_AhgACA12	g30189	1	GS	Sink-plus	-0.794021
Response to oxidative stress	9_AhgACA12	g30189	2	GS	Sink-plus	0.0752283
Response to oxidative stress	9_AhgACA12	g30189	4	GS	Sink-plus	-0.0473557
Response to oxidative stress	9_AhgACA12	g30189	6	GS	Sink-plus	0.135632
Response to oxidative stress	9_AhgACA12	g30189	8	GS	Sink-plus	1.50703
Response to oxidative stress	9_AhgACA12	g30189	-5	OW	Sink-minus	-0.868715
Response to oxidative stress	9_AhgACA12	g30189	0	OW	Sink-minus	-0.201301
Response to oxidative stress	9_AhgACA12	g30189	1	OW	Sink-minus	-0.419151
Response to oxidative stress	9_AhgACA12	g30189	2	OW	Sink-minus	-0.861388
Response to oxidative stress	9_AhgACA12	g30189	4	OW	Sink-minus	-0.218259
Response to oxidative stress	9_AhgACA12	g30189	6	OW	Sink-minus	2.06574
Response to oxidative stress	9_AhgACA12	g30189	8	OW	Sink-minus	0.444309
Response to oxidative stress	9_AhgACA12	g30189	12	OW	Sink-minus	2.42239
Response to oxidative stress	9_AhgACA12	g30189	-5	OW	Sink-plus	-0.675248
Response to oxidative stress	9_AhgACA12	g30189	0	OW	Sink-plus	-0.133917
Response to oxidative stress	9_AhgACA12	g30189	1	OW	Sink-plus	-0.579259
Response to oxidative stress	9_AhgACA12	g30189	2	OW	Sink-plus	-0.3129
Response to oxidative stress	9_AhgACA12	g30189	4	OW	Sink-plus	1.99099
Response to oxidative stress	9_AhgACA12	g30189	6	OW	Sink-plus	NA
Response to oxidative stress	9_AhgACA12	g30189	8	OW	Sink-plus	NA
Response to oxidative stress	9_AhgACA12	g30189	12	OW	Sink-plus	NA
N-starvation and -transportation	1_AhgNRT2.5	g32239	-1	GS	Sink-minus	0.466598
N-starvation and -transportation	1_AhgNRT2.5	g32239	0	GS	Sink-minus	-1.00271
N-starvation and -transportation	1_AhgNRT2.5	g32239	1	GS	Sink-minus	-1.245
N-starvation and -transportation	1_AhgNRT2.5	g32239	2	GS	Sink-minus	0.00716241
N-starvation and -transportation	1_AhgNRT2.5	g32239	4	GS	Sink-minus	-1.245
N-starvation and -transportation	1_AhgNRT2.5	g32239	6	GS	Sink-minus	-0.575195
N-starvation and -transportation	1_AhgNRT2.5	g32239	8	GS	Sink-minus	0.528379
N-starvation and -transportation	1_AhgNRT2.5	g32239	-1	GS	Sink-plus	0.694102
N-starvation and -transportation	1_AhgNRT2.5	g32239	0	GS	Sink-plus	-0.476679
N-starvation and -transportation	1_AhgNRT2.5	g32239	1	GS	Sink-plus	-0.0987298
N-starvation and -transportation	1_AhgNRT2.5	g32239	2	GS	Sink-plus	-0.213801
N-starvation and -transportation	1_AhgNRT2.5	g32239	4	GS	Sink-plus	-1.245
N-starvation and -transportation	1_AhgNRT2.5	g32239	6	GS	Sink-plus	-0.760325
N-starvation and -transportation	1_AhgNRT2.5	g32239	8	GS	Sink-plus	0.514672
N-starvation and -transportation	1_AhgNRT2.5	g32239	-5	OW	Sink-minus	-0.183499
N-starvation and -transportation	1_AhgNRT2.5	g32239	0	OW	Sink-minus	0.58987
N-starvation and -transportation	1_AhgNRT2.5	g32239	1	OW	Sink-minus	-0.887957
N-starvation and -transportation	1_AhgNRT2.5	g32239	2	OW	Sink-minus	-0.838128
N-starvation and -transportation	1_AhgNRT2.5	g32239	4	OW	Sink-minus	0.973917
N-starvation and -transportation	1_AhgNRT2.5	g32239	6	OW	Sink-minus	-0.717347
N-starvation and -transportation	1_AhgNRT2.5	g32239	8	OW	Sink-minus	2.16422
N-starvation and -transportation	1_AhgNRT2.5	g32239	12	OW	Sink-minus	1.36655
N-starvation and -transportation	1_AhgNRT2.5	g32239	-5	OW	Sink-plus	0.484179
N-starvation and -transportation	1_AhgNRT2.5	g32239	0	OW	Sink-plus	2.69397
N-starvation and -transportation	1_AhgNRT2.5	g32239	1	OW	Sink-plus	-0.355702
N-starvation and -transportation	1_AhgNRT2.5	g32239	2	OW	Sink-plus	-0.635541
N-starvation and -transportation	1_AhgNRT2.5	g32239	4	OW	Sink-plus	-0.00301014
N-starvation and -transportation	1_AhgNRT2.5	g32239	6	OW	Sink-plus	NA
N-starvation and -transportation	1_AhgNRT2.5	g32239	8	OW	Sink-plus	NA
N-starvation and -transportation	1_AhgNRT2.5	g32239	12	OW	Sink-plus	NA
N-starvation and -transportation	2_AhgNRT1.6	g08011	-1	GS	Sink-minus	-0.954702
N-starvation and -transportation	2_AhgNRT1.6	g08011	0	GS	Sink-minus	-0.22162
N-starvation and -transportation	2_AhgNRT1.6	g08011	1	GS	Sink-minus	-0.954702
N-starvation and -transportation	2_AhgNRT1.6	g08011	2	GS	Sink-minus	-0.954702
N-starvation and -transportation	2_AhgNRT1.6	g08011	4	GS	Sink-minus	0.981813
N-starvation and -transportation	2_AhgNRT1.6	g08011	6	GS	Sink-minus	-0.148382
N-starvation and -transportation	2_AhgNRT1.6	g08011	8	GS	Sink-minus	0.40785
N-starvation and -transportation	2_AhgNRT1.6	g08011	-1	GS	Sink-plus	-0.554756
N-starvation and -transportation	2_AhgNRT1.6	g08011	0	GS	Sink-plus	-0.487901
N-starvation and -transportation	2_AhgNRT1.6	g08011	1	GS	Sink-plus	0.521279
N-starvation and -transportation	2_AhgNRT1.6	g08011	2	GS	Sink-plus	-0.954702
N-starvation and -transportation	2_AhgNRT1.6	g08011	4	GS	Sink-plus	-0.954702
N-starvation and -transportation	2_AhgNRT1.6	g08011	6	GS	Sink-plus	-0.954702
N-starvation and -transportation	2_AhgNRT1.6	g08011	8	GS	Sink-plus	-0.954702
N-starvation and -transportation	2_AhgNRT1.6	g08011	-5	OW	Sink-minus	0.938981
N-starvation and -transportation	2_AhgNRT1.6	g08011	0	OW	Sink-minus	-0.00584411
N-starvation and -transportation	2_AhgNRT1.6	g08011	1	OW	Sink-minus	-0.954702
N-starvation and -transportation	2_AhgNRT1.6	g08011	2	OW	Sink-minus	0.63313
N-starvation and -transportation	2_AhgNRT1.6	g08011	4	OW	Sink-minus	-0.186826
N-starvation and -transportation	2_AhgNRT1.6	g08011	6	OW	Sink-minus	2.55211
N-starvation and -transportation	2_AhgNRT1.6	g08011	8	OW	Sink-minus	1.91551
N-starvation and -transportation	2_AhgNRT1.6	g08011	12	OW	Sink-minus	0.458119
N-starvation and -transportation	2_AhgNRT1.6	g08011	-5	OW	Sink-plus	1.4188
N-starvation and -transportation	2_AhgNRT1.6	g08011	0	OW	Sink-plus	-0.429733
N-starvation and -transportation	2_AhgNRT1.6	g08011	1	OW	Sink-plus	-0.480625
N-starvation and -transportation	2_AhgNRT1.6	g08011	2	OW	Sink-plus	1.28042
N-starvation and -transportation	2_AhgNRT1.6	g08011	4	OW	Sink-plus	-0.954702
N-starvation and -transportation	2_AhgNRT1.6	g08011	6	OW	Sink-plus	NA
N-starvation and -transportation	2_AhgNRT1.6	g08011	8	OW	Sink-plus	NA
N-starvation and -transportation	2_AhgNRT1.6	g08011	12	OW	Sink-plus	NA
N-starvation and -transportation	3_AhgNRT1.5	g16005	-1	GS	Sink-minus	-0.830195
N-starvation and -transportation	3_AhgNRT1.5	g16005	0	GS	Sink-minus	-1.5834
N-starvation and -transportation	3_AhgNRT1.5	g16005	1	GS	Sink-minus	-1.21948
N-starvation and -transportation	3_AhgNRT1.5	g16005	2	GS	Sink-minus	-1.02766
N-starvation and -transportation	3_AhgNRT1.5	g16005	4	GS	Sink-minus	0.367462
N-starvation and -transportation	3_AhgNRT1.5	g16005	6	GS	Sink-minus	-0.937709
N-starvation and -transportation	3_AhgNRT1.5	g16005	8	GS	Sink-minus	-0.37195
N-starvation and -transportation	3_AhgNRT1.5	g16005	-1	GS	Sink-plus	-1.69016
N-starvation and -transportation	3_AhgNRT1.5	g16005	0	GS	Sink-plus	-0.353806
N-starvation and -transportation	3_AhgNRT1.5	g16005	1	GS	Sink-plus	-1.19278
N-starvation and -transportation	3_AhgNRT1.5	g16005	2	GS	Sink-plus	1.11686
N-starvation and -transportation	3_AhgNRT1.5	g16005	4	GS	Sink-plus	0.304057
N-starvation and -transportation	3_AhgNRT1.5	g16005	6	GS	Sink-plus	-0.254002
N-starvation and -transportation	3_AhgNRT1.5	g16005	8	GS	Sink-plus	0.652993
N-starvation and -transportation	3_AhgNRT1.5	g16005	-5	OW	Sink-minus	0.183916
N-starvation and -transportation	3_AhgNRT1.5	g16005	0	OW	Sink-minus	1.38006
N-starvation and -transportation	3_AhgNRT1.5	g16005	1	OW	Sink-minus	0.882019
N-starvation and -transportation	3_AhgNRT1.5	g16005	2	OW	Sink-minus	0.844231
N-starvation and -transportation	3_AhgNRT1.5	g16005	4	OW	Sink-minus	0.342106
N-starvation and -transportation	3_AhgNRT1.5	g16005	6	OW	Sink-minus	0.254603
N-starvation and -transportation	3_AhgNRT1.5	g16005	8	OW	Sink-minus	-1.00554
N-starvation and -transportation	3_AhgNRT1.5	g16005	12	OW	Sink-minus	-0.971566
N-starvation and -transportation	3_AhgNRT1.5	g16005	-5	OW	Sink-plus	0.770762
N-starvation and -transportation	3_AhgNRT1.5	g16005	0	OW	Sink-plus	2.03185
N-starvation and -transportation	3_AhgNRT1.5	g16005	1	OW	Sink-plus	1.36297
N-starvation and -transportation	3_AhgNRT1.5	g16005	2	OW	Sink-plus	0.846591
N-starvation and -transportation	3_AhgNRT1.5	g16005	4	OW	Sink-plus	0.097767
N-starvation and -transportation	3_AhgNRT1.5	g16005	6	OW	Sink-plus	NA
N-starvation and -transportation	3_AhgNRT1.5	g16005	8	OW	Sink-plus	NA
N-starvation and -transportation	3_AhgNRT1.5	g16005	12	OW	Sink-plus	NA
N-starvation and -transportation	4_AhgPES2	g20784	-1	GS	Sink-minus	1.05136
N-starvation and -transportation	4_AhgPES2	g20784	0	GS	Sink-minus	0.421254
N-starvation and -transportation	4_AhgPES2	g20784	1	GS	Sink-minus	0.323134
N-starvation and -transportation	4_AhgPES2	g20784	2	GS	Sink-minus	-0.223148
N-starvation and -transportation	4_AhgPES2	g20784	4	GS	Sink-minus	-0.299887
N-starvation and -transportation	4_AhgPES2	g20784	6	GS	Sink-minus	1.02857
N-starvation and -transportation	4_AhgPES2	g20784	8	GS	Sink-minus	1.93652
N-starvation and -transportation	4_AhgPES2	g20784	-1	GS	Sink-plus	0.70899
N-starvation and -transportation	4_AhgPES2	g20784	0	GS	Sink-plus	-0.322024
N-starvation and -transportation	4_AhgPES2	g20784	1	GS	Sink-plus	0.0259774
N-starvation and -transportation	4_AhgPES2	g20784	2	GS	Sink-plus	-0.354805
N-starvation and -transportation	4_AhgPES2	g20784	4	GS	Sink-plus	-0.331071
N-starvation and -transportation	4_AhgPES2	g20784	6	GS	Sink-plus	-0.0199216
N-starvation and -transportation	4_AhgPES2	g20784	8	GS	Sink-plus	2.16715
N-starvation and -transportation	4_AhgPES2	g20784	-5	OW	Sink-minus	-1.0375
N-starvation and -transportation	4_AhgPES2	g20784	0	OW	Sink-minus	-0.697442
N-starvation and -transportation	4_AhgPES2	g20784	1	OW	Sink-minus	-1.03962
N-starvation and -transportation	4_AhgPES2	g20784	2	OW	Sink-minus	-1.36201
N-starvation and -transportation	4_AhgPES2	g20784	4	OW	Sink-minus	-1.05639
N-starvation and -transportation	4_AhgPES2	g20784	6	OW	Sink-minus	0.672067
N-starvation and -transportation	4_AhgPES2	g20784	8	OW	Sink-minus	0.271394
N-starvation and -transportation	4_AhgPES2	g20784	12	OW	Sink-minus	0.773473
N-starvation and -transportation	4_AhgPES2	g20784	-5	OW	Sink-plus	-0.970227
N-starvation and -transportation	4_AhgPES2	g20784	0	OW	Sink-plus	-1.43554
N-starvation and -transportation	4_AhgPES2	g20784	1	OW	Sink-plus	-1.33166
N-starvation and -transportation	4_AhgPES2	g20784	2	OW	Sink-plus	-0.450637
N-starvation and -transportation	4_AhgPES2	g20784	4	OW	Sink-plus	1.552
N-starvation and -transportation	4_AhgPES2	g20784	6	OW	Sink-plus	NA
N-starvation and -transportation	4_AhgPES2	g20784	8	OW	Sink-plus	NA
N-starvation and -transportation	4_AhgPES2	g20784	12	OW	Sink-plus	NA
N-starvation and -transportation	5_AhgPES1	g30103	-1	GS	Sink-minus	-0.616695
N-starvation and -transportation	5_AhgPES1	g30103	0	GS	Sink-minus	-0.58709
N-starvation and -transportation	5_AhgPES1	g30103	1	GS	Sink-minus	0.154285
N-starvation and -transportation	5_AhgPES1	g30103	2	GS	Sink-minus	-0.533441
N-starvation and -transportation	5_AhgPES1	g30103	4	GS	Sink-minus	-1.10225
N-starvation and -transportation	5_AhgPES1	g30103	6	GS	Sink-minus	-0.152261
N-starvation and -transportation	5_AhgPES1	g30103	8	GS	Sink-minus	1.29383
N-starvation and -transportation	5_AhgPES1	g30103	-1	GS	Sink-plus	-1.07881
N-starvation and -transportation	5_AhgPES1	g30103	0	GS	Sink-plus	-1.70403
N-starvation and -transportation	5_AhgPES1	g30103	1	GS	Sink-plus	-0.434823
N-starvation and -transportation	5_AhgPES1	g30103	2	GS	Sink-plus	-0.722934
N-starvation and -transportation	5_AhgPES1	g30103	4	GS	Sink-plus	-1.07426
N-starvation and -transportation	5_AhgPES1	g30103	6	GS	Sink-plus	-1.12004
N-starvation and -transportation	5_AhgPES1	g30103	8	GS	Sink-plus	2.281
N-starvation and -transportation	5_AhgPES1	g30103	-5	OW	Sink-minus	-0.448217
N-starvation and -transportation	5_AhgPES1	g30103	0	OW	Sink-minus	0.838796
N-starvation and -transportation	5_AhgPES1	g30103	1	OW	Sink-minus	-0.418344
N-starvation and -transportation	5_AhgPES1	g30103	2	OW	Sink-minus	-0.27022
N-starvation and -transportation	5_AhgPES1	g30103	4	OW	Sink-minus	-0.170372
N-starvation and -transportation	5_AhgPES1	g30103	6	OW	Sink-minus	1.40688
N-starvation and -transportation	5_AhgPES1	g30103	8	OW	Sink-minus	0.794712
N-starvation and -transportation	5_AhgPES1	g30103	12	OW	Sink-minus	0.11024
N-starvation and -transportation	5_AhgPES1	g30103	-5	OW	Sink-plus	-0.0537791
N-starvation and -transportation	5_AhgPES1	g30103	0	OW	Sink-plus	0.631591
N-starvation and -transportation	5_AhgPES1	g30103	1	OW	Sink-plus	0.393841
N-starvation and -transportation	5_AhgPES1	g30103	2	OW	Sink-plus	0.29925
N-starvation and -transportation	5_AhgPES1	g30103	4	OW	Sink-plus	2.28315
N-starvation and -transportation	5_AhgPES1	g30103	6	OW	Sink-plus	NA
N-starvation and -transportation	5_AhgPES1	g30103	8	OW	Sink-plus	NA
N-starvation and -transportation	5_AhgPES1	g30103	12	OW	Sink-plus	NA
N-starvation and -transportation	6_AhgﾎｳVPE	g00664	-1	GS	Sink-minus	-0.902699
N-starvation and -transportation	6_AhgﾎｳVPE	g00664	0	GS	Sink-minus	-0.314005
N-starvation and -transportation	6_AhgﾎｳVPE	g00664	1	GS	Sink-minus	-1.11037
N-starvation and -transportation	6_AhgﾎｳVPE	g00664	2	GS	Sink-minus	-0.295808
N-starvation and -transportation	6_AhgﾎｳVPE	g00664	4	GS	Sink-minus	-0.69278
N-starvation and -transportation	6_AhgﾎｳVPE	g00664	6	GS	Sink-minus	-0.369194
N-starvation and -transportation	6_AhgﾎｳVPE	g00664	8	GS	Sink-minus	0.879165
N-starvation and -transportation	6_AhgﾎｳVPE	g00664	-1	GS	Sink-plus	-1.26619
N-starvation and -transportation	6_AhgﾎｳVPE	g00664	0	GS	Sink-plus	-0.589849
N-starvation and -transportation	6_AhgﾎｳVPE	g00664	1	GS	Sink-plus	-0.727115
N-starvation and -transportation	6_AhgﾎｳVPE	g00664	2	GS	Sink-plus	0.808795
N-starvation and -transportation	6_AhgﾎｳVPE	g00664	4	GS	Sink-plus	-0.385175
N-starvation and -transportation	6_AhgﾎｳVPE	g00664	6	GS	Sink-plus	0.257726
N-starvation and -transportation	6_AhgﾎｳVPE	g00664	8	GS	Sink-plus	2.53888
N-starvation and -transportation	6_AhgﾎｳVPE	g00664	-5	OW	Sink-minus	-1.34975
N-starvation and -transportation	6_AhgﾎｳVPE	g00664	0	OW	Sink-minus	0.393271
N-starvation and -transportation	6_AhgﾎｳVPE	g00664	1	OW	Sink-minus	-1.21277
N-starvation and -transportation	6_AhgﾎｳVPE	g00664	2	OW	Sink-minus	-1.19233
N-starvation and -transportation	6_AhgﾎｳVPE	g00664	4	OW	Sink-minus	0.304888
N-starvation and -transportation	6_AhgﾎｳVPE	g00664	6	OW	Sink-minus	0.666718
N-starvation and -transportation	6_AhgﾎｳVPE	g00664	8	OW	Sink-minus	0.894173
N-starvation and -transportation	6_AhgﾎｳVPE	g00664	12	OW	Sink-minus	0.632993
N-starvation and -transportation	6_AhgﾎｳVPE	g00664	-5	OW	Sink-plus	-0.894644
N-starvation and -transportation	6_AhgﾎｳVPE	g00664	0	OW	Sink-plus	1.13934
N-starvation and -transportation	6_AhgﾎｳVPE	g00664	1	OW	Sink-plus	0.666242
N-starvation and -transportation	6_AhgﾎｳVPE	g00664	2	OW	Sink-plus	0.290521
N-starvation and -transportation	6_AhgﾎｳVPE	g00664	4	OW	Sink-plus	1.82998
N-starvation and -transportation	6_AhgﾎｳVPE	g00664	6	OW	Sink-plus	NA
N-starvation and -transportation	6_AhgﾎｳVPE	g00664	8	OW	Sink-plus	NA
N-starvation and -transportation	6_AhgﾎｳVPE	g00664	12	OW	Sink-plus	NA
N-starvation and -transportation	7_AhgATL31	g17960	-1	GS	Sink-minus	-0.665804
N-starvation and -transportation	7_AhgATL31	g17960	0	GS	Sink-minus	-0.566462
N-starvation and -transportation	7_AhgATL31	g17960	1	GS	Sink-minus	-1.13323
N-starvation and -transportation	7_AhgATL31	g17960	2	GS	Sink-minus	-0.586372
N-starvation and -transportation	7_AhgATL31	g17960	4	GS	Sink-minus	0.0335117
N-starvation and -transportation	7_AhgATL31	g17960	6	GS	Sink-minus	1.07348
N-starvation and -transportation	7_AhgATL31	g17960	8	GS	Sink-minus	1.37239
N-starvation and -transportation	7_AhgATL31	g17960	-1	GS	Sink-plus	-0.826064
N-starvation and -transportation	7_AhgATL31	g17960	0	GS	Sink-plus	-1.16712
N-starvation and -transportation	7_AhgATL31	g17960	1	GS	Sink-plus	0.549098
N-starvation and -transportation	7_AhgATL31	g17960	2	GS	Sink-plus	-1.00629
N-starvation and -transportation	7_AhgATL31	g17960	4	GS	Sink-plus	-0.141287
N-starvation and -transportation	7_AhgATL31	g17960	6	GS	Sink-plus	-0.110641
N-starvation and -transportation	7_AhgATL31	g17960	8	GS	Sink-plus	1.47588
N-starvation and -transportation	7_AhgATL31	g17960	-5	OW	Sink-minus	-1.57604
N-starvation and -transportation	7_AhgATL31	g17960	0	OW	Sink-minus	0.0896126
N-starvation and -transportation	7_AhgATL31	g17960	1	OW	Sink-minus	-0.676661
N-starvation and -transportation	7_AhgATL31	g17960	2	OW	Sink-minus	-0.933884
N-starvation and -transportation	7_AhgATL31	g17960	4	OW	Sink-minus	0.0918814
N-starvation and -transportation	7_AhgATL31	g17960	6	OW	Sink-minus	1.70289
N-starvation and -transportation	7_AhgATL31	g17960	8	OW	Sink-minus	1.40605
N-starvation and -transportation	7_AhgATL31	g17960	12	OW	Sink-minus	1.22573
N-starvation and -transportation	7_AhgATL31	g17960	-5	OW	Sink-plus	-0.897032
N-starvation and -transportation	7_AhgATL31	g17960	0	OW	Sink-plus	-0.770223
N-starvation and -transportation	7_AhgATL31	g17960	1	OW	Sink-plus	-0.0564367
N-starvation and -transportation	7_AhgATL31	g17960	2	OW	Sink-plus	0.271722
N-starvation and -transportation	7_AhgATL31	g17960	4	OW	Sink-plus	1.82131
N-starvation and -transportation	7_AhgATL31	g17960	6	OW	Sink-plus	NA
N-starvation and -transportation	7_AhgATL31	g17960	8	OW	Sink-plus	NA
N-starvation and -transportation	7_AhgATL31	g17960	12	OW	Sink-plus	NA
N-starvation and -transportation	8_AhgATG8E	g09830	-1	GS	Sink-minus	-0.229216
N-starvation and -transportation	8_AhgATG8E	g09830	0	GS	Sink-minus	-1.16559
N-starvation and -transportation	8_AhgATG8E	g09830	1	GS	Sink-minus	0.666518
N-starvation and -transportation	8_AhgATG8E	g09830	2	GS	Sink-minus	-0.635667
N-starvation and -transportation	8_AhgATG8E	g09830	4	GS	Sink-minus	-1.11932
N-starvation and -transportation	8_AhgATG8E	g09830	6	GS	Sink-minus	0.167788
N-starvation and -transportation	8_AhgATG8E	g09830	8	GS	Sink-minus	1.70223
N-starvation and -transportation	8_AhgATG8E	g09830	-1	GS	Sink-plus	-0.900051
N-starvation and -transportation	8_AhgATG8E	g09830	0	GS	Sink-plus	-1.24937
N-starvation and -transportation	8_AhgATG8E	g09830	1	GS	Sink-plus	-0.916263
N-starvation and -transportation	8_AhgATG8E	g09830	2	GS	Sink-plus	-1.12659
N-starvation and -transportation	8_AhgATG8E	g09830	4	GS	Sink-plus	-0.344868
N-starvation and -transportation	8_AhgATG8E	g09830	6	GS	Sink-plus	-0.101749
N-starvation and -transportation	8_AhgATG8E	g09830	8	GS	Sink-plus	1.44566
N-starvation and -transportation	8_AhgATG8E	g09830	-5	OW	Sink-minus	-0.131408
N-starvation and -transportation	8_AhgATG8E	g09830	0	OW	Sink-minus	-0.0533058
N-starvation and -transportation	8_AhgATG8E	g09830	1	OW	Sink-minus	-0.646302
N-starvation and -transportation	8_AhgATG8E	g09830	2	OW	Sink-minus	-0.483989
N-starvation and -transportation	8_AhgATG8E	g09830	4	OW	Sink-minus	-0.0734058
N-starvation and -transportation	8_AhgATG8E	g09830	6	OW	Sink-minus	2.14891
N-starvation and -transportation	8_AhgATG8E	g09830	8	OW	Sink-minus	0.200408
N-starvation and -transportation	8_AhgATG8E	g09830	12	OW	Sink-minus	1.19544
N-starvation and -transportation	8_AhgATG8E	g09830	-5	OW	Sink-plus	-0.450857
N-starvation and -transportation	8_AhgATG8E	g09830	0	OW	Sink-plus	-0.0109367
N-starvation and -transportation	8_AhgATG8E	g09830	1	OW	Sink-plus	-0.514206
N-starvation and -transportation	8_AhgATG8E	g09830	2	OW	Sink-plus	0.268508
N-starvation and -transportation	8_AhgATG8E	g09830	4	OW	Sink-plus	2.35765
N-starvation and -transportation	8_AhgATG8E	g09830	6	OW	Sink-plus	NA
N-starvation and -transportation	8_AhgATG8E	g09830	8	OW	Sink-plus	NA
N-starvation and -transportation	8_AhgATG8E	g09830	12	OW	Sink-plus	NA
N-starvation and -transportation	9_AhgATG7	g07634	-1	GS	Sink-minus	-0.372316
N-starvation and -transportation	9_AhgATG7	g07634	0	GS	Sink-minus	-0.552532
N-starvation and -transportation	9_AhgATG7	g07634	1	GS	Sink-minus	-2.53942
N-starvation and -transportation	9_AhgATG7	g07634	2	GS	Sink-minus	0.0117554
N-starvation and -transportation	9_AhgATG7	g07634	4	GS	Sink-minus	0.250326
N-starvation and -transportation	9_AhgATG7	g07634	6	GS	Sink-minus	-0.191738
N-starvation and -transportation	9_AhgATG7	g07634	8	GS	Sink-minus	1.17942
N-starvation and -transportation	9_AhgATG7	g07634	-1	GS	Sink-plus	-0.403425
N-starvation and -transportation	9_AhgATG7	g07634	0	GS	Sink-plus	-1.04803
N-starvation and -transportation	9_AhgATG7	g07634	1	GS	Sink-plus	0.291057
N-starvation and -transportation	9_AhgATG7	g07634	2	GS	Sink-plus	0.323388
N-starvation and -transportation	9_AhgATG7	g07634	4	GS	Sink-plus	-0.586358
N-starvation and -transportation	9_AhgATG7	g07634	6	GS	Sink-plus	-0.234638
N-starvation and -transportation	9_AhgATG7	g07634	8	GS	Sink-plus	1.40153
N-starvation and -transportation	9_AhgATG7	g07634	-5	OW	Sink-minus	-0.106775
N-starvation and -transportation	9_AhgATG7	g07634	0	OW	Sink-minus	-0.24858
N-starvation and -transportation	9_AhgATG7	g07634	1	OW	Sink-minus	-1.14427
N-starvation and -transportation	9_AhgATG7	g07634	2	OW	Sink-minus	-0.467863
N-starvation and -transportation	9_AhgATG7	g07634	4	OW	Sink-minus	0.10434
N-starvation and -transportation	9_AhgATG7	g07634	6	OW	Sink-minus	2.19823
N-starvation and -transportation	9_AhgATG7	g07634	8	OW	Sink-minus	-0.175103
N-starvation and -transportation	9_AhgATG7	g07634	12	OW	Sink-minus	0.546767
N-starvation and -transportation	9_AhgATG7	g07634	-5	OW	Sink-plus	-0.15054
N-starvation and -transportation	9_AhgATG7	g07634	0	OW	Sink-plus	-0.269978
N-starvation and -transportation	9_AhgATG7	g07634	1	OW	Sink-plus	-0.153251
N-starvation and -transportation	9_AhgATG7	g07634	2	OW	Sink-plus	-0.276162
N-starvation and -transportation	9_AhgATG7	g07634	4	OW	Sink-plus	2.61416
N-starvation and -transportation	9_AhgATG7	g07634	6	OW	Sink-plus	NA
N-starvation and -transportation	9_AhgATG7	g07634	8	OW	Sink-plus	NA
N-starvation and -transportation	9_AhgATG7	g07634	12	OW	Sink-plus	NA
P-starvation and -transportation	1_AhgSPX2	g28716	-1	GS	Sink-minus	-0.719003
P-starvation and -transportation	1_AhgSPX2	g28716	0	GS	Sink-minus	-0.98811
P-starvation and -transportation	1_AhgSPX2	g28716	1	GS	Sink-minus	-1.53381
P-starvation and -transportation	1_AhgSPX2	g28716	2	GS	Sink-minus	-0.689985
P-starvation and -transportation	1_AhgSPX2	g28716	4	GS	Sink-minus	-0.390409
P-starvation and -transportation	1_AhgSPX2	g28716	6	GS	Sink-minus	0.754884
P-starvation and -transportation	1_AhgSPX2	g28716	8	GS	Sink-minus	0.275859
P-starvation and -transportation	1_AhgSPX2	g28716	-1	GS	Sink-plus	-0.498543
P-starvation and -transportation	1_AhgSPX2	g28716	0	GS	Sink-plus	-0.426888
P-starvation and -transportation	1_AhgSPX2	g28716	1	GS	Sink-plus	-1.44442
P-starvation and -transportation	1_AhgSPX2	g28716	2	GS	Sink-plus	-2.37969
P-starvation and -transportation	1_AhgSPX2	g28716	4	GS	Sink-plus	-0.0814345
P-starvation and -transportation	1_AhgSPX2	g28716	6	GS	Sink-plus	0.247112
P-starvation and -transportation	1_AhgSPX2	g28716	8	GS	Sink-plus	2.61931
P-starvation and -transportation	1_AhgSPX2	g28716	-5	OW	Sink-minus	-0.680671
P-starvation and -transportation	1_AhgSPX2	g28716	0	OW	Sink-minus	0.610777
P-starvation and -transportation	1_AhgSPX2	g28716	1	OW	Sink-minus	1.03034
P-starvation and -transportation	1_AhgSPX2	g28716	2	OW	Sink-minus	-0.24882
P-starvation and -transportation	1_AhgSPX2	g28716	4	OW	Sink-minus	0.277921
P-starvation and -transportation	1_AhgSPX2	g28716	6	OW	Sink-minus	0.371954
P-starvation and -transportation	1_AhgSPX2	g28716	8	OW	Sink-minus	0.334584
P-starvation and -transportation	1_AhgSPX2	g28716	12	OW	Sink-minus	0.600691
P-starvation and -transportation	1_AhgSPX2	g28716	-5	OW	Sink-plus	-0.308256
P-starvation and -transportation	1_AhgSPX2	g28716	0	OW	Sink-plus	0.540967
P-starvation and -transportation	1_AhgSPX2	g28716	1	OW	Sink-plus	0.93733
P-starvation and -transportation	1_AhgSPX2	g28716	2	OW	Sink-plus	0.53526
P-starvation and -transportation	1_AhgSPX2	g28716	4	OW	Sink-plus	1.25305
P-starvation and -transportation	1_AhgSPX2	g28716	6	OW	Sink-plus	NA
P-starvation and -transportation	1_AhgSPX2	g28716	8	OW	Sink-plus	NA
P-starvation and -transportation	1_AhgSPX2	g28716	12	OW	Sink-plus	NA
P-starvation and -transportation	2_AhgPHT1;5	g03173	-1	GS	Sink-minus	-0.968658
P-starvation and -transportation	2_AhgPHT1;5	g03173	0	GS	Sink-minus	-0.392999
P-starvation and -transportation	2_AhgPHT1;5	g03173	1	GS	Sink-minus	-1.36872
P-starvation and -transportation	2_AhgPHT1;5	g03173	2	GS	Sink-minus	-0.311372
P-starvation and -transportation	2_AhgPHT1;5	g03173	4	GS	Sink-minus	0.723142
P-starvation and -transportation	2_AhgPHT1;5	g03173	6	GS	Sink-minus	1.18299
P-starvation and -transportation	2_AhgPHT1;5	g03173	8	GS	Sink-minus	0.690675
P-starvation and -transportation	2_AhgPHT1;5	g03173	-1	GS	Sink-plus	-0.862953
P-starvation and -transportation	2_AhgPHT1;5	g03173	0	GS	Sink-plus	-0.723759
P-starvation and -transportation	2_AhgPHT1;5	g03173	1	GS	Sink-plus	-1.15149
P-starvation and -transportation	2_AhgPHT1;5	g03173	2	GS	Sink-plus	-0.208707
P-starvation and -transportation	2_AhgPHT1;5	g03173	4	GS	Sink-plus	1.11824
P-starvation and -transportation	2_AhgPHT1;5	g03173	6	GS	Sink-plus	0.632133
P-starvation and -transportation	2_AhgPHT1;5	g03173	8	GS	Sink-plus	2.31661
P-starvation and -transportation	2_AhgPHT1;5	g03173	-5	OW	Sink-minus	-1.04452
P-starvation and -transportation	2_AhgPHT1;5	g03173	0	OW	Sink-minus	-0.6302
P-starvation and -transportation	2_AhgPHT1;5	g03173	1	OW	Sink-minus	-0.636207
P-starvation and -transportation	2_AhgPHT1;5	g03173	2	OW	Sink-minus	-0.535466
P-starvation and -transportation	2_AhgPHT1;5	g03173	4	OW	Sink-minus	0.302536
P-starvation and -transportation	2_AhgPHT1;5	g03173	6	OW	Sink-minus	1.29962
P-starvation and -transportation	2_AhgPHT1;5	g03173	8	OW	Sink-minus	-0.138002
P-starvation and -transportation	2_AhgPHT1;5	g03173	12	OW	Sink-minus	-0.334359
P-starvation and -transportation	2_AhgPHT1;5	g03173	-5	OW	Sink-plus	-0.658429
P-starvation and -transportation	2_AhgPHT1;5	g03173	0	OW	Sink-plus	-0.475583
P-starvation and -transportation	2_AhgPHT1;5	g03173	1	OW	Sink-plus	-0.506168
P-starvation and -transportation	2_AhgPHT1;5	g03173	2	OW	Sink-plus	0.273078
P-starvation and -transportation	2_AhgPHT1;5	g03173	4	OW	Sink-plus	2.40856
P-starvation and -transportation	2_AhgPHT1;5	g03173	6	OW	Sink-plus	NA
P-starvation and -transportation	2_AhgPHT1;5	g03173	8	OW	Sink-plus	NA
P-starvation and -transportation	2_AhgPHT1;5	g03173	12	OW	Sink-plus	NA
P-starvation and -transportation	3_AhgPHT1;4	g12450	-1	GS	Sink-minus	-1.88258
P-starvation and -transportation	3_AhgPHT1;4	g12450	0	GS	Sink-minus	-0.164565
P-starvation and -transportation	3_AhgPHT1;4	g12450	1	GS	Sink-minus	0.438717
P-starvation and -transportation	3_AhgPHT1;4	g12450	2	GS	Sink-minus	0.307005
P-starvation and -transportation	3_AhgPHT1;4	g12450	4	GS	Sink-minus	-0.739965
P-starvation and -transportation	3_AhgPHT1;4	g12450	6	GS	Sink-minus	-0.0809426
P-starvation and -transportation	3_AhgPHT1;4	g12450	8	GS	Sink-minus	0.78794
P-starvation and -transportation	3_AhgPHT1;4	g12450	-1	GS	Sink-plus	-1.82107
P-starvation and -transportation	3_AhgPHT1;4	g12450	0	GS	Sink-plus	0.105595
P-starvation and -transportation	3_AhgPHT1;4	g12450	1	GS	Sink-plus	-0.555627
P-starvation and -transportation	3_AhgPHT1;4	g12450	2	GS	Sink-plus	0.0323703
P-starvation and -transportation	3_AhgPHT1;4	g12450	4	GS	Sink-plus	-0.762223
P-starvation and -transportation	3_AhgPHT1;4	g12450	6	GS	Sink-plus	-0.617601
P-starvation and -transportation	3_AhgPHT1;4	g12450	8	GS	Sink-plus	1.9745
P-starvation and -transportation	3_AhgPHT1;4	g12450	-5	OW	Sink-minus	-1.78836
P-starvation and -transportation	3_AhgPHT1;4	g12450	0	OW	Sink-minus	0.307138
P-starvation and -transportation	3_AhgPHT1;4	g12450	1	OW	Sink-minus	-0.85791
P-starvation and -transportation	3_AhgPHT1;4	g12450	2	OW	Sink-minus	-0.0419294
P-starvation and -transportation	3_AhgPHT1;4	g12450	4	OW	Sink-minus	0.883072
P-starvation and -transportation	3_AhgPHT1;4	g12450	6	OW	Sink-minus	0.539077
P-starvation and -transportation	3_AhgPHT1;4	g12450	8	OW	Sink-minus	0.769357
P-starvation and -transportation	3_AhgPHT1;4	g12450	12	OW	Sink-minus	0.82093
P-starvation and -transportation	3_AhgPHT1;4	g12450	-5	OW	Sink-plus	-1.40349
P-starvation and -transportation	3_AhgPHT1;4	g12450	0	OW	Sink-plus	0.717008
P-starvation and -transportation	3_AhgPHT1;4	g12450	1	OW	Sink-plus	0.577292
P-starvation and -transportation	3_AhgPHT1;4	g12450	2	OW	Sink-plus	0.861728
P-starvation and -transportation	3_AhgPHT1;4	g12450	4	OW	Sink-plus	1.59454
P-starvation and -transportation	3_AhgPHT1;4	g12450	6	OW	Sink-plus	NA
P-starvation and -transportation	3_AhgPHT1;4	g12450	8	OW	Sink-plus	NA
P-starvation and -transportation	3_AhgPHT1;4	g12450	12	OW	Sink-plus	NA
P-starvation and -transportation	4_AhgPHO1	g27160	-1	GS	Sink-minus	-0.380437
P-starvation and -transportation	4_AhgPHO1	g27160	0	GS	Sink-minus	-0.661366
P-starvation and -transportation	4_AhgPHO1	g27160	1	GS	Sink-minus	-1.04761
P-starvation and -transportation	4_AhgPHO1	g27160	2	GS	Sink-minus	-1.04761
P-starvation and -transportation	4_AhgPHO1	g27160	4	GS	Sink-minus	0.621851
P-starvation and -transportation	4_AhgPHO1	g27160	6	GS	Sink-minus	-1.04761
P-starvation and -transportation	4_AhgPHO1	g27160	8	GS	Sink-minus	1.48794
P-starvation and -transportation	4_AhgPHO1	g27160	-1	GS	Sink-plus	0.0137399
P-starvation and -transportation	4_AhgPHO1	g27160	0	GS	Sink-plus	-0.518252
P-starvation and -transportation	4_AhgPHO1	g27160	1	GS	Sink-plus	1.25048
P-starvation and -transportation	4_AhgPHO1	g27160	2	GS	Sink-plus	0.333209
P-starvation and -transportation	4_AhgPHO1	g27160	4	GS	Sink-plus	2.03274
P-starvation and -transportation	4_AhgPHO1	g27160	6	GS	Sink-plus	-1.04761
P-starvation and -transportation	4_AhgPHO1	g27160	8	GS	Sink-plus	1.68788
P-starvation and -transportation	4_AhgPHO1	g27160	-5	OW	Sink-minus	-1.04761
P-starvation and -transportation	4_AhgPHO1	g27160	0	OW	Sink-minus	-1.04761
P-starvation and -transportation	4_AhgPHO1	g27160	1	OW	Sink-minus	-1.04761
P-starvation and -transportation	4_AhgPHO1	g27160	2	OW	Sink-minus	-1.04761
P-starvation and -transportation	4_AhgPHO1	g27160	4	OW	Sink-minus	-0.373314
P-starvation and -transportation	4_AhgPHO1	g27160	6	OW	Sink-minus	-0.122444
P-starvation and -transportation	4_AhgPHO1	g27160	8	OW	Sink-minus	0.602855
P-starvation and -transportation	4_AhgPHO1	g27160	12	OW	Sink-minus	0.639155
P-starvation and -transportation	4_AhgPHO1	g27160	-5	OW	Sink-plus	-0.704717
P-starvation and -transportation	4_AhgPHO1	g27160	0	OW	Sink-plus	1.03662
P-starvation and -transportation	4_AhgPHO1	g27160	1	OW	Sink-plus	1.32457
P-starvation and -transportation	4_AhgPHO1	g27160	2	OW	Sink-plus	-0.598544
P-starvation and -transportation	4_AhgPHO1	g27160	4	OW	Sink-plus	0.708936
P-starvation and -transportation	4_AhgPHO1	g27160	6	OW	Sink-plus	NA
P-starvation and -transportation	4_AhgPHO1	g27160	8	OW	Sink-plus	NA
P-starvation and -transportation	4_AhgPHO1	g27160	12	OW	Sink-plus	NA
P-starvation and -transportation	5_AhgSRG3	g02683	-1	GS	Sink-minus	-2.13473
P-starvation and -transportation	5_AhgSRG3	g02683	0	GS	Sink-minus	0.295193
P-starvation and -transportation	5_AhgSRG3	g02683	1	GS	Sink-minus	-0.300653
P-starvation and -transportation	5_AhgSRG3	g02683	2	GS	Sink-minus	-0.0762459
P-starvation and -transportation	5_AhgSRG3	g02683	4	GS	Sink-minus	-0.390363
P-starvation and -transportation	5_AhgSRG3	g02683	6	GS	Sink-minus	0.965316
P-starvation and -transportation	5_AhgSRG3	g02683	8	GS	Sink-minus	0.174486
P-starvation and -transportation	5_AhgSRG3	g02683	-1	GS	Sink-plus	-1.55372
P-starvation and -transportation	5_AhgSRG3	g02683	0	GS	Sink-plus	0.504686
P-starvation and -transportation	5_AhgSRG3	g02683	1	GS	Sink-plus	-1.10063
P-starvation and -transportation	5_AhgSRG3	g02683	2	GS	Sink-plus	-1.8825
P-starvation and -transportation	5_AhgSRG3	g02683	4	GS	Sink-plus	0.503294
P-starvation and -transportation	5_AhgSRG3	g02683	6	GS	Sink-plus	0.482248
P-starvation and -transportation	5_AhgSRG3	g02683	8	GS	Sink-plus	1.55688
P-starvation and -transportation	5_AhgSRG3	g02683	-5	OW	Sink-minus	-1.70859
P-starvation and -transportation	5_AhgSRG3	g02683	0	OW	Sink-minus	0.584782
P-starvation and -transportation	5_AhgSRG3	g02683	1	OW	Sink-minus	0.49575
P-starvation and -transportation	5_AhgSRG3	g02683	2	OW	Sink-minus	-0.282934
P-starvation and -transportation	5_AhgSRG3	g02683	4	OW	Sink-minus	0.856465
P-starvation and -transportation	5_AhgSRG3	g02683	6	OW	Sink-minus	0.494993
P-starvation and -transportation	5_AhgSRG3	g02683	8	OW	Sink-minus	0.419208
P-starvation and -transportation	5_AhgSRG3	g02683	12	OW	Sink-minus	0.00439664
P-starvation and -transportation	5_AhgSRG3	g02683	-5	OW	Sink-plus	-1.17166
P-starvation and -transportation	5_AhgSRG3	g02683	0	OW	Sink-plus	0.497723
P-starvation and -transportation	5_AhgSRG3	g02683	1	OW	Sink-plus	0.186989
P-starvation and -transportation	5_AhgSRG3	g02683	2	OW	Sink-plus	1.08105
P-starvation and -transportation	5_AhgSRG3	g02683	4	OW	Sink-plus	1.49857
P-starvation and -transportation	5_AhgSRG3	g02683	6	OW	Sink-plus	NA
P-starvation and -transportation	5_AhgSRG3	g02683	8	OW	Sink-plus	NA
P-starvation and -transportation	5_AhgSRG3	g02683	12	OW	Sink-plus	NA
P-starvation and -transportation	6_AhgSQD2	g19521	-1	GS	Sink-minus	-1.13451
P-starvation and -transportation	6_AhgSQD2	g19521	0	GS	Sink-minus	-0.021968
P-starvation and -transportation	6_AhgSQD2	g19521	1	GS	Sink-minus	-0.782486
P-starvation and -transportation	6_AhgSQD2	g19521	2	GS	Sink-minus	-0.299295
P-starvation and -transportation	6_AhgSQD2	g19521	4	GS	Sink-minus	-0.875633
P-starvation and -transportation	6_AhgSQD2	g19521	6	GS	Sink-minus	0.292725
P-starvation and -transportation	6_AhgSQD2	g19521	8	GS	Sink-minus	0.0405933
P-starvation and -transportation	6_AhgSQD2	g19521	-1	GS	Sink-plus	-1.09947
P-starvation and -transportation	6_AhgSQD2	g19521	0	GS	Sink-plus	0.252807
P-starvation and -transportation	6_AhgSQD2	g19521	1	GS	Sink-plus	-1.34723
P-starvation and -transportation	6_AhgSQD2	g19521	2	GS	Sink-plus	-1.49804
P-starvation and -transportation	6_AhgSQD2	g19521	4	GS	Sink-plus	0.125399
P-starvation and -transportation	6_AhgSQD2	g19521	6	GS	Sink-plus	0.0642276
P-starvation and -transportation	6_AhgSQD2	g19521	8	GS	Sink-plus	1.72889
P-starvation and -transportation	6_AhgSQD2	g19521	-5	OW	Sink-minus	-1.98327
P-starvation and -transportation	6_AhgSQD2	g19521	0	OW	Sink-minus	0.0188808
P-starvation and -transportation	6_AhgSQD2	g19521	1	OW	Sink-minus	0.911761
P-starvation and -transportation	6_AhgSQD2	g19521	2	OW	Sink-minus	0.255778
P-starvation and -transportation	6_AhgSQD2	g19521	4	OW	Sink-minus	0.46978
P-starvation and -transportation	6_AhgSQD2	g19521	6	OW	Sink-minus	0.739376
P-starvation and -transportation	6_AhgSQD2	g19521	8	OW	Sink-minus	0.986317
P-starvation and -transportation	6_AhgSQD2	g19521	12	OW	Sink-minus	0.522756
P-starvation and -transportation	6_AhgSQD2	g19521	-5	OW	Sink-plus	-1.42366
P-starvation and -transportation	6_AhgSQD2	g19521	0	OW	Sink-plus	0.226304
P-starvation and -transportation	6_AhgSQD2	g19521	1	OW	Sink-plus	0.497673
P-starvation and -transportation	6_AhgSQD2	g19521	2	OW	Sink-plus	1.44946
P-starvation and -transportation	6_AhgSQD2	g19521	4	OW	Sink-plus	1.88285
P-starvation and -transportation	6_AhgSQD2	g19521	6	OW	Sink-plus	NA
P-starvation and -transportation	6_AhgSQD2	g19521	8	OW	Sink-plus	NA
P-starvation and -transportation	6_AhgSQD2	g19521	12	OW	Sink-plus	NA
P-starvation and -transportation	7_AhgPEPC1	g25921	-1	GS	Sink-minus	-1.23331
P-starvation and -transportation	7_AhgPEPC1	g25921	0	GS	Sink-minus	0.181024
P-starvation and -transportation	7_AhgPEPC1	g25921	1	GS	Sink-minus	-0.255745
P-starvation and -transportation	7_AhgPEPC1	g25921	2	GS	Sink-minus	-0.184614
P-starvation and -transportation	7_AhgPEPC1	g25921	4	GS	Sink-minus	-0.191508
P-starvation and -transportation	7_AhgPEPC1	g25921	6	GS	Sink-minus	0.64188
P-starvation and -transportation	7_AhgPEPC1	g25921	8	GS	Sink-minus	0.197431
P-starvation and -transportation	7_AhgPEPC1	g25921	-1	GS	Sink-plus	-1.23381
P-starvation and -transportation	7_AhgPEPC1	g25921	0	GS	Sink-plus	0.18379
P-starvation and -transportation	7_AhgPEPC1	g25921	1	GS	Sink-plus	-0.832588
P-starvation and -transportation	7_AhgPEPC1	g25921	2	GS	Sink-plus	-1.24008
P-starvation and -transportation	7_AhgPEPC1	g25921	4	GS	Sink-plus	0.440691
P-starvation and -transportation	7_AhgPEPC1	g25921	6	GS	Sink-plus	-0.506305
P-starvation and -transportation	7_AhgPEPC1	g25921	8	GS	Sink-plus	1.50809
P-starvation and -transportation	7_AhgPEPC1	g25921	-5	OW	Sink-minus	-1.9542
P-starvation and -transportation	7_AhgPEPC1	g25921	0	OW	Sink-minus	0.0766635
P-starvation and -transportation	7_AhgPEPC1	g25921	1	OW	Sink-minus	0.523988
P-starvation and -transportation	7_AhgPEPC1	g25921	2	OW	Sink-minus	-0.201623
P-starvation and -transportation	7_AhgPEPC1	g25921	4	OW	Sink-minus	0.549439
P-starvation and -transportation	7_AhgPEPC1	g25921	6	OW	Sink-minus	0.981631
P-starvation and -transportation	7_AhgPEPC1	g25921	8	OW	Sink-minus	0.853776
P-starvation and -transportation	7_AhgPEPC1	g25921	12	OW	Sink-minus	0.0282557
P-starvation and -transportation	7_AhgPEPC1	g25921	-5	OW	Sink-plus	-2.17208
P-starvation and -transportation	7_AhgPEPC1	g25921	0	OW	Sink-plus	0.0995289
P-starvation and -transportation	7_AhgPEPC1	g25921	1	OW	Sink-plus	0.273952
P-starvation and -transportation	7_AhgPEPC1	g25921	2	OW	Sink-plus	1.28378
P-starvation and -transportation	7_AhgPEPC1	g25921	4	OW	Sink-plus	2.18194
P-starvation and -transportation	7_AhgPEPC1	g25921	6	OW	Sink-plus	NA
P-starvation and -transportation	7_AhgPEPC1	g25921	8	OW	Sink-plus	NA
P-starvation and -transportation	7_AhgPEPC1	g25921	12	OW	Sink-plus	NA
P-starvation and -transportation	8_AhgNPC4	g26815	-1	GS	Sink-minus	-0.918177
P-starvation and -transportation	8_AhgNPC4	g26815	0	GS	Sink-minus	-0.482127
P-starvation and -transportation	8_AhgNPC4	g26815	1	GS	Sink-minus	-1.06261
P-starvation and -transportation	8_AhgNPC4	g26815	2	GS	Sink-minus	-0.27275
P-starvation and -transportation	8_AhgNPC4	g26815	4	GS	Sink-minus	-0.931759
P-starvation and -transportation	8_AhgNPC4	g26815	6	GS	Sink-minus	0.558526
P-starvation and -transportation	8_AhgNPC4	g26815	8	GS	Sink-minus	0.509012
P-starvation and -transportation	8_AhgNPC4	g26815	-1	GS	Sink-plus	-1.06261
P-starvation and -transportation	8_AhgNPC4	g26815	0	GS	Sink-plus	0.215932
P-starvation and -transportation	8_AhgNPC4	g26815	1	GS	Sink-plus	-1.06261
P-starvation and -transportation	8_AhgNPC4	g26815	2	GS	Sink-plus	-0.894709
P-starvation and -transportation	8_AhgNPC4	g26815	4	GS	Sink-plus	0.435237
P-starvation and -transportation	8_AhgNPC4	g26815	6	GS	Sink-plus	-0.296356
P-starvation and -transportation	8_AhgNPC4	g26815	8	GS	Sink-plus	2.34062
P-starvation and -transportation	8_AhgNPC4	g26815	-5	OW	Sink-minus	-1.06261
P-starvation and -transportation	8_AhgNPC4	g26815	0	OW	Sink-minus	-0.600767
P-starvation and -transportation	8_AhgNPC4	g26815	1	OW	Sink-minus	-0.261428
P-starvation and -transportation	8_AhgNPC4	g26815	2	OW	Sink-minus	-0.178403
P-starvation and -transportation	8_AhgNPC4	g26815	4	OW	Sink-minus	0.350695
P-starvation and -transportation	8_AhgNPC4	g26815	6	OW	Sink-minus	1.25211
P-starvation and -transportation	8_AhgNPC4	g26815	8	OW	Sink-minus	0.691925
P-starvation and -transportation	8_AhgNPC4	g26815	12	OW	Sink-minus	0.279444
P-starvation and -transportation	8_AhgNPC4	g26815	-5	OW	Sink-plus	-1.06261
P-starvation and -transportation	8_AhgNPC4	g26815	0	OW	Sink-plus	-0.282637
P-starvation and -transportation	8_AhgNPC4	g26815	1	OW	Sink-plus	-0.0233607
P-starvation and -transportation	8_AhgNPC4	g26815	2	OW	Sink-plus	1.17987
P-starvation and -transportation	8_AhgNPC4	g26815	4	OW	Sink-plus	2.64217
P-starvation and -transportation	8_AhgNPC4	g26815	6	OW	Sink-plus	NA
P-starvation and -transportation	8_AhgNPC4	g26815	8	OW	Sink-plus	NA
P-starvation and -transportation	8_AhgNPC4	g26815	12	OW	Sink-plus	NA
P-starvation and -transportation	9_AhgMGD3	g31269	-1	GS	Sink-minus	-1.04754
P-starvation and -transportation	9_AhgMGD3	g31269	0	GS	Sink-minus	0.133338
P-starvation and -transportation	9_AhgMGD3	g31269	1	GS	Sink-minus	0.0506731
P-starvation and -transportation	9_AhgMGD3	g31269	2	GS	Sink-minus	-0.314797
P-starvation and -transportation	9_AhgMGD3	g31269	4	GS	Sink-minus	-0.601516
P-starvation and -transportation	9_AhgMGD3	g31269	6	GS	Sink-minus	0.174004
P-starvation and -transportation	9_AhgMGD3	g31269	8	GS	Sink-minus	0.0659626
P-starvation and -transportation	9_AhgMGD3	g31269	-1	GS	Sink-plus	-0.96886
P-starvation and -transportation	9_AhgMGD3	g31269	0	GS	Sink-plus	0.11521
P-starvation and -transportation	9_AhgMGD3	g31269	1	GS	Sink-plus	-1.99055
P-starvation and -transportation	9_AhgMGD3	g31269	2	GS	Sink-plus	-0.923698
P-starvation and -transportation	9_AhgMGD3	g31269	4	GS	Sink-plus	0.17692
P-starvation and -transportation	9_AhgMGD3	g31269	6	GS	Sink-plus	-0.442578
P-starvation and -transportation	9_AhgMGD3	g31269	8	GS	Sink-plus	1.24184
P-starvation and -transportation	9_AhgMGD3	g31269	-5	OW	Sink-minus	-1.68636
P-starvation and -transportation	9_AhgMGD3	g31269	0	OW	Sink-minus	0.620727
P-starvation and -transportation	9_AhgMGD3	g31269	1	OW	Sink-minus	0.846633
P-starvation and -transportation	9_AhgMGD3	g31269	2	OW	Sink-minus	-0.202328
P-starvation and -transportation	9_AhgMGD3	g31269	4	OW	Sink-minus	0.311566
P-starvation and -transportation	9_AhgMGD3	g31269	6	OW	Sink-minus	0.799825
P-starvation and -transportation	9_AhgMGD3	g31269	8	OW	Sink-minus	1.14822
P-starvation and -transportation	9_AhgMGD3	g31269	12	OW	Sink-minus	1.00821
P-starvation and -transportation	9_AhgMGD3	g31269	-5	OW	Sink-plus	-2.20519
P-starvation and -transportation	9_AhgMGD3	g31269	0	OW	Sink-plus	0.671983
P-starvation and -transportation	9_AhgMGD3	g31269	1	OW	Sink-plus	0.0559327
P-starvation and -transportation	9_AhgMGD3	g31269	2	OW	Sink-plus	1.27372
P-starvation and -transportation	9_AhgMGD3	g31269	4	OW	Sink-plus	1.68864
P-starvation and -transportation	9_AhgMGD3	g31269	6	OW	Sink-plus	NA
P-starvation and -transportation	9_AhgMGD3	g31269	8	OW	Sink-plus	NA
P-starvation and -transportation	9_AhgMGD3	g31269	12	OW	Sink-plus	NA
Immunity-mediated-senescence	1_AhgYSL9	g03499	-1	GS	Sink-minus	-0.956117
Immunity-mediated-senescence	1_AhgYSL9	g03499	0	GS	Sink-minus	-0.547654
Immunity-mediated-senescence	1_AhgYSL9	g03499	1	GS	Sink-minus	0.465527
Immunity-mediated-senescence	1_AhgYSL9	g03499	2	GS	Sink-minus	-0.970441
Immunity-mediated-senescence	1_AhgYSL9	g03499	4	GS	Sink-minus	-0.253627
Immunity-mediated-senescence	1_AhgYSL9	g03499	6	GS	Sink-minus	0.663649
Immunity-mediated-senescence	1_AhgYSL9	g03499	8	GS	Sink-minus	1.06564
Immunity-mediated-senescence	1_AhgYSL9	g03499	-1	GS	Sink-plus	-1.12132
Immunity-mediated-senescence	1_AhgYSL9	g03499	0	GS	Sink-plus	0.0121681
Immunity-mediated-senescence	1_AhgYSL9	g03499	1	GS	Sink-plus	-1.10677
Immunity-mediated-senescence	1_AhgYSL9	g03499	2	GS	Sink-plus	-0.982833
Immunity-mediated-senescence	1_AhgYSL9	g03499	4	GS	Sink-plus	-0.523605
Immunity-mediated-senescence	1_AhgYSL9	g03499	6	GS	Sink-plus	0.037954
Immunity-mediated-senescence	1_AhgYSL9	g03499	8	GS	Sink-plus	0.785501
Immunity-mediated-senescence	1_AhgYSL9	g03499	-5	OW	Sink-minus	-1.23736
Immunity-mediated-senescence	1_AhgYSL9	g03499	0	OW	Sink-minus	-0.133133
Immunity-mediated-senescence	1_AhgYSL9	g03499	1	OW	Sink-minus	-0.71808
Immunity-mediated-senescence	1_AhgYSL9	g03499	2	OW	Sink-minus	-0.327902
Immunity-mediated-senescence	1_AhgYSL9	g03499	4	OW	Sink-minus	0.272599
Immunity-mediated-senescence	1_AhgYSL9	g03499	6	OW	Sink-minus	2.23074
Immunity-mediated-senescence	1_AhgYSL9	g03499	8	OW	Sink-minus	1.42075
Immunity-mediated-senescence	1_AhgYSL9	g03499	12	OW	Sink-minus	1.86744
Immunity-mediated-senescence	1_AhgYSL9	g03499	-5	OW	Sink-plus	-1.21446
Immunity-mediated-senescence	1_AhgYSL9	g03499	0	OW	Sink-plus	-0.359751
Immunity-mediated-senescence	1_AhgYSL9	g03499	1	OW	Sink-plus	-0.247033
Immunity-mediated-senescence	1_AhgYSL9	g03499	2	OW	Sink-plus	0.0762883
Immunity-mediated-senescence	1_AhgYSL9	g03499	4	OW	Sink-plus	1.80183
Immunity-mediated-senescence	1_AhgYSL9	g03499	6	OW	Sink-plus	NA
Immunity-mediated-senescence	1_AhgYSL9	g03499	8	OW	Sink-plus	NA
Immunity-mediated-senescence	1_AhgYSL9	g03499	12	OW	Sink-plus	NA
Immunity-mediated-senescence	2_AhgWAK3	g13443	-1	GS	Sink-minus	-1.01177
Immunity-mediated-senescence	2_AhgWAK3	g13443	0	GS	Sink-minus	-0.580307
Immunity-mediated-senescence	2_AhgWAK3	g13443	1	GS	Sink-minus	-1.15664
Immunity-mediated-senescence	2_AhgWAK3	g13443	2	GS	Sink-minus	-0.33976
Immunity-mediated-senescence	2_AhgWAK3	g13443	4	GS	Sink-minus	-0.113597
Immunity-mediated-senescence	2_AhgWAK3	g13443	6	GS	Sink-minus	0.652495
Immunity-mediated-senescence	2_AhgWAK3	g13443	8	GS	Sink-minus	1.41965
Immunity-mediated-senescence	2_AhgWAK3	g13443	-1	GS	Sink-plus	-1.09551
Immunity-mediated-senescence	2_AhgWAK3	g13443	0	GS	Sink-plus	-0.748647
Immunity-mediated-senescence	2_AhgWAK3	g13443	1	GS	Sink-plus	-0.634018
Immunity-mediated-senescence	2_AhgWAK3	g13443	2	GS	Sink-plus	0.200572
Immunity-mediated-senescence	2_AhgWAK3	g13443	4	GS	Sink-plus	-0.154777
Immunity-mediated-senescence	2_AhgWAK3	g13443	6	GS	Sink-plus	0.688773
Immunity-mediated-senescence	2_AhgWAK3	g13443	8	GS	Sink-plus	1.37146
Immunity-mediated-senescence	2_AhgWAK3	g13443	-5	OW	Sink-minus	-1.06951
Immunity-mediated-senescence	2_AhgWAK3	g13443	0	OW	Sink-minus	-0.551867
Immunity-mediated-senescence	2_AhgWAK3	g13443	1	OW	Sink-minus	-0.82823
Immunity-mediated-senescence	2_AhgWAK3	g13443	2	OW	Sink-minus	-0.634048
Immunity-mediated-senescence	2_AhgWAK3	g13443	4	OW	Sink-minus	0.318295
Immunity-mediated-senescence	2_AhgWAK3	g13443	6	OW	Sink-minus	1.92788
Immunity-mediated-senescence	2_AhgWAK3	g13443	8	OW	Sink-minus	1.27528
Immunity-mediated-senescence	2_AhgWAK3	g13443	12	OW	Sink-minus	1.55087
Immunity-mediated-senescence	2_AhgWAK3	g13443	-5	OW	Sink-plus	-1.15664
Immunity-mediated-senescence	2_AhgWAK3	g13443	0	OW	Sink-plus	-0.702918
Immunity-mediated-senescence	2_AhgWAK3	g13443	1	OW	Sink-plus	-0.479338
Immunity-mediated-senescence	2_AhgWAK3	g13443	2	OW	Sink-plus	-0.0706005
Immunity-mediated-senescence	2_AhgWAK3	g13443	4	OW	Sink-plus	1.9229
Immunity-mediated-senescence	2_AhgWAK3	g13443	6	OW	Sink-plus	NA
Immunity-mediated-senescence	2_AhgWAK3	g13443	8	OW	Sink-plus	NA
Immunity-mediated-senescence	2_AhgWAK3	g13443	12	OW	Sink-plus	NA
Immunity-mediated-senescence	3_AhgUGT76B1	g05906	-1	GS	Sink-minus	-0.999632
Immunity-mediated-senescence	3_AhgUGT76B1	g05906	0	GS	Sink-minus	-0.59437
Immunity-mediated-senescence	3_AhgUGT76B1	g05906	1	GS	Sink-minus	-0.212869
Immunity-mediated-senescence	3_AhgUGT76B1	g05906	2	GS	Sink-minus	-0.498283
Immunity-mediated-senescence	3_AhgUGT76B1	g05906	4	GS	Sink-minus	-0.446085
Immunity-mediated-senescence	3_AhgUGT76B1	g05906	6	GS	Sink-minus	-0.117253
Immunity-mediated-senescence	3_AhgUGT76B1	g05906	8	GS	Sink-minus	1.42406
Immunity-mediated-senescence	3_AhgUGT76B1	g05906	-1	GS	Sink-plus	-0.911572
Immunity-mediated-senescence	3_AhgUGT76B1	g05906	0	GS	Sink-plus	-0.909712
Immunity-mediated-senescence	3_AhgUGT76B1	g05906	1	GS	Sink-plus	-1.08877
Immunity-mediated-senescence	3_AhgUGT76B1	g05906	2	GS	Sink-plus	-0.540448
Immunity-mediated-senescence	3_AhgUGT76B1	g05906	4	GS	Sink-plus	-0.653645
Immunity-mediated-senescence	3_AhgUGT76B1	g05906	6	GS	Sink-plus	-0.398968
Immunity-mediated-senescence	3_AhgUGT76B1	g05906	8	GS	Sink-plus	1.34109
Immunity-mediated-senescence	3_AhgUGT76B1	g05906	-5	OW	Sink-minus	-0.968757
Immunity-mediated-senescence	3_AhgUGT76B1	g05906	0	OW	Sink-minus	-0.352364
Immunity-mediated-senescence	3_AhgUGT76B1	g05906	1	OW	Sink-minus	-0.602007
Immunity-mediated-senescence	3_AhgUGT76B1	g05906	2	OW	Sink-minus	0.148427
Immunity-mediated-senescence	3_AhgUGT76B1	g05906	4	OW	Sink-minus	0.106586
Immunity-mediated-senescence	3_AhgUGT76B1	g05906	6	OW	Sink-minus	1.75627
Immunity-mediated-senescence	3_AhgUGT76B1	g05906	8	OW	Sink-minus	1.41998
Immunity-mediated-senescence	3_AhgUGT76B1	g05906	12	OW	Sink-minus	1.40112
Immunity-mediated-senescence	3_AhgUGT76B1	g05906	-5	OW	Sink-plus	-1.18051
Immunity-mediated-senescence	3_AhgUGT76B1	g05906	0	OW	Sink-plus	-0.517072
Immunity-mediated-senescence	3_AhgUGT76B1	g05906	1	OW	Sink-plus	-0.011305
Immunity-mediated-senescence	3_AhgUGT76B1	g05906	2	OW	Sink-plus	1.1517
Immunity-mediated-senescence	3_AhgUGT76B1	g05906	4	OW	Sink-plus	2.25438
Immunity-mediated-senescence	3_AhgUGT76B1	g05906	6	OW	Sink-plus	NA
Immunity-mediated-senescence	3_AhgUGT76B1	g05906	8	OW	Sink-plus	NA
Immunity-mediated-senescence	3_AhgUGT76B1	g05906	12	OW	Sink-plus	NA
Immunity-mediated-senescence	4_AhgSAG113	g11054	-1	GS	Sink-minus	-0.933739
Immunity-mediated-senescence	4_AhgSAG113	g11054	0	GS	Sink-minus	0.611956
Immunity-mediated-senescence	4_AhgSAG113	g11054	1	GS	Sink-minus	-0.965209
Immunity-mediated-senescence	4_AhgSAG113	g11054	2	GS	Sink-minus	0.454845
Immunity-mediated-senescence	4_AhgSAG113	g11054	4	GS	Sink-minus	0.810427
Immunity-mediated-senescence	4_AhgSAG113	g11054	6	GS	Sink-minus	1.36598
Immunity-mediated-senescence	4_AhgSAG113	g11054	8	GS	Sink-minus	1.13226
Immunity-mediated-senescence	4_AhgSAG113	g11054	-1	GS	Sink-plus	-0.779539
Immunity-mediated-senescence	4_AhgSAG113	g11054	0	GS	Sink-plus	-0.876776
Immunity-mediated-senescence	4_AhgSAG113	g11054	1	GS	Sink-plus	-0.402636
Immunity-mediated-senescence	4_AhgSAG113	g11054	2	GS	Sink-plus	-0.306166
Immunity-mediated-senescence	4_AhgSAG113	g11054	4	GS	Sink-plus	0.916696
Immunity-mediated-senescence	4_AhgSAG113	g11054	6	GS	Sink-plus	1.20101
Immunity-mediated-senescence	4_AhgSAG113	g11054	8	GS	Sink-plus	0.0913859
Immunity-mediated-senescence	4_AhgSAG113	g11054	-5	OW	Sink-minus	-1.35311
Immunity-mediated-senescence	4_AhgSAG113	g11054	0	OW	Sink-minus	-1.36079
Immunity-mediated-senescence	4_AhgSAG113	g11054	1	OW	Sink-minus	-1.05752
Immunity-mediated-senescence	4_AhgSAG113	g11054	2	OW	Sink-minus	-0.28522
Immunity-mediated-senescence	4_AhgSAG113	g11054	4	OW	Sink-minus	0.485358
[truncated: 161 more rows]
