# Supplementary material for: Seasonal switching of integrated leaf senescence controls in an evergreen perennial Arabidopsis
Source: Nat Commun. 2024 Jun 7;15:4719. doi: 10.1038/s41467-024-48814-z (PMC11161623; doi:10.1038/s41467-024-48814-z)
Supplement: Supplementary file 15 — Source Data [file 41467_2024_48814_MOESM15_ESM.zip › Source Data/Fig6.xlsx]

## Sheet: a
Z-scored from Supplementary Data 2 and 4, and gene list from Supplementary Table 2
Arabidopsis halleri Gene ID	AGI code of a homologus gene in A. thaliana	Gene_alias	OW_1wks	OW_6wks	OW_8wks	OW_10wks	GS_1wks	GS_6wks	GS_8wks	GS_10wks	score	cluster
g00041.t1	AT5G17290.1	APG5,ATATG5,ATG5,AUTOPHAGY 5	-0.747456	0.169363	-0.00966059	1.95032	-0.397403	0.441788	-1.49906	0.0921076	0.671008	1
g00138.t1	AT5G16370.1	AAE5	-1.13067	-0.752339	0.961592	0.367456	0.760497	-1.20549	-0.385214	1.38417	0.534987	1
g00298.t1	AT4G36040.1	J11,DJC23,DNA J protein C23	-1.54876	-0.168914	0.310041	1.25789	-1.03167	-0.287414	0.156182	1.31265	0.969462	1
g00438.t1	AT4G34890.1	XDH1,ATXDH1,XANTHINE DEHYDROGENASE 1	-1.0517	-0.197421	0.442262	1.93538	-1.01645	-0.114741	-0.657202	0.659873	0.941583	1
g00502.t1	AT4G34310.1		-0.923026	-0.740838	0.419049	1.7179	-1.08765	-0.132462	-0.331059	1.07808	0.97404	1
g00664.t1	AT4G32940.1	GAMMA-VPE,GAMMAVPE	-1.00778	0.529443	-0.112067	1.0514	-1.28858	-0.622736	-0.136853	1.58717	0.863182	1
g00767.t1	AT4G32070.1	Phox4	-0.987663	-0.849771	0.250615	2.09944	-0.0670031	-0.274581	-0.692748	0.521714	0.855949	1
g01167.t1	AT1G76150.1	ECH2,ATECH2	-0.270507	0.189454	-0.0276008	1.65392	-1.80667	-0.29927	-0.287077	0.847751	0.835571	1
g01253.t1	AT1G76980.1		-1.48417	-0.080099	0.710381	1.32179	-1.42569	0.0110555	0.302835	0.643901	0.909131	1
g01743.t1	AT1G01680.1	PUB54,ATPUB54,PLANT U-BOX 54	-1.19348	0.0363121	0.949321	1.39531	-1.17757	-0.738642	-0.149604	0.878356	0.907471	1
g01804.t1	AT1G01230.1		-2.08416	0.0895545	0.7874	0.615918	-0.347931	0.591797	-0.573704	0.921128	0.735314	1
g01833.t1	AT1G02230.1	NAC004,ANAC004,NAC domain containing protein 4	-0.661424	-0.687664	0.170369	1.11152	-1.01296	0.681511	-1.07644	1.47508	0.813857	1
g01857.t1	AT1G02470.1		-0.55146	-0.622168	-0.652858	1.97573	-0.418963	-0.405337	-0.502527	1.17758	0.868059	1
g02205.t1	AT1G05620.1	URH2,NSH2,nucleoside hydrolase 2	-0.461123	-1.23681	0.391456	2.16132	-0.444409	-0.286533	-0.331982	0.208079	0.796359	1
g02359.t1	AT1G07040.1		-1.20488	-0.694061	-0.0693618	1.65477	-0.777383	0.375527	-0.455398	1.17078	0.953982	1
g02421.t1	AT1G07590.1		-1.78952	-0.351793	0.072956	1.42707	-0.774075	0.532924	0.0172864	0.865161	0.925783	1
g02683.t1	AT3G02040.1	SRG3,AtGDPD1,GDPD1,Glycerophosphodiester phosphodiesterase 1	-1.32957	0.117853	0.623623	0.985623	-1.66083	0.122683	0.104436	1.03618	0.8835	1
g02791.t1	AT4G39140.1		-1.19035	0.244469	0.435971	1.20893	-1.25491	-0.676429	-0.118694	1.35102	0.923329	1
g03173.t1	AT2G32830.1	PHT1%3B5,PHT5,PHOSPHATE TRANSPORTER 5	-0.978179	-0.835367	-0.250624	1.4173	-1.13792	0.409492	0.0298165	1.34548	0.930098	1
g03499.t1	AT2G35980.1	YLS9,ATNHL10,ARABIDOPSIS NDR1/HIN1-LIKE 10,NHL10,NDR1/HIN1-LIKE	-1.15197	-0.295623	0.141253	1.87011	-1.05865	-0.45979	0.102845	0.851825	0.979437	1
g03755.t1	AT1G70170.1	MMP	-0.996113	-0.491723	-0.213854	1.87339	-0.996113	-0.378207	0.181656	1.02096	0.970423	1
g04074.t1	AT1G73220.1	OCT1,AtOCT1,organic cation/carnitine transporter1	-1.17404	-0.0682306	0.710163	1.54292	-1.32529	-0.229005	-0.350959	0.894448	0.949749	1
g04102.t1	AT1G73500.1	MKK9,ATMKK9	-0.806813	0.0787719	0.0146908	0.113094	-1.50775	-0.382087	0.608555	1.88154	0.693874	1
g04662.t1	AT1G13990.3		-1.37874	-1.02006	0.317454	1.46851	-0.882318	0.328983	0.240606	0.925566	0.935809	1
g05315.t1	AT3G62770.1	AtATG18a,ATG18a,autophagy 18a,PEUP2,PEROXISOME UNUSUAL POSITIONING 2	-1.29119	-0.752666	-0.395453	1.98497	-0.319472	-0.236727	0.481255	0.529281	0.878371	1
g05523.t1	AT3G61060.2	PP2-A13,AtPP2-A13,phloem protein 2-A13	-1.1384	-1.00888	0.354059	1.72741	-0.519234	-0.204447	-0.295846	1.08534	0.955184	1
g05540.t1	AT3G60800.1		-0.768148	-0.448128	0.411302	1.55783	-0.806051	-0.454736	-0.892251	1.40018	0.922704	1
g05580.t1	AT3G60415.1		-1.3469	0.890895	0.591198	1.47369	-0.943623	-0.730821	-0.438514	0.504073	0.801955	1
g05617.t1	AT3G60140.1	DIN2,BGLU30,BETA GLUCOSIDASE 30,SRG2,SENESCENCE-RELATED GENE 2	-0.911737	-0.801769	-0.693809	1.74711	-0.797679	-0.115244	0.557215	1.01592	0.889469	1
g05906.t1	AT3G11340.1	UGT76B1	-1.04341	-0.517471	0.805462	1.67962	-0.830214	-0.62574	-0.423843	0.9556	0.943986	1
g05994.t1	AT3G10500.1	NAC053,AIF,ANTHER INDEHISCENCE FACTOR,ANAC053,NAC domain containing protein 53,NTL4,NAC with transmembrane motif 1-like 4	-1.2727	-0.573467	-0.24054	1.70268	-1.09765	0.695182	0.172993	0.613499	0.897709	1
g06119.t1	AT3G03790.3		-1.17813	-0.151883	1.16615	1.40395	-1.24573	-0.337685	-0.344648	0.687978	0.892183	1
g06146.t1	AT3G04060.1	NAC046,anac046,NAC domain containing protein 46	-1.262	-0.104005	0.196675	1.62527	-1.36198	0.167139	-0.159901	0.898799	0.965035	1
g06177.t1	AT3G04350.1		-1.30648	-0.347231	0.389878	1.45396	-1.40761	0.498895	-0.0979192	0.816507	0.933643	1
g06648.t1	AT3G15760.1		-1.40438	-1.0978	0.358286	1.51475	-0.657202	0.106016	0.229644	0.950692	0.937629	1
g06676.t1	AT3G15500.1	NAC3,ANAC055,NAC domain containing protein 55,ATNAC3,NAC domain containing protein 3,NAC055,NAC domain containing protein 55	-0.881305	-0.341919	-0.209169	1.76739	-1.36639	-0.264089	0.362175	0.933305	0.945092	1
g06742.t1	AT3G15040.1		-0.900453	-1.09529	-0.43174	1.25052	-0.709419	-0.371455	0.972175	1.28567	0.828104	1
g06976.t1	AT2G29350.1	SAG13	-1.04284	-0.572487	0.230224	1.84811	-1.01652	-0.606523	0.434801	0.725238	0.94612	1
g07101.t1	AT2G28400.1		-0.38174	-0.101652	0.335189	1.41434	-1.89201	-0.570759	0.364015	0.832619	0.833719	1
g07473.t1	AT5G64930.1	CPR5,HYS1,HYPERSENESCENCE 1	-1.3912	0.0447263	-0.405591	0.719097	-0.694471	1.33417	-0.813649	1.20691	0.681048	1
g07547.t1	AT5G64430.1		-1.61899	-0.359872	-0.00789679	1.18554	-1.06996	0.179947	0.50176	1.18947	0.933598	1
g07634.t1	AT5G45900.1	APG7,ATAPG7,ATATG7,ATG7,AUTOPHAGY-RELATED 7,PEUP4,PEROXISOME UNUSUAL POSITIONING 4	-0.364012	-0.469445	-0.474904	2.07651	-0.587244	-0.748727	-0.438249	1.00607	0.857212	1
g07662.t1	AT5G46080.1		-0.951608	0.0861942	-0.0339397	0.759247	-1.59429	-0.364623	0.487482	1.61154	0.841116	1
g07877.t1	AT2G31260.1	APG9,ATAPG9,ATG9,autophagy 9	-1.1948	-0.799567	-0.0275247	1.75955	-0.654532	0.561333	-0.539752	0.895291	0.917449	1
g07912.t1	AT2G31570.1	GPX2,ATGPX2,glutathione peroxidase 2	-0.809324	-0.783534	0.431532	1.97808	0.0856693	-1.21662	-0.0610562	0.375257	0.76894	1
g08046.t1	AT2G32140.1		-2.114	-0.157884	0.412633	1.35497	-0.10852	0.266113	-0.249242	0.595932	0.840635	1
g08100.t1	AT1G26420.1		-1.58007	-0.066236	0.215749	1.58352	-0.772503	-0.432918	-0.0246281	1.07709	0.976468	1
g08374.t1	AT5G51640.1	YLS7,TBL17,TRICHOME BIREFRINGENCE-LIKE 17	-0.787179	-0.635527	-0.227841	1.75813	-0.582166	0.111514	-0.917614	1.28068	0.901144	1
g08446.t1	AT5G51070.1	ERD1,CLPD,SAG15,SENESCENCE ASSOCIATED GENE 15	-1.1203	-0.208794	0.459182	1.50355	-1.29972	-0.649557	0.302036	1.0136	0.952005	1
g08603.t1	AT3G29035.1	NAC3,ANAC059,Arabidopsis NAC domain containing protein 59,ATNAC3,NAC domain containing protein 3,ORS1,ORE1 SISTER1	-1.04662	-0.666582	-0.370508	1.3254	-0.952171	0.0403485	0.0402746	1.62985	0.940247	1
g08692.t1	AT2G23450.1		-1.27371	-0.0362997	0.422765	1.57643	-0.769569	-0.45214	-0.67555	1.20808	0.954192	1
g09110.t1	AT4G02380.3	SAG21,AtLEA5,Arabidopsis thaliana late embryogenensis abundant like 5	-1.10556	-0.0934665	0.419546	1.8146	-1.29734	-0.283723	-0.167253	0.713194	0.960911	1
g09602.t1	AT2G47190.1	MYB2,ATMYB2,MYB DOMAIN PROTEIN 2	-0.817525	-0.676458	-0.239788	1.55046	-0.774061	-0.380987	-0.272283	1.61065	0.94609	1
g09760.t1	AT2G45760.1	BAP2,BAL,BON ASSOCIATION PROTEIN 1-LIKE	-0.868939	-0.0253176	0.31225	2.03141	-0.566681	-0.693877	-0.868939	0.680095	0.879651	1
g09809.t1	AT3G60800.1		-1.72476	-0.639341	0.0279261	0.962698	-0.553312	-0.193458	0.839222	1.28102	0.868395	1
g09830.t1	AT2G45170.1	ATG8E,ATATG8E,AUTOPHAGY 8E	-0.677016	-0.271125	-0.0132967	1.91424	-1.09146	-0.579225	-0.354913	1.0728	0.949557	1
g09892.t1	AT1G17020.1	SRG1,ATSRG1,SENESCENCE-RELATED GENE 1	-0.719746	-0.235137	-0.105597	2.22311	-0.946307	-0.19005	-0.533405	0.507137	0.902948	1
g10169.t1	AT1G14330.1		-0.654855	-0.342005	0.13579	1.86694	-0.751836	-1.07332	-0.260217	1.0795	0.910597	1
g10363.t1	AT4G24590.4		-0.807814	-0.782264	0.278021	1.72601	-0.397333	-0.0912085	-1.083	1.15759	0.882216	1
g10529.t1	AT5G10625.1		-0.98662	-0.936257	-0.45973	1.5012	-0.98662	0.283752	0.358456	1.22582	0.910543	1
g10744.t1	AT5G13080.1	WRKY75,ATWRKY75,ARABIDOPSIS THALIANA WRKY DNA-BINDING PROTEIN 75	-1.15697	-0.596663	0.104948	1.60357	-1.06104	-0.223467	0.0889426	1.24069	0.992384	1
g10912.t1	AT5G60360.3	ALP,AALP,aleurain-like protease,SAG2,SENESCENCE ASSOCIATED GENE2	-1.68714	-0.575616	0.355053	1.08592	-0.800586	0.349951	-0.0508134	1.32324	0.933386	1
g11018.t1	AT5G59420.1	ORP3C	-1.13215	0.00377434	0.527996	1.80933	-1.26318	-0.297692	-0.282071	0.633998	0.945627	1
g12092.t1	AT5G20250.4	DIN10,RS6,raffinose synthase 6	-0.713004	-0.648991	-0.700854	2.1277	-0.603685	-0.426358	0.340962	0.624231	0.855268	1
g12094.t1	AT5G20230.1	BCB,ATBCB,blue-copper-binding protein,SAG14,SENESCENCE ASSOCIATED GENE 14	-1.00336	-0.445738	-0.0454518	2.13592	-1.00336	0.4616	-0.102742	0.00312775	0.845726	1
g12102.t1	AT5G20150.1	SPX1,ATSPX1,ARABIDOPSIS THALIANA SPX DOMAIN GENE 1	-0.93244	0.059258	0.352744	1.27068	-1.9054	0.106278	0.211315	0.837561	0.874879	1
g12119.t1	AT5G19490.1		-1.11519	-0.790699	-0.0513379	0.970904	-0.94659	0.672706	-0.38065	1.64085	0.872074	1
g12254.t1	AT5G62620.1		-1.59109	-0.908479	0.671519	1.23665	-0.758979	0.146973	0.188722	1.01468	0.925924	1
g12319.t1	AT5G63130.1		-1.00653	-0.0582271	0.225063	1.44722	-1.80952	0.183854	0.431912	0.586234	0.87365	1
g12441.t1	AT5G64230.1		-1.39914	-0.242094	-0.136897	1.62751	-1.26268	0.537898	0.280522	0.594881	0.908026	1
g12450.t1	AT2G38940.1	PHT1%3B4,ATPT2,ARABIDOPSIS THALIANA PHOSPHATE TRANSPORTER 2	-1.04383	0.460463	0.563129	1.08299	-1.34006	-0.58891	-0.486315	1.35253	0.871338	1
g12581.t1	AT2G40095.1		-0.972485	-0.747358	-0.152708	1.78918	-0.805207	-0.207045	-0.152126	1.24775	0.974653	1
g12880.t1	AT3G48020.1		-1.43814	-0.127116	0.21938	1.42765	-1.30579	-0.119807	0.350273	0.993549	0.961229	1
g13224.t1	AT5G18630.1		-1.47115	-1.15996	0.502898	1.55155	-0.473109	0.187725	0.115292	0.746746	0.906096	1
g13239.t1	AT5G18490.1		-1.66267	-0.172276	-0.00280304	1.31242	-0.662253	-0.348741	0.15863	1.37769	0.957265	1
g13242.t1	AT5G18470.1		-1.53757	0.773568	1.20861	0.822601	-1.1946	-0.339606	-0.267778	0.534761	0.729647	1
g13283.t1	AT5G18130.1		-1.79227	-0.646912	0.318831	1.22014	-0.779363	0.448212	0.289747	0.941616	0.913351	1
g13443.t1	AT1G21240.1	WAK3	-1.1065	-0.707096	-0.150473	1.60438	-1.05269	-0.224573	0.517995	1.11896	0.955558	1
g13488.t1	AT1G20780.1	SAUL1,ATPUB44,ARABIDOPSIS THALIANA PLANT U-BOX 44,PUB44,PLANT U-BOX 44	-1.12101	-0.413515	0.338486	1.68828	-0.0694546	-0.298065	-1.18175	1.05702	0.855393	1
g13508.t1	AT1G20620.6	CAT3,ATCAT3,SEN2,SENESCENCE 2	-1.40481	0.166188	-0.211302	0.286762	-0.32291	-0.67941	0.0924149	2.07307	0.71941	1
g13700.t1	AT1G23040.1		-0.824107	-0.300722	0.751865	1.59386	-1.27784	-0.822631	-0.0229683	0.902549	0.921377	1
g13921.t1	AT1G19270.1	DA1	-0.446019	-0.508729	0.1435	1.82093	-1.22045	-0.0243781	-0.801156	1.0363	0.905065	1
g14047.t1	AT5G25930.1		-1.11279	-0.355471	0.0801676	1.46099	-1.25493	-0.477686	0.433587	1.22613	0.96162	1
g14068.t1	AT5G25770.3		-1.26045	-0.874798	-0.332888	1.3755	0.424226	-0.258596	-0.528128	1.45513	0.804436	1
g14379.t1	AT4G22920.1	NYE1,ATNYE1,NON-YELLOWING 1,SGR1,STAY-GREEN 1,SGR,STAY-GREEN	-1.10936	-0.458568	-0.0923546	1.9856	-0.904327	-0.322381	0.0766057	0.824788	0.973593	1
g14508.t1	AT2G26310.1	FAP2,AtFAP2	-1.2631	-1.57839	0.690534	1.39883	-0.144965	0.29597	-0.007987	0.609104	0.792607	1
g14576.t1	AT2G01890.1	PAP8,ATPAP8,PURPLE ACID PHOSPHATASE 8	-1.36286	-0.47996	0.111749	1.47378	-0.723391	-0.229766	-0.237105	1.44755	0.985253	1
g14855.t1	AT3G51730.1		-1.31944	-0.64063	0.407506	1.82141	-0.45515	-0.298731	-0.447063	0.932096	0.960331	1
g14904.t1	AT3G51250.1		-1.8368	-0.000154275	0.042119	1.43084	-0.84774	0.364998	-0.00482448	0.85157	0.926289	1
g14915.t1	AT3G51130.1		-0.979156	-0.611902	0.328828	1.76493	-1.19444	-0.181584	-0.112293	0.985619	0.982728	1
g14937.t1	AT3G54680.1		-1.3465	-0.937991	0.321905	1.27701	-0.0469149	0.944178	-1.01597	0.80428	0.744253	1
g15186.t1	AT1G52080.1	AR791	-1.10111	-0.590839	0.1686	1.51342	-0.896513	0.979201	-0.859292	0.78654	0.84096	1
g15393.t1	AT4G19040.2	EDR2	-0.604568	-0.248599	-0.0674066	2.01282	-0.871232	-0.582329	-0.641924	1.00324	0.919607	1
g15946.t1	AT5G48540.1		-1.83061	-0.169861	-0.375414	0.729521	-0.351899	0.219172	0.117389	1.6617	0.826776	1
g16001.t1	AT1G32460.1		-1.90136	-0.0563682	0.605995	1.31937	-0.0766177	-0.662012	-0.13042	0.901417	0.86533	1
g17392.t1	AT2G43000.1	NAC042,ANAC042,NAC domain containing protein 42,JUB1,JUNGBRUNNEN 1	-1.39237	-0.231934	0.0637578	1.86491	-0.550052	-0.644476	-0.00848709	0.898654	0.961457	1
g17812.t1	AT1G62300.1	WRKY6	-1.08413	-0.25345	0.274393	1.62106	-1.08876	-0.657329	-0.0116383	1.19987	0.97843	1
g17822.t1	AT1G62370.1		-1.36544	-0.751615	0.289836	1.71961	-0.606785	-0.375033	0.0824699	1.00695	0.975848	1
g17960.t1	AT5G27420.1	CNI1,ATL31,Arabidopsis toxicos en levadura 31	-0.9599	-0.838175	0.161998	1.64946	-0.891778	-0.234453	-0.205036	1.31788	0.978007	1
g18023.t1	AT2G43570.1	CHI	-0.459039	-0.456951	0.289274	1.94652	-1.43322	0.691333	-0.355372	-0.222549	0.728588	1
g18025.t1	AT2G43570.1	CHI	-1.73156	-0.235179	0.594825	1.26435	-1.14462	0.734716	0.187557	0.329908	0.835651	1
g18313.t1	AT2G37750.1		-0.632764	-0.578657	-0.711867	2.19133	-0.711867	0.0215314	0.63524	-0.212945	0.708193	1
g18804.t1	AT1G30700.1		-1.0769	-1.04821	-0.718683	1.35598	-0.496092	0.301699	0.277935	1.40427	0.855473	1
g18923.t1	AT3G28100.1	UMAMIT45	-0.566674	-0.627176	-0.259943	1.81087	-0.701331	-0.784857	-0.207908	1.33702	0.91464	1
g19020.t1	AT1G32080.1	LrgB	-1.56793	0.342509	-0.15796	-0.379423	0.321116	-0.62484	0.131446	1.93508	0.466835	1
g19089.t1	AT5G08790.1	ATAF2	-1.28879	-0.555264	0.615576	1.1974	-1.44244	0.040495	0.483066	0.949943	0.920122	1
g19319.t1	AT5G13800.3	PPH,CRN1,Co-regulated with NYE1	-1.39162	-0.926801	0.16258	1.46623	-0.648841	-0.165039	0.277576	1.22592	0.96047	1
g19521.t1	AT5G01220.1	SQD2	-1.44003	-0.11481	0.867601	1.21569	-1.17965	-0.195856	-0.244987	1.09204	0.937514	1
g19575.t1	AT3G25780.1	AOC3	-1.4122	-0.713581	1.30435	0.768915	-0.754969	-0.596987	0.320602	1.08387	0.817859	1
g19725.t1	AT4G01250.1	WRKY22	-0.573111	-1.62277	-0.501476	0.951071	1.01348	-0.625246	0.158476	1.19957	0.496095	1
g19784.t1	AT4G00700.1		-0.841005	-0.613058	0.16584	2.03694	-0.768008	-0.413758	-0.448851	0.8819	0.95453	1
g19942.t1	AT4G13110.1		-1.24595	-0.356914	-0.487056	1.24751	-0.704396	-0.692463	0.971555	1.26771	0.849973	1
g20130.t1	AT4G14880.1	OASA1,ATCYS-3A,CYTACS1,OLD3,ONSET OF LEAF DEATH 3	-1.72221	-0.609816	0.656339	0.84025	-0.123414	-0.809696	0.503086	1.26546	0.815543	1
g20258.t1	AT4G15610.1	CASPL1D1,CASP-like protein 1D1	-1.21698	-0.618434	-0.37273	1.47551	-0.805424	-0.0760008	0.150011	1.46405	0.958315	1
g20509.t1	AT3G27110.1		-1.11389	-0.233348	0.682971	1.13516	-1.61636	-0.245587	0.302272	1.08878	0.913862	1
g20711.t1	AT3G26210.1	CYP71B23	-1.2959	0.0490674	0.0303973	0.920983	-0.774421	-0.8199	0.104796	1.78498	0.882626	1
g20712.t1	AT3G26220.1	CYP71B3	-0.977744	-1.49865	0.965303	0.72306	0.0226539	0.536582	-0.89278	1.12158	0.64972	1
g20754.t1	AT3G26600.1	ARO4	-1.38456	-0.354786	1.04619	1.38737	-0.710923	-0.361279	-0.595368	0.973353	0.913886	1
g20784.t1	AT3G26840.1	PES2	-0.906612	-1.28232	-0.487073	1.12994	0.449258	-0.39053	-0.139295	1.62663	0.725416	1
g21021.t1	AT2G23320.1	WRKY15,AtWRKY15	-1.04813	-0.216521	-0.152668	1.6606	-0.532921	-0.712544	-0.44224	1.44442	0.94046	1
g21244.t1	AT3G56240.1	CCH	-1.21585	0.358618	0.506036	1.72979	-1.4234	-0.140567	-0.109633	0.29501	0.877621	1
g21291.t1	AT2G13810.1	ALD1,AtALD1,EDTS5,eds two suppressor 5	-1.02194	-0.646196	-0.0625945	1.79543	-1.02194	-0.422444	0.429046	0.95063	0.959386	1
g21292.t1	AT2G13790.1	SERK4,ATSERK4,SOMATIC EMBRYOGENESIS RECEPTOR-LIKE KINASE 4,BAK7,BRI1- ASSOCIATED KINASE 7,BKK1,BAK1-LIKE 1	-0.838994	-0.316146	0.612454	1.72933	-1.09737	-0.619332	-0.477327	1.00739	0.947072	1
g21517.t1	AT2G25625.1	CV,chloroplast vesiculation	-0.506805	-0.946268	0.213707	2.21777	-0.838177	-0.0252475	-0.352243	0.237262	0.847025	1
g21782.t1	AT4G21840.1	MSRB8,ATMSRB8,methionine sulfoxide reductase B8	-1.66187	0.692256	0.763	0.677044	-1.05321	-0.802143	0.634361	0.750555	0.728102	1
g22025.t1	AT2G18690.1		-1.51471	0.454305	0.639522	1.40613	-1.18045	-0.379334	-0.16587	0.74041	0.901653	1
g22093.t1	AT1G66160.1	CMPG1,ATCMPG1	-1.10649	-0.124604	-0.270951	1.32205	-1.62793	0.270975	0.637651	0.899297	0.874647	1
g22221.t2	AT2G17220.1	Kin3	-0.741065	-0.623195	0.241491	1.6347	-0.431918	-1.12318	-0.296861	1.34003	0.892468	1
g22499.t2	AT3G19290.3	ABF4,AREB2,ABA-RESPONSIVE ELEMENT BINDING PROTEIN 2,AtAREB2	-0.503122	-0.564766	-0.577608	1.7523	-1.29785	0.747019	-0.362228	0.80625	0.825696	1
g22711.t1	AT2G19130.1		-1.79381	0.124925	-0.563183	1.00032	-0.806334	0.763576	0.188133	1.08637	0.810458	1
g22716.t1	AT2G19190.1	FRK1,SIRK,se- nescence-induced receptor-like kinase	-1.18658	-0.612554	-0.0621467	1.30302	-0.839562	-0.183943	-0.082443	1.66421	0.964209	1
g22726.t1	AT4G14880.1	OASA1,ATCYS-3A,CYTACS1,OLD3,ONSET OF LEAF DEATH 3	-1.38534	0.129823	-0.124149	1.50938	-0.997374	-0.608464	0.340651	1.13548	0.942778	1
g23131.t1	AT4G16110.1	RR2,ARR2,response regulator 2	-0.812223	-0.408745	0.410517	1.31738	-1.53446	-0.0344373	-0.290461	1.35243	0.941088	1
g23268.t1	AT2G18690.1		-1.23872	0.430013	0.639062	1.48821	-1.05836	-0.827635	-0.304239	0.871674	0.893234	1
g23293.t1	AT1G66880.1		-1.24757	-0.485258	0.271423	1.68762	-1.0672	-0.158005	-0.0588516	1.05784	0.997095	1
g23645.t1	AT5G44610.1	MAP18,PCAP2,PLASMA MEMBRANE ASSOCIATED CA2+-BINDING PROTEIN-2	-0.771043	-0.837038	-0.707223	1.0022	-0.902359	-0.240752	0.833407	1.62281	0.802951	1
g23872.t1	AT5G07680.1	NAC080,ANAC079,Arabidopsis NAC domain containing protein 79,ANAC080,NAC domain containing protein 80,ATNAC4,NAC4	-0.360743	-0.564551	-0.0607938	2.40156	-0.766772	-0.380421	-0.20929	-0.0589924	0.78312	1
g23898.t1	AT2G20920.1		-1.13049	-0.135805	0.730478	1.81312	-0.481495	-0.994745	-0.46683	0.665767	0.882082	1
g24637.t1	AT5G39050.1	PMAT1	-0.455476	0.034901	0.273548	0.856602	-1.37652	-0.927094	-0.192415	1.78645	0.811592	1
g24685.t1	AT5G39520.1		-0.618382	-0.469746	-0.378289	2.10078	-0.634468	-0.403143	-0.571097	0.974347	0.904663	1
g24695.t1	AT5G39610.1	NAC6,ANAC092,Arabidopsis NAC domain containing protein 92,ATNAC2,NAC domain containing protein 2,ATNAC6,NAC domain containing protein 6,NAC2,NAC domain containing protein 2,ORE1,ORESARA 1	-0.462292	-0.884946	-0.351164	1.92966	-1.07186	-0.293142	0.193556	0.940191	0.900954	1
g24885.t1	AT1G54130.1	RSH3,AT-RSH3,ATRSH3,RELA/SPOT HOMOLOG 3	-0.382398	0.273462	-0.105148	1.93772	-0.858542	-1.43249	0.461327	0.106072	0.685997	1
g24962.t1	AT2G18090.1		-0.787218	-0.794669	-0.304186	1.06965	-0.638078	-0.45005	-0.0696756	1.97422	0.872297	1
g25273.t1	AT5G24110.1	WRKY30,ATWRKY30,ARABIDOPSIS THALIANA WRKY DNA-BINDING PROTEIN 30	-1.17648	0.569049	-0.303769	0.298635	-0.764676	-0.68257	0.0453853	2.01443	0.70512	1
g25329.t1	AT4G10500.1	DLO1,DMR6-LIKE OXYGENASE 1	-1.09856	0.0446332	0.892075	1.82085	-1.0805	-0.590417	-0.280194	0.292111	0.876018	1
g25921.t1	AT1G17710.1	PEPC1,AtPEPC1,Arabidopsis thaliana phosphoethanolamine/phosphocholine phosphatase 1	-1.61719	-0.0686471	0.738652	1.35092	-0.977577	0.163921	-0.481641	0.89156	0.927315	1
g26160.t1	AT1G36622.1		-1.09108	-0.640191	-0.330315	1.09482	0.41543	-0.86521	-0.332757	1.7493	0.758041	1
g26238.t1	AT2G27310.1		-1.82602	-0.711289	0.465348	1.07277	-0.51532	-0.203407	0.788981	0.928937	0.866127	1
g26564.t1	AT4G11910.1	NYE2,NONYELLOWING 2,SGR2,STAY-GREEN 2	-0.907148	-0.887148	-0.409954	1.79548	-0.864421	0.119977	0.0419697	1.11125	0.938479	1
g26815.t1	AT3G03530.1	NPC4	-1.07382	-0.533226	0.480424	1.49393	-1.07382	-0.0356748	-0.542735	1.28493	0.969808	1
g26890.t1	AT5G40690.1		-1.02833	-0.0361552	0.765573	1.69039	-1.27887	-0.547837	-0.265807	0.701031	0.927651	1
g26964.t1	AT1G64360.1		-1.9218	-0.152907	0.529132	0.933556	-0.905879	-0.0819304	0.911194	0.68863	0.825809	1
g27003.t1	AT1G64610.1		-0.775041	-0.460874	-0.422821	1.69437	-1.27789	-0.142114	0.179436	1.20493	0.942116	1
g27064.t1	AT5G49700.1	AHL17,AT-hook motif nuclear localized protein 17	-1.1118	0.41165	-1.19356	0.746358	-0.0880246	-0.88926	0.534476	1.59016	0.621817	1
g27160.t1	AT3G23430.1	PHO1,ATPHO1,ARABIDOPSIS PHOSPHATE 1	-0.951405	0.56041	-0.859226	0.275916	-0.327647	1.42523	-1.2491	1.12583	0.391096	1
g27250.t1	AT1G34180.2	NAC016,anac016,NAC domain containing protein 16	-1.81463	-0.1672	0.293703	1.37022	-0.685277	-0.286907	0.238041	1.05206	0.952019	1
g27481.t1	AT1G34420.1		-0.974192	-0.663211	0.0461068	1.57004	-1.35203	0.167793	0.0730216	1.13247	0.963689	1
g27598.t1	AT5G24530.1	DMR6	-0.922759	0.00767258	0.788956	1.1772	-1.56583	0.738004	-0.859555	0.636306	0.781851	1
g28716.t1	AT2G26660.1	SPX2,ATSPX2,ARABIDOPSIS THALIANA SPX DOMAIN GENE 2	-0.840584	0.00251634	-0.00314999	0.709462	-1.0295	-0.615398	-0.28922	2.06587	0.832439	1
g29645.t1	AT4G12570.1	UPL5	-0.569027	-0.865929	0.241532	1.49288	-1.32829	0.512784	-0.60188	1.11793	0.882632	1
g30009.t1	AT2G30550.2	DALL3,DAD1-Like Lipase 3	-0.772817	-0.881994	0.094979	2.22689	-0.735345	-0.170173	0.2905	-0.052038	0.823131	1
g30189.t1	AT3G63380.1	ACA12,auto-inhibited Ca2+ ATPase 12	-0.995882	-0.426376	-0.614676	1.80912	-0.594057	-0.33531	-0.142798	1.29998	0.935419	1
g31269.t1	AT2G11810.1	MGDC,ATMGD3,MGD3,MONOGALACTOSYL DIACYLGLYCEROL SYNTHASE 3	-1.80356	0.372413	0.827497	1.1413	-0.868535	-0.00199618	-0.470515	0.803392	0.861785	1
g31870.t1	AT1G09500.1		-1.86661	-0.838097	0.432788	1.07739	-0.480951	0.255003	0.427344	0.993136	0.87897	1
g31902.t1	AT1G26930.1		-0.86078	-0.0364537	-0.353157	2.21949	-0.00926149	-0.864284	-0.524865	0.429309	0.787954	1
g32275.t1	AT5G24530.1	DMR6	-1.23135	0.140158	1.05861	1.33403	-1.06258	-0.652452	-0.472742	0.886328	0.883989	1
g00163.t1	AT5G16080.1	CXE17,AtCXE17,carboxyesterase 17	-1.84669	-0.352572	-0.432454	0.400391	-0.425519	0.293655	1.35255	1.01064	0.76258	2
g00248.t1	AT5G15250.1	FTSH6,ATFTSH6	-0.987649	-1.02294	-0.447938	0.0742174	-0.798906	1.6177	1.16445	0.401064	0.927447	2
g00305.t1	AT4G35985.1		-0.104407	-1.20772	0.875743	1.27493	-0.461491	1.0104	-0.00752566	-1.37993	0.517861	2
g00536.t1	AT4G34060.3	DML3	0.325321	-1.44894	-0.38926	-0.586178	0.0517126	1.906	-0.501212	0.642553	0.452864	2
g01301.t1	AT1G77450.1	NAC032,anac032,NAC domain containing protein 32	-0.562283	-1.30499	0.64342	1.26821	-1.41873	0.529676	0.815025	0.0296725	0.860488	2
g01737.t1	AT1G01720.1	ATAF1	-1.23798	-0.590237	0.810278	0.796797	-1.4725	0.946062	0.866158	-0.118575	0.836239	2
g01831.t1	AT1G02220.1	NAC003,ANAC003,NAC domain containing protein 3	-0.596047	-0.908966	-0.845085	1.00506	-1.01476	1.23644	-0.110901	1.23425	0.797633	2
g01900.t1	AT1G02860.1	NLA,BAH1,BENZOIC ACID HYPERSENSITIVE 1	-0.234803	-0.793777	-1.64151	1.13649	0.779645	0.646374	-0.751568	0.859145	0.311788	2
g02031.t1	AT1G04010.1	PSAT1,ATPSAT1,ERP1,enhanced response to Phytophthora 1	-0.588562	-1.22701	-0.517097	-0.422386	0.255797	1.97849	0.802052	-0.28128	0.681429	2
g02144.t1	AT1G05100.1	MAPKKK18	-0.894788	-0.831724	1.00546	1.33086	-0.801438	-0.406852	1.23158	-0.633102	0.601697	2
g02996.t1	AT4G36900.1	RAP2.10,DEAR4,DREB AND EAR MOTIF PROTEIN 4	-0.704739	-0.977818	0.741708	-0.290413	-1.49079	1.05548	0.527065	1.1395	0.760502	2
g04125.t2	AT1G73750.2		-1.28477	-1.25302	0.0553173	-0.17386	-0.472584	0.847637	0.822785	1.4585	0.828733	2
g04177.t1	AT4G30490.1		-0.376531	-0.781594	-0.15781	1.26199	-1.7264	1.21483	0.200161	0.365362	0.830802	2
g05945.t1	AT3G10985.1	SAG20,ATWI-12,ARABIDOPSIS THALIANA WOUND-INDUCED PROTEIN 12,WI12,WOUND-INDUCED PROTEIN 12	-1.40859	-1.33462	-0.43364	0.17315	0.192573	0.714282	0.680327	1.41652	0.784182	2
g06616.t1	AT3G16050.1	PDX1.2,A37,ATPDX1.2,ARABIDOPSIS THALIANA PYRIDOXINE BIOSYNTHESIS 1.2	-1.01425	-0.87018	-0.1229	0.0608474	-0.434574	1.28959	1.71785	-0.626389	0.806283	2
g07186.t1	AT5G66100.1	LARP1b,AtLARP1b	0.158677	-0.466981	-0.0460069	-0.0821849	-1.14644	2.1725	0.22484	-0.814406	0.542525	2
g08284.t1	AT5G52300.1	LTI65,RD29B,RESPONSIVE TO DESSICATION 29B	0.65184	-0.655435	-0.0935207	-0.031605	-2.03035	1.23035	0.6493	0.27942	0.600793	2
g09527.t1	AT2G47950.2		-0.884148	-1.25543	-0.487881	0.328331	-0.868917	0.813223	1.40916	0.945658	0.934483	2
g09551.t1	AT3G62770.1	AtATG18a,ATG18a,autophagy 18a,PEUP2,PEROXISOME UNUSUAL POSITIONING 2	-1.03053	-0.94178	-0.23949	1.85145	-0.588482	1.08029	-0.213796	0.0823337	0.786141	2
g10253.t1	AT4G25690.1		-0.882712	-1.15035	-0.29117	0.915627	-1.22303	0.882208	1.16626	0.58317	0.975738	2
g10678.t1	AT5G12080.1	MSL10,ATMSL10	-0.689622	-0.689816	0.23305	-0.457617	0.267843	-0.482781	2.29254	-0.473596	0.366135	2
g11054.t1	AT5G59220.1	HAI1,SAG113,senescence associated gene 113	-0.904042	-1.53004	0.32015	1.37947	-0.776071	0.655728	0.89572	-0.0409192	0.921768	2
g11268.t1	AT3G21600.1		-0.421854	-1.61663	-0.441287	-0.416833	-0.159296	1.58622	0.404208	1.06547	0.749654	2
g12802.t1	AT3G47340.1	ASN1,AT-ASN1,ARABIDOPSIS THALIANA GLUTAMINE-DEPENDENT ASPARAGINE SYNTHASE 1,DIN6,DARK INDUCIBLE 6	-0.261188	-1.34691	-0.891774	0.392244	-0.896394	0.55456	1.0552	1.39426	0.813884	2
g14714.t1	AT1G68740.1	PHO1%3BH1	-1.37513	-0.206601	0.318208	-0.317659	-1.19411	0.557994	0.530411	1.68689	0.630986	2
g14726.t1	AT1G68620.1		-2.29955	-0.209747	0.518686	0.635678	-0.11307	0.613398	0.774229	0.0803816	0.680125	2
g15983.t1	AT1G32640.1	MYC2	-1.25366	-1.04388	0.649774	-0.208722	0.438972	-0.554776	1.83096	0.14133	0.480132	2
g20529.t1	AT3G27260.3	GTE8	-1.2216	-0.959815	-0.437731	1.20555	-0.985357	0.916715	0.615287	0.866957	0.940354	2
g21585.t1	AT3G18350.1		0.256767	-0.488637	-1.06549	1.02168	-1.21482	1.6621	0.276894	-0.448496	0.636775	2
g23285.t1	AT1G66830.1		0.886731	-0.74901	-0.0304797	1.15044	0.185523	0.800497	-0.368218	-1.87549	0.0833551	2
g23292.t1	AT1G66880.1		-1.00645	-1.54803	-0.341533	0.140934	1.57998	0.207048	0.0115909	0.956459	0.375233	2
g24477.t1	AT2G41380.1		-1.20505	-1.01316	0.184119	1.07139	-1.21177	0.283802	0.904521	0.986145	0.893627	2
g25998.t1	AT5G05700.1	ATE1,ATATE1,DLS1,DELAYED LEAF SENESCENCE 1	-0.323944	-1.35729	-1.17801	1.2215	-0.419908	0.53507	1.2863	0.236279	0.82247	2
g26363.t1	AT1G29640.1		-0.820414	-1.02372	-0.101536	1.20987	-1.15012	0.087389	1.55389	0.244638	0.865461	2
g28086.t1	AT2G21940.4	SK1,ATSK1	-0.588565	-1.33982	0.231463	1.05419	-1.26191	0.864343	1.15771	-0.117412	0.929928	2
g30540.t1	AT1G64140.1		-1.8517	-0.811149	0.357054	0.618859	-0.366938	0.87487	1.22499	-0.0459864	0.864521	2
g31446.t1	AT5G45630.1		-0.693922	-1.5926	0.419391	1.55515	-0.92795	0.502552	0.401827	0.335558	0.868271	2
g31654.t1	AT5G11090.1		-1.36836	-0.74847	-0.575226	0.863137	-0.946623	1.05399	0.824351	0.897199	0.933571	2
g00042.t1	AT5G17290.1	APG5,ATATG5,ATG5,AUTOPHAGY 5	-0.241164	0.806645	0.409887	1.68162	-0.829015	-1.33177	-0.844471	0.348272	0.914387	3
g00128.t1	AT5G16470.1	MBS2,METHYLENE BLUE SENSITIVITY 2	-0.748266	0.731962	-0.886194	1.16993	0.529307	-0.614722	-1.3311	1.14908	0.710439	3
g00317.t1	AT4G35890.1	LARP1c,AtLARP1c	0.537985	1.42844	0.188984	0.583725	0.0398401	-1.31152	-1.5984	0.130945	0.782598	3
g00904.t1	AT4G30920.1	LAP2,AtLAP2	0.111392	0.296898	-0.374693	1.57548	-0.86168	-0.869327	-1.11616	1.23809	0.923445	3
g00922.t1	AT4G30790.1	ATG11,AUTOPHAGY-RELATED 11	0.83175	0.10343	-1.02726	1.16205	-0.3634	-0.634751	-1.33096	1.25914	0.746637	3
g01485.t1	AT1G79230.1	MST1,ATMST1,ATRDH1,ARABIDOPSIS THALIANA RHODANESE HOMOLOGUE 1,ST1,SULFURTRANSFERASE 1,STR1	-0.243067	0.000181303	-0.512702	-0.307022	0.728918	-1.49526	-0.120929	1.94988	0.456323	3
g01622.t1	AT1G80310.1	MOT2	-0.276957	-0.272132	0.384938	1.4878	-0.2564	-0.575439	-1.65475	1.16294	0.868945	3
g02562.t1	AT3G02150.2	PTF1,TCP13,TEOSINTE BRANCHED1, CYCLOIDEA AND PCF TRANSCRIPTION FACTOR 13,TFPD	0.181449	0.71833	0.617109	1.21967	-1.57068	-1.20493	-0.556247	0.595292	0.880311	3
g02585.t1	AT3G01090.2	KIN10,AKIN10,SNF1 kinase homolog 10,SNRK1.1,SNF1-RELATED PROTEIN KINASE 1.1	0.238931	0.539438	-0.493227	0.00706494	-0.210536	0.777811	-2.07138	1.21189	0.491009	3
g02736.t1	AT4G38630.1	RPN10,ATMCB1,MBP1,MULTIUBIQUITIN CHAIN BINDING PROTEIN 1,MCB1,MULTIUBIQUITIN-CHAIN-BINDING PROTEIN 1	0.289505	1.32661	0.446317	0.903346	-0.510408	-1.69248	-0.983548	0.220652	0.867795	3
g03209.t1	AT2G33170.1		0.754337	0.260414	0.441377	-0.115051	0.209825	-0.63791	-2.08244	1.16945	0.691427	3
g03278.t1	AT2G33770.1	PHO2,ATUBC24,UBIQUITIN-CONJUGATING ENZYME 24,UBC24,UBIQUITIN-CONJUGATING ENZYME 24	-0.616219	0.471538	1.33044	0.864065	-1.71448	-0.579772	-0.414351	0.658772	0.729596	3
g03469.t1	AT2G35710.1	PGSIP7	-0.144917	-0.399045	0.18283	2.24036	-0.217043	-0.862417	-0.972787	0.173017	0.7278	3
g03566.t1	AT2G36630.1		0.651983	0.89443	-0.147214	0.622663	0.992502	-1.307	-1.633	-0.0743627	0.591864	3
g03702.t1	AT1G66580.1	SAG24,RPL10C,ribosomal protein L10 C	0.34902	0.563156	-0.21313	0.894228	0.489486	-2.00268	-0.89516	0.815076	0.790886	3
g03867.t1	AT1G71190.1	SAG18	0.0749517	1.06391	-0.0430095	0.994649	-1.2545	-1.39634	-0.491448	1.05178	0.905941	3
g04197.t1	AT4G30270.1	XTH24,MERI-5,MERISTEM 5,MERI5B,meristem-5,SEN4,SENESCENCE 4	-0.291975	0.945243	0.772287	0.953796	-1.26969	-1.53008	-0.276339	0.696761	0.860247	3
g04570.t1	AT4G26950.1		-0.111491	0.360107	0.43893	-0.127909	-0.0683842	-0.98496	-1.41931	1.91301	0.795675	3
g04740.t1	AT1G13280.1	AOC4	0.703314	1.34491	-0.121323	0.338499	0.180808	-1.8422	-0.99427	0.390253	0.727192	3
g04906.t1	AT1G11760.1	MED32	-0.677376	-0.435028	0.535669	1.09779	0.742925	-1.7454	-0.516122	0.997538	0.664624	3
g04912.t1	AT1G11700.1		0.35891	1.36946	0.471122	0.537353	0.137263	-1.79944	-1.10776	0.0331029	0.754925	3
g05261.t1	AT3G63210.1	MARD1,MEDIATOR OF ABA-REGULATED DORMANCY 1	-0.307986	0.461642	0.0373885	1.14292	-0.27859	-0.99658	-1.4977	1.43891	0.956675	3
g05680.t1	AT3G13330.1	PA200	0.231934	1.49156	0.0776785	1.09265	-1.03545	-1.28255	-0.853003	0.277178	0.863611	3
g05880.t1	AT3G11570.1	TBL8	-1.49306	0.382995	0.932618	0.248674	0.768316	-1.66236	0.400689	0.422122	0.346293	3
g06745.t1	AT3G15010.1		0.803256	1.35604	0.42155	0.167575	-0.382596	-0.852084	-1.82739	0.313649	0.752416	3
g06843.t1	AT3G14075.1		-0.357567	-0.0811671	0.198503	1.41306	-1.14772	-0.254758	-1.19301	1.42266	0.859837	3
g06845.t1	AT3G14067.1	SASP,Senescence-Associated Subtilisin Protease	-0.641926	0.672054	1.2754	0.777113	-0.198354	-1.22776	-1.36351	0.706985	0.870131	3
g07463.t1	AT5G65040.1	IRM1,Increased Resistance to Myzus persicae 1	0.376463	0.0469575	-0.0727038	0.442097	0.626283	-1.17315	-1.68127	1.43532	0.760292	3
g07741.t1	AT5G46760.1	MYC3	-0.643315	-0.119588	0.807789	0.1667	-0.0190445	-1.7684	-0.0845013	1.66036	0.667893	3
g07831.t1	AT5G47390.1	KUA1,KUODA1 (Chinese for enlarge or expand),MYBH,MYB hypocotyl elongation-related	-0.0935752	0.489211	0.936877	1.0618	-1.30972	-0.684722	-1.31407	0.914196	0.923991	3
g08986.t1	AT4G03550.1	GSL05,ATGSL05,glucan synthase-like 5,ATGSL5,EED3,enhancer of edr1 3,GSL5,GLUCAN SYNTHASE-LIKE 5,PMR4,POWDERY MILDEW RESISTANT 4	-1.03365	0.321475	0.237584	1.64426	0.256376	-1.43798	-0.677626	0.689559	0.78924	3
g09134.t1	AT4G34890.1	XDH1,ATXDH1,XANTHINE DEHYDROGENASE 1	-0.78486	0.471146	0.0100673	1.04729	-0.851111	-0.891991	-0.73429	1.73374	0.893009	3
g09350.t1	AT5G54870.1		-0.660174	0.201439	0.262694	1.97351	-0.731369	-0.563127	-1.13345	0.65048	0.857506	3
g09629.t1	AT2G46950.1	CYP709B2	0.80273	0.48974	1.48892	-0.0122924	-1.03527	-0.803917	-1.39992	0.470008	0.703484	3
g09826.t1	AT2G45210.1	SAUR36,SAG201,senescence-associated gene 201	0.00876888	0.267621	-0.00088296	1.4741	-0.919782	-0.922009	-1.18982	1.28201	0.960427	3
g10447.t1	AT4G23810.1	WRKY53	-0.785039	0.418672	0.778556	0.538139	-1.1941	-0.391023	-1.01159	1.64639	0.827878	3
g10617.t1	AT5G11520.1	ASP3,YLS4,YELLOW-LEAF-SPECIFIC GENE 4	-0.0233842	0.689237	0.405757	1.51357	-1.28173	-1.44242	-0.340264	0.479233	0.869404	3
g10754.t1	AT5G13180.1	NAC083,ANAC083,NAC domain containing protein 83,VNI2,VND-interacting 2	0.674777	0.117692	0.180263	0.862939	0.320228	-1.73548	-1.33955	0.919138	0.831465	3
g11277.t1	AT3G21690.1		-0.900191	0.592809	0.301559	0.929954	-0.74617	-1.29487	-0.44784	1.56475	0.880773	3
g11335.t1	AT3G22170.1	FHY3,CPD45,CHLOROPLAST DIVISION MUTANT 45	-0.636019	0.0694343	0.053569	0.691177	0.773236	-0.80837	-1.62851	1.48548	0.735899	3
g11488.t1	AT3G54680.1		0.845324	0.220441	0.743416	0.883919	-1.28669	-0.583259	-1.54478	0.721628	0.842784	3
g12191.t1	AT5G62000.1	ARF2,ARF1-BP,ARF1-BINDING PROTEIN,AtARF2,HSS,HLS1 SUPPRESSOR,ORE14,ORESARA 14	0.30361	1.51	-0.109813	0.996008	-1.08845	-0.907563	-1.17881	0.475027	0.870886	3
g12656.t1	AT2G40750.1	WRKY54,ATWRKY54,WRKY DNA-BINDING PROTEIN 54	-0.319526	0.480645	0.798511	0.966216	0.217973	-1.0628	-1.8317	0.750678	0.876798	3
g12824.t1	AT3G47540.2		-0.16106	0.24846	0.674798	1.24446	-0.366475	-1.28152	-1.41775	1.0591	0.967995	3
g12825.t1	AT3G47550.3		-0.290205	0.673089	-0.0773654	1.50286	-0.0848178	-0.816981	-1.7008	0.794222	0.909165	3
g13319.t1	AT5G17860.1	CAX7	-0.0794589	0.165785	0.279038	1.32389	-1.81253	-0.56433	-0.461029	1.14864	0.815076	3
g13642.t1	AT1G23550.1	SRO2	0.937277	1.16089	0.423382	0.737124	-1.02702	0.131871	-0.876853	-1.48668	0.248539	3
g13796.t1	AT1G22160.1		0.0272513	0.817345	0.756655	-0.60739	-1.64444	1.0839	-1.05833	0.625015	0.294962	3
g14397.t1	AT4G22750.1		-0.743526	0.436115	-0.508013	0.774143	-0.163936	-1.53562	0.0045745	1.73626	0.723006	3
g14443.t1	AT4G22330.1	ATCES1	0.336375	1.14017	0.378382	0.874467	-0.838473	-0.799939	-1.71616	0.625181	0.919683	3
g14660.t1	AT2G02710.1	PLPB,PLPA,PAS/LOV PROTEIN A,PLPC,PAS/LOV PROTEIN C,PLP,PAS/LOV PROTEIN	0.0108935	-0.0588956	-0.303845	0.912588	-0.763831	-0.604001	-1.14522	1.95231	0.850223	3
g14861.t1	AT3G51660.1		0.231549	1.18494	-0.138044	0.862488	-0.753822	-1.72904	-0.591625	0.933551	0.894765	3
g14920.t1	AT3G51090.1		1.69329	-0.294499	-0.25514	1.38475	-0.636589	-0.968119	-0.845448	-0.0782476	0.557878	3
g15050.t1	AT3G15010.1		-0.937957	1.50002	0.0984387	0.78686	0.516311	-0.83035	-1.47304	0.339718	0.704688	3
g15611.t1	AT5G06770.1		-0.33717	0.310994	0.959084	0.176532	0.569012	-1.49377	-1.37031	1.18563	0.764517	3
g16005.t1	AT1G32450.1	NRT1.5,AtNPF7.3,NPF7.3,NRT1/ PTR family 7.3	0.399867	1.5842	0.471081	-0.23217	-1.91128	-0.0384342	-0.562531	0.289266	0.492118	3
g16126.t1	AT3G17770.1		0.209724	-0.151067	0.209147	2.05228	-0.967434	-1.10349	-0.621046	0.371889	0.808366	3
g16396.t1	AT2G18690.1		-0.441301	1.2947	0.0840943	0.902153	-1.41843	-0.887157	-0.603846	1.06978	0.873406	3
g16404.t1	AT2G04880.1	ZAP1,ATWRKY1,WRKY1	-0.130679	0.58374	0.529212	0.181406	-0.427392	-2.18964	0.342047	1.11131	0.666902	3
g17096.t1	AT4G17670.1		-0.029483	1.64496	0.443868	0.523804	-0.254763	-1.04113	-1.60397	0.31671	0.825151	3
g17345.t1	AT2G42620.1	MAX2,AtMAX2,ORE9,ORESARA 9,PPS,PLEIOTROPIC PHOTOSIGNALING	0.579896	0.896429	0.586607	0.53769	-2.21875	0.128194	0.0256268	-0.53569	0.317663	3
g18052.t1	AT2G43790.1	MPK6,ATMAPK6,MAP kinase 6,ATMPK6,MAP kinase 6,MAPK6,MAP kinase 6	-0.237411	0.768267	0.367622	1.29878	-0.320387	-1.56637	-1.13684	0.826342	0.96602	3
g18238.t1	AT1G08620.3	PKDM7D	0.00128355	0.0858267	-0.166996	-0.0416572	0.6344	-0.551119	-1.7495	1.78776	0.641136	3
g18948.t1	AT3G27930.1		0.670101	1.30652	0.198194	1.1301	-1.39744	-0.671007	-1.04253	-0.193936	0.742469	3
g19059.t1	AT5G08560.1		0.745597	0.409798	0.307037	1.21153	-1.31033	-1.02766	-1.1387	0.802732	0.912531	3
g19373.t1	AT5G03280.1	EIN2,ATEIN2,CKR1,CYTOKININ RESISTANT 1,ERA3,ENHANCED RESPONSE TO ABA3,ORE2,ORESARA 2,ORE3,ORESARA 3,PIR2	0.684197	0.710175	0.521261	0.734543	-0.752727	-1.39091	-1.39053	0.883995	0.939192	3
g19562.t1	AT3G25882.1	NIMIN-2	-0.168554	0.0540829	1.09947	1.36597	-0.023897	-1.38214	-1.349	0.404069	0.853174	3
g20290.t1	AT4G15415.1	ATB' GAMMA	0.406886	1.15398	0.14719	0.0666872	-0.43186	-1.19021	-1.46592	1.31325	0.868283	3
g20496.t1	AT3G27010.1	TCP20,AT-TCP20,ARABIDOPSIS THALIANA TEOSINTE BRANCHED 1, CYCLOIDEA, PCF (TCP)-DOMAIN FAMILY PROTEIN 20,ATTCP20,PCF1	-1.62329	0.454774	0.0415812	-0.138765	0.912241	-0.341638	-0.866252	1.56135	0.415666	3
g20595.t1	AT5G37600.1	GSR 1,ATGLN1%3B1,ARABIDOPSIS GLUTAMINE SYNTHASE 1%3B1,ATGSR1,ARABIDOPSIS THALIANA GLUTAMINE SYNTHASE CLONE R1,GLN1%3B1,GLUTAMINE SYNTHASE 1%3B1	0.0975982	1.10522	0.211003	1.29414	-0.893074	-1.61743	-0.653926	0.456461	0.905632	3
g20672.t1	AT4G11350.1		-0.280477	0.533219	0.954437	1.58422	-1.404	-0.71335	-0.841522	0.167472	0.821601	3
g20954.t1	AT2G19450.1	TAG1,ABX45,AS11,ATDGAT,Arabidopsis thaliana acyl-CoA:diacylglycerol acyltransferase,AtDGAT1,DGAT1,acyl-CoA:diacylglycerol acyltransferase 1,RDS1	-0.283278	0.557665	-0.527951	0.637334	-0.676646	0.178135	-1.59	1.70474	0.746721	3
g21224.t1	AT3G56400.1	WRKY70,ATWRKY70,ARABIDOPSIS THALIANA WRKY DNA-BINDING PROTEIN 70	-0.0721168	-0.107	0.872602	1.28152	-0.71927	-0.827867	-1.49561	1.06774	0.922712	3
g21406.t1	AT4G04450.1	WRKY42	-0.184542	0.39469	0.102194	0.234836	-1.63942	-0.354069	-0.47801	1.92432	0.723332	3
g21502.t1	AT2G25735.1		-1.22915	0.396256	0.404213	1.39178	-0.347157	-0.934063	-0.886922	1.20504	0.862273	3
g21674.t2	AT2G22300.1	SR1,CAMTA3,CALMODULIN-BINDING TRANSCRIPTION ACTIVATOR 3	-0.643634	0.218617	0.519427	1.10315	-0.856852	-1.21172	-0.675665	1.54668	0.919642	3
g22154.t1	AT2G17760.1		-0.694654	0.39904	0.298708	1.81024	-1.03035	-0.79204	-0.802643	0.811701	0.888763	3
g22489.t1	AT3G19190.2	ATG2,ATATG2,PEUP1,PEROXISOME UNUSUAL POSITIONING 1	-0.640123	0.172828	0.888908	1.48262	-1.00598	-1.14157	-0.661697	0.905014	0.892338	3
g22610.t1	AT4G18170.1	WRKY28,ATWRKY28	0.483696	0.674318	-0.81386	0.396434	-1.47303	-0.754448	-0.164122	1.65102	0.6744	3
g23321.t1	AT1G67070.1	DIN9,PMI2,PHOSPHOMANNOSE ISOMERASE 2	0.994212	-0.135167	-1.08541	0.889723	-0.481785	-1.16375	-0.497548	1.47972	0.66354	3
g24515.t1	AT2G41060.1		1.26557	0.448887	-0.758582	0.130208	-0.236482	-1.36793	-0.868433	1.38676	0.671581	3
g24887.t1	AT1G54115.1	CCX4,ATCCX4,CATION CALCIUM EXCHANGER 4	-1.05026	0.00949967	0.764978	0.761793	-0.311832	-1.32235	-0.480988	1.62916	0.799062	3
g25001.t1	AT2G17840.1	ERD7	1.04977	0.834112	0.444017	0.49615	-1.57399	-0.067015	-1.47955	0.2965	0.675966	3
g25202.t1	AT1G69490.1	NAP,ANAC029,Arabidopsis NAC domain containing protein 29,ATNAP,NAC-LIKE, ACTIVATED BY AP3/PI	-0.459513	0.243707	0.445649	1.60265	-1.08497	-0.940731	-0.873336	1.06654	0.932865	3
g25570.t1	AT1G50940.1	ETFALPHA	-0.30203	0.22894	0.107974	1.35992	-1.02295	-0.574546	-1.23997	1.44267	0.930741	3
g25871.t1	AT1G18210.1		-0.619124	-0.199177	0.693178	1.90393	-0.444164	-0.674193	-1.22511	0.564656	0.822619	3
g25955.t1	AT1G65820.3		0.701015	0.679316	0.59572	0.788302	-2.06107	-0.392072	-0.71268	0.401465	0.704711	3
g26716.t1	AT1G27320.1	HK3,AHK3,histidine kinase 3	-0.192451	-0.468253	0.112214	1.62345	-0.538217	-0.855573	-1.07002	1.38885	0.866626	3
g27249.t1	AT1G34190.1	NAC017,RAO2,regulators of aox1a 2,anac017,NAC domain containing protein 17	0.139978	0.532771	0.534689	1.3244	-0.777946	-1.16249	-1.41935	0.827948	0.982961	3
g28366.t1	AT3G52430.1	PAD4,ATPAD4,ARABIDOPSIS PHYTOALEXIN DEFICIENT 4	-1.08363	0.196543	0.70699	1.10638	-0.590722	-1.13148	-0.630943	1.42686	0.860823	3
g28512.t1	AT5G42000.1		0.519416	0.953856	0.902067	0.857088	-0.542208	-1.54993	-1.25046	0.110164	0.856224	3
g29133.t1	AT5G44160.1	NUC,AtIDD8,IDD8,INDETERMINATE DOMAIN 8	0.0414156	-0.815293	0.697511	1.23332	-0.487455	-1.02866	-1.03814	1.39731	0.818996	3
g30103.t1	AT1G54570.1	PES1	-0.230554	0.255958	0.020045	1.42832	-0.958175	-0.95495	-0.987443	1.4268	0.950923	3
g00285.t1	AT5G14930.2	SAG101	0.341089	0.310112	1.26798	-1.02704	0.685333	-1.69769	-0.558696	0.678913	0.79195	4
g00475.t1	AT4G34540.1		1.6384	-0.617057	1.13053	-0.310585	0.548749	-0.958984	-1.11277	-0.318284	0.609027	4
g00476.t1	AT4G34540.1		1.17783	0.186693	0.106242	-1.73145	0.0290989	0.319987	-1.1536	1.06519	0.722283	4
g00708.t1	AT4G32570.1	TIFY8	1.23819	0.325468	0.146922	-1.25014	1.51633	-0.443117	-0.537863	-0.995796	0.804807	4
g01360.t1	AT1G78020.1		0.59853	1.16016	0.0692457	-1.498	1.21357	-0.303675	-1.21717	-0.0226618	0.919121	4
g02055.t1	AT1G04250.1	AXR3,AtIAA17,IAA17,indole-3-acetic acid inducible 17	0.119297	0.814997	0.704051	-1.5465	1.56371	-0.329783	-0.689504	-0.636268	0.820692	4
g02419.t1	AT1G07590.1		0.964944	1.5734	0.243847	-0.84781	-0.365442	-1.60237	-0.221347	0.254773	0.768237	4
g03152.t1	AT2G46700.1	CRK3,ATCRK3	0.851232	0.358472	0.626023	-0.443909	-0.0617768	0.316246	-2.25475	0.608461	0.530615	4
g04116.t1	AT1G73680.2	ALPHA DOX2,alpha-DOX2,alpha-dioxygenase 2	0.912295	-0.316451	0.528128	-1.70398	-0.768009	0.770125	-0.58718	1.16507	0.415004	4
g04174.t1	AT4G30520.1	SARK	0.615019	1.11142	-0.225253	-1.88909	0.833162	-0.682331	-0.419638	0.656714	0.920498	4
g04826.t1	AT1G12520.1	CCS,ATCCS,copper chaperone for SOD1	-0.143771	1.33568	0.742847	-1.2305	-0.222418	-1.07497	-0.638424	1.23155	0.704365	4
g05821.t1	AT3G12130.1		0.179863	0.67744	-0.530772	-0.522549	1.16623	-1.39477	-0.918726	1.34328	0.671391	4
g06743.t1	AT3G15030.1	TCP4,MEE35,maternal effect embryo arrest 35	1.54015	-0.0532349	-0.610754	-0.96412	1.15259	-0.778589	-0.963684	0.677639	0.777754	4
g07035.t1	AT2G28800.1	ALB3	0.911974	1.09891	0.678813	-0.943925	0.13864	-1.76545	-0.542077	0.423123	0.865896	4
g07472.t1	AT5G64940.1	ATH13,ATATH13,ARABIDOPSIS THALIANA ABC2 HOMOLOG 13,ATOSA1,A. THALIANA OXIDATIVE STRESS-RELATED ABC1-LIKE PROTEIN 1,OSA1,OXIDATIVE STRESS-RELATED ABC1-LIKE PROTEIN 1	0.955755	0.645933	0.659526	-1.69787	0.935703	0.0717461	-0.441022	-1.12978	0.785793	4
g08165.t1	AT1G25320.1		1.80383	0.963042	-0.0546344	-1.27413	0.341359	-0.709105	-0.526411	-0.543952	0.872756	4
g08282.t1	AT5G52310.1	LTI78,COR78,COLD REGULATED 78,LTI140,RD29A,RESPONSIVE TO DESSICATION 29A	1.64358	1.1336	-0.33751	-1.50052	-0.47333	0.2002	-0.0482357	-0.617789	0.632601	4
g08364.t1	AT5G51720.1	NEET,At-NEET	0.945332	0.819967	0.547996	-1.89209	0.65207	0.0345928	-0.0471688	-1.0607	0.77467	4
g09124.t2	AT4G02260.1	RSH1,AT-RSH1,RELA-SPOT HOMOLOG 1,ATRSH1,RELA/SPOT HOMOLOG 1	0.139801	-0.387517	-1.00661	-1.38417	1.07195	0.808065	-0.572441	1.33093	0.347582	4
g09654.t1	AT2G46700.1	CRK3,ATCRK3	0.547455	0.135732	0.19785	-1.41555	0.664878	-0.584649	-1.14251	1.59679	0.76311	4
g10854.t1	AT5G60970.1	TCP5	1.64326	1.20399	0.0592655	-0.988855	0.319616	-0.625604	-0.610335	-1.00134	0.806595	4
g11973.t1	AT5G22070.1		1.49276	0.536576	-0.380374	-0.813743	1.31579	-1.21035	-0.608572	-0.332089	0.842643	4
g12045.t1	AT5G20700.1		-0.227761	0.481829	-0.197839	-1.98821	1.21806	-0.366802	0.0296399	1.05108	0.697535	4
g12207.t2	AT5G62165.1	AGL42,FYF,FOREVER YOUNG FLOWER	1.05163	1.09537	0.799071	-0.760203	0.00141605	-1.61359	-0.882489	0.308798	0.849048	4
g12535.t1	AT2G39730.1	RCA	0.236968	0.89549	1.31615	-1.76664	0.735161	-0.659516	-0.264247	-0.493367	0.835213	4
g12814.t1	AT3G47450.1	NOA1,ATNOA1,ATNOS1,NOS1,NITRIC OXIDE SYNTHASE 1,RIF1,RESISTANT TO INHIBITION WITH FOSMIDOMYCIN 1	1.61535	1.20136	-0.359996	-1.10996	0.101794	-0.854958	-0.87485	0.281255	0.870743	4
g13772.t1	AT1G22400.1	UGT85A1	0.653058	1.48116	-0.243369	-0.438088	0.20264	-1.28509	-1.27315	0.902834	0.745671	4
g13880.t1	AT1G19670.1	CLH1,ATCLH1,chlorophyllase 1,ATHCOR1,CORONATINE-INDUCED PROTEIN 1,CORI1,CORONATINE-INDUCED PROTEIN 1	0.205961	-0.51778	0.321478	-0.968494	1.22562	-0.553262	1.52144	-1.23496	0.22555	4
g14957.t1	AT3G50760.1	GATL2	0.720417	0.502967	0.114371	-0.789629	1.5237	-1.28734	0.415475	-1.19996	0.645925	4
g15052.t1	AT1G53230.1	TCP3	0.921887	0.450915	0.386678	-0.723756	1.50068	-1.33647	-1.10759	-0.092342	0.869828	4
g16053.t1	AT1G32080.1	LrgB	0.73589	0.583732	0.9953	-1.43589	0.896862	-1.44737	-0.401032	0.0725066	0.926559	4
g17334.t1	AT2G42530.1	COR15B	1.74833	1.03557	0.55121	-1.1156	-0.367697	-0.577838	-0.781764	-0.492221	0.798968	4
g17335.t1	AT2G42540.2	COR15A,AtCOR15A,COR15	0.901565	-0.13303	0.640545	-1.55161	-1.2594	-0.159084	0.269668	1.29135	0.381967	4
g17546.t1	AT5G43860.1	CLH2,ATCLH2,ARABIDOPSIS THALIANA CHLOROPHYLLASE 2	-0.0539846	1.93519	-0.222258	-1.33601	0.664485	-0.394114	-0.864523	0.271219	0.785951	4
g17594.t1	AT5G43430.4	ETFBETA	0.990037	0.319339	0.669558	-0.325378	0.644469	-1.99304	-0.834254	0.529272	0.755327	4
g18107.t1	AT2G44300.1		0.362272	0.97245	-0.245682	-1.67594	1.61671	-0.151217	-0.314035	-0.564559	0.795907	4
g19381.t1	AT5G03230.1		-0.424397	0.293924	0.610317	-1.0494	-0.627985	-1.2637	0.884515	1.57673	0.286573	4
g19577.t1	AT3G25770.1	AOC2	-0.722318	0.33429	1.15795	-1.59995	0.588345	0.287465	0.986066	-1.03184	0.27136	4
g19578.t1	AT3G25760.1	AOC1,ERD12,early-responsive to dehydration 12	0.0468443	-0.239544	0.881208	-1.84124	0.598787	-0.81188	1.32452	0.0413047	0.484868	4
g20163.t1	AT4G15090.1	FAR1	1.2224	1.25048	-0.023501	-0.592114	-0.0435711	0.261583	-1.86444	-0.210832	0.649936	4
g20283.t1	AT4G15450.1		1.12647	0.870556	0.6645	-1.6829	0.626056	-0.980952	-0.037324	-0.586406	0.910106	4
g21169.t1	AT3G56860.10	UBA2A	1.20542	1.35194	0.230289	-0.776336	0.229618	-0.840841	-1.51356	0.113463	0.867593	4
g21170.t1	AT3G56860.10	UBA2A	1.35955	-0.534546	-1.00604	-1.06433	1.14164	0.84459	-0.834041	0.0931733	0.438813	4
g22070.t1	AT1G66330.1		1.11538	0.909362	0.387084	-0.664278	-0.779239	-0.857721	-1.27777	1.16718	0.656748	4
g22649.t1	AT4G17880.1	MYC4	0.496881	1.58903	0.815543	-1.16727	0.603183	-0.877034	-0.705906	-0.754419	0.856851	4
g23284.t1	AT1G66830.1		1.21871	0.989835	0.247893	-1.18185	0.903793	-1.31653	-0.709541	-0.152311	0.964296	4
g23836.t1	AT5G08070.1	TCP17	0.293658	0.840332	1.1702	-1.77684	0.731024	0.161552	-0.947113	-0.472816	0.796419	4
g24641.t1	AT5G39050.1	PMAT1	0.535644	1.55343	-0.0288664	-0.752798	0.730325	-1.2374	-1.22102	0.420691	0.862926	4
g25761.t1	AT2G31070.1	TCP10	1.42964	0.970689	-0.275795	-0.91702	0.644962	-1.23152	-1.00744	0.386485	0.905454	4
g25827.t2	AT2G20570.2	GPRI1,ATGLK1,ARABIDOPSIS GOLDEN2-LIKE 1,GLK1,GOLDEN2-LIKE 1	0.468826	0.838879	1.01817	-1.22987	0.953577	-1.23547	-1.02356	0.209446	0.926206	4
g27085.t1	AT5G49880.1	MAD1,AtMAD1,NES1,NITRIC OXIDE-INDUCED EARLY COTYLEDON SENESCENCE 1	1.50784	0.744884	0.380359	-0.137502	0.370499	-1.2929	-1.48002	-0.0931547	0.76042	4
g28053.t1	AT2G44670.1		0.00704986	1.17105	0.742134	-0.598921	1.02858	-1.87985	-0.143229	-0.326816	0.724815	4
g29129.t1	AT5G44190.1	GLK2,ATGLK2,GPRI2,GBF'S PRO-RICH REGION-INTERACTING FACTOR 2	0.419196	0.76528	0.164038	-1.75988	0.919796	-0.131406	-1.23259	0.855561	0.869129	4
g30077.t1	AT4G12500.1		-0.435382	0.697312	-0.456255	-1.14572	1.22312	-1.14594	-0.142111	1.40498	0.618865	4
g30175.t1	AT3G63530.1	BB,BB2,EOD1,ENHANCER1 OF DA1	0.797295	-0.0562534	0.114497	-0.836475	1.61605	-0.412139	0.417843	-1.64082	0.475586	4
g30667.t1	AT1G59750.1	ARF1	0.238556	0.296007	0.0184439	-2.14029	1.41797	-0.00435217	-0.265691	0.439363	0.783403	4

## Sheet: b
	PC1	PC2	PC3	cohort	age
OW_1wks	-111.252	15.0937	-36.7542	OW	1wks
OW_6wks	-60.3683	-36.6955	-50.1585	OW	6wks
OW_8wks	4.88305	-19.9212	-22.6147	OW	8wks
OW_10wks	99.6356	-78.1548	-36.7079	OW	10wks
GS_1wks	-98.5964	33.1241	56.5475	GS	1wks
GS_6wks	67.3069	78.7263	10.9834	GS	6wks
GS_8wks	76.916	92.8424	-3.6656	GS	8wks
GS_10wks	21.4755	-85.015	82.3699	GS	10wks

## Sheet: c
Cluster	Category	No_all	dir	DEG	Ratio	label
Cluster1	Chlorophyll catabolism	23	plus	12	0.521739	6
Cluster2	Chlorophyll catabolism	23	plus	0	0	12
Cluster3	Chlorophyll catabolism	23	plus	2	0.0869565	13
Cluster4	Chlorophyll catabolism	23	plus	5	0.217391	16.5
no	Chlorophyll catabolism	23	no	4	0.173913	21
Cluster1	Dark-induced	38	plus	14	0.368421	7
Cluster2	Dark-induced	38	plus	5	0.131579	16.5
Cluster3	Dark-induced	38	plus	6	0.157895	22
Cluster4	Dark-induced	38	plus	2	0.0526316	26
no	Dark-induced	38	no	11	0.289474	32.5
Cluster1	immunity-mediated	96	plus	47	0.489583	23.5
Cluster2	immunity-mediated	96	plus	7	0.0729167	50.5
Cluster3	immunity-mediated	96	plus	22	0.229167	65
Cluster4	immunity-mediated	96	plus	6	0.0625	79
no	immunity-mediated	96	no	14	0.145833	89
Cluster1	N starvation	20	plus	9	0.45	4.5
Cluster2	N starvation	20	plus	3	0.15	10.5
Cluster3	N starvation	20	plus	3	0.15	13.5
Cluster4	N starvation	20	plus	0	0	15
no	N starvation	20	no	5	0.25	17.5
Cluster1	NAC TFs	17	plus	10	0.588235	5
Cluster2	NAC TFs	17	plus	3	0.176471	11.5
Cluster3	NAC TFs	17	plus	3	0.176471	14.5
Cluster4	NAC TFs	17	plus	0	0	16
no	NAC TFs	17	no	1	0.0588235	16.5
Cluster1	Others	190	plus	53	0.278947	26.5
Cluster2	Others	190	plus	15	0.0789474	60.5
Cluster3	Others	190	plus	49	0.257895	92.5
Cluster4	Others	190	plus	35	0.184211	134.5
no	Others	190	no	38	0.2	171
Cluster1	Pi starvation	23	plus	14	0.608696	7
Cluster2	Pi starvation	23	plus	2	0.0869565	15
Cluster3	Pi starvation	23	plus	4	0.173913	18
Cluster4	Pi starvation	23	plus	2	0.0869565	21
no	Pi starvation	23	no	1	0.0434783	22.5
Cluster1	Response to oxidative stress	103	plus	47	0.456311	23.5
Cluster2	Response to oxidative stress	103	plus	9	0.0873786	51.5
Cluster3	Response to oxidative stress	103	plus	17	0.165049	64.5
Cluster4	Response to oxidative stress	103	plus	11	0.106796	78.5
no	Response to oxidative stress	103	no	19	0.184466	93.5
Cluster1	WRKY TFs	15	plus	5	0.333333	2.5
Cluster2	WRKY TFs	15	plus	0	0	5
Cluster3	WRKY TFs	15	plus	6	0.4	8
Cluster4	WRKY TFs	15	plus	0	0	11
no	WRKY TFs	15	no	4	0.266667	13

## Sheet: d
Arabidopsis halleri Gene ID	AGI code of a homologus gene in A. thaliana	Gene_alias	type	short_description	curator_summary	Aha_v1	OW_1wk_A	OW_1wk_B	OW_1wk_C	OW_1wk	OW_6wks_A	OW_6wks_B	OW_6wks_C	OW_6wks	OW_8wks_A	OW_8wks_B	OW_8wks_C	OW_8wks_D	OW_8wks_T4	OW_10wks_A	OW_10wks_B	OW_10wks_C	OW_10wks_D	OW_10wks	GS_1wk_A	GS_1wk_B	GS_1wk_C	GS_1wk_T1	GS_6wks_A	GS_6wks_B	GS_6wks_C	GS_6wks_T5	GS_8wks_A	GS_8wks_B	GS_8wks_T6	GS_10wks_A	GS_10wks_B	GS_10wks
g10754.t1	AT5G13180.1	AhgNAC083	protein_coding	NAC domain containing protein 83	Encodes a NAC domain transcription factor that interacts with VND7 and negatively regulates xylem vessel formation.	Ahg940784	5.11085	7.09822	7.28589	6.49832	5.22305	6.57083	5.34357	5.71249	5.75783	5.71514	6.01212	5.71791	5.80075	8.06916	5.921	6.37475	6.69006	6.76374	6.04628	6.21497	5.73331	5.99819	4.46622	1.43789	3.391	3.09837	5.12357	2.19017	3.65687	7.4449	6.24114	6.84302
g12656.t1	AT2G40750.1	AhgWRKY54	protein_coding	WRKY DNA-binding protein 54	member of WRKY Transcription Factor%3B Group III	Ahg321761	4.91081	4.77157	4.55893	4.7471	6.75256	5.47868	6.79563	6.34229	6.42135	7.24262	6.6837	7.55621	6.97597	6.91369	7.55366	7.45135	7.32249	7.3103	6.26842	5.97519	5.21231	5.81864	3.69245	2.7126	3.391	3.26535	2.87135	0.593674	1.73251	6.43964	7.32159	6.88061
g21224.t1	AT3G56400.1	AhgWRKY70	protein_coding	WRKY DNA-binding protein 70	member of WRKY Transcription Factor%3B Group III. Function as activator of SA-dependent defense genes and a repressor of JA-regulated genes. WRKY70-controlled suppression of JA-signaling is partly executed by NPR1.	Ahg486080	6.4264	6.41161	5.99562	6.27787	7.085	4.9814	6.5604	6.20894	6.57167	8.64372	8.6683	8.69593	8.1449	8.46185	9.37173	9.36815	8.61046	8.95305	5.41961	4.94652	4.63063	4.99892	5.70258	3.54631	5.10401	4.7843	3.65812	3.27119	3.46466	7.48493	9.57616	8.53055
g25827.t2	AT2G20570.2	AhgGLK1	protein_coding	GBF's pro-rich region-interacting factor 1	Encodes GLK1%2C Golden2-like 1%2C one of a pair of partially redundant nuclear transcription factors that regulate chloroplast development in a cell-autonomous manner. GLK2%2C Golden2-like 2%2C is encoded by At5g44190. GLK1 and GLK2 regulate the expression of the photosynthetic apparatus.	Ahg480887	5.2968	4.51517	5.97326	5.26174	5.92112	5.728	5.3306	5.65991	6.42135	5.38292	6.26374	5.34328	5.85282	2.37879	3.69916	4.03024	3.6278	3.43399	5.80742	5.71332	5.82923	5.78332	4.34118	1.99681	3.94592	3.42797	4.96919	2.34275	3.65597	5.66807	4.29725	4.98266
g29129.t1	AT5G44190.1	AhgGLK2	protein_coding	GOLDEN2-like 2	Encodes GLK2%2C Golden2-like 2%2C one of a pair of partially redundant nuclear transcription factors that regulate chloroplast development in a cell-autonomous manner. GLK1%2C Golden2-like 1%2C is encoded by At2g20570. GLK1 and GLK2 regulate the expression of the photosynthetic apparatus.	Ahg494575	4.66266	4.53836	4.67432	4.62511	4.4279	5.40247	5.47902	5.10313	4.2594	3.45602	4.63881	4.73652	4.27269	0	1.0411	3.02512	2.39523	1.61536	5.00756	5.36077	5.58131	5.31655	4.07932	3.7433	3.77124	3.86462	4.68732	0	2.34366	5.80088	4.65477	5.22782
