# Supplementary material for: Seasonal switching of integrated leaf senescence controls in an evergreen perennial Arabidopsis
Source: Nat Commun. 2024 Jun 7;15:4719. doi: 10.1038/s41467-024-48814-z (PMC11161623; doi:10.1038/s41467-024-48814-z)
Supplement: Supplementary file 15 — Source Data [file 41467_2024_48814_MOESM15_ESM.zip › Source Data/Fig1.xlsx]

## Sheet: a
date	class	climate
2017-05-03	Photoperiod	13.6639
2017-05-04	Photoperiod	13.6942
2017-05-05	Photoperiod	13.7239
2017-05-06	Photoperiod	13.7536
2017-05-07	Photoperiod	13.7831
2017-05-08	Photoperiod	13.8117
2017-05-09	Photoperiod	13.8403
2017-05-10	Photoperiod	13.8681
2017-05-11	Photoperiod	13.8958
2017-05-12	Photoperiod	13.9231
2017-05-13	Photoperiod	13.9497
2017-05-14	Photoperiod	13.9758
2017-05-15	Photoperiod	14.0017
2017-05-16	Photoperiod	14.0272
2017-05-17	Photoperiod	14.0519
2017-05-18	Photoperiod	14.0761
2017-05-19	Photoperiod	14.1
2017-05-20	Photoperiod	14.1233
2017-05-21	Photoperiod	14.1458
2017-05-22	Photoperiod	14.1683
2017-05-23	Photoperiod	14.1897
2017-05-24	Photoperiod	14.2106
2017-05-25	Photoperiod	14.2311
2017-05-26	Photoperiod	14.2508
2017-05-27	Photoperiod	14.2697
2017-05-28	Photoperiod	14.2883
2017-05-29	Photoperiod	14.3061
2017-05-30	Photoperiod	14.3233
2017-05-31	Photoperiod	14.34
2017-06-01	Photoperiod	14.3556
2017-06-02	Photoperiod	14.3708
2017-06-03	Photoperiod	14.3853
2017-06-04	Photoperiod	14.3986
2017-06-05	Photoperiod	14.4117
2017-06-06	Photoperiod	14.4239
2017-06-07	Photoperiod	14.4356
2017-06-08	Photoperiod	14.4461
2017-06-09	Photoperiod	14.4561
2017-06-10	Photoperiod	14.465
2017-06-11	Photoperiod	14.4736
2017-06-12	Photoperiod	14.4814
2017-06-13	Photoperiod	14.4878
2017-06-14	Photoperiod	14.4942
2017-06-15	Photoperiod	14.4992
2017-06-16	Photoperiod	14.5036
2017-06-17	Photoperiod	14.5072
2017-06-18	Photoperiod	14.51
2017-06-19	Photoperiod	14.5119
2017-06-20	Photoperiod	14.5131
2017-06-21	Photoperiod	14.5136
2017-06-22	Photoperiod	14.5131
2017-06-23	Photoperiod	14.5117
2017-06-24	Photoperiod	14.5097
2017-06-25	Photoperiod	14.5067
2017-06-26	Photoperiod	14.5028
2017-06-27	Photoperiod	14.4983
2017-06-28	Photoperiod	14.4931
2017-06-29	Photoperiod	14.4869
2017-06-30	Photoperiod	14.48
2017-07-01	Photoperiod	14.4725
2017-07-02	Photoperiod	14.4639
2017-07-03	Photoperiod	14.4544
2017-07-04	Photoperiod	14.4444
2017-07-05	Photoperiod	14.4339
2017-07-06	Photoperiod	14.4225
2017-07-07	Photoperiod	14.41
2017-07-08	Photoperiod	14.3969
2017-07-09	Photoperiod	14.3833
2017-07-10	Photoperiod	14.3689
2017-07-11	Photoperiod	14.3536
2017-07-12	Photoperiod	14.3381
2017-07-13	Photoperiod	14.3214
2017-07-14	Photoperiod	14.3044
2017-07-15	Photoperiod	14.2864
2017-07-16	Photoperiod	14.2683
2017-07-17	Photoperiod	14.2492
2017-07-18	Photoperiod	14.2294
2017-07-19	Photoperiod	14.2092
2017-07-20	Photoperiod	14.1883
2017-07-21	Photoperiod	14.1667
2017-07-22	Photoperiod	14.1447
2017-07-23	Photoperiod	14.1225
2017-07-24	Photoperiod	14.0992
2017-07-25	Photoperiod	14.0758
2017-07-26	Photoperiod	14.0514
2017-07-27	Photoperiod	14.0269
2017-07-28	Photoperiod	14.0017
2017-07-29	Photoperiod	13.9764
2017-07-30	Photoperiod	13.9503
2017-07-31	Photoperiod	13.9236
2017-08-01	Photoperiod	13.8969
2017-08-02	Photoperiod	13.8694
2017-08-03	Photoperiod	13.8417
2017-08-04	Photoperiod	13.8139
2017-08-05	Photoperiod	13.7853
2017-08-06	Photoperiod	13.7564
2017-08-07	Photoperiod	13.7272
2017-08-08	Photoperiod	13.6975
2017-08-09	Photoperiod	13.6678
2017-08-10	Photoperiod	13.6375
2017-08-11	Photoperiod	13.6072
2017-08-12	Photoperiod	13.5761
2017-08-13	Photoperiod	13.5453
2017-08-14	Photoperiod	13.5136
2017-08-15	Photoperiod	13.4819
2017-08-16	Photoperiod	13.45
2017-08-17	Photoperiod	13.4178
2017-08-18	Photoperiod	13.3856
2017-08-19	Photoperiod	13.3528
2017-08-20	Photoperiod	13.32
2017-08-21	Photoperiod	13.2869
2017-08-22	Photoperiod	13.2536
2017-08-23	Photoperiod	13.2203
2017-08-24	Photoperiod	13.1864
2017-08-25	Photoperiod	13.1525
2017-08-26	Photoperiod	13.1186
2017-08-27	Photoperiod	13.0844
2017-08-28	Photoperiod	13.0503
2017-08-29	Photoperiod	13.0156
2017-08-30	Photoperiod	12.9808
2017-08-31	Photoperiod	12.9461
2017-09-01	Photoperiod	12.9114
2017-09-02	Photoperiod	12.8764
2017-09-03	Photoperiod	12.8411
2017-09-04	Photoperiod	12.8058
2017-09-05	Photoperiod	12.7708
2017-09-06	Photoperiod	12.7353
2017-09-07	Photoperiod	12.6997
2017-09-08	Photoperiod	12.6639
2017-09-09	Photoperiod	12.6283
2017-09-10	Photoperiod	12.5925
2017-09-11	Photoperiod	12.5567
2017-09-12	Photoperiod	12.5208
2017-09-13	Photoperiod	12.485
2017-09-14	Photoperiod	12.4486
2017-09-15	Photoperiod	12.4128
2017-09-16	Photoperiod	12.3767
2017-09-17	Photoperiod	12.3403
2017-09-18	Photoperiod	12.3042
2017-09-19	Photoperiod	12.2681
2017-09-20	Photoperiod	12.2317
2017-09-21	Photoperiod	12.1956
2017-09-22	Photoperiod	12.1592
2017-09-23	Photoperiod	12.1228
2017-09-24	Photoperiod	12.0864
2017-09-25	Photoperiod	12.05
2017-09-26	Photoperiod	12.0139
2017-09-27	Photoperiod	11.9775
2017-09-28	Photoperiod	11.9414
2017-09-29	Photoperiod	11.9047
2017-09-30	Photoperiod	11.8686
2017-10-01	Photoperiod	11.8322
2017-10-02	Photoperiod	11.7961
2017-10-03	Photoperiod	11.76
2017-10-04	Photoperiod	11.7236
2017-10-05	Photoperiod	11.6875
2017-10-06	Photoperiod	11.6514
2017-10-07	Photoperiod	11.6156
2017-10-08	Photoperiod	11.5794
2017-10-09	Photoperiod	11.5436
2017-10-10	Photoperiod	11.5081
2017-10-11	Photoperiod	11.4722
2017-10-12	Photoperiod	11.4367
2017-10-13	Photoperiod	11.4011
2017-10-14	Photoperiod	11.3658
2017-10-15	Photoperiod	11.3306
2017-10-16	Photoperiod	11.295
2017-10-17	Photoperiod	11.2603
2017-10-18	Photoperiod	11.2253
2017-10-19	Photoperiod	11.1903
2017-10-20	Photoperiod	11.1556
2017-10-21	Photoperiod	11.1211
2017-10-22	Photoperiod	11.0869
2017-10-23	Photoperiod	11.0528
2017-10-24	Photoperiod	11.0189
2017-10-25	Photoperiod	10.985
2017-10-26	Photoperiod	10.9514
2017-10-27	Photoperiod	10.9181
2017-10-28	Photoperiod	10.8847
2017-10-29	Photoperiod	10.8519
2017-10-30	Photoperiod	10.8192
2017-10-31	Photoperiod	10.7867
2017-11-01	Photoperiod	10.7547
2017-11-02	Photoperiod	10.7228
2017-11-03	Photoperiod	10.6914
2017-11-04	Photoperiod	10.66
2017-11-05	Photoperiod	10.6292
2017-11-06	Photoperiod	10.5983
2017-11-07	Photoperiod	10.5681
2017-11-08	Photoperiod	10.5381
2017-11-09	Photoperiod	10.5086
2017-11-10	Photoperiod	10.4794
2017-11-11	Photoperiod	10.4506
2017-11-12	Photoperiod	10.4225
2017-11-13	Photoperiod	10.3947
2017-11-14	Photoperiod	10.3669
2017-11-15	Photoperiod	10.34
2017-11-16	Photoperiod	10.3136
2017-11-17	Photoperiod	10.2875
2017-11-18	Photoperiod	10.2619
2017-11-19	Photoperiod	10.2369
2017-11-20	Photoperiod	10.2125
2017-11-21	Photoperiod	10.1886
2017-11-22	Photoperiod	10.1653
2017-11-23	Photoperiod	10.1428
2017-11-24	Photoperiod	10.1206
2017-11-25	Photoperiod	10.0989
2017-11-26	Photoperiod	10.0781
2017-11-27	Photoperiod	10.0578
2017-11-28	Photoperiod	10.0383
2017-11-29	Photoperiod	10.0194
2017-11-30	Photoperiod	10.0011
2017-12-01	Photoperiod	9.98361
2017-12-02	Photoperiod	9.96694
2017-12-03	Photoperiod	9.95083
2017-12-04	Photoperiod	9.93583
2017-12-05	Photoperiod	9.92139
2017-12-06	Photoperiod	9.9075
2017-12-07	Photoperiod	9.89472
2017-12-08	Photoperiod	9.88278
2017-12-09	Photoperiod	9.87139
2017-12-10	Photoperiod	9.86083
2017-12-11	Photoperiod	9.85139
2017-12-12	Photoperiod	9.84278
2017-12-13	Photoperiod	9.83472
2017-12-14	Photoperiod	9.8275
2017-12-15	Photoperiod	9.82139
2017-12-16	Photoperiod	9.81639
2017-12-17	Photoperiod	9.81194
2017-12-18	Photoperiod	9.80833
2017-12-19	Photoperiod	9.80583
2017-12-20	Photoperiod	9.80389
2017-12-21	Photoperiod	9.80333
2017-12-22	Photoperiod	9.80333
2017-12-23	Photoperiod	9.80417
2017-12-24	Photoperiod	9.80583
2017-12-25	Photoperiod	9.80861
2017-12-26	Photoperiod	9.81222
2017-12-27	Photoperiod	9.81694
2017-12-28	Photoperiod	9.82222
2017-12-29	Photoperiod	9.82861
2017-12-30	Photoperiod	9.83583
2017-12-31	Photoperiod	9.84389
2018-01-01	Photoperiod	9.85306
2018-01-02	Photoperiod	9.8625
2018-01-03	Photoperiod	9.87306
2018-01-04	Photoperiod	9.88472
2018-01-05	Photoperiod	9.89694
2018-01-06	Photoperiod	9.91028
2018-01-07	Photoperiod	9.92389
2018-01-08	Photoperiod	9.93861
2018-01-09	Photoperiod	9.95417
2018-01-10	Photoperiod	9.97
2018-01-11	Photoperiod	9.98722
2018-01-12	Photoperiod	10.0047
2018-01-13	Photoperiod	10.0233
2018-01-14	Photoperiod	10.0425
2018-01-15	Photoperiod	10.0622
2018-01-16	Photoperiod	10.0828
2018-01-17	Photoperiod	10.1039
2018-01-18	Photoperiod	10.1258
2018-01-19	Photoperiod	10.1483
2018-01-20	Photoperiod	10.1714
2018-01-21	Photoperiod	10.195
2018-01-22	Photoperiod	10.2194
2018-01-23	Photoperiod	10.2442
2018-01-24	Photoperiod	10.2694
2018-01-25	Photoperiod	10.2956
2018-01-26	Photoperiod	10.3219
2018-01-27	Photoperiod	10.3489
2018-01-28	Photoperiod	10.3761
2018-01-29	Photoperiod	10.4039
2018-01-30	Photoperiod	10.4322
2018-01-31	Photoperiod	10.4611
2018-02-01	Photoperiod	10.4903
2018-02-02	Photoperiod	10.5197
2018-02-03	Photoperiod	10.5497
2018-02-04	Photoperiod	10.5803
2018-02-05	Photoperiod	10.6108
2018-02-06	Photoperiod	10.6422
2018-02-07	Photoperiod	10.6736
2018-02-08	Photoperiod	10.7053
2018-02-09	Photoperiod	10.7375
2018-02-10	Photoperiod	10.77
2018-02-11	Photoperiod	10.8025
2018-02-12	Photoperiod	10.8353
2018-02-13	Photoperiod	10.8686
2018-02-14	Photoperiod	10.9019
2018-02-15	Photoperiod	10.9356
2018-02-16	Photoperiod	10.9694
2018-02-17	Photoperiod	11.0039
2018-02-18	Photoperiod	11.0381
2018-02-19	Photoperiod	11.0728
2018-02-20	Photoperiod	11.1072
2018-02-21	Photoperiod	11.1422
2018-02-22	Photoperiod	11.1772
2018-02-23	Photoperiod	11.2125
2018-02-24	Photoperiod	11.2481
2018-02-25	Photoperiod	11.2836
2018-02-26	Photoperiod	11.3189
2018-02-27	Photoperiod	11.355
2018-02-28	Photoperiod	11.3908
2018-03-01	Photoperiod	11.4269
2018-03-02	Photoperiod	11.4631
2018-03-03	Photoperiod	11.4992
2018-03-04	Photoperiod	11.5353
2018-03-05	Photoperiod	11.5719
2018-03-06	Photoperiod	11.6083
2018-03-07	Photoperiod	11.6447
2018-03-08	Photoperiod	11.6814
2018-03-09	Photoperiod	11.7181
2018-03-10	Photoperiod	11.7547
2018-03-11	Photoperiod	11.7914
2018-03-12	Photoperiod	11.8283
2018-03-13	Photoperiod	11.865
2018-03-14	Photoperiod	11.9019
2018-03-15	Photoperiod	11.9386
2018-03-16	Photoperiod	11.9756
2018-03-17	Photoperiod	12.0125
2018-03-18	Photoperiod	12.0494
2018-03-19	Photoperiod	12.0861
2018-03-20	Photoperiod	12.1233
2018-03-21	Photoperiod	12.16
2018-03-22	Photoperiod	12.1969
2018-03-23	Photoperiod	12.2336
2018-03-24	Photoperiod	12.2706
2018-03-25	Photoperiod	12.3075
2018-03-26	Photoperiod	12.3442
2018-03-27	Photoperiod	12.3808
2018-03-28	Photoperiod	12.4175
2018-03-29	Photoperiod	12.4542
2018-03-30	Photoperiod	12.4906
2018-03-31	Photoperiod	12.5272
2018-04-01	Photoperiod	12.5639
2018-04-02	Photoperiod	12.6
2018-04-03	Photoperiod	12.6364
2018-04-04	Photoperiod	12.6728
2018-04-05	Photoperiod	12.7086
2018-04-06	Photoperiod	12.7447
2018-04-07	Photoperiod	12.7808
2018-04-08	Photoperiod	12.8167
2018-04-09	Photoperiod	12.8522
2018-04-10	Photoperiod	12.8878
2018-04-11	Photoperiod	12.9233
2018-04-12	Photoperiod	12.9586
2018-04-13	Photoperiod	12.9939
2018-04-14	Photoperiod	13.0289
2018-04-15	Photoperiod	13.0639
2018-04-16	Photoperiod	13.0983
2018-04-17	Photoperiod	13.1333
2018-04-18	Photoperiod	13.1675
2018-04-19	Photoperiod	13.2017
2018-04-20	Photoperiod	13.2358
2018-04-21	Photoperiod	13.2694
2018-04-22	Photoperiod	13.3033
2018-04-23	Photoperiod	13.3367
2018-04-24	Photoperiod	13.3697
2018-04-25	Photoperiod	13.4028
2018-04-26	Photoperiod	13.4356
2018-04-27	Photoperiod	13.4678
2018-04-28	Photoperiod	13.5
2018-04-29	Photoperiod	13.5319
2018-04-30	Photoperiod	13.5636
2018-05-01	Photoperiod	13.595
2018-05-02	Photoperiod	13.6261
2018-05-03	Photoperiod	13.6564
2018-05-04	Photoperiod	13.6869
2018-05-05	Photoperiod	13.7169
2018-05-06	Photoperiod	13.7464
2018-05-07	Photoperiod	13.7758
2018-05-08	Photoperiod	13.8047
2018-05-09	Photoperiod	13.8333
2018-05-10	Photoperiod	13.8617
2018-05-11	Photoperiod	13.8892
2018-05-12	Photoperiod	13.9164
2018-05-13	Photoperiod	13.9433
2018-05-14	Photoperiod	13.9697
2018-05-15	Photoperiod	13.9956
2018-05-16	Photoperiod	14.0211
2018-05-17	Photoperiod	14.0458
2018-05-18	Photoperiod	14.0703
2018-05-19	Photoperiod	14.0944
2018-05-20	Photoperiod	14.1178
2018-05-21	Photoperiod	14.1406
2018-05-22	Photoperiod	14.1628
2018-05-23	Photoperiod	14.1844
2018-05-24	Photoperiod	14.2056
2018-05-25	Photoperiod	14.2261
2018-05-26	Photoperiod	14.2461
2018-05-27	Photoperiod	14.2653
2018-05-28	Photoperiod	14.2839
2018-05-29	Photoperiod	14.3019
2018-05-30	Photoperiod	14.3192
2018-05-31	Photoperiod	14.3358
2018-06-01	Photoperiod	14.3517
2018-06-02	Photoperiod	14.3669
2018-06-03	Photoperiod	14.3817
2018-06-04	Photoperiod	14.3956
2018-06-05	Photoperiod	14.4086
2018-06-06	Photoperiod	14.4211
2018-06-07	Photoperiod	14.4325
2018-06-08	Photoperiod	14.4436
2018-06-09	Photoperiod	14.4536
2018-06-10	Photoperiod	14.4631
2018-06-11	Photoperiod	14.4717
2018-06-12	Photoperiod	14.4792
2018-06-13	Photoperiod	14.4864
2018-06-14	Photoperiod	14.4925
2018-06-15	Photoperiod	14.4981
2018-06-16	Photoperiod	14.5025
2018-06-17	Photoperiod	14.5064
2018-06-18	Photoperiod	14.5094
2018-06-19	Photoperiod	14.5117
2018-06-20	Photoperiod	14.5131
2018-06-21	Photoperiod	14.5136
2018-06-22	Photoperiod	14.5131
2018-06-23	Photoperiod	14.5119
2018-06-24	Photoperiod	14.5103
2018-06-25	Photoperiod	14.5075
2018-06-26	Photoperiod	14.5039
2018-06-27	Photoperiod	14.4997
2018-06-28	Photoperiod	14.4944
2018-06-29	Photoperiod	14.4883
2018-06-30	Photoperiod	14.4817
2018-07-01	Photoperiod	14.4742
2018-07-02	Photoperiod	14.4658
2018-07-03	Photoperiod	14.4569
2018-07-04	Photoperiod	14.4469
2018-07-05	Photoperiod	14.4367
2018-07-06	Photoperiod	14.425
2018-07-07	Photoperiod	14.4131
2018-07-08	Photoperiod	14.4003
2018-07-09	Photoperiod	14.3867
2018-07-10	Photoperiod	14.3725
2018-07-11	Photoperiod	14.3575
2018-07-12	Photoperiod	14.3419
2018-07-13	Photoperiod	14.3256
2018-07-14	Photoperiod	14.3086
2018-07-15	Photoperiod	14.2911
2018-07-16	Photoperiod	14.2728
2018-07-17	Photoperiod	14.2536
2018-07-18	Photoperiod	14.2342
2018-07-19	Photoperiod	14.2142
2018-07-20	Photoperiod	14.1933
2018-07-21	Photoperiod	14.1719
2018-07-22	Photoperiod	14.1503
2018-07-23	Photoperiod	14.1278
2018-07-24	Photoperiod	14.1047
2018-07-25	Photoperiod	14.0814
2018-07-26	Photoperiod	14.0575
2018-07-27	Photoperiod	14.0331
2018-07-28	Photoperiod	14.0081
2018-07-29	Photoperiod	13.9825
2018-07-30	Photoperiod	13.9567
2018-07-31	Photoperiod	13.9303
2018-08-01	Photoperiod	13.9033
2018-08-02	Photoperiod	13.8761
2018-08-03	Photoperiod	13.8486
2018-08-04	Photoperiod	13.8206
2018-08-05	Photoperiod	13.7919
2018-08-06	Photoperiod	13.7633
2018-08-07	Photoperiod	13.7344
2018-08-08	Photoperiod	13.7047
2018-08-09	Photoperiod	13.6747
2018-08-10	Photoperiod	13.6447
2018-08-11	Photoperiod	13.6142
2018-08-12	Photoperiod	13.5836
2018-08-13	Photoperiod	13.5525
2018-08-14	Photoperiod	13.5214
2018-08-15	Photoperiod	13.4897
2018-08-16	Photoperiod	13.4578
2018-08-17	Photoperiod	13.4256
2018-08-18	Photoperiod	13.3933
2018-08-19	Photoperiod	13.3608
2018-08-20	Photoperiod	13.3281
2018-08-21	Photoperiod	13.295
2018-08-22	Photoperiod	13.2617
2018-08-23	Photoperiod	13.2281
2018-08-24	Photoperiod	13.1947
2018-08-25	Photoperiod	13.1608
2018-08-26	Photoperiod	13.1269
2018-08-27	Photoperiod	13.0925
2018-08-28	Photoperiod	13.0583
2018-08-29	Photoperiod	13.0239
2018-08-30	Photoperiod	12.9894
2018-08-31	Photoperiod	12.9547
2018-09-01	Photoperiod	12.9197
2018-09-02	Photoperiod	12.8847
2018-09-03	Photoperiod	12.8497
2018-09-04	Photoperiod	12.8144
2018-09-05	Photoperiod	12.7792
2018-09-06	Photoperiod	12.7439
2018-09-07	Photoperiod	12.7083
2018-09-08	Photoperiod	12.6728
2018-09-09	Photoperiod	12.6369
2018-09-10	Photoperiod	12.6014
2018-09-11	Photoperiod	12.5653
2018-09-12	Photoperiod	12.5294
2018-09-13	Photoperiod	12.4933
2018-09-14	Photoperiod	12.4575
2018-09-15	Photoperiod	12.4214
2018-09-16	Photoperiod	12.3856
2018-09-17	Photoperiod	12.3492
2018-09-18	Photoperiod	12.3128
2018-09-19	Photoperiod	12.2767
2018-09-20	Photoperiod	12.2403
2018-09-21	Photoperiod	12.2042
2018-09-22	Photoperiod	12.1678
2018-09-23	Photoperiod	12.1317
2018-09-24	Photoperiod	12.0953
2018-09-25	Photoperiod	12.0589
2018-09-26	Photoperiod	12.0225
2018-09-27	Photoperiod	11.9864
2018-09-28	Photoperiod	11.95
2018-09-29	Photoperiod	11.9136
2018-09-30	Photoperiod	11.8775
2018-10-01	Photoperiod	11.8411
2018-10-02	Photoperiod	11.8047
2018-10-03	Photoperiod	11.7686
2018-10-04	Photoperiod	11.7325
2018-10-05	Photoperiod	11.6964
2018-10-06	Photoperiod	11.6603
2018-10-07	Photoperiod	11.6242
2018-10-08	Photoperiod	11.5883
2018-10-09	Photoperiod	11.5525
2018-10-10	Photoperiod	11.5167
2018-10-11	Photoperiod	11.4808
2018-10-12	Photoperiod	11.4453
2018-10-13	Photoperiod	11.4097
2018-10-14	Photoperiod	11.3744
2018-10-15	Photoperiod	11.3389
2018-10-16	Photoperiod	11.3039
2018-10-17	Photoperiod	11.2686
2018-10-18	Photoperiod	11.2336
2018-10-19	Photoperiod	11.1989
2018-10-20	Photoperiod	11.1642
2018-10-21	Photoperiod	11.1297
2018-10-22	Photoperiod	11.0953
2018-10-23	Photoperiod	11.0611
2018-10-24	Photoperiod	11.0269
2018-10-25	Photoperiod	10.9931
2018-10-26	Photoperiod	10.9594
2018-10-27	Photoperiod	10.9261
2018-10-28	Photoperiod	10.8928
2018-10-29	Photoperiod	10.86
2018-10-30	Photoperiod	10.8269
2018-10-31	Photoperiod	10.7947
2018-11-01	Photoperiod	10.7625
2018-11-02	Photoperiod	10.7306
2018-11-03	Photoperiod	10.6989
2018-11-04	Photoperiod	10.6678
2018-11-05	Photoperiod	10.6367
2018-11-06	Photoperiod	10.6058
2018-11-07	Photoperiod	10.5756
2018-11-08	Photoperiod	10.5453
2018-11-09	Photoperiod	10.5158
2018-11-10	Photoperiod	10.4867
2018-11-11	Photoperiod	10.4578
2018-11-12	Photoperiod	10.4292
2018-11-13	Photoperiod	10.4014
2018-11-14	Photoperiod	10.3739
2018-11-15	Photoperiod	10.3464
2018-11-16	Photoperiod	10.32
2018-11-17	Photoperiod	10.2939
2018-11-18	Photoperiod	10.2681
2018-11-19	Photoperiod	10.2431
2018-11-20	Photoperiod	10.2183
2018-11-21	Photoperiod	10.1942
2018-11-22	Photoperiod	10.1708
2018-11-23	Photoperiod	10.1481
2018-11-24	Photoperiod	10.1258
2018-11-25	Photoperiod	10.1042
2018-11-26	Photoperiod	10.0831
2018-11-27	Photoperiod	10.0628
2018-11-28	Photoperiod	10.0428
2018-11-29	Photoperiod	10.0239
2018-11-30	Photoperiod	10.0056
2018-12-01	Photoperiod	9.98778
2018-12-02	Photoperiod	9.97083
2018-12-03	Photoperiod	9.95472
2018-12-04	Photoperiod	9.93944
2018-12-05	Photoperiod	9.925
2018-12-06	Photoperiod	9.91111
2018-12-07	Photoperiod	9.89806
2018-12-08	Photoperiod	9.88528
2018-12-09	Photoperiod	9.87389
2018-12-10	Photoperiod	9.86333
2018-12-11	Photoperiod	9.85361
2018-12-12	Photoperiod	9.84444
2018-12-13	Photoperiod	9.83667
2018-12-14	Photoperiod	9.82917
2018-12-15	Photoperiod	9.82278
2018-12-16	Photoperiod	9.8175
2018-12-17	Photoperiod	9.81278
2018-12-18	Photoperiod	9.80917
2018-12-19	Photoperiod	9.80639
2018-12-20	Photoperiod	9.80444
2018-12-21	Photoperiod	9.80333
2018-12-22	Photoperiod	9.80306
2018-12-23	Photoperiod	9.80389
2018-12-24	Photoperiod	9.80556
2018-12-25	Photoperiod	9.80806
2018-12-26	Photoperiod	9.81139
2018-12-27	Photoperiod	9.81583
2018-12-28	Photoperiod	9.82111
2018-12-29	Photoperiod	9.82722
2018-12-30	Photoperiod	9.83389
2018-12-31	Photoperiod	9.84194
2019-01-01	Photoperiod	9.85083
2019-01-02	Photoperiod	9.86028
2019-01-03	Photoperiod	9.87056
2019-01-04	Photoperiod	9.88167
2019-01-05	Photoperiod	9.89389
2019-01-06	Photoperiod	9.90667
2019-01-07	Photoperiod	9.92056
2019-01-08	Photoperiod	9.935
2019-01-09	Photoperiod	9.95028
2019-01-10	Photoperiod	9.96611
2019-01-11	Photoperiod	9.98306
2019-01-12	Photoperiod	10.0006
2019-01-13	Photoperiod	10.0189
2019-01-14	Photoperiod	10.0378
2019-01-15	Photoperiod	10.0575
2019-01-16	Photoperiod	10.0778
2019-01-17	Photoperiod	10.0989
2019-01-18	Photoperiod	10.1206
2019-01-19	Photoperiod	10.1428
2019-01-20	Photoperiod	10.1656
2019-01-21	Photoperiod	10.1892
2019-01-22	Photoperiod	10.2133
2019-01-23	Photoperiod	10.2378
2019-01-24	Photoperiod	10.2633
2019-01-25	Photoperiod	10.2892
2019-01-26	Photoperiod	10.3153
2019-01-27	Photoperiod	10.3422
2019-01-28	Photoperiod	10.3694
2019-01-29	Photoperiod	10.3972
2019-01-30	Photoperiod	10.4253
2019-01-31	Photoperiod	10.4539
2019-02-01	Photoperiod	10.4831
2019-02-02	Photoperiod	10.5125
2019-02-03	Photoperiod	10.5425
2019-02-04	Photoperiod	10.5728
2019-02-05	Photoperiod	10.6036
2019-02-06	Photoperiod	10.6344
2019-02-07	Photoperiod	10.6658
2019-02-08	Photoperiod	10.6978
2019-02-09	Photoperiod	10.7294
2019-02-10	Photoperiod	10.7619
2019-02-11	Photoperiod	10.7944
2019-02-12	Photoperiod	10.8275
2019-02-13	Photoperiod	10.8603
2019-02-14	Photoperiod	10.8939
2019-02-15	Photoperiod	10.9275
2019-02-16	Photoperiod	10.9614
2019-02-17	Photoperiod	10.9956
2019-02-18	Photoperiod	11.0297
2019-02-19	Photoperiod	11.0642
2019-02-20	Photoperiod	11.0989
2019-02-21	Photoperiod	11.1339
2019-02-22	Photoperiod	11.1689
2019-02-23	Photoperiod	11.2039
2019-02-24	Photoperiod	11.2394
2019-02-25	Photoperiod	11.2747
2019-02-26	Photoperiod	11.3106
2019-02-27	Photoperiod	11.3461
2019-02-28	Photoperiod	11.3819
2019-03-01	Photoperiod	11.4181
2019-03-02	Photoperiod	11.4542
2019-03-03	Photoperiod	11.4903
2019-03-04	Photoperiod	11.5267
2019-03-05	Photoperiod	11.5631
2019-03-06	Photoperiod	11.5994
2019-03-07	Photoperiod	11.6361
2019-03-08	Photoperiod	11.6725
2019-03-09	Photoperiod	11.7089
2019-03-10	Photoperiod	11.7458
2019-03-11	Photoperiod	11.7825
2019-03-12	Photoperiod	11.8192
2019-03-13	Photoperiod	11.8558
2019-03-14	Photoperiod	11.8928
2019-03-15	Photoperiod	11.9297
2019-03-16	Photoperiod	11.9667
2019-03-17	Photoperiod	12.0036
2019-03-18	Photoperiod	12.0403
2019-03-19	Photoperiod	12.0772
2019-03-20	Photoperiod	12.1142
2019-03-21	Photoperiod	12.1511
2019-03-22	Photoperiod	12.1881
2019-03-23	Photoperiod	12.2247
2019-03-24	Photoperiod	12.2617
2019-03-25	Photoperiod	12.2983
2019-03-26	Photoperiod	12.3353
2019-03-27	Photoperiod	12.3719
2019-03-28	Photoperiod	12.4086
2019-03-29	Photoperiod	12.4453
2019-03-30	Photoperiod	12.4819
2019-03-31	Photoperiod	12.5183
2019-04-01	Photoperiod	12.5547
2019-04-02	Photoperiod	12.5914
2019-04-03	Photoperiod	12.6275
2019-04-04	Photoperiod	12.6639
2019-04-05	Photoperiod	12.7
2019-04-06	Photoperiod	12.7361
2019-04-07	Photoperiod	12.7719
2019-04-08	Photoperiod	12.8078
2019-04-09	Photoperiod	12.8436
2019-04-10	Photoperiod	12.8792
2019-04-11	Photoperiod	12.9147
2019-04-12	Photoperiod	12.95
2019-04-13	Photoperiod	12.9853
2019-04-14	Photoperiod	13.0206
2019-04-15	Photoperiod	13.0556
2019-04-16	Photoperiod	13.0903
2019-04-17	Photoperiod	13.1247
2019-04-18	Photoperiod	13.1592
2019-04-19	Photoperiod	13.1936
2019-04-20	Photoperiod	13.2275
2019-04-21	Photoperiod	13.2617
2019-04-22	Photoperiod	13.295
2019-04-23	Photoperiod	13.3286
2019-04-24	Photoperiod	13.3617
2019-04-25	Photoperiod	13.3947
2019-04-26	Photoperiod	13.4275
2019-04-27	Photoperiod	13.4603
2019-04-28	Photoperiod	13.4922
2019-04-29	Photoperiod	13.5242
2019-04-30	Photoperiod	13.5558
2019-05-01	Photoperiod	13.5872
2019-05-02	Photoperiod	13.6183
2019-05-03	Photoperiod	13.6492
2019-05-04	Photoperiod	13.6794
2019-05-05	Photoperiod	13.7097
2019-05-06	Photoperiod	13.7394
2019-05-07	Photoperiod	13.7689
2019-05-08	Photoperiod	13.7981
2019-05-09	Photoperiod	13.8264
2019-05-10	Photoperiod	13.8547
2019-05-11	Photoperiod	13.8825
2019-05-12	Photoperiod	13.91
2019-05-13	Photoperiod	13.9367
2019-05-14	Photoperiod	13.9633
2019-05-15	Photoperiod	13.9894
2019-05-16	Photoperiod	14.0147
2019-05-17	Photoperiod	14.04
2019-05-18	Photoperiod	14.0644
2019-05-19	Photoperiod	14.0886
2019-05-20	Photoperiod	14.1119
2019-05-21	Photoperiod	14.135
2019-05-22	Photoperiod	14.1572
2019-05-23	Photoperiod	14.1792
2019-05-24	Photoperiod	14.2006
2019-05-25	Photoperiod	14.2211
2019-05-26	Photoperiod	14.2414
2019-05-27	Photoperiod	14.2606
2019-05-28	Photoperiod	14.2794
2019-05-29	Photoperiod	14.2975
2019-05-30	Photoperiod	14.315
2019-05-31	Photoperiod	14.3319
2019-06-01	Photoperiod	14.3481
2019-06-02	Photoperiod	14.3633
2019-06-03	Photoperiod	14.3783
2019-06-04	Photoperiod	14.3922
2019-06-05	Photoperiod	14.4056
2019-06-06	Photoperiod	14.4181
2019-06-07	Photoperiod	14.43
2019-06-08	Photoperiod	14.4411
2019-06-09	Photoperiod	14.4514
2019-06-10	Photoperiod	14.4608
2019-06-11	Photoperiod	14.4697
2019-06-12	Photoperiod	14.4775
2019-06-13	Photoperiod	14.485
2019-06-14	Photoperiod	14.4911
2019-06-15	Photoperiod	14.4969
2019-06-16	Photoperiod	14.5017
2019-06-17	Photoperiod	14.5056
2019-06-18	Photoperiod	14.5089
2019-06-19	Photoperiod	14.5111
2019-06-20	Photoperiod	14.5125
2019-06-21	Photoperiod	14.5133
2019-06-22	Photoperiod	14.5131
2019-06-23	Photoperiod	14.5125
2019-06-24	Photoperiod	14.5108
2019-06-25	Photoperiod	14.5081
2019-06-26	Photoperiod	14.505
2019-06-27	Photoperiod	14.5008
2019-06-28	Photoperiod	14.4956
2019-06-29	Photoperiod	14.49
2019-06-30	Photoperiod	14.4833
2019-07-01	Photoperiod	14.4761
2019-07-02	Photoperiod	14.4681
2019-07-03	Photoperiod	14.4592
2019-07-04	Photoperiod	14.4494
2019-07-05	Photoperiod	14.4392
2019-07-06	Photoperiod	14.4278
2019-07-07	Photoperiod	14.4161
2019-07-08	Photoperiod	14.4036
2019-07-09	Photoperiod	14.39
2019-07-10	Photoperiod	14.3758
2019-07-11	Photoperiod	14.3611
2019-07-12	Photoperiod	14.3458
2019-07-13	Photoperiod	14.3294
2019-07-14	Photoperiod	14.3128
2019-07-15	Photoperiod	14.2953
2019-07-16	Photoperiod	14.2772
2019-07-17	Photoperiod	14.2583
2019-07-18	Photoperiod	14.2389
2019-07-19	Photoperiod	14.2192
2019-07-20	Photoperiod	14.1986
2019-07-21	Photoperiod	14.1772
2019-07-22	Photoperiod	14.1556
2019-07-23	Photoperiod	14.1333
2019-07-24	Photoperiod	14.1103
2019-07-25	Photoperiod	14.0869
2019-07-26	Photoperiod	14.0633
2019-07-27	Photoperiod	14.0389
2019-07-28	Photoperiod	14.0139
2019-07-29	Photoperiod	13.9886
2019-07-30	Photoperiod	13.9631
2019-07-31	Photoperiod	13.9367
2019-08-01	Photoperiod	13.91
2019-08-02	Photoperiod	13.8828
2019-08-03	Photoperiod	13.8553
2019-08-04	Photoperiod	13.8275
2019-08-05	Photoperiod	13.7989
2019-08-06	Photoperiod	13.7706
2019-08-07	Photoperiod	13.7411
2019-08-08	Photoperiod	13.7119
2019-08-09	Photoperiod	13.6822
2019-08-10	Photoperiod	13.6522
2019-08-11	Photoperiod	13.6217
2019-08-12	Photoperiod	13.5911
2019-08-13	Photoperiod	13.56
2019-08-14	Photoperiod	13.5289
2019-08-15	Photoperiod	13.4972
2019-08-16	Photoperiod	13.4656
2019-08-17	Photoperiod	13.4336
2019-08-18	Photoperiod	13.4011
2019-08-19	Photoperiod	13.3686
2019-08-20	Photoperiod	13.3361
2019-08-21	Photoperiod	13.3031
2019-08-22	Photoperiod	13.2697
2019-08-23	Photoperiod	13.2364
2019-08-24	Photoperiod	13.2028
2019-08-25	Photoperiod	13.1692
2019-08-26	Photoperiod	13.135
2019-08-27	Photoperiod	13.1008
2019-08-28	Photoperiod	13.0667
2019-08-29	Photoperiod	13.0325
2019-08-30	Photoperiod	12.9975
2019-08-31	Photoperiod	12.9628
2019-09-01	Photoperiod	12.9283
2019-09-02	Photoperiod	12.8933
2019-09-03	Photoperiod	12.8583
2019-09-04	Photoperiod	12.8231
2019-09-05	Photoperiod	12.7878
2019-09-06	Photoperiod	12.7522
2019-09-07	Photoperiod	12.7169
2019-09-08	Photoperiod	12.6814
2019-09-09	Photoperiod	12.6458
2019-09-10	Photoperiod	12.6097
2019-09-11	Photoperiod	12.5742
2019-09-12	Photoperiod	12.5381
2019-09-13	Photoperiod	12.5022
2019-09-14	Photoperiod	12.4661
2019-09-15	Photoperiod	12.4303
2019-09-16	Photoperiod	12.3942
2019-09-17	Photoperiod	12.3578
2019-09-18	Photoperiod	12.3217
2019-09-19	Photoperiod	12.2856
2019-09-20	Photoperiod	12.2492
2019-09-21	Photoperiod	12.2131
2019-09-22	Photoperiod	12.1767
2019-09-23	Photoperiod	12.1406
2019-09-24	Photoperiod	12.1039
2019-09-25	Photoperiod	12.0678
2019-09-26	Photoperiod	12.0314
2019-09-27	Photoperiod	11.995
2019-09-28	Photoperiod	11.9586
2019-09-29	Photoperiod	11.9225
2019-09-30	Photoperiod	11.8861
2019-10-01	Photoperiod	11.8497
2019-10-02	Photoperiod	11.8136
2019-10-03	Photoperiod	11.7775
2019-10-04	Photoperiod	11.7414
2019-10-05	Photoperiod	11.705
2019-10-06	Photoperiod	11.6689
2019-10-07	Photoperiod	11.6331
2019-10-08	Photoperiod	11.5969
2019-10-09	Photoperiod	11.5614
2019-10-10	Photoperiod	11.5253
2019-10-11	Photoperiod	11.4894
2019-10-12	Photoperiod	11.4539
2019-10-13	Photoperiod	11.4183
2019-10-14	Photoperiod	11.3831
2019-10-15	Photoperiod	11.3475
2019-10-16	Photoperiod	11.3122
2019-10-17	Photoperiod	11.2769
2019-10-18	Photoperiod	11.2419
2019-10-19	Photoperiod	11.2072
2019-10-20	Photoperiod	11.1725
2019-10-21	Photoperiod	11.1381
2019-10-22	Photoperiod	11.1033
2019-10-23	Photoperiod	11.0694
2019-10-24	Photoperiod	11.0353
2019-10-25	Photoperiod	11.0014
2019-10-26	Photoperiod	10.9675
2019-10-27	Photoperiod	10.9342
2019-10-28	Photoperiod	10.9008
2019-10-29	Photoperiod	10.8678
2019-10-30	Photoperiod	10.835
2019-10-31	Photoperiod	10.8025
2019-11-01	Photoperiod	10.7703
2019-11-02	Photoperiod	10.7381
2019-11-03	Photoperiod	10.7064
2019-11-04	Photoperiod	10.675
2019-11-05	Photoperiod	10.6442
2019-11-06	Photoperiod	10.6131
2019-11-07	Photoperiod	10.5828
2019-11-08	Photoperiod	10.5525
2019-11-09	Photoperiod	10.5231
2019-11-10	Photoperiod	10.4936
2019-11-11	Photoperiod	10.4647
2019-11-12	Photoperiod	10.4364
2019-11-13	Photoperiod	10.4081
2019-11-14	Photoperiod	10.3803
2019-11-15	Photoperiod	10.3533
2019-11-16	Photoperiod	10.3264
2019-11-17	Photoperiod	10.3
2019-11-18	Photoperiod	10.2744
2019-11-19	Photoperiod	10.2489
2019-11-20	Photoperiod	10.2242
2019-11-21	Photoperiod	10.2003
2019-11-22	Photoperiod	10.1767
2019-11-23	Photoperiod	10.1536
2019-11-24	Photoperiod	10.1311
2019-11-25	Photoperiod	10.1094
2019-11-26	Photoperiod	10.0881
2019-11-27	Photoperiod	10.0675
2019-11-28	Photoperiod	10.0478
2019-11-29	Photoperiod	10.0286
2019-11-30	Photoperiod	10.01
2019-12-01	Photoperiod	9.99194
2019-12-02	Photoperiod	9.975
2019-12-03	Photoperiod	9.95889
2019-12-04	Photoperiod	9.94306
2019-12-05	Photoperiod	9.92833
2019-12-06	Photoperiod	9.91417
2019-12-07	Photoperiod	9.90111
2019-12-08	Photoperiod	9.88833
2019-12-09	Photoperiod	9.87694
2019-12-10	Photoperiod	9.86583
2019-12-11	Photoperiod	9.85583
2019-12-12	Photoperiod	9.84667
2019-12-13	Photoperiod	9.83833
2019-12-14	Photoperiod	9.83083
2019-12-15	Photoperiod	9.82444
2019-12-16	Photoperiod	9.81889
2019-12-17	Photoperiod	9.81389
2019-12-18	Photoperiod	9.80972
2019-12-19	Photoperiod	9.80667
2019-12-20	Photoperiod	9.80472
2019-12-21	Photoperiod	9.80361
2019-12-22	Photoperiod	9.80306
2019-12-23	Photoperiod	9.80389
2019-12-24	Photoperiod	9.805
2019-12-25	Photoperiod	9.8075
2019-12-26	Photoperiod	9.81056
2019-12-27	Photoperiod	9.81444
2019-12-28	Photoperiod	9.81972
2019-12-29	Photoperiod	9.82556
2019-12-30	Photoperiod	9.83222
2019-12-31	Photoperiod	9.84
2020-01-01	Photoperiod	9.84861
2020-01-02	Photoperiod	9.85778
2020-01-03	Photoperiod	9.86806
2020-01-04	Photoperiod	9.87917
2020-01-05	Photoperiod	9.89083
2020-01-06	Photoperiod	9.90361
2020-01-07	Photoperiod	9.91722
2020-01-08	Photoperiod	9.93139
2020-01-09	Photoperiod	9.94667
2020-01-10	Photoperiod	9.96222
2020-01-11	Photoperiod	9.97889
2020-01-12	Photoperiod	9.99611
2020-01-13	Photoperiod	10.0144
2020-01-14	Photoperiod	10.0331
2020-01-15	Photoperiod	10.0525
2020-01-16	Photoperiod	10.0731
2020-01-17	Photoperiod	10.0939
2020-01-18	Photoperiod	10.115
2020-01-19	Photoperiod	10.1372
2020-01-20	Photoperiod	10.1603
2020-01-21	Photoperiod	10.1833
2020-01-22	Photoperiod	10.2075
2020-01-23	Photoperiod	10.2322
2020-01-24	Photoperiod	10.2569
2020-01-25	Photoperiod	10.2828
2020-01-26	Photoperiod	10.3089
2020-01-27	Photoperiod	10.3356
2020-01-28	Photoperiod	10.3628
2020-01-29	Photoperiod	10.3903
2020-01-30	Photoperiod	10.4186
2020-01-31	Photoperiod	10.4469
2020-02-01	Photoperiod	10.4758
2020-02-02	Photoperiod	10.5053
2020-02-03	Photoperiod	10.5353
2020-02-04	Photoperiod	10.5656
2020-02-05	Photoperiod	10.5961
2020-02-06	Photoperiod	10.6269
2020-02-07	Photoperiod	10.6583
2020-02-08	Photoperiod	10.69
2020-02-09	Photoperiod	10.7219
2020-02-10	Photoperiod	10.7539
2020-02-11	Photoperiod	10.7867
2020-02-12	Photoperiod	10.8194
2020-02-13	Photoperiod	10.8525
2020-02-14	Photoperiod	10.8858
2020-02-15	Photoperiod	10.9194
2020-02-16	Photoperiod	10.9531
2020-02-17	Photoperiod	10.9872
2020-02-18	Photoperiod	11.0214
2020-02-19	Photoperiod	11.0558
2020-02-20	Photoperiod	11.0906
2020-02-21	Photoperiod	11.1253
2020-02-22	Photoperiod	11.1603
2020-02-23	Photoperiod	11.1956
2020-02-24	Photoperiod	11.2308
2020-02-25	Photoperiod	11.2661
2020-02-26	Photoperiod	11.3019
2020-02-27	Photoperiod	11.3375
2020-02-28	Photoperiod	11.3733
2020-02-29	Photoperiod	11.4094
2020-03-01	Photoperiod	11.4453
2020-03-02	Photoperiod	11.4817
2020-03-03	Photoperiod	11.5178
2020-03-04	Photoperiod	11.5542
2020-03-05	Photoperiod	11.5906
2020-03-06	Photoperiod	11.6269
2020-03-07	Photoperiod	11.6636
2020-03-08	Photoperiod	11.7003
2020-03-09	Photoperiod	11.7369
2020-03-10	Photoperiod	11.7736
2020-03-11	Photoperiod	11.8103
2020-03-12	Photoperiod	11.8469
2020-03-13	Photoperiod	11.8839
2020-03-14	Photoperiod	11.9208
2020-03-15	Photoperiod	11.9578
2020-03-16	Photoperiod	11.9944
2020-03-17	Photoperiod	12.0314
2020-03-18	Photoperiod	12.0683
2020-03-19	Photoperiod	12.1053
2020-03-20	Photoperiod	12.1422
2020-03-21	Photoperiod	12.1789
2020-03-22	Photoperiod	12.2158
2020-03-23	Photoperiod	12.2528
2020-03-24	Photoperiod	12.2894
2020-03-25	Photoperiod	12.3261
2020-03-26	Photoperiod	12.3631
2020-03-27	Photoperiod	12.3997
2020-03-28	Photoperiod	12.4364
2020-03-29	Photoperiod	12.4731
2020-03-30	Photoperiod	12.5097
2020-03-31	Photoperiod	12.5458
2020-04-01	Photoperiod	12.5825
2020-04-02	Photoperiod	12.6189
2020-04-03	Photoperiod	12.6553
2020-04-04	Photoperiod	12.6911
2020-04-05	Photoperiod	12.7272
2020-04-06	Photoperiod	12.7633
2020-04-07	Photoperiod	12.7989
2020-04-08	Photoperiod	12.8347
2020-04-09	Photoperiod	12.8706
2020-04-10	Photoperiod	12.9061
2020-04-11	Photoperiod	12.9417
2020-04-12	Photoperiod	12.9769
2020-04-13	Photoperiod	13.0119
2020-04-14	Photoperiod	13.0469
2020-04-15	Photoperiod	13.0817
2020-04-16	Photoperiod	13.1164
2020-04-17	Photoperiod	13.1511
2020-04-18	Photoperiod	13.1853
2020-04-19	Photoperiod	13.2192
2020-04-20	Photoperiod	13.2533
2020-04-21	Photoperiod	13.2869
2020-04-22	Photoperiod	13.3206
2020-04-23	Photoperiod	13.3539
2020-04-24	Photoperiod	13.3867
2020-04-25	Photoperiod	13.4197
2020-04-26	Photoperiod	13.4522
2020-04-27	Photoperiod	13.4847
2020-04-28	Photoperiod	13.5167
2020-04-29	Photoperiod	13.5483
2020-04-30	Photoperiod	13.5797
2020-05-01	Photoperiod	13.6108
2020-05-02	Photoperiod	13.6417
2020-05-03	Photoperiod	13.6725
2020-05-04	Photoperiod	13.7022
2020-05-05	Photoperiod	13.7322
2020-05-06	Photoperiod	13.7619
2020-05-07	Photoperiod	13.7908
2020-05-08	Photoperiod	13.8194
2020-05-09	Photoperiod	13.8478
2020-05-10	Photoperiod	13.8756
2020-05-11	Photoperiod	13.9031
2020-05-12	Photoperiod	13.9303
2020-05-13	Photoperiod	13.9569
2020-05-14	Photoperiod	13.9831
2020-05-15	Photoperiod	14.0086
2020-05-16	Photoperiod	14.0339
2020-05-17	Photoperiod	14.0586
2020-05-18	Photoperiod	14.0828
2020-05-19	Photoperiod	14.1064
2020-05-20	Photoperiod	14.1294
2020-05-21	Photoperiod	14.1522
2020-05-22	Photoperiod	14.1742
2020-05-23	Photoperiod	14.1953
2020-05-24	Photoperiod	14.2161
2020-05-25	Photoperiod	14.2364
2020-05-26	Photoperiod	14.2558
2020-05-27	Photoperiod	14.2747
2020-05-28	Photoperiod	14.2933
2020-05-29	Photoperiod	14.3108
2020-05-30	Photoperiod	14.3278
2020-05-31	Photoperiod	14.3442
2020-06-01	Photoperiod	14.36
2020-06-02	Photoperiod	14.3747
2020-06-03	Photoperiod	14.3892
2020-06-04	Photoperiod	14.4025
2020-06-05	Photoperiod	14.4153
2020-06-06	Photoperiod	14.4272
2020-06-07	Photoperiod	14.4386
2020-06-08	Photoperiod	14.4489
2020-06-09	Photoperiod	14.4586
2020-06-10	Photoperiod	14.4675
2020-06-11	Photoperiod	14.4756
2020-06-12	Photoperiod	14.4831
2020-06-13	Photoperiod	14.4897
2020-06-14	Photoperiod	14.4953
2020-06-15	Photoperiod	14.5006
2020-06-16	Photoperiod	14.5044
2020-06-17	Photoperiod	14.5081
2020-06-18	Photoperiod	14.5106
2020-06-19	Photoperiod	14.5122
2020-06-20	Photoperiod	14.5131
2020-06-21	Photoperiod	14.5133
2020-06-22	Photoperiod	14.5125
2020-06-23	Photoperiod	14.5111
2020-06-24	Photoperiod	14.5089
2020-06-25	Photoperiod	14.5056
2020-06-26	Photoperiod	14.5017
2020-06-27	Photoperiod	14.4969
2020-06-28	Photoperiod	14.4914
2020-06-29	Photoperiod	14.4853
2020-06-30	Photoperiod	14.4781
2020-07-01	Photoperiod	14.47
2020-07-02	Photoperiod	14.4614
2020-07-03	Photoperiod	14.4519
2020-07-04	Photoperiod	14.4417
2020-07-05	Photoperiod	14.4308
2020-07-06	Photoperiod	14.4192
2020-07-07	Photoperiod	14.4064
2020-07-08	Photoperiod	14.3933
2020-07-09	Photoperiod	14.3792
2020-07-10	Photoperiod	14.365
2020-07-11	Photoperiod	14.3494
2020-07-12	Photoperiod	14.3336
2020-07-13	Photoperiod	14.3169
2020-07-14	Photoperiod	14.2994
2020-07-15	Photoperiod	14.2814
2020-07-16	Photoperiod	14.2628
2020-07-17	Photoperiod	14.2439
2020-07-18	Photoperiod	14.2239
2020-07-19	Photoperiod	14.2033
2020-07-20	Photoperiod	14.1825
2020-07-21	Photoperiod	14.1608
2020-07-22	Photoperiod	14.1386
2020-07-23	Photoperiod	14.1161
2020-07-24	Photoperiod	14.0928
2020-07-25	Photoperiod	14.0689
2020-07-26	Photoperiod	14.045
2020-07-27	Photoperiod	14.02
2020-07-28	Photoperiod	13.995
2020-07-29	Photoperiod	13.9692
2020-07-30	Photoperiod	13.9431
2020-07-31	Photoperiod	13.9164
2020-08-01	Photoperiod	13.8894
2020-08-02	Photoperiod	13.8619
2020-08-03	Photoperiod	13.8339
2020-08-04	Photoperiod	13.8058
2020-08-05	Photoperiod	13.7775
2020-08-06	Photoperiod	13.7483
2020-08-07	Photoperiod	13.7192
2020-08-08	Photoperiod	13.6894
2020-08-09	Photoperiod	13.6594
2020-08-10	Photoperiod	13.6292
2020-08-11	Photoperiod	13.5986
2020-08-12	Photoperiod	13.5675
2020-08-13	Photoperiod	13.5364
2020-08-14	Photoperiod	13.505
2020-08-15	Photoperiod	13.4733
2020-08-16	Photoperiod	13.4414
2020-08-17	Photoperiod	13.4089
2020-08-18	Photoperiod	13.3764
2020-08-19	Photoperiod	13.3436
2020-08-20	Photoperiod	13.3108
2020-08-21	Photoperiod	13.2775
2020-08-22	Photoperiod	13.2444
2020-08-23	Photoperiod	13.2108
2020-08-24	Photoperiod	13.1769
2020-08-25	Photoperiod	13.1433
2020-08-26	Photoperiod	13.1
2020-08-27	Photoperiod	13.05
2020-08-28	Photoperiod	13.0333
2020-08-29	Photoperiod	13
2020-08-30	Photoperiod	12.95
2020-08-31	Photoperiod	12.9333
2020-09-01	Photoperiod	12.9
2020-09-02	Photoperiod	12.85
2020-09-03	Photoperiod	12.8167
2020-09-04	Photoperiod	12.8
2020-09-05	Photoperiod	12.75
2020-09-06	Photoperiod	12.7167
2020-09-07	Photoperiod	12.7
2020-09-08	Photoperiod	12.65
2020-09-09	Photoperiod	12.6167
2020-09-10	Photoperiod	12.5667
2020-09-11	Photoperiod	12.55
2020-09-12	Photoperiod	12.5
2020-09-13	Photoperiod	12.4667
2020-09-14	Photoperiod	12.45
2020-09-15	Photoperiod	12.4
2020-09-16	Photoperiod	12.3667
2020-09-17	Photoperiod	12.3167
2020-09-18	Photoperiod	12.3
2020-09-19	Photoperiod	12.25
2020-09-20	Photoperiod	12.2167
2020-09-21	Photoperiod	12.2
2020-09-22	Photoperiod	12.15
2020-09-23	Photoperiod	12.1167
2020-09-24	Photoperiod	12.0667
2020-09-25	Photoperiod	12.05
2020-09-26	Photoperiod	12.0167
2020-09-27	Photoperiod	11.9667
2020-09-28	Photoperiod	11.9333
2020-09-29	Photoperiod	11.9
2020-09-30	Photoperiod	11.8667
2020-10-01	Photoperiod	11.8167
2020-10-02	Photoperiod	11.7833
2020-10-03	Photoperiod	11.7667
2020-10-04	Photoperiod	11.7167
2020-10-05	Photoperiod	11.6833
2020-10-06	Photoperiod	11.65
2020-10-07	Photoperiod	11.6167
2020-10-08	Photoperiod	11.5833
2020-10-09	Photoperiod	11.55
2020-10-10	Photoperiod	11.5
2020-10-11	Photoperiod	11.4667
2020-10-12	Photoperiod	11.45
2020-10-13	Photoperiod	11.4
2020-10-14	Photoperiod	11.3667
2020-10-15	Photoperiod	11.3333
2020-10-16	Photoperiod	11.3
2020-10-17	Photoperiod	11.2667
2020-10-18	Photoperiod	11.2333
2020-10-19	Photoperiod	11.2
2020-10-20	Photoperiod	11.1667
2020-10-21	Photoperiod	11.1167
2020-10-22	Photoperiod	11.0833
2020-10-23	Photoperiod	11.05
2020-10-24	Photoperiod	11.0333
2020-10-25	Photoperiod	11
2020-10-26	Photoperiod	10.9667
2020-10-27	Photoperiod	10.9333
2020-10-28	Photoperiod	10.9
2020-10-29	Photoperiod	10.8667
2020-10-30	Photoperiod	10.8333
2020-10-31	Photoperiod	10.8
2020-11-01	Photoperiod	10.7667
2020-11-02	Photoperiod	10.7333
2020-11-03	Photoperiod	10.7167
2020-11-04	Photoperiod	10.6833
2020-11-05	Photoperiod	10.65
2020-11-06	Photoperiod	10.6167
2020-11-07	Photoperiod	10.5833
2020-11-08	Photoperiod	10.55
2020-11-09	Photoperiod	10.5333
2020-11-10	Photoperiod	10.5
2020-11-11	Photoperiod	10.4667
2020-11-12	Photoperiod	10.4333
2020-11-13	Photoperiod	10.4167
2020-11-14	Photoperiod	10.3833
2020-11-15	Photoperiod	10.35
2020-11-16	Photoperiod	10.3333
2020-11-17	Photoperiod	10.3
2020-11-18	Photoperiod	10.2833
2020-11-19	Photoperiod	10.25
2020-11-20	Photoperiod	10.2333
2020-11-21	Photoperiod	10.2
2020-11-22	Photoperiod	10.1833
2020-11-23	Photoperiod	10.15
2020-11-24	Photoperiod	10.1333
2020-11-25	Photoperiod	10.1333
2020-11-26	Photoperiod	10.1
2020-11-27	Photoperiod	10.0833
2020-11-28	Photoperiod	10.0667
2020-11-29	Photoperiod	10.05
2020-11-30	Photoperiod	10.0333
2020-12-01	Photoperiod	10
2020-12-02	Photoperiod	9.98333
2020-12-03	Photoperiod	9.96667
2020-12-04	Photoperiod	9.95
2020-12-05	Photoperiod	9.95
2020-12-06	Photoperiod	9.93333
2020-12-07	Photoperiod	9.91667
2020-12-08	Photoperiod	9.9
2020-12-09	Photoperiod	9.9
2020-12-10	Photoperiod	9.9
2020-12-11	Photoperiod	9.88333
2020-12-12	Photoperiod	9.86667
2020-12-13	Photoperiod	9.85
2020-12-14	Photoperiod	9.86667
2020-12-15	Photoperiod	9.85
2020-12-16	Photoperiod	9.83333
2020-12-17	Photoperiod	9.85
2020-12-18	Photoperiod	9.83333
2020-12-19	Photoperiod	9.83333
2020-12-20	Photoperiod	9.83333
2020-12-21	Photoperiod	9.83333
2020-12-22	Photoperiod	9.83333
2020-12-23	Photoperiod	9.83333
2017-05-03	Temperature	14.2521
2017-05-04	Temperature	16.6507
2017-05-05	Temperature	17.5215
2017-05-06	Temperature	14.9729
2017-05-07	Temperature	16.0208
2017-05-08	Temperature	16.6431
2017-05-09	Temperature	14.5306
2017-05-10	Temperature	14.6792
2017-05-11	Temperature	17.5326
2017-05-12	Temperature	16.8618
2017-05-13	Temperature	15.4556
2017-05-14	Temperature	18.6972
2017-05-15	Temperature	16.6708
2017-05-16	Temperature	14.8646
2017-05-17	Temperature	14.7243
2017-05-18	Temperature	16.6167
2017-05-19	Temperature	17.4597
2017-05-20	Temperature	18.6778
2017-05-21	Temperature	18.4778
2017-05-22	Temperature	19.3319
2017-05-23	Temperature	17.9222
2017-05-24	Temperature	16.75
2017-05-25	Temperature	18.1208
2017-05-26	Temperature	18.8556
2017-05-27	Temperature	15.009
2017-05-28	Temperature	15.8979
2017-05-29	Temperature	18.4354
2017-05-30	Temperature	19.9264
2017-05-31	Temperature	20.0333
2017-06-01	Temperature	20.3792
2017-06-02	Temperature	17.7951
2017-06-03	Temperature	15.8139
2017-06-04	Temperature	16.9062
2017-06-05	Temperature	16.7847
2017-06-06	Temperature	16.7479
2017-06-07	Temperature	15.8361
2017-06-08	Temperature	16.775
2017-06-09	Temperature	18.2799
2017-06-10	Temperature	18.5729
2017-06-11	Temperature	17.4153
2017-06-12	Temperature	16.0951
2017-06-13	Temperature	15.8708
2017-06-14	Temperature	17.8708
2017-06-15	Temperature	18.8208
2017-06-16	Temperature	18.6153
2017-06-17	Temperature	19.025
2017-06-18	Temperature	19.3431
2017-06-19	Temperature	20.3403
2017-06-20	Temperature	19.3868
2017-06-21	Temperature	18.0764
2017-06-22	Temperature	18.984
2017-06-23	Temperature	20.4556
2017-06-24	Temperature	20.5347
2017-06-25	Temperature	19.5569
2017-06-26	Temperature	19.8285
2017-06-27	Temperature	19.5931
2017-06-28	Temperature	20.8076
2017-06-29	Temperature	20.1083
2017-06-30	Temperature	19.0979
2017-07-01	Temperature	20.7563
2017-07-02	Temperature	21.2333
2017-07-03	Temperature	21.8493
2017-07-04	Temperature	19.8285
2017-07-05	Temperature	17.35
2017-07-06	Temperature	18.3465
2017-07-07	Temperature	20.1736
2017-07-08	Temperature	21.0292
2017-07-09	Temperature	20.0264
2017-07-10	Temperature	20.3194
2017-07-11	Temperature	22.0139
2017-07-12	Temperature	20.8917
2017-07-13	Temperature	22.8479
2017-07-14	Temperature	23.4174
2017-07-15	Temperature	23.3069
2017-07-16	Temperature	22.8278
2017-07-17	Temperature	22.5139
2017-07-18	Temperature	22.3285
2017-07-19	Temperature	23.766
2017-07-20	Temperature	23.6187
2017-07-21	Temperature	24.5986
2017-07-22	Temperature	24.1819
2017-07-23	Temperature	23.0583
2017-07-24	Temperature	23.275
2017-07-25	Temperature	23.0951
2017-07-26	Temperature	23.2681
2017-07-27	Temperature	23.4174
2017-07-28	Temperature	24.116
2017-07-29	Temperature	23.9243
2017-07-30	Temperature	22.0063
2017-07-31	Temperature	22.5917
2017-08-01	Temperature	23.3868
2017-08-02	Temperature	22.634
2017-08-03	Temperature	22.6424
2017-08-04	Temperature	23.1604
2017-08-05	Temperature	24.109
2017-08-06	Temperature	24.4799
2017-08-07	Temperature	22.8438
2017-08-08	Temperature	20.3229
2017-08-09	Temperature	21.5826
2017-08-10	Temperature	22.6347
2017-08-11	Temperature	22.5882
2017-08-12	Temperature	22.4681
2017-08-13	Temperature	21.8611
2017-08-14	Temperature	21.5069
2017-08-15	Temperature	21.1319
2017-08-16	Temperature	22.0222
2017-08-17	Temperature	22.5229
2017-08-18	Temperature	20.3507
2017-08-19	Temperature	20.5437
2017-08-20	Temperature	21.7299
2017-08-21	Temperature	22.5264
2017-08-22	Temperature	22.6514
2017-08-23	Temperature	22.5882
2017-08-24	Temperature	23.6556
2017-08-25	Temperature	23.5965
2017-08-26	Temperature	22.6687
2017-08-27	Temperature	21.6264
2017-08-28	Temperature	21.5993
2017-08-29	Temperature	23.4521
2017-08-30	Temperature	22.1917
2017-08-31	Temperature	20.884
2017-09-01	Temperature	20.5083
2017-09-02	Temperature	20.4979
2017-09-03	Temperature	20.4368
2017-09-04	Temperature	19.3958
2017-09-05	Temperature	19.5097
2017-09-06	Temperature	20.5424
2017-09-07	Temperature	21.0799
2017-09-08	Temperature	21.2951
2017-09-09	Temperature	20.5806
2017-09-10	Temperature	21.0875
2017-09-11	Temperature	21.0111
2017-09-12	Temperature	21.8306
2017-09-13	Temperature	20.9604
2017-09-14	Temperature	20.7611
2017-09-15	Temperature	18.7292
2017-09-16	Temperature	18.0056
2017-09-17	Temperature	19.3014
2017-09-18	Temperature	18.9417
2017-09-19	Temperature	19.1944
2017-09-20	Temperature	19.2236
2017-09-21	Temperature	18.9639
2017-09-22	Temperature	17.3583
2017-09-23	Temperature	19.2986
2017-09-24	Temperature	19.1736
2017-09-25	Temperature	18.9569
2017-09-26	Temperature	19.3514
2017-09-27	Temperature	19.0646
2017-09-28	Temperature	18.7264
2017-09-29	Temperature	17.3576
2017-09-30	Temperature	17.5479
2017-10-01	Temperature	16.4479
2017-10-02	Temperature	17.191
2017-10-03	Temperature	18.1215
2017-10-04	Temperature	15.6132
2017-10-05	Temperature	15.441
2017-10-06	Temperature	15.6271
2017-10-07	Temperature	17.2611
2017-10-08	Temperature	18.1083
2017-10-09	Temperature	19.1528
2017-10-10	Temperature	20.0118
2017-10-11	Temperature	19.9167
2017-10-12	Temperature	17.7931
2017-10-13	Temperature	15.9028
2017-10-14	Temperature	16.3826
2017-10-15	Temperature	15.6722
2017-10-16	Temperature	14.7743
2017-10-17	Temperature	14.3799
2017-10-18	Temperature	14.8333
2017-10-19	Temperature	14.4549
2017-10-20	Temperature	15.2611
2017-10-21	Temperature	15.0681
2017-10-22	Temperature	15.5514
2017-10-23	Temperature	14.8986
2017-10-24	Temperature	14.6201
2017-10-25	Temperature	14.4007
2017-10-26	Temperature	14.2826
2017-10-27	Temperature	14.4271
2017-10-28	Temperature	14.5535
2017-10-29	Temperature	14.9229
2017-10-30	Temperature	11.8271
2017-10-31	Temperature	11.4903
2017-11-01	Temperature	11.8701
2017-11-02	Temperature	12.7354
2017-11-03	Temperature	13.8493
2017-11-04	Temperature	12.9833
2017-11-05	Temperature	10.8458
2017-11-06	Temperature	11.091
2017-11-07	Temperature	12.7396
2017-11-08	Temperature	13.4542
2017-11-09	Temperature	12.2479
2017-11-10	Temperature	10.9653
2017-11-11	Temperature	12.184
2017-11-12	Temperature	9.92986
2017-11-13	Temperature	9.85139
2017-11-14	Temperature	11.1576
2017-11-15	Temperature	10.4806
2017-11-16	Temperature	8.28264
2017-11-17	Temperature	7.84861
2017-11-18	Temperature	8.68681
2017-11-19	Temperature	7.5625
2017-11-20	Temperature	6.25208
2017-11-21	Temperature	7.325
2017-11-22	Temperature	7.06111
2017-11-23	Temperature	8.55069
2017-11-24	Temperature	6.18264
2017-11-25	Temperature	6.74444
2017-11-26	Temperature	7.62014
2017-11-27	Temperature	9.10972
2017-11-28	Temperature	8.70486
2017-11-29	Temperature	10.2833
2017-11-30	Temperature	10.5132
2017-12-01	Temperature	8.25625
2017-12-02	Temperature	7.23194
2017-12-03	Temperature	7.29792
2017-12-04	Temperature	7.07708
2017-12-05	Temperature	5.9125
2017-12-06	Temperature	4.60903
2017-12-07	Temperature	5.33125
2017-12-08	Temperature	5.97917
2017-12-09	Temperature	5.18542
2017-12-10	Temperature	5.73681
2017-12-11	Temperature	6.375
2017-12-12	Temperature	3.21111
2017-12-13	Temperature	3.64653
2017-12-14	Temperature	3.85694
2017-12-15	Temperature	4.75347
2017-12-16	Temperature	5.18958
2017-12-17	Temperature	3.58264
2017-12-18	Temperature	3.08472
2017-12-19	Temperature	4.45694
2017-12-20	Temperature	4.25278
2017-12-21	Temperature	4.43333
2017-12-22	Temperature	4.08194
2017-12-23	Temperature	4.96111
2017-12-24	Temperature	5.90972
2017-12-25	Temperature	6.83403
2017-12-26	Temperature	4.96736
2017-12-27	Temperature	3.75139
2017-12-28	Temperature	3.71875
2017-12-29	Temperature	4.46042
2017-12-30	Temperature	5.05347
2017-12-31	Temperature	4.40139
2018-01-01	Temperature	4.29444
2018-01-02	Temperature	4.03472
2018-01-03	Temperature	3.10764
2018-01-04	Temperature	3.61806
2018-01-05	Temperature	3.42083
2018-01-06	Temperature	4.42014
2018-01-07	Temperature	4.67292
2018-01-08	Temperature	4.90764
2018-01-09	Temperature	5.91597
2018-01-10	Temperature	3.28056
2018-01-11	Temperature	2.04167
2018-01-12	Temperature	1.23472
2018-01-13	Temperature	1.64097
2018-01-14	Temperature	2.87222
2018-01-15	Temperature	2.33333
2018-01-16	Temperature	3.60278
2018-01-17	Temperature	6.99931
2018-01-18	Temperature	7.85694
2018-01-19	Temperature	6.24167
2018-01-20	Temperature	5.21042
2018-01-21	Temperature	4.74861
2018-01-22	Temperature	3.54931
2018-01-23	Temperature	3.62917
2018-01-24	Temperature	1.42361
2018-01-25	Temperature	1.37986
2018-01-26	Temperature	1.83403
2018-01-27	Temperature	1.76458
2018-01-28	Temperature	1.77708
2018-01-29	Temperature	2.82222
2018-01-30	Temperature	2.7625
2018-01-31	Temperature	2.04375
2018-02-01	Temperature	2.32639
2018-02-02	Temperature	3.61944
2018-02-03	Temperature	2.74444
2018-02-04	Temperature	2.01528
2018-02-05	Temperature	1.94931
2018-02-06	Temperature	1.16389
2018-02-07	Temperature	0.788194
2018-02-08	Temperature	1.54167
2018-02-09	Temperature	2.04514
2018-02-10	Temperature	2.74167
2018-02-11	Temperature	3.33958
2018-02-12	Temperature	1.55208
2018-02-13	Temperature	1.41389
2018-02-14	Temperature	2.12222
2018-02-15	Temperature	3.77222
2018-02-16	Temperature	4.26875
2018-02-17	Temperature	3.34097
2018-02-18	Temperature	3.34375
2018-02-19	Temperature	3.10139
2018-02-20	Temperature	4.54097
2018-02-21	Temperature	4.00208
2018-02-22	Temperature	3.92708
2018-02-23	Temperature	4.49722
2018-02-24	Temperature	4.65972
2018-02-25	Temperature	5.3625
2018-02-26	Temperature	6.19792
2018-02-27	Temperature	5.93681
2018-02-28	Temperature	6.55694
2018-03-01	Temperature	8.65069
2018-03-02	Temperature	6.52431
2018-03-03	Temperature	6.55139
2018-03-04	Temperature	8.75417
2018-03-05	Temperature	9.20486
2018-03-06	Temperature	6.98542
2018-03-07	Temperature	6.81667
2018-03-08	Temperature	7.5375
2018-03-09	Temperature	6.97014
2018-03-10	Temperature	7.10903
2018-03-11	Temperature	5.74236
2018-03-12	Temperature	7.29722
2018-03-13	Temperature	8.22292
2018-03-14	Temperature	10.3278
2018-03-15	Temperature	11.2292
2018-03-16	Temperature	8.40278
2018-03-17	Temperature	6.94236
2018-03-18	Temperature	7.44861
2018-03-19	Temperature	9.18056
2018-03-20	Temperature	7.10417
2018-03-21	Temperature	5.93889
2018-03-22	Temperature	8.01875
2018-03-23	Temperature	7.94514
2018-03-24	Temperature	7.63611
2018-03-25	Temperature	9.44653
2018-03-26	Temperature	10.3056
2018-03-27	Temperature	10.7486
2018-03-28	Temperature	11.7736
2018-03-29	Temperature	12.2472
2018-03-30	Temperature	10.2069
2018-03-31	Temperature	9.63542
2018-04-01	Temperature	12.2361
2018-04-02	Temperature	13.7451
2018-04-03	Temperature	14.409
2018-04-04	Temperature	14.1833
2018-04-05	Temperature	11.5201
2018-04-06	Temperature	12.5563
2018-04-07	Temperature	10.0292
2018-04-08	Temperature	7.58333
2018-04-09	Temperature	7.55833
2018-04-10	Temperature	11.0792
2018-04-11	Temperature	12.5167
2018-04-12	Temperature	13.7417
2018-04-13	Temperature	11.7326
2018-04-14	Temperature	11.0167
2018-04-15	Temperature	11.6549
2018-04-16	Temperature	11.5639
2018-04-17	Temperature	10.9882
2018-04-18	Temperature	13.7201
2018-04-19	Temperature	13.5806
2018-04-20	Temperature	14.6278
2018-04-21	Temperature	14.9542
2018-04-22	Temperature	15.9167
2018-04-23	Temperature	15.6833
2018-04-24	Temperature	14.5278
2018-04-25	Temperature	12.3049
2018-04-26	Temperature	12.6813
2018-04-27	Temperature	13.3736
2018-04-28	Temperature	13.8507
2018-04-29	Temperature	14.5069
2018-04-30	Temperature	13.8868
2018-05-01	Temperature	15.8701
2018-05-02	Temperature	14.941
2018-05-03	Temperature	16.1694
2018-05-04	Temperature	13.2625
2018-05-05	Temperature	13.9313
2018-05-06	Temperature	14.8965
2018-05-07	Temperature	14.0792
2018-05-08	Temperature	12.7111
2018-05-09	Temperature	13.4
2018-05-10	Temperature	13.6035
2018-05-11	Temperature	13.7285
2018-05-12	Temperature	15.1924
2018-05-13	Temperature	13.9194
2018-05-14	Temperature	15.584
2018-05-15	Temperature	17.0278
2018-05-16	Temperature	17.3292
2018-05-17	Temperature	18.191
2018-05-18	Temperature	17.3826
2018-05-19	Temperature	14.3083
2018-05-20	Temperature	14.1611
2018-05-21	Temperature	16.0813
2018-05-22	Temperature	16.2625
2018-05-23	Temperature	14.875
2018-05-24	Temperature	17.1917
2018-05-25	Temperature	17.5688
2018-05-26	Temperature	17.2792
2018-05-27	Temperature	16.5285
2018-05-28	Temperature	17.3493
2018-05-29	Temperature	17.3069
2018-05-30	Temperature	16.8056
2018-05-31	Temperature	15.9389
2018-06-01	Temperature	17.7715
2018-06-02	Temperature	17.6729
2018-06-03	Temperature	18.3833
2018-06-04	Temperature	19.6569
2018-06-05	Temperature	17.2472
2018-06-06	Temperature	16.8715
2018-06-07	Temperature	18.8569
2018-06-08	Temperature	17.7007
2018-06-09	Temperature	19.816
2018-06-10	Temperature	17.3674
2018-06-11	Temperature	18.7069
2018-06-12	Temperature	18.1778
2018-06-13	Temperature	17.1319
2018-06-14	Temperature	17.0167
2018-06-15	Temperature	16.5049
2018-06-16	Temperature	17.4569
2018-06-17	Temperature	17.5861
2018-06-18	Temperature	19.7917
2018-06-19	Temperature	18.5312
2018-06-20	Temperature	17.1542
2018-06-21	Temperature	18.8292
2018-06-22	Temperature	18.9007
2018-06-23	Temperature	17.5924
2018-06-24	Temperature	20.1201
2018-06-25	Temperature	20.8639
2018-06-26	Temperature	21.2326
2018-06-27	Temperature	21.1507
2018-06-28	Temperature	21.1604
2018-06-29	Temperature	20.2014
2018-06-30	Temperature	20.7493
2018-07-01	Temperature	22.0312
2018-07-02	Temperature	21.7389
2018-07-03	Temperature	21.4451
2018-07-04	Temperature	20.5799
2018-07-05	Temperature	18.9549
2018-07-06	Temperature	17.0625
2018-07-07	Temperature	17.3396
2018-07-08	Temperature	18.1958
2018-07-09	Temperature	20.9743
2018-07-10	Temperature	22.2146
2018-07-11	Temperature	21.3188
2018-07-12	Temperature	21.3625
2018-07-13	Temperature	22.7493
2018-07-14	Temperature	24.3201
2018-07-15	Temperature	24.8042
2018-07-16	Temperature	25.1847
2018-07-17	Temperature	24.9083
2018-07-18	Temperature	25.1
2018-07-19	Temperature	25.4896
2018-07-20	Temperature	25.7167
2018-07-21	Temperature	25.2521
2018-07-22	Temperature	25.7826
2018-07-23	Temperature	25.6889
2018-07-24	Temperature	25.7319
2018-07-25	Temperature	25.0153
2018-07-26	Temperature	25.4444
2018-07-27	Temperature	25.3951
2018-07-28	Temperature	23.6424
2018-07-29	Temperature	23.2924
2018-07-30	Temperature	22.6896
2018-07-31	Temperature	24.1736
2018-08-01	Temperature	24.7243
2018-08-02	Temperature	25.5681
2018-08-03	Temperature	25.2028
2018-08-04	Temperature	24.184
2018-08-05	Temperature	25.1229
2018-08-06	Temperature	25.0882
2018-08-07	Temperature	23.9139
2018-08-08	Temperature	22.4354
2018-08-09	Temperature	23.2688
2018-08-10	Temperature	23.691
2018-08-11	Temperature	24.1472
2018-08-12	Temperature	24.3972
2018-08-13	Temperature	25.2521
2018-08-14	Temperature	25.4694
2018-08-15	Temperature	23.4854
2018-08-16	Temperature	23.7208
2018-08-17	Temperature	21.4028
2018-08-18	Temperature	21.2444
2018-08-19	Temperature	22.1528
2018-08-20	Temperature	22.1222
2018-08-21	Temperature	23.716
2018-08-22	Temperature	24.166
2018-08-23	Temperature	23.6597
2018-08-24	Temperature	23.6493
2018-08-25	Temperature	24.1139
2018-08-26	Temperature	24.8667
2018-08-27	Temperature	24.0417
2018-08-28	Temperature	23.2569
2018-08-29	Temperature	24.3056
2018-08-30	Temperature	24.2118
2018-08-31	Temperature	24.0701
2018-09-01	Temperature	22.3049
2018-09-02	Temperature	22.0778
2018-09-03	Temperature	22.5292
2018-09-04	Temperature	21.825
2018-09-05	Temperature	22.1264
2018-09-06	Temperature	20.1694
2018-09-07	Temperature	21.8132
2018-09-08	Temperature	20.4861
2018-09-09	Temperature	19.6549
2018-09-10	Temperature	19.4722
2018-09-11	Temperature	19.3521
2018-09-12	Temperature	19.3361
2018-09-13	Temperature	19.6556
2018-09-14	Temperature	20.0667
2018-09-15	Temperature	20.225
2018-09-16	Temperature	21.2417
2018-09-17	Temperature	20.2674
2018-09-18	Temperature	19.7861
2018-09-19	Temperature	19.4632
2018-09-20	Temperature	17.7417
2018-09-21	Temperature	18.9062
2018-09-22	Temperature	19.4799
2018-09-23	Temperature	19.4944
2018-09-24	Temperature	18.4257
2018-09-25	Temperature	18.5014
2018-09-26	Temperature	18.084
2018-09-27	Temperature	17.8444
2018-09-28	Temperature	17.1701
2018-09-29	Temperature	16.6979
2018-09-30	Temperature	17.6965
2018-10-01	Temperature	17.6368
2018-10-02	Temperature	16.8229
2018-10-03	Temperature	17.0882
2018-10-04	Temperature	16.6708
2018-10-05	Temperature	18.5618
2018-10-06	Temperature	19.5764
2018-10-07	Temperature	19.8243
2018-10-08	Temperature	18.6257
2018-10-09	Temperature	18.1965
2018-10-10	Temperature	17.4375
2018-10-11	Temperature	17.0979
2018-10-12	Temperature	15.5729
2018-10-13	Temperature	15.0035
2018-10-14	Temperature	15.6736
2018-10-15	Temperature	16.2354
2018-10-16	Temperature	16.0347
2018-10-17	Temperature	16.0375
2018-10-18	Temperature	15.6917
2018-10-19	Temperature	15.1792
2018-10-20	Temperature	14.3257
2018-10-21	Temperature	13.7924
2018-10-22	Temperature	14.5174
2018-10-23	Temperature	14.6056
2018-10-24	Temperature	15.5549
2018-10-25	Temperature	13.9792
2018-10-26	Temperature	14.2278
2018-10-27	Temperature	15.5771
2018-10-28	Temperature	13.3812
2018-10-29	Temperature	13.0965
2018-10-30	Temperature	13.2451
2018-10-31	Temperature	11.7403
2018-11-01	Temperature	11.7833
2018-11-02	Temperature	11.5403
2018-11-03	Temperature	12.0771
2018-11-04	Temperature	12.5736
2018-11-05	Temperature	13.4375
2018-11-06	Temperature	14.4354
2018-11-07	Temperature	13.7583
2018-11-08	Temperature	14.0694
2018-11-09	Temperature	14.8215
2018-11-10	Temperature	14.1813
2018-11-11	Temperature	12.5528
2018-11-12	Temperature	12.5028
2018-11-13	Temperature	12.7208
2018-11-14	Temperature	11.4694
2018-11-15	Temperature	11.2319
2018-11-16	Temperature	11.3972
2018-11-17	Temperature	11.7194
2018-11-18	Temperature	11.9556
2018-11-19	Temperature	11.8111
2018-11-20	Temperature	10.4563
2018-11-21	Temperature	10.0826
2018-11-22	Temperature	10.2708
2018-11-23	Temperature	8.90069
2018-11-24	Temperature	8.44167
2018-11-25	Temperature	8.98542
2018-11-26	Temperature	10.1542
2018-11-27	Temperature	10.7833
2018-11-28	Temperature	11.1299
2018-11-29	Temperature	10.766
2018-11-30	Temperature	9.72222
2018-12-01	Temperature	9.73819
2018-12-02	Temperature	9.83194
2018-12-03	Temperature	11.2882
2018-12-04	Temperature	13.0708
2018-12-05	Temperature	12.1174
2018-12-06	Temperature	10.5917
2018-12-07	Temperature	10.5014
2018-12-08	Temperature	7.99861
2018-12-09	Temperature	6.66667
2018-12-10	Temperature	6.34236
2018-12-11	Temperature	6.52917
2018-12-12	Temperature	7.63958
2018-12-13	Temperature	6.60903
2018-12-14	Temperature	6.07361
2018-12-15	Temperature	5.89583
2018-12-16	Temperature	5.78542
2018-12-17	Temperature	7.78403
2018-12-18	Temperature	6.46875
2018-12-19	Temperature	5.77292
2018-12-20	Temperature	6.83542
2018-12-21	Temperature	7.27847
2018-12-22	Temperature	9.10764
2018-12-23	Temperature	9.51319
2018-12-24	Temperature	7.86042
2018-12-25	Temperature	5.70347
2018-12-26	Temperature	6.83958
2018-12-27	Temperature	6.81736
2018-12-28	Temperature	5.09375
2018-12-29	Temperature	4.22292
2018-12-30	Temperature	4.59653
2018-12-31	Temperature	4.49514
2019-01-01	Temperature	4.69444
2019-01-02	Temperature	5.19236
2019-01-03	Temperature	4.27569
2019-01-04	Temperature	5.01736
2019-01-05	Temperature	5.81806
2019-01-06	Temperature	5.43542
2019-01-07	Temperature	4.89861
2019-01-08	Temperature	5.29583
2019-01-09	Temperature	4.56667
2019-01-10	Temperature	3.64583
2019-01-11	Temperature	5.45
2019-01-12	Temperature	4.85764
2019-01-13	Temperature	4.91319
2019-01-14	Temperature	4.82639
2019-01-15	Temperature	4.87014
2019-01-16	Temperature	5.52569
2019-01-17	Temperature	4.90694
2019-01-18	Temperature	5.23611
2019-01-19	Temperature	4.99236
2019-01-20	Temperature	5.82222
2019-01-21	Temperature	4.99306
2019-01-22	Temperature	4.16667
2019-01-23	Temperature	4.42639
2019-01-24	Temperature	4.76736
2019-01-25	Temperature	4.90764
2019-01-26	Temperature	3.40208
2019-01-27	Temperature	2.84306
2019-01-28	Temperature	3.24722
2019-01-29	Temperature	4.09792
2019-01-30	Temperature	4.23611
2019-01-31	Temperature	4.2625
2019-02-01	Temperature	3.52569
2019-02-02	Temperature	3.53958
2019-02-03	Temperature	4.3375
2019-02-04	Temperature	6.80694
2019-02-05	Temperature	5.68958
2019-02-06	Temperature	5.90139
2019-02-07	Temperature	6.95139
2019-02-08	Temperature	5.9
2019-02-09	Temperature	4.40347
2019-02-10	Temperature	4.10694
2019-02-11	Temperature	2.93194
2019-02-12	Temperature	4.13125
2019-02-13	Temperature	4.89028
2019-02-14	Temperature	3.94792
2019-02-15	Temperature	4.00208
2019-02-16	Temperature	5.29653
2019-02-17	Temperature	4.42014
2019-02-18	Temperature	4.29931
2019-02-19	Temperature	5.53403
2019-02-20	Temperature	8.10347
2019-02-21	Temperature	6.05278
2019-02-22	Temperature	6.24097
2019-02-23	Temperature	6.66667
2019-02-24	Temperature	6.25486
2019-02-25	Temperature	7.10486
2019-02-26	Temperature	7.34931
2019-02-27	Temperature	6.16111
2019-02-28	Temperature	7.14375
2019-03-01	Temperature	7.45
[truncated: 663 more rows]

## Sheet: b
date	plant_id	emerged_leaf
2017-10-10	024D	NA
2017-10-10	026D	NA
2017-10-10	028D	NA
2017-10-10	029D	NA
2017-10-10	031D	NA
2017-10-10	032D	NA
2017-10-10	038D	NA
2017-10-10	039D	NA
2017-10-10	042D	NA
2017-10-10	049D	NA
2017-10-10	051D	NA
2017-10-10	053D	NA
2017-10-10	054D	NA
2017-10-10	062D	NA
2017-10-10	064D	NA
2017-10-10	065D	NA
2017-10-10	073D	NA
2017-10-10	077D	NA
2017-10-10	078D	NA
2017-10-10	086D	NA
2017-10-10	087D	NA
2017-10-10	088D	NA
2017-10-10	090D	NA
2017-10-10	091D	NA
2017-10-10	092D	NA
2017-10-10	099D	NA
2017-10-10	103D	NA
2017-10-10	114D	NA
2017-10-10	116D	NA
2017-10-10	117D	NA
2017-10-10	132D	NA
2017-10-10	134D	NA
2017-10-10	184D	NA
2017-10-24	024D	NA
2017-10-24	026D	NA
2017-10-24	028D	NA
2017-10-24	029D	11
2017-10-24	031D	1
2017-10-24	038D	NA
2017-10-24	039D	NA
2017-10-24	042D	NA
2017-10-24	049D	NA
2017-10-24	051D	NA
2017-10-24	053D	NA
2017-10-24	062D	6
2017-10-24	065D	NA
2017-10-24	073D	4
2017-10-24	077D	10
2017-10-24	078D	NA
2017-10-24	086D	3
2017-10-24	087D	5
2017-10-24	088D	0
2017-10-24	090D	0
2017-10-24	091D	1
2017-10-24	092D	4
2017-10-24	099D	7
2017-10-24	103D	NA
2017-10-24	114D	8
2017-10-24	116D	2
2017-10-24	117D	2
2017-10-24	132D	11
2017-10-24	134D	0
2017-10-24	184D	4
2017-11-07	024D	2
2017-11-07	026D	0
2017-11-07	028D	0
2017-11-07	029D	12
2017-11-07	031D	0
2017-11-07	038D	0
2017-11-07	039D	1
2017-11-07	042D	3
2017-11-07	049D	0
2017-11-07	051D	0
2017-11-07	053D	0
2017-11-07	062D	9
2017-11-07	065D	0
2017-11-07	073D	4
2017-11-07	077D	7
2017-11-07	078D	4
2017-11-07	086D	4
2017-11-07	087D	3
2017-11-07	088D	0
2017-11-07	090D	2
2017-11-07	091D	3
2017-11-07	092D	0
2017-11-07	099D	6
2017-11-07	103D	4
2017-11-07	114D	11
2017-11-07	116D	2
2017-11-07	117D	0
2017-11-07	132D	17
2017-11-07	134D	3
2017-11-07	184D	7
2017-11-21	024D	1
2017-11-21	026D	0
2017-11-21	028D	0
2017-11-21	029D	7
2017-11-21	031D	0
2017-11-21	038D	0
2017-11-21	039D	1
2017-11-21	042D	2
2017-11-21	049D	0
2017-11-21	051D	1
2017-11-21	053D	2
2017-11-21	062D	7
2017-11-21	065D	0
2017-11-21	073D	2
2017-11-21	077D	6
2017-11-21	078D	2
2017-11-21	086D	6
2017-11-21	087D	5
2017-11-21	088D	0
2017-11-21	090D	5
2017-11-21	091D	6
2017-11-21	092D	1
2017-11-21	099D	6
2017-11-21	103D	0
2017-11-21	114D	5
2017-11-21	116D	3
2017-11-21	117D	0
2017-11-21	132D	7
2017-11-21	134D	3
2017-11-21	184D	8
2017-12-05	024D	NA
2017-12-05	026D	NA
2017-12-05	028D	NA
2017-12-05	029D	8
2017-12-05	031D	NA
2017-12-05	038D	NA
2017-12-05	039D	NA
2017-12-05	042D	NA
2017-12-05	049D	1
2017-12-05	051D	NA
2017-12-05	053D	NA
2017-12-05	062D	2
2017-12-05	065D	1
2017-12-05	073D	4
2017-12-05	077D	NA
2017-12-05	078D	2
2017-12-05	086D	3
2017-12-05	087D	4
2017-12-05	088D	NA
2017-12-05	090D	2
2017-12-05	091D	NA
2017-12-05	092D	NA
2017-12-05	099D	NA
2017-12-05	103D	3
2017-12-05	114D	2
2017-12-05	116D	2
2017-12-05	117D	NA
2017-12-05	132D	6
2017-12-05	134D	NA
2017-12-05	184D	8
2017-12-19	024D	NA
2017-12-19	026D	NA
2017-12-19	028D	NA
2017-12-19	029D	6
2017-12-19	031D	NA
2017-12-19	038D	NA
2017-12-19	039D	NA
2017-12-19	042D	NA
2017-12-19	049D	1
2017-12-19	051D	NA
2017-12-19	053D	1
2017-12-19	062D	NA
2017-12-19	065D	NA
2017-12-19	073D	NA
2017-12-19	077D	NA
2017-12-19	078D	NA
2017-12-19	086D	3
2017-12-19	087D	1
2017-12-19	088D	7
2017-12-19	090D	NA
2017-12-19	091D	4
2017-12-19	092D	1
2017-12-19	099D	1
2017-12-19	103D	1
2017-12-19	114D	4
2017-12-19	116D	1
2017-12-19	117D	NA
2017-12-19	132D	2
2017-12-19	134D	NA
2017-12-19	184D	7
2018-01-04	024D	NA
2018-01-04	026D	NA
2018-01-04	028D	NA
2018-01-04	029D	4
2018-01-04	031D	NA
2018-01-04	038D	NA
2018-01-04	039D	NA
2018-01-04	042D	NA
2018-01-04	049D	1
2018-01-04	051D	NA
2018-01-04	053D	NA
2018-01-04	062D	6
2018-01-04	065D	NA
2018-01-04	073D	NA
2018-01-04	077D	6
2018-01-04	078D	1
2018-01-04	086D	6
2018-01-04	087D	2
2018-01-04	088D	6
2018-01-04	090D	1
2018-01-04	091D	3
2018-01-04	092D	NA
2018-01-04	099D	1
2018-01-04	103D	NA
2018-01-04	114D	4
2018-01-04	116D	2
2018-01-04	117D	0
2018-01-04	132D	4
2018-01-04	134D	2
2018-01-04	184D	6
2018-01-16	024D	2
2018-01-16	026D	0
2018-01-16	028D	0
2018-01-16	029D	0
2018-01-16	031D	0
2018-01-16	038D	0
2018-01-16	039D	0
2018-01-16	042D	0
2018-01-16	049D	0
2018-01-16	051D	0
2018-01-16	053D	0
2018-01-16	062D	0
2018-01-16	065D	0
2018-01-16	073D	2
2018-01-16	077D	0
2018-01-16	078D	0
2018-01-16	086D	0
2018-01-16	087D	0
2018-01-16	088D	3
2018-01-16	090D	0
2018-01-16	091D	0
2018-01-16	092D	0
2018-01-16	099D	0
2018-01-16	103D	2
2018-01-16	114D	3
2018-01-16	116D	0
2018-01-16	117D	0
2018-01-16	132D	4
2018-01-16	134D	1
2018-01-16	184D	0
2018-01-30	024D	NA
2018-01-30	026D	NA
2018-01-30	028D	NA
2018-01-30	029D	NA
2018-01-30	031D	NA
2018-01-30	038D	NA
2018-01-30	039D	NA
2018-01-30	042D	NA
2018-01-30	049D	NA
2018-01-30	051D	NA
2018-01-30	053D	NA
2018-01-30	062D	NA
2018-01-30	065D	NA
2018-01-30	073D	NA
2018-01-30	077D	NA
2018-01-30	078D	NA
2018-01-30	086D	NA
2018-01-30	087D	NA
2018-01-30	088D	NA
2018-01-30	090D	NA
2018-01-30	091D	NA
2018-01-30	092D	NA
2018-01-30	099D	NA
2018-01-30	103D	NA
2018-01-30	114D	NA
2018-01-30	116D	NA
2018-01-30	117D	NA
2018-01-30	132D	NA
2018-01-30	134D	NA
2018-01-30	184D	NA
2018-02-13	024D	0
2018-02-13	026D	0
2018-02-13	028D	0
2018-02-13	029D	3
2018-02-13	031D	0
2018-02-13	038D	0
2018-02-13	039D	0
2018-02-13	042D	0
2018-02-13	049D	0
2018-02-13	051D	0
2018-02-13	053D	0
2018-02-13	062D	3
2018-02-13	065D	1
2018-02-13	073D	1
2018-02-13	077D	4
2018-02-13	078D	1
2018-02-13	086D	3
2018-02-13	087D	2
2018-02-13	088D	0
2018-02-13	090D	2
2018-02-13	091D	2
2018-02-13	092D	1
2018-02-13	099D	1
2018-02-13	103D	2
2018-02-13	114D	6
2018-02-13	116D	2
2018-02-13	117D	0
2018-02-13	132D	2
2018-02-13	134D	2
2018-02-13	184D	0
2018-02-27	024D	0
2018-02-27	026D	0
2018-02-27	028D	NA
2018-02-27	029D	4
2018-02-27	031D	NA
2018-02-27	038D	1
2018-02-27	039D	0
2018-02-27	042D	NA
2018-02-27	049D	NA
2018-02-27	051D	0
2018-02-27	053D	0
2018-02-27	062D	1
2018-02-27	065D	NA
2018-02-27	073D	NA
2018-02-27	077D	4
2018-02-27	078D	1
2018-02-27	086D	2
2018-02-27	087D	4
2018-02-27	088D	NA
2018-02-27	090D	2
2018-02-27	091D	2
2018-02-27	092D	1
2018-02-27	099D	2
2018-02-27	103D	0
2018-02-27	114D	2
2018-02-27	116D	2
2018-02-27	117D	NA
2018-02-27	130D	NA
2018-02-27	132D	6
2018-02-27	134D	1
2018-02-27	184D	NA
2018-03-13	024D	1
2018-03-13	026D	0
2018-03-13	029D	3
2018-03-13	031D	0
2018-03-13	036D	1
2018-03-13	038D	1
2018-03-13	039D	0
2018-03-13	042D	0
2018-03-13	049D	0
2018-03-13	053D	1
2018-03-13	062D	3
2018-03-13	065D	0
2018-03-13	073D	1
2018-03-13	077D	3
2018-03-13	078D	2
2018-03-13	086D	4
2018-03-13	087D	3
2018-03-13	088D	1
2018-03-13	090D	2
2018-03-13	091D	3
2018-03-13	092D	0
2018-03-13	099D	2
2018-03-13	103D	2
2018-03-13	114D	6
2018-03-13	116D	1
2018-03-13	130D	1
2018-03-13	132D	5
2018-03-13	134D	2
2018-03-13	184D	5
2018-03-13	188D	2
2018-03-26	024D	0
2018-03-26	026D	0
2018-03-26	029D	17
2018-03-26	031D	0
2018-03-26	036D	0
2018-03-26	038D	1
2018-03-26	039D	0
2018-03-26	042D	2
2018-03-26	049D	2
2018-03-26	053D	0
2018-03-26	062D	5
2018-03-26	065D	1
2018-03-26	073D	6
2018-03-26	077D	11
2018-03-26	078D	2
2018-03-26	086D	6
2018-03-26	087D	0
2018-03-26	088D	0
2018-03-26	090D	2
2018-03-26	091D	7
2018-03-26	092D	0
2018-03-26	099D	11
2018-03-26	103D	5
2018-03-26	114D	11
2018-03-26	116D	4
2018-03-26	130D	1
2018-03-26	132D	11
2018-03-26	134D	2
2018-03-26	184D	17
2018-03-26	188D	0
2018-04-10	024D	4
2018-04-10	026D	0
2018-04-10	029D	14
2018-04-10	031D	1
2018-04-10	036D	2
2018-04-10	038D	6
2018-04-10	039D	0
2018-04-10	042D	5
2018-04-10	049D	5
2018-04-10	053D	3
2018-04-10	062D	38
2018-04-10	065D	1
2018-04-10	073D	7
2018-04-10	077D	35
2018-04-10	078D	8
2018-04-10	086D	22
2018-04-10	087D	16
2018-04-10	088D	2
2018-04-10	090D	5
2018-04-10	091D	29
2018-04-10	092D	3
2018-04-10	099D	15
2018-04-10	103D	12
2018-04-10	114D	92
2018-04-10	116D	13
2018-04-10	130D	4
2018-04-10	132D	70
2018-04-10	134D	3
2018-04-10	184D	14
2018-04-10	188D	3
2018-04-24	024D	2
2018-04-24	026D	1
2018-04-24	029D	10
2018-04-24	031D	3
2018-04-24	036D	2
2018-04-24	038D	7
2018-04-24	039D	0
2018-04-24	042D	6
2018-04-24	049D	1
2018-04-24	053D	3
2018-04-24	062D	9
2018-04-24	065D	2
2018-04-24	073D	3
2018-04-24	077D	23
2018-04-24	078D	4
2018-04-24	086D	9
2018-04-24	087D	6
2018-04-24	088D	3
2018-04-24	090D	3
2018-04-24	091D	NA
2018-04-24	092D	3
2018-04-24	099D	6
2018-04-24	103D	3
2018-04-24	114D	19
2018-04-24	116D	6
2018-04-24	130D	2
2018-04-24	132D	51
2018-04-24	134D	2
2018-04-24	184D	10
2018-04-24	188D	3
2018-05-08	024D	0
2018-05-08	026D	3
2018-05-08	029D	23
2018-05-08	031D	1
2018-05-08	036D	4
2018-05-08	038D	8
2018-05-08	039D	NA
2018-05-08	042D	1
2018-05-08	049D	1
2018-05-08	053D	4
2018-05-08	062D	51
2018-05-08	065D	1
2018-05-08	073D	2
2018-05-08	077D	29
2018-05-08	078D	8
2018-05-08	086D	30
2018-05-08	087D	8
2018-05-08	088D	5
2018-05-08	090D	6
2018-05-08	091D	5
2018-05-08	092D	5
2018-05-08	099D	17
2018-05-08	103D	NA
2018-05-08	114D	60
2018-05-08	116D	7
2018-05-08	130D	4
2018-05-08	132D	18
2018-05-08	134D	7
2018-05-08	184D	11
2018-05-08	188D	0
2018-05-22	024D	NA
2018-05-22	026D	4
2018-05-22	029D	15
2018-05-22	031D	2
2018-05-22	036D	3
2018-05-22	038D	22
2018-05-22	039D	0
2018-05-22	042D	7
2018-05-22	049D	0
2018-05-22	053D	5
2018-05-22	062D	77
2018-05-22	065D	6
2018-05-22	073D	9
2018-05-22	077D	21
2018-05-22	078D	24
2018-05-22	086D	76
2018-05-22	087D	4
2018-05-22	088D	7
2018-05-22	090D	26
2018-05-22	091D	13
2018-05-22	092D	7
2018-05-22	099D	22
2018-05-22	103D	NA
2018-05-22	114D	80
2018-05-22	116D	37
2018-05-22	130D	2
2018-05-22	132D	51
2018-05-22	134D	7
2018-05-22	184D	22
2018-05-22	188D	4
2018-06-05	024D	0
2018-06-05	026D	10
2018-06-05	029D	30
2018-06-05	031D	7
2018-06-05	036D	3
2018-06-05	038D	13
2018-06-05	039D	0
2018-06-05	042D	7
2018-06-05	049D	4
2018-06-05	053D	2
2018-06-05	062D	60
2018-06-05	065D	1
2018-06-05	073D	4
2018-06-05	077D	10
2018-06-05	078D	36
2018-06-05	086D	42
2018-06-05	087D	12
2018-06-05	088D	6
2018-06-05	090D	8
2018-06-05	091D	22
2018-06-05	092D	4
2018-06-05	099D	30
2018-06-05	103D	10
2018-06-05	114D	70
2018-06-05	116D	45
2018-06-05	130D	3
2018-06-05	132D	65
2018-06-05	134D	28
2018-06-05	184D	22
2018-06-05	188D	2
2018-06-19	024D	0
2018-06-19	026D	4
2018-06-19	029D	13
2018-06-19	031D	5
2018-06-19	036D	5
2018-06-19	038D	0
2018-06-19	039D	0
2018-06-19	042D	8
2018-06-19	049D	0
2018-06-19	053D	3
2018-06-19	062D	92
2018-06-19	065D	0
2018-06-19	073D	0
2018-06-19	077D	5
2018-06-19	078D	12
2018-06-19	086D	26
2018-06-19	087D	5
2018-06-19	088D	5
2018-06-19	090D	8
2018-06-19	091D	11
2018-06-19	092D	0
2018-06-19	099D	13
2018-06-19	103D	0
2018-06-19	114D	80
2018-06-19	116D	31
2018-06-19	130D	2
2018-06-19	132D	42
2018-06-19	134D	16
2018-06-19	184D	32
2018-06-19	188D	3
2018-07-03	024D	1
2018-07-03	026D	3
2018-07-03	029D	13
2018-07-03	031D	3
2018-07-03	036D	16
2018-07-03	038D	NA
2018-07-03	039D	NA
2018-07-03	042D	6
2018-07-03	049D	0
2018-07-03	053D	4
2018-07-03	062D	135
2018-07-03	065D	NA
2018-07-03	073D	NA
2018-07-03	077D	6
2018-07-03	078D	15
2018-07-03	086D	36
2018-07-03	087D	7
2018-07-03	088D	10
2018-07-03	090D	16
2018-07-03	091D	13
2018-07-03	092D	NA
2018-07-03	099D	22
2018-07-03	103D	NA
2018-07-03	114D	60
2018-07-03	116D	37
2018-07-03	130D	4
2018-07-03	132D	101
2018-07-03	134D	20
2018-07-03	184D	42
2018-07-03	188D	8
2018-07-17	024D	NA
2018-07-17	026D	6
2018-07-17	029D	0
2018-07-17	031D	2
2018-07-17	036D	10
2018-07-17	038D	4
2018-07-17	039D	0
2018-07-17	042D	6
2018-07-17	049D	NA
2018-07-17	053D	3
2018-07-17	062D	41
2018-07-17	065D	2
2018-07-17	073D	NA
2018-07-17	077D	4
2018-07-17	078D	21
2018-07-17	086D	38
2018-07-17	087D	6
2018-07-17	088D	5
2018-07-17	090D	5
2018-07-17	091D	8
2018-07-17	092D	1
2018-07-17	099D	11
2018-07-17	103D	NA
2018-07-17	114D	52
2018-07-17	116D	32
2018-07-17	130D	3
2018-07-17	132D	51
2018-07-17	134D	NA
2018-07-17	184D	40
2018-07-17	188D	5
2018-07-31	024D	NA
2018-07-31	026D	11
2018-07-31	029D	NA
2018-07-31	031D	1
2018-07-31	036D	28
2018-07-31	038D	6
2018-07-31	039D	0
2018-07-31	042D	5
2018-07-31	049D	1
2018-07-31	053D	NA
2018-07-31	062D	62
2018-07-31	065D	0
2018-07-31	074D	NA
2018-07-31	077D	4
2018-07-31	078D	21
2018-07-31	086D	5
2018-07-31	087D	6
2018-07-31	088D	3
2018-07-31	090D	8
2018-07-31	091D	9
2018-07-31	092D	NA
2018-07-31	099D	6
2018-07-31	103D	NA
2018-07-31	114D	9
2018-07-31	116D	23
2018-07-31	130D	6
2018-07-31	132D	36
2018-07-31	134D	7
2018-07-31	184D	33
2018-07-31	188D	1
2018-08-16	024D	1
2018-08-16	026D	13
2018-08-16	029D	NA
2018-08-16	031D	3
2018-08-16	036D	15
2018-08-16	038D	12
2018-08-16	042D	5
2018-08-16	049D	1
2018-08-16	053D	4
2018-08-16	054D	NA
2018-08-16	062D	60
2018-08-16	065D	NA
2018-08-16	074D	8
2018-08-16	077D	2
2018-08-16	078D	17
2018-08-16	086D	4
2018-08-16	087D	7
2018-08-16	088D	4
2018-08-16	090D	17
2018-08-16	091D	13
2018-08-16	092D	NA
2018-08-16	099D	12
2018-08-16	103D	3
2018-08-16	114D	26
2018-08-16	116D	46
2018-08-16	130D	5
2018-08-16	132D	37
2018-08-16	134D	12
2018-08-16	184D	42
2018-08-16	188D	2
2018-08-28	024D	1
2018-08-28	026D	8
2018-08-28	029D	NA
2018-08-28	031D	4
2018-08-28	036D	13
2018-08-28	038D	13
2018-08-28	042D	5
2018-08-28	049D	5
2018-08-28	053D	2
2018-08-28	054D	4
2018-08-28	062D	119
2018-08-28	065D	NA
2018-08-28	074D	6
2018-08-28	077D	6
2018-08-28	078D	21
2018-08-28	086D	4
2018-08-28	087D	4
2018-08-28	088D	4
2018-08-28	090D	5
2018-08-28	091D	6
2018-08-28	092D	3
2018-08-28	099D	11
2018-08-28	103D	2
2018-08-28	114D	35
2018-08-28	116D	26
2018-08-28	130D	7
2018-08-28	132D	70
2018-08-28	134D	12
2018-08-28	184D	27
2018-08-28	188D	NA
2018-09-11	024D	NA
2018-09-11	026D	8
2018-09-11	029D	0
2018-09-11	031D	4
2018-09-11	036D	19
2018-09-11	038D	13
2018-09-11	042D	4
2018-09-11	049D	3
2018-09-11	053D	0
2018-09-11	054D	5
2018-09-11	062D	90
2018-09-11	065D	NA
2018-09-11	074D	9
2018-09-11	077D	3
2018-09-11	078D	18
2018-09-11	086D	3
2018-09-11	087D	4
2018-09-11	088D	4
2018-09-11	090D	9
2018-09-11	091D	15
2018-09-11	092D	2
2018-09-11	099D	6
2018-09-11	103D	NA
2018-09-11	114D	21
2018-09-11	116D	19
2018-09-11	130D	6
2018-09-11	132D	43
2018-09-11	134D	17
2018-09-11	184D	17
2018-09-11	188D	0
2018-09-25	024D	NA
2018-09-25	026D	4
2018-09-25	029D	NA
2018-09-25	031D	6
2018-09-25	036D	23
2018-09-25	038D	5
2018-09-25	042D	6
2018-09-25	049D	5
2018-09-25	053D	NA
2018-09-25	054D	5
2018-09-25	062D	80
2018-09-25	065D	NA
2018-09-25	074D	7
2018-09-25	077D	3
2018-09-25	078D	16
2018-09-25	086D	NA
2018-09-25	087D	3
2018-09-25	088D	NA
2018-09-25	090D	8
2018-09-25	091D	11
2018-09-25	092D	3
2018-09-25	099D	4
2018-09-25	103D	NA
2018-09-25	114D	13
2018-09-25	116D	7
2018-09-25	130D	11
2018-09-25	132D	19
2018-09-25	134D	17
2018-09-25	184D	8
2018-09-25	188D	NA
2018-10-09	012E	NA
2018-10-09	017E	NA
2018-10-09	027E	5
2018-10-09	033E	0
2018-10-09	040E	NA
2018-10-09	044E	11
2018-10-09	045E	NA
2018-10-09	047E	NA
2018-10-09	050E	NA
2018-10-09	057E	NA
2018-10-09	058E	NA
2018-10-09	059E	2
2018-10-09	065E	NA
2018-10-09	080E	NA
2018-10-09	086E	NA
2018-10-09	093E	NA
2018-10-09	095E	NA
2018-10-09	097E	NA
2018-10-09	100E	NA
2018-10-09	102E	NA
2018-10-09	104E	NA
2018-10-09	112E	NA
2018-10-09	116E	NA
2018-10-09	120E	NA
2018-10-09	127E	NA
2018-10-09	129E	NA
2018-10-09	134E	NA
2018-10-09	143E	6
2018-10-09	195E	NA
2018-10-09	197E	NA
2018-10-23	012E	1
2018-10-23	017E	1
2018-10-23	027E	3
2018-10-23	033E	2
2018-10-23	040E	3
2018-10-23	044E	7
2018-10-23	045E	3
2018-10-23	047E	NA
2018-10-23	050E	3
2018-10-23	057E	0
2018-10-23	058E	1
2018-10-23	059E	2
2018-10-23	065E	3
2018-10-23	080E	3
2018-10-23	086E	NA
2018-10-23	093E	3
2018-10-23	095E	1
2018-10-23	097E	2
2018-10-23	100E	4
2018-10-23	102E	1
2018-10-23	104E	5
2018-10-23	112E	3
2018-10-23	116E	5
2018-10-23	120E	3
2018-10-23	127E	5
2018-10-23	129E	3
2018-10-23	132E	NA
2018-10-23	134E	0
2018-10-23	143E	7
2018-10-23	195E	4
2018-10-23	197E
2018-11-06	012E	1
2018-11-06	017E	2
2018-11-06	027E	7
2018-11-06	033E	1
2018-11-06	040E	NA
2018-11-06	044E	9
2018-11-06	045E	2
2018-11-06	047E	2
2018-11-06	050E	3
2018-11-06	057E	NA
2018-11-06	058E	0
2018-11-06	059E	2
2018-11-06	065E	8
2018-11-06	080E	4
2018-11-06	086E	NA
2018-11-06	093E	4
2018-11-06	095E	0
2018-11-06	097E	3
2018-11-06	100E	4
2018-11-06	102E	1
2018-11-06	104E	2
2018-11-06	112E	2
2018-11-06	116E	4
2018-11-06	120E	4
2018-11-06	127E	4
2018-11-06	129E	2
2018-11-06	132E	2
2018-11-06	134E	NA
2018-11-06	143E	11
2018-11-06	195E	7
2018-11-20	012E	1
2018-11-20	017E	2
2018-11-20	027E	3
2018-11-20	033E	3
2018-11-20	040E	NA
2018-11-20	044E	11
2018-11-20	045E	2
2018-11-20	047E	2
2018-11-20	050E	2
2018-11-20	057E	3
2018-11-20	058E	NA
2018-11-20	059E	3
2018-11-20	065E	9
2018-11-20	080E	3
2018-11-20	086E	NA
2018-11-20	093E	2
2018-11-20	095E	NA
2018-11-20	097E	1
2018-11-20	100E	2
2018-11-20	102E	1
2018-11-20	104E	2
2018-11-20	112E	4
2018-11-20	116E	5
2018-11-20	120E	1
2018-11-20	127E	3
2018-11-20	129E	5
2018-11-20	132E	2
2018-11-20	134E	3
2018-11-20	143E	7
2018-11-20	195E	5
2018-12-04	012E	1
2018-12-04	017E	0
2018-12-04	027E	3
2018-12-04	033E	NA
2018-12-04	040E
2018-12-04	044E	11
2018-12-04	045E	2
2018-12-04	047E	1
2018-12-04	050E	2
2018-12-04	057E	1
2018-12-04	058E	0
2018-12-04	059E	3
2018-12-04	065E	4
2018-12-04	080E	6
2018-12-04	086E	NA
2018-12-04	093E	2
2018-12-04	095E	NA
2018-12-04	097E	1
2018-12-04	100E	1
2018-12-04	102E	1
2018-12-04	104E	2
2018-12-04	112E	2
2018-12-04	116E	4
2018-12-04	120E	4
2018-12-04	127E	8
2018-12-04	129E	3
2018-12-04	132E	2
2018-12-04	134E	2
2018-12-04	143E	3
2018-12-04	195E	5
2018-12-18	012E	1
2018-12-18	017E	1
2018-12-18	027E	2
2018-12-18	033E	0
2018-12-18	040E	0
2018-12-18	044E	7
2018-12-18	045E	2
2018-12-18	047E	0
2018-12-18	050E	2
2018-12-18	057E	1
2018-12-18	058E	NA
2018-12-18	059E	2
2018-12-18	065E	1
2018-12-18	080E	1
2018-12-18	086E	0
2018-12-18	093E	1
2018-12-18	095E	0
2018-12-18	097E	1
2018-12-18	100E	2
2018-12-18	102E	1
2018-12-18	104E	0
2018-12-18	112E	1
2018-12-18	116E	2
2018-12-18	120E	4
2018-12-18	127E	2
2018-12-18	129E	1
2018-12-18	132E	3
2018-12-18	134E	1
2018-12-18	143E	5
2018-12-18	195E	2
2019-01-04	012E	NA
2019-01-04	017E	NA
2019-01-04	027E	NA
2019-01-04	033E	NA
2019-01-04	040E	NA
2019-01-04	044E	NA
2019-01-04	045E	NA
2019-01-04	047E	NA
2019-01-04	050E	NA
2019-01-04	057E	NA
2019-01-04	058E	NA
2019-01-04	059E	NA
2019-01-04	065E	NA
2019-01-04	080E	NA
2019-01-04	086E	NA
2019-01-04	093E	NA
2019-01-04	095E	NA
2019-01-04	097E	NA
2019-01-04	100E	NA
2019-01-04	102E	NA
2019-01-04	104E	NA
2019-01-04	112E	NA
2019-01-04	116E	NA
2019-01-04	120E	NA
2019-01-04	127E	NA
2019-01-04	129E	NA
2019-01-04	132E	NA
2019-01-04	134E	NA
2019-01-04	143E	NA
2019-01-04	195E	NA
2019-01-15	012E	0
2019-01-15	017E	0
2019-01-15	027E	1
2019-01-15	033E	0
2019-01-15	040E	0
2019-01-15	044E	1
2019-01-15	045E	1
2019-01-15	047E	0
2019-01-15	050E	NA
2019-01-15	057E	NA
2019-01-15	058E	NA
2019-01-15	059E	0
2019-01-15	065E	1
2019-01-15	080E	2
2019-01-15	086E	NA
2019-01-15	093E	1
2019-01-15	095E	NA
2019-01-15	097E	1
2019-01-15	100E	2
2019-01-15	102E	0
2019-01-15	104E	1
2019-01-15	112E	1
2019-01-15	116E	1
2019-01-15	120E	1
2019-01-15	127E	3
2019-01-15	129E	1
2019-01-15	132E	1
2019-01-15	134E	1
2019-01-15	143E	0
2019-01-15	195E	1
2019-01-29	012E	NA
2019-01-29	017E	NA
2019-01-29	027E	0
2019-01-29	033E	1
2019-01-29	040E	2
2019-01-29	044E	6
2019-01-29	045E	0
2019-01-29	047E	0
2019-01-29	050E	2
2019-01-29	057E	NA
2019-01-29	058E	NA
2019-01-29	059E	1
2019-01-29	065E	3
2019-01-29	080E	3
2019-01-29	086E	0
2019-01-29	093E	1
2019-01-29	095E	NA
2019-01-29	097E	1
2019-01-29	100E	2
2019-01-29	102E	0
2019-01-29	104E	0
2019-01-29	112E	1
2019-01-29	116E	4
2019-01-29	120E	0
2019-01-29	127E	2
2019-01-29	129E	1
2019-01-29	132E	1
2019-01-29	134E	1
2019-01-29	143E	3
2019-01-29	195E	1
2019-02-12	012E
2019-02-12	017E	NA
2019-02-12	027E	1
2019-02-12	033E	NA
2019-02-12	040E	1
2019-02-12	044E	0
2019-02-12	045E	4
2019-02-12	047E	1
2019-02-12	050E	0
2019-02-12	057E	1
2019-02-12	058E	NA
2019-02-12	059E	0
2019-02-12	065E	3
2019-02-12	080E	3
2019-02-12	086E	2
2019-02-12	093E	NA
2019-02-12	095E	1
2019-02-12	097E	NA
2019-02-12	100E	0
2019-02-12	102E	0
2019-02-12	104E	NA
2019-02-12	112E	NA
2019-02-12	116E	2
2019-02-12	120E	4
2019-02-12	127E	NA
2019-02-12	129E	4
2019-02-12	132E	3
2019-02-12	134E	0
2019-02-12	143E	1
2019-02-12	195E	4
2019-02-26	012E	2
2019-02-26	017E	1
2019-02-26	027E	0
2019-02-26	033E	0
2019-02-26	040E	NA
2019-02-26	044E	3
2019-02-26	045E	1
2019-02-26	047E	0
2019-02-26	050E	5
2019-02-26	057E	1
2019-02-26	058E	NA
2019-02-26	059E	0
2019-02-26	065E	4
2019-02-26	080E	3
2019-02-26	086E	NA
2019-02-26	093E	2
2019-02-26	095E	NA
2019-02-26	097E	NA
2019-02-26	100E	1
2019-02-26	102E	1
2019-02-26	104E	1
2019-02-26	112E	2
2019-02-26	116E	3
2019-02-26	120E	3
2019-02-26	127E	4
2019-02-26	129E	2
2019-02-26	132E	NA
2019-02-26	134E	1
2019-02-26	143E	7
2019-02-26	195E	NA
2019-03-12	012E	1
2019-03-12	017E	1
2019-03-12	027E	NA
2019-03-12	033E	NA
2019-03-12	040E	2
2019-03-12	044E	6
2019-03-12	045E	4
2019-03-12	047E	NA
2019-03-12	050E	6
2019-03-12	057E	1
2019-03-12	058E	0
2019-03-12	059E	NA
2019-03-12	065E	4
2019-03-12	080E	4
2019-03-12	086E	NA
2019-03-12	093E	1
2019-03-12	095E	NA
2019-03-12	097E	NA
2019-03-12	100E	4
2019-03-12	102E	2
2019-03-12	104E	3
2019-03-12	112E	5
2019-03-12	116E	13
2019-03-12	120E	6
2019-03-12	127E	6
2019-03-12	129E	6
2019-03-12	132E	6
2019-03-12	134E	3
2019-03-12	143E	13
2019-03-12	195E	4
2019-03-26	012E	1
2019-03-26	017E	2
2019-03-26	027E	6
2019-03-26	033E	0
2019-03-26	040E	4
2019-03-26	044E	18
2019-03-26	045E	6
2019-03-26	047E	1
2019-03-26	050E	18
2019-03-26	057E	2
2019-03-26	058E	NA
2019-03-26	059E	3
2019-03-26	065E	19
2019-03-26	080E	10
2019-03-26	086E	0
2019-03-26	093E	5
2019-03-26	095E	4
2019-03-26	097E	1
2019-03-26	100E	5
2019-03-26	102E	1
2019-03-26	104E	1
2019-03-26	112E	3
2019-03-26	116E	7
2019-03-26	120E	8
2019-03-26	127E	2
2019-03-26	129E	10
2019-03-26	132E	4
2019-03-26	134E	7
2019-03-26	143E	13
2019-03-26	195E	6
2019-04-09	012E	2
2019-04-09	017E	2
2019-04-09	027E	12
2019-04-09	033E	NA
2019-04-09	040E	6
2019-04-09	044E	24
2019-04-09	045E	16
2019-04-09	047E	2
2019-04-09	050E	41
2019-04-09	057E	2
2019-04-09	058E	2
2019-04-09	059E	5
2019-04-09	065E	18
2019-04-09	080E	9
2019-04-09	086E	NA
2019-04-09	093E	11
2019-04-09	095E	4
2019-04-09	097E	3
2019-04-09	100E	23
2019-04-09	102E	2
2019-04-09	104E	0
2019-04-09	112E	7
2019-04-09	116E	23
2019-04-09	120E	14
2019-04-09	127E	20
2019-04-09	129E	19
2019-04-09	132E	28
2019-04-09	134E	8
2019-04-09	143E	24
2019-04-09	195E	0
2019-04-23	012E	4
2019-04-23	017E	2
2019-04-23	027E	17
2019-04-23	033E	0
2019-04-23	040E	7
2019-04-23	044E	NA
2019-04-23	045E	14
2019-04-23	047E	0
2019-04-23	050E	22
2019-04-23	057E	4
2019-04-23	058E	4
2019-04-23	059E	6
2019-04-23	065E	16
2019-04-23	080E	13
2019-04-23	086E	0
2019-04-23	093E	9
2019-04-23	095E	NA
2019-04-23	097E	8
2019-04-23	100E	16
2019-04-23	102E	1
2019-04-23	104E	NA
2019-04-23	112E	8
2019-04-23	116E	29
2019-04-23	120E	16
2019-04-23	127E	NA
2019-04-23	129E	21
2019-04-23	132E	18
2019-04-23	134E	2
2019-04-23	143E	37
2019-04-23	195E	NA
2019-05-07	012E	2
2019-05-07	017E	NA
2019-05-07	027E	NA
2019-05-07	033E	NA
2019-05-07	040E	8
2019-05-07	044E	20
2019-05-07	045E	3
2019-05-07	047E	NA
2019-05-07	050E	7
2019-05-07	057E	NA
2019-05-07	058E	NA
2019-05-07	059E	9
2019-05-07	065E	5
2019-05-07	070E	NA
2019-05-07	080E	13
2019-05-07	093E	3
2019-05-07	095E	3
2019-05-07	097E	7
2019-05-07	100E	9
2019-05-07	102E	3
2019-05-07	104E	3
2019-05-07	112E	8
2019-05-07	116E	10
2019-05-07	120E	13
2019-05-07	127E	5
2019-05-07	129E	5
2019-05-07	132E	NA
2019-05-07	134E	4
2019-05-07	143E	19
2019-05-07	195E	NA
2019-05-21	012E	2
2019-05-21	017E	2
2019-05-21	027E	25
2019-05-21	033E	2
2019-05-21	040E	6
2019-05-21	044E	30
2019-05-21	045E	12
2019-05-21	047E	2
2019-05-21	050E	25
2019-05-21	057E	NA
2019-05-21	058E	13
2019-05-21	059E	5
2019-05-21	065E	10
2019-05-21	070E	16
2019-05-21	080E	14
2019-05-21	093E	6
2019-05-21	095E	2
2019-05-21	097E	5
2019-05-21	100E	24
2019-05-21	102E	1
2019-05-21	104E	9
2019-05-21	112E	8
2019-05-21	116E	14
2019-05-21	120E	15
2019-05-21	127E	11
2019-05-21	129E	22
2019-05-21	132E	NA
2019-05-21	134E	11
2019-05-21	143E	NA
2019-05-21	195E	8
2019-06-03	012E	NA
2019-06-03	017E	0
2019-06-03	027E	32
2019-06-03	033E	5
2019-06-03	040E	5
2019-06-03	044E	62
2019-06-03	045E	8
2019-06-03	047E	2
2019-06-03	050E	25
2019-06-03	057E	3
2019-06-03	058E	4
2019-06-03	059E	17
2019-06-03	065E	17
2019-06-03	070E	11
2019-06-03	080E	19
2019-06-03	093E	8
2019-06-03	095E	0
2019-06-03	097E	0
2019-06-03	100E	27
2019-06-03	102E	NA
2019-06-03	104E	7
2019-06-03	112E	6
2019-06-03	116E	29
2019-06-03	120E	21
2019-06-03	127E	16
2019-06-03	129E	20
2019-06-03	132E	10
2019-06-03	134E	6
2019-06-03	143E	34
2019-06-03	195E	5
2019-06-18	012E	NA
2019-06-18	017E	NA
2019-06-18	027E	35
2019-06-18	033E	7
2019-06-18	040E	5
2019-06-18	044E	41
2019-06-18	045E	26
2019-06-18	047E	2
2019-06-18	050E	30
2019-06-18	057E	4
2019-06-18	058E	NA
2019-06-18	059E	NA
2019-06-18	065E	26
2019-06-18	070E	18
2019-06-18	080E	30
2019-06-18	093E	20
2019-06-18	095E	NA
2019-06-18	097E	NA
2019-06-18	100E	NA
2019-06-18	102E	NA
2019-06-18	104E	7
2019-06-18	112E	10
2019-06-18	116E	21
2019-06-18	120E	3
2019-06-18	127E	20
2019-06-18	129E	25
2019-06-18	132E	12
2019-06-18	134E	NA
2019-06-18	143E	40
2019-06-18	195E	NA
2019-07-02	012E	2
2019-07-02	017E	NA
2019-07-02	027E	40
2019-07-02	033E	9
2019-07-02	040E	NA
2019-07-02	044E	58
2019-07-02	045E	20
2019-07-02	047E	0
2019-07-02	050E	60
2019-07-02	057E	NA
2019-07-02	058E	2
2019-07-02	059E	4
2019-07-02	065E	18
2019-07-02	070E	22
2019-07-02	080E	36
2019-07-02	080E	NA
2019-07-02	093E	7
2019-07-02	097E	2
2019-07-02	100E	22
2019-07-02	102E	NA
2019-07-02	104E	11
2019-07-02	112E	10
2019-07-02	116E	70
2019-07-02	120E	7
2019-07-02	127E	20
2019-07-02	129E	46
2019-07-02	132E	30
2019-07-02	134E	NA
2019-07-02	143E	32
2019-07-02	195E	8
2019-07-16	012E	1
2019-07-16	017E	2
2019-07-16	027E	16
2019-07-16	033E	9
2019-07-16	040E	NA
2019-07-16	044E	48
2019-07-16	045E	17
2019-07-16	047E	NA
2019-07-16	050E	32
2019-07-16	057E	NA
2019-07-16	058E	NA
2019-07-16	059E	NA
2019-07-16	065E	8
2019-07-16	070E	22
2019-07-16	080E	24
2019-07-16	080E	9
2019-07-16	093E	45
2019-07-16	097E	7
2019-07-16	100E	12
2019-07-16	102E	4
2019-07-16	104E	5
2019-07-16	112E	4
2019-07-16	116E	NA
2019-07-16	120E	NA
2019-07-16	127E	NA
2019-07-16	129E	28
2019-07-16	132E	NA
2019-07-16	134E	4
2019-07-16	143E	36
2019-07-16	195E	36
2019-07-30	012E	3
2019-07-30	017E	1
2019-07-30	027E	12
2019-07-30	033E	14
2019-07-30	040E	0
2019-07-30	044E	28
2019-07-30	045E	28
2019-07-30	047E	NA
2019-07-30	050E	28
2019-07-30	057E	NA
2019-07-30	058E	NA
2019-07-30	059E	NA
2019-07-30	065E	NA
2019-07-30	070E	41
2019-07-30	080E	32
2019-07-30	080E	10
2019-07-30	093E	26
2019-07-30	097E	1
2019-07-30	100E	8
2019-07-30	102E	0
2019-07-30	104E	9
2019-07-30	112E	28
2019-07-30	116E	NA
2019-07-30	120E	NA
2019-07-30	127E	NA
2019-07-30	129E	28
2019-07-30	132E	7
2019-07-30	134E	6
2019-07-30	143E	40
2019-07-30	195E	NA
2019-08-16	012E	3
2019-08-16	017E	NA
2019-08-16	027E	20
2019-08-16	033E	14
2019-08-16	040E	NA
2019-08-16	044E	24
2019-08-16	045E	28
2019-08-16	047E	0
2019-08-16	050E	40
2019-08-16	057E	NA
2019-08-16	058E	0
2019-08-16	059E	NA
2019-08-16	065E	0
2019-08-16	070E	35
2019-08-16	080E	24
2019-08-16	080E	3
2019-08-16	093E	22
2019-08-16	097E	0
2019-08-16	100E	12
2019-08-16	102E	NA
2019-08-16	104E	9
2019-08-16	112E	20
2019-08-16	116E	2
2019-08-16	120E	NA
2019-08-16	127E	3
2019-08-16	129E	48
2019-08-16	132E	11
2019-08-16	134E	4
2019-08-16	143E	64
2019-08-16	195E	39
2019-08-27	012E	0
2019-08-27	017E	NA
2019-08-27	027E	24
2019-08-27	033E	9
2019-08-27	040E	NA
2019-08-27	044E	20
2019-08-27	045E	17
2019-08-27	046E	NA
2019-08-27	050E	32
2019-08-27	057E	NA
2019-08-27	058E	NA
2019-08-27	059E	NA
2019-08-27	065E	NA
2019-08-27	070E	32
2019-08-27	080E	24
2019-08-27	080E	6
2019-08-27	093E	22
2019-08-27	097E	NA
2019-08-27	100E	4
2019-08-27	102E	3
2019-08-27	104E	9
2019-08-27	112E	32
2019-08-27	116E	3
2019-08-27	120E	0
2019-08-27	127E	4
2019-08-27	129E	32
2019-08-27	132E	12
2019-08-27	134E	NA
2019-08-27	143E	NA
2019-08-27	195E	NA
2019-09-10	012E	NA
2019-09-10	017E	NA
2019-09-10	027E	16
2019-09-10	033E	12
2019-09-10	040E	2
2019-09-10	044E	52
2019-09-10	045E	24
2019-09-10	046E	3
2019-09-10	050E	36
2019-09-10	057E	NA
2019-09-10	058E	2
2019-09-10	059E	NA
2019-09-10	065E	NA
2019-09-10	070E	22
2019-09-10	080E	20
2019-09-10	081E	10
2019-09-10	093E	19
2019-09-10	097E	0
2019-09-10	100E	8
2019-09-10	102E	3
2019-09-10	104E	0
2019-09-10	112E	24
2019-09-10	116E	0
2019-09-10	120E	NA
2019-09-10	127E	8
2019-09-10	129E	24
2019-09-10	132E	6
2019-09-10	134E	2
2019-09-10	143E	28
2019-09-10	195E	11
2019-09-24	012E	3
2019-09-24	017E	0
2019-09-24	027E	16
2019-09-24	033E	21
2019-09-24	040E	4
2019-09-24	044E	16
2019-09-24	045E	17
2019-09-24	046E	NA
2019-09-24	050E	24
2019-09-24	057E	0
2019-09-24	058E	1
2019-09-24	059E	NA
2019-09-24	065E	0
2019-09-24	070E	19
2019-09-24	080E	28
2019-09-24	081E	13
2019-09-24	093E	26
2019-09-24	097E	NA
2019-09-24	100E	12
2019-09-24	102E	0
2019-09-24	104E	NA
2019-09-24	112E	24
2019-09-24	116E	NA
2019-09-24	120E	NA
2019-09-24	127E	9
2019-09-24	129E	28
2019-09-24	132E	12
2019-09-24	134E	8
2019-09-24	143E	NA
2019-09-24	195E	NA
2019-10-08	A	NA
2019-10-22	F010	NA
2019-10-22	F016	2
2019-10-22	F018	4
2019-10-22	F024	1
2019-10-22	F028	3
2019-10-22	F031	3
2019-10-22	F034	4
2019-10-22	F037	NA
2019-10-22	F040	1
2019-10-22	F041	2
2019-10-22	F042	NA
2019-10-22	F051	3
2019-10-22	F054	1
2019-10-22	F058	1
2019-10-22	F066	3
2019-10-22	F067	3
2019-10-22	F078	2
2019-10-22	F094	0
2019-10-22	F096	3
2019-10-22	F098	7
2019-10-22	F100	7
2019-10-22	F103	2
2019-10-22	F105	5
2019-10-22	F115	0
2019-10-22	F127	3
2019-10-22	F129	NA
2019-10-22	F135	5
2019-10-22	F138	3
2019-10-22	F147	4
2019-10-22	F150	2
2019-11-05	F010	1
2019-11-05	F016	3
2019-11-05	F018	2
2019-11-05	F024	1
2019-11-05	F028	1
2019-11-05	F031	5
2019-11-05	F034	2
2019-11-05	F037	3
2019-11-05	F040	2
2019-11-05	F041	2
2019-11-05	F042	NA
2019-11-05	F051	3
2019-11-05	F054	0
2019-11-05	F058	2
2019-11-05	F066	3
2019-11-05	F067	3
2019-11-05	F078	4
2019-11-05	F094	NA
2019-11-05	F096	1
2019-11-05	F098	2
2019-11-05	F100	7
2019-11-05	F103	2
2019-11-05	F105	2
2019-11-05	F115	NA
2019-11-05	F127	5
2019-11-05	F129	NA
2019-11-05	F135	7
2019-11-05	F138	2
2019-11-05	F147	2
2019-11-05	F150	2
2019-11-19	F010	1
2019-11-19	F016	1
2019-11-19	F018	2
2019-11-19	F024	0
2019-11-19	F028	2
2019-11-19	F031	5
2019-11-19	F034	4
2019-11-19	F037	2
2019-11-19	F040	1
2019-11-19	F041	3
2019-11-19	F042	1
2019-11-19	F051	2
2019-11-19	F054	0
2019-11-19	F058	0
2019-11-19	F066	1
2019-11-19	F067	2
2019-11-19	F078	3
2019-11-19	F094	0
2019-11-19	F096	2
2019-11-19	F098	4
2019-11-19	F100	10
2019-11-19	F103	2
2019-11-19	F105	4
2019-11-19	F115	NA
2019-11-19	F127	5
2019-11-19	F129	NA
2019-11-19	F135	3
2019-11-19	F138	1
2019-11-19	F147	2
2019-11-19	F150	3
2019-12-03	F010	0
2019-12-03	F016	1
2019-12-03	F018	2
2019-12-03	F024	NA
2019-12-03	F028	1
2019-12-03	F031	3
2019-12-03	F034	1
2019-12-03	F037	2
2019-12-03	F040	1
2019-12-03	F041	2
2019-12-03	F042	0
2019-12-03	F051	2
2019-12-03	F054	0
2019-12-03	F058	NA
2019-12-03	F066	1
2019-12-03	F067	1
2019-12-03	F078	NA
2019-12-03	F094	NA
2019-12-03	F096	1
2019-12-03	F098	3
2019-12-03	F100	8
2019-12-03	F103	2
2019-12-03	F105	4
2019-12-03	F115	0
2019-12-03	F127	3
2019-12-03	F129	0
2019-12-03	F135	2
2019-12-03	F138	1
2019-12-03	F147	3
2019-12-03	F150	2
2019-12-18	F010	NA
2019-12-18	F016	1
2019-12-18	F018	2
2019-12-18	F024	0
2019-12-18	F028	1
2019-12-18	F031	NA
2019-12-18	F034	0
2019-12-18	F037	1
2019-12-18	F040	NA
2019-12-18	F041	2
2019-12-18	F042	NA
2019-12-18	F051	2
2019-12-18	F054	NA
2019-12-18	F058	1
2019-12-18	F066	4
2019-12-18	F067	0
2019-12-18	F079	NA
2019-12-18	F094	NA
2019-12-18	F096	1
2019-12-18	F098	4
2019-12-18	F100	7
2019-12-18	F103	2
2019-12-18	F105	4
2019-12-18	F115	0
2019-12-18	F127	5
2019-12-18	F129	NA
2019-12-18	F135	2
2019-12-18	F138	2
2019-12-18	F147	2
2019-12-18	F150	2
2019-12-30	F010	2
2019-12-30	F016	0
2019-12-30	F018	1
2019-12-30	F024	NA
2019-12-30	F028	0
2019-12-30	F031	1
2019-12-30	F034	NA
2019-12-30	F037	2
2019-12-30	F040	0
2019-12-30	F041	1
2019-12-30	F042	0
2019-12-30	F051	0
2019-12-30	F054	NA
2019-12-30	F058	1
2019-12-30	F066	2
2019-12-30	F067	NA
2019-12-30	F079	3
2019-12-30	F094	0
2019-12-30	F096	0
2019-12-30	F098	5
2019-12-30	F100	3
2019-12-30	F103	1
2019-12-30	F105	2
2019-12-30	F115	NA
2019-12-30	F127	6
2019-12-30	F129	0
2019-12-30	F135	3
2019-12-30	F138	1
2019-12-30	F147	0
2019-12-30	F150	1
2020-01-14	F010	1
2020-01-14	F016	NA
2020-01-14	F018	1
2020-01-14	F024	NA
2020-01-14	F028	NA
2020-01-14	F031	0
2020-01-14	F034	NA
2020-01-14	F037	2
2020-01-14	F040	NA
2020-01-14	F041	1
2020-01-14	F042	NA
2020-01-14	F051	NA
2020-01-14	F054	0
2020-01-14	F058	1
2020-01-14	F066	4
2020-01-14	F067	NA
2020-01-14	F079	3
2020-01-14	F094	NA
2020-01-14	F096	NA
2020-01-14	F098	4
2020-01-14	F100	8
2020-01-14	F103	NA
2020-01-14	F105	3
2020-01-14	F115	NA
2020-01-14	F127	2
2020-01-14	F129	NA
2020-01-14	F135	4
2020-01-14	F138	1
2020-01-14	F147	NA
2020-01-14	F150	1
2020-01-28	F010	1
2020-01-28	F016	1
2020-01-28	F018	2
2020-01-28	F024	NA
2020-01-28	F028	1
2020-01-28	F031	NA
2020-01-28	F034	NA
2020-01-28	F037	1
2020-01-28	F040	1
2020-01-28	F041	2
2020-01-28	F042	0
2020-01-28	F051	2
2020-01-28	F054	NA
2020-01-28	F058	NA
2020-01-28	F066	4
2020-01-28	F067	NA
2020-01-28	F079	NA
2020-01-28	F094	NA
2020-01-28	F096	1
2020-01-28	F098	5
2020-01-28	F100	5
2020-01-28	F103	1
2020-01-28	F105	4
2020-01-28	F115	NA
2020-01-28	F127	5
2020-01-28	F129	NA
2020-01-28	F135	3
2020-01-28	F138	1
2020-01-28	F147	4
2020-01-28	F150	1
2020-02-10	F010	1
2020-02-10	F016	1
2020-02-10	F018	0
2020-02-10	F024	0
2020-02-10	F028	1
2020-02-10	F031	0
2020-02-10	F034	2
2020-02-10	F037	0
2020-02-10	F040	1
2020-02-10	F041	1
2020-02-10	F042	0
2020-02-10	F051	1
2020-02-10	F054	0
2020-02-10	F058	0
2020-02-10	F066	4
2020-02-10	F067	NA
2020-02-10	F079	NA
2020-02-10	F094	0
2020-02-10	F096	1
2020-02-10	F098	3
2020-02-10	F100	5
2020-02-10	F103	2
2020-02-10	F105	5
2020-02-10	F114	NA
2020-02-10	F127	3
2020-02-10	F129	NA
2020-02-10	F135	4
2020-02-10	F138	1
2020-02-10	F147	5
2020-02-10	F150	4
2020-02-25	F010	0
2020-02-25	F016	0
2020-02-25	F018	NA
2020-02-25	F024	NA
2020-02-25	F028	1
2020-02-25	F031	NA
2020-02-25	F034	3
2020-02-25	F037	NA
2020-02-25	F040	0
2020-02-25	F041	1
2020-02-25	F042	0
2020-02-25	F051	3
2020-02-25	F054	0
2020-02-25	F058	0
2020-02-25	F066	7
2020-02-25	F067	0
2020-02-25	F079	3
2020-02-25	F094	0
2020-02-25	F096	NA
2020-02-25	F098	3
2020-02-25	F100	7
2020-02-25	F103	4
2020-02-25	F105	3
2020-02-25	F114	1
2020-02-25	F127	4
2020-02-25	F129	NA
2020-02-25	F135	6
2020-02-25	F138	2
2020-02-25	F147	4
2020-02-25	F150	4
2020-03-10	F010	NA
2020-03-10	F016	NA
2020-03-10	F018	3
2020-03-10	F024	0
2020-03-10	F028	2
2020-03-10	F031	3
2020-03-10	F034	2
2020-03-10	F037	3
2020-03-10	F040	NA
2020-03-10	F041	2
2020-03-10	F042	NA
2020-03-10	F051	2
2020-03-10	F054	NA
2020-03-10	F058	NA
2020-03-10	F066	10
2020-03-10	F067	NA
2020-03-10	F079	6
2020-03-10	F094	0
2020-03-10	F096	2
2020-03-10	F098	7
2020-03-10	F100	12
2020-03-10	F103	4
2020-03-10	F105	7
2020-03-10	F114	3
2020-03-10	F127	9
2020-03-10	F129	0
2020-03-10	F135	6
2020-03-10	F138	1
2020-03-10	F147	10
2020-03-10	F150	4
2020-03-24	F010	0
2020-03-24	F016	0
2020-03-24	F018	8
2020-03-24	F024	0
2020-03-24	F028	3
2020-03-24	F031	4
2020-03-24	F034	2
2020-03-24	F037	6
2020-03-24	F040	3
2020-03-24	F041	1
2020-03-24	F042	0
2020-03-24	F051	4
2020-03-24	F054	0
2020-03-24	F058	2
2020-03-24	F066	NA
2020-03-24	F067	4
2020-03-24	F079	6
2020-03-24	F094	0
2020-03-24	F096	2
2020-03-24	F098	14
2020-03-24	F100	12
2020-03-24	F103	6
2020-03-24	F105	6
2020-03-24	F114	1
2020-03-24	F127	11
2020-03-24	F129	0
2020-03-24	F135	14
2020-03-24	F138	2
2020-03-24	F147	8
2020-03-24	F150	10
2020-04-07	F010	NA
2020-04-07	F016	0
2020-04-07	F018	12
2020-04-07	F024	NA
2020-04-07	F028	5
2020-04-07	F031	7
2020-04-07	F034	8
2020-04-07	F037	10
2020-04-07	F040	NA
2020-04-07	F041	NA
2020-04-07	F042	0
2020-04-07	F051	5
2020-04-07	F054	0
2020-04-07	F058	3
2020-04-07	F066	8
2020-04-07	F067	4
2020-04-07	F079	16
2020-04-07	F094	0
2020-04-07	F096	1
2020-04-07	F098	25
2020-04-07	F100	23
2020-04-07	F103	5
2020-04-07	F105	12
2020-04-07	F114	NA
2020-04-07	F127	22
2020-04-07	F129	NA
2020-04-07	F135	10
2020-04-07	F138	11
2020-04-07	F147	NA
2020-04-07	F150	25
2020-04-21	F010	3
2020-04-21	F016	NA
2020-04-21	F018	12
2020-04-21	F024	2
2020-04-21	F028	5
2020-04-21	F031	8
2020-04-21	F034	5
2020-04-21	F037	10
2020-04-21	F040	NA
2020-04-21	F041	5
2020-04-21	F042	NA
2020-04-21	F051	5
2020-04-21	F054	NA
2020-04-21	F058	10
2020-04-21	F066	17
2020-04-21	F067	6
2020-04-21	F079	14
2020-04-21	F094	NA
2020-04-21	F096	0
2020-04-21	F098	3
2020-04-21	F100	13
2020-04-21	F103	7
2020-04-21	F105	7
2020-04-21	F114	NA
2020-04-21	F127	23
2020-04-21	F129	1
2020-04-21	F135	8
2020-04-21	F138	3
2020-04-21	F147	NA
2020-04-21	F150	11
2020-05-07	F010	6
2020-05-07	F016	5
2020-05-07	F018	10
2020-05-07	F024	3
2020-05-07	F028	4
2020-05-07	F031	NA
2020-05-07	F034	7
2020-05-07	F037	6
2020-05-07	F040	NA
2020-05-07	F041	7
2020-05-07	F042	2
2020-05-07	F051	5
2020-05-07	F054	0
[truncated: 941 more rows]

## Sheet: c and d
Leaf_id	Emergence_date	Cluster	Plant_id	Senesece_date	Longevity	Growth_rate	Maximum_leaf_length	Matured_leaf_length	Growth_period
1	2017-10-10	non	D024	2018-03-06	147	0.144737	11	11	76
2	2017-10-24	non	D024	2018-03-20	147	0.177419	11	11	62
3	2017-11-07	non	D024	2018-03-06	119	0.1875	9	9	48
4	2017-11-07	non	D024	2018-02-20	105	0.125	6	6	48
5	2017-11-21	non	D024	2018-05-01	161	0.183673	9	9	49
6	2018-01-16	non	D024	2018-05-15	119	0.116883	9	9	77
7	2018-03-13	GS	D024	2018-05-15	63	0.163265	8	8	49
8	2018-04-10	GS	D024	2018-08-07	119	0.4	14	14	35
9	2018-04-24	GS	D024	2018-08-07	105	0.428571	15	15	35
10	2018-05-22	GS	D024	2018-10-01	132	0.163265	8	8	49
11	2018-06-19	GS	D024	2018-07-10	21	0.428571	3	3	7
12	2018-07-03	GS	D024	2018-10-09	98	0.0806452	5	5	62
13	2018-07-31	GS	D024	2018-11-06	98	0.0989011	9	9	91
14	2018-08-16	GS	D024	2018-09-11	26	1	18	18	18
15	2018-08-28	GS	D024	2018-09-03	6	1	6	6	6
16	2017-10-24	non	D026	2018-05-01	189	0.0827068	12	11	133
17	2018-04-24	GS	D026	2018-08-21	119	0.269841	17	17	63
18	2018-05-08	GS	D026	2018-09-18	133	0.253968	16	16	63
19	2018-05-22	GS	D026	2018-09-25	126	0.190476	13	12	63
20	2018-05-22	GS	D026	2018-09-03	104	0.15873	11	10	63
21	2018-06-05	GS	D026	2018-08-28	84	0.428571	9	9	21
22	2018-06-05	GS	D026	2018-08-16	72	0.47619	10	10	21
23	2018-06-19	GS	D026	2019-01-08	203	0.144737	12	11	76
24	2018-06-19	GS	D026	2018-08-07	49	0.380952	8	8	21
25	2018-07-03	GS	D026	2018-12-18	168	0.274194	17	17	62
26	2018-07-17	GS	D026	2018-12-11	147	0.223684	17	17	76
27	2018-07-17	GS	D026	2018-10-23	98	0.291667	15	14	48
28	2018-07-31	GS	D026	2018-11-20	112	0.470588	17	16	34
29	2018-07-31	GS	D026	2018-10-09	70	0.676471	25	23	34
30	2018-08-16	GS	D026	2019-01-08	145	0.245902	16	15	61
31	2018-08-16	GS	D026	2018-12-18	124	0.229508	15	14	61
32	2018-08-28	GS	D026	2019-01-15	140	0.15873	11	10	63
33	2018-08-28	GS	D026	2019-01-08	133	0.705882	24	24	34
34	2018-09-11	GS	D026	2019-04-02	203	0.367347	20	18	49
35	2018-09-11	GS	D026	2018-10-16	35	0.7	14	14	20
36	2018-09-25	GS	D026	2019-05-07	224	0.346939	18	17	49
37	2017-10-10	non	D028	2017-11-07	28	NA	NA	NA	NA
38	2017-10-10	non	D029	2017-12-12	63	NA	NA	NA	NA
39	2017-10-10	non	D029	2017-11-28	49	NA	NA	NA	NA
40	2017-10-24	non	D029	2018-01-24	92	0.129032	8	8	62
41	2017-10-24	non	D029	2017-12-12	49	NA	NA	NA	NA
42	2017-11-07	non	D029	2018-03-26	139	0.285714	10	10	35
43	2017-11-07	non	D029	2018-03-20	133	0.395833	19	19	48
44	2017-11-21	non	D029	2018-04-24	154	0.161905	17	17	105
45	2017-11-21	non	D029	2018-03-26	125	0.163265	8	8	49
46	2017-12-05	non	D029	2018-04-17	133	0.142857	16	15	105
47	2017-12-05	non	D029	2018-02-06	63	1	7	7	7
48	2017-12-19	non	D029	2018-04-24	126	0.171429	18	18	105
49	2017-12-19	non	D029	2018-03-26	97	0.181818	14	14	77
50	2018-01-04	non	D029	2018-04-17	103	0.0786517	7	7	89
51	2018-01-04	non	D029	2018-02-06	33	1.4	7	7	5
52	2018-02-13	GS	D029	2018-05-01	77	0.428571	16	15	35
53	2018-02-13	GS	D029	2018-04-24	70	0.326531	16	16	49
54	2018-02-27	GS	D029	2018-04-24	56	0.628571	22	22	35
55	2018-02-27	GS	D029	2018-04-24	56	0.428571	15	15	35
56	2018-03-13	GS	D029	2018-04-24	42	1.14286	24	24	21
57	2018-03-13	GS	D029	2018-04-24	42	0.628571	22	22	35
58	2018-03-26	GS	D029	2018-05-29	64	0.972222	35	35	36
59	2018-03-26	GS	D029	2018-04-24	29	1.13636	25	25	22
60	2018-04-10	GS	D029	2018-06-05	56	0.857143	18	18	21
61	2018-04-10	GS	D029	2018-05-29	49	1.04762	23	22	21
62	2018-04-24	GS	D029	2018-06-19	56	1.57143	11	11	7
63	2018-04-24	GS	D029	2018-05-22	28	1.42857	10	10	7
64	2018-05-08	GS	D029	2018-07-24	77	0.257143	9	9	35
65	2018-05-08	GS	D029	2018-07-03	56	0.714286	15	15	21
66	2018-05-22	GS	D029	2018-07-10	49	0.666667	14	14	21
67	2018-05-22	GS	D029	2018-07-10	49	0.285714	6	6	21
68	2018-06-05	GS	D029	2018-08-16	72	0.380952	8	8	21
69	2018-06-05	GS	D029	2018-07-24	49	0.714286	5	5	7
70	2018-06-19	GS	D029	2018-09-25	98	0.142857	7	7	49
71	2018-06-19	GS	D029	2018-08-28	70	0.857143	6	6	7
72	2018-07-03	GS	D029	2018-09-25	84	0.142857	7	7	49
73	2018-07-03	GS	D029	2018-08-07	35	0.857143	6	6	7
74	2018-08-16	GS	D029	2018-10-01	46	0.722222	13	13	18
75	2018-08-28	GS	D029	2018-09-25	28	1.33333	8	8	6
76	2017-10-10	non	D031	2017-12-19	70	NA	NA	NA	NA
77	2017-10-24	non	D031	2018-01-24	92	NA	NA	NA	NA
78	2018-04-10	GS	D031	2018-05-29	49	0.428571	10	9	21
79	2018-04-24	GS	D031	2018-06-26	63	0.2	7	7	35
80	2018-05-08	GS	D031	2018-06-12	35	0.380952	8	8	21
81	2018-05-22	GS	D031	2018-07-17	56	0.238095	5	5	21
82	2018-06-05	GS	D031	2018-07-31	56	0.571429	13	12	21
83	2018-06-05	GS	D031	2018-07-24	49	0.228571	8	8	35
84	2018-06-19	GS	D031	2018-07-31	42	0.380952	8	8	21
85	2018-06-19	GS	D031	2018-07-24	35	0.714286	5	5	7
86	2018-07-03	GS	D031	2018-10-16	105	0.285714	14	14	49
87	2018-07-17	GS	D031	2018-10-09	84	0.333333	16	16	48
88	2018-07-31	GS	D031	2018-10-16	77	0.47619	11	10	21
89	2018-08-16	GS	D031	2018-11-20	96	0.391304	18	18	46
90	2018-08-28	GS	D031	2018-11-20	84	0.349206	24	22	63
91	2018-08-28	GS	D031	2018-11-13	77	0.444444	28	28	63
92	2018-09-11	GS	D031	2018-12-04	84	0.657143	23	23	35
93	2018-09-25	GS	D031	2018-10-23	28	0.833333	5	5	6
94	2018-03-13	GS	D036	2018-07-03	112	0.22449	11	11	49
95	2018-04-10	GS	D036	2018-07-24	105	0.22449	11	11	49
96	2018-04-24	GS	D036	2018-07-24	91	0.571429	13	12	21
97	2018-05-08	GS	D036	2018-08-16	100	0.4	15	14	35
98	2018-05-08	GS	D036	2018-07-10	63	0.285714	10	10	35
99	2018-05-22	GS	D036	2018-09-03	104	0.514286	19	18	35
100	2018-05-22	GS	D036	2018-08-16	86	0.314286	11	11	35
101	2018-06-05	GS	D036	2018-08-21	77	0.428571	10	9	21
102	2018-06-19	GS	D036	2018-09-11	84	0.742857	27	26	35
103	2018-06-19	GS	D036	2018-09-11	84	0.412698	26	26	63
104	2018-07-03	GS	D036	2018-11-13	133	1.19048	26	25	21
105	2018-07-03	GS	D036	2018-10-23	112	0.457143	17	16	35
106	2018-07-17	GS	D036	2018-10-16	91	0.857143	32	30	35
107	2018-07-17	GS	D036	2018-10-09	84	0.479167	25	23	48
108	2018-07-31	GS	D036	2018-11-20	112	0.758065	48	47	62
109	2018-07-31	GS	D036	2018-10-16	77	2.28571	17	16	7
110	2018-08-16	GS	D036	2018-11-20	96	1.02174	47	47	46
111	2018-08-16	GS	D036	2018-08-21	5	NA	NA	NA	NA
112	2018-08-28	GS	D036	2018-12-18	112	0.970588	36	33	34
113	2018-08-28	GS	D036	2018-09-18	21	1	6	6	6
114	2018-09-11	GS	D036	2019-02-26	168	0.408163	22	20	49
115	2018-09-11	GS	D036	2018-10-09	28	0.5	10	10	20
116	2018-09-25	GS	D036	2019-05-07	224	0.412698	28	26	63
117	2018-09-25	GS	D036	2018-10-01	6	NA	NA	NA	NA
118	2017-10-24	non	D038	2018-02-06	105	NA	NA	NA	NA
119	2018-02-27	GS	D038	2018-06-05	98	0.542857	19	19	35
120	2018-03-26	GS	D038	2018-05-29	64	0.5	25	25	50
121	2018-04-10	GS	D038	2018-07-10	91	0.771429	29	27	35
122	2018-04-24	GS	D038	2018-07-10	77	1.14286	26	24	21
123	2018-04-24	GS	D038	2018-07-03	70	0.714286	25	25	35
124	2018-05-08	GS	D038	2018-07-17	70	0.714286	16	15	21
125	2018-05-08	GS	D038	2018-06-26	49	0.714286	16	15	21
126	2018-05-22	GS	D038	2018-07-17	56	0.428571	15	15	35
127	2018-05-22	GS	D038	2018-05-29	7	NA	NA	NA	NA
128	2018-06-05	GS	D038	2018-09-03	90	0.111111	7	7	63
129	2018-06-05	GS	D038	2018-06-26	21	0.571429	4	4	7
130	2018-07-03	GS	D038	2018-10-01	90	0.285714	10	10	35
131	2018-07-03	GS	D038	2018-09-25	84	0.257143	9	9	35
132	2018-07-17	GS	D038	2018-11-27	133	0.145833	7	7	48
133	2018-07-17	GS	D038	2018-10-01	76	0.375	20	18	48
134	2018-07-31	GS	D038	2018-12-18	140	0.735294	27	25	34
135	2018-07-31	GS	D038	2018-10-16	77	0.857143	18	18	21
136	2018-08-16	GS	D038	2018-11-27	103	0.186667	14	14	75
137	2018-08-16	GS	D038	2018-10-01	46	1.8	9	9	5
138	2018-08-28	GS	D038	2018-11-13	77	0.558824	19	19	34
139	2018-08-28	GS	D038	2018-10-01	34	1.66667	10	10	6
140	2018-09-11	GS	D038	2018-10-30	49	0.8	16	16	20
141	2018-09-11	GS	D038	2018-10-01	20	NA	NA	NA	NA
142	2017-10-10	non	D039	2018-01-30	112	NA	NA	NA	NA
143	2017-11-07	non	D039	2018-02-13	98	0.021978	2	2	91
144	2017-11-21	non	D039	2018-06-26	217	0.0336134	4	4	119
145	2017-10-24	non	D042	2018-01-04	72	NA	NA	NA	NA
146	2017-11-07	non	D042	2018-01-09	63	NA	NA	NA	NA
147	2017-11-21	non	D042	2017-12-05	14	NA	NA	NA	NA
148	2018-03-26	GS	D042	2018-06-12	78	0.636364	14	14	22
149	2018-04-10	GS	D042	2018-06-26	77	0.52381	11	11	21
150	2018-04-24	GS	D042	2018-07-24	91	0.666667	15	14	21
151	2018-05-08	GS	D042	2018-07-31	84	1.57143	12	11	7
152	2018-05-22	GS	D042	2018-08-16	86	0.122449	6	6	49
153	2018-06-05	GS	D042	2018-08-07	63	0.571429	12	12	21
154	2018-06-05	GS	D042	2018-07-24	49	0.714286	5	5	7
155	2018-06-19	GS	D042	2018-08-28	70	0.371429	14	13	35
156	2018-06-19	GS	D042	2018-07-24	35	0.714286	5	5	7
157	2018-07-03	GS	D042	2018-09-25	84	0.657143	23	23	35
158	2018-07-03	GS	D042	2018-09-18	77	0.387755	19	19	49
159	2018-07-17	GS	D042	2018-11-06	112	0.236842	18	18	76
160	2018-07-17	GS	D042	2018-10-30	105	0.416667	20	20	48
161	2018-07-31	GS	D042	2018-11-06	98	0.532258	35	33	62
162	2018-07-31	GS	D042	2018-10-23	84	0.5	18	17	34
163	2018-08-16	GS	D042	2018-11-20	96	0.826087	42	38	46
164	2018-08-16	GS	D042	2018-10-30	75	0.543478	25	25	46
165	2018-08-28	GS	D042	2018-11-27	91	0.285714	22	22	77
166	2018-08-28	GS	D042	2018-10-16	49	0.764706	26	26	34
167	2018-09-11	GS	D042	2019-02-12	154	0.657143	25	23	35
168	2018-09-11	GS	D042	2018-11-20	70	0.571429	21	20	35
169	2018-09-25	GS	D042	2019-03-12	168	0.415584	33	32	77
170	2018-09-25	GS	D042	2018-10-30	35	1.09524	23	23	21
171	2017-10-10	non	D049	2018-01-04	86	NA	NA	NA	NA
172	2017-10-24	non	D049	2018-03-13	140	0.108696	10	10	92
173	2017-11-21	non	D049	2018-04-24	154	0.0857143	9	9	105
174	2017-12-19	non	D049	2018-04-24	126	0.0952381	10	10	105
175	2018-01-04	non	D049	2018-04-24	110	0.11236	10	10	89
176	2018-03-26	GS	D049	2018-05-08	43	0.388889	14	14	36
177	2018-04-10	GS	D049	2018-06-05	56	0.657143	23	23	35
178	2018-04-24	GS	D049	2018-06-12	49	1.09524	23	23	21
179	2018-05-08	GS	D049	2018-05-15	7	NA	NA	NA	NA
180	2018-05-22	GS	D049	2018-07-24	63	0.428571	9	9	21
181	2018-06-05	GS	D049	2018-07-24	49	0.333333	7	7	21
182	2018-06-19	GS	D049	2018-07-24	35	1	7	7	7
183	2018-07-17	GS	D049	2018-10-23	98	0.47619	11	10	21
184	2018-07-31	GS	D049	2018-10-16	77	0.323529	11	11	34
185	2018-08-16	GS	D049	2018-10-23	68	0.23913	12	11	46
186	2018-08-28	GS	D049	2018-10-30	63	0.285714	14	14	49
187	2018-08-28	GS	D049	2018-10-01	34	1.16667	7	7	6
188	2018-09-11	GS	D049	2018-12-11	91	0.75	16	15	20
189	2018-09-11	GS	D049	2018-11-06	56	0.428571	16	15	35
190	2018-09-25	GS	D049	2018-11-13	49	0.714286	15	15	21
191	2017-11-21	non	D051	2018-03-13	112	0.043956	4	4	91
192	2017-10-10	non	D053	2018-04-17	189	0.0993789	17	16	161
193	2017-10-24	non	D053	2018-01-30	98	NA	NA	NA	NA
194	2017-12-19	non	D053	2018-05-08	140	0.164835	15	15	91
195	2018-01-16	non	D053	2018-05-29	133	0.207792	16	16	77
196	2018-03-13	GS	D053	2018-06-12	91	0.952381	22	20	21
197	2018-04-10	GS	D053	2018-07-24	105	0.489796	25	24	49
198	2018-04-24	GS	D053	2018-09-18	147	2.14286	16	15	7
199	2018-05-08	GS	D053	2018-10-01	146	0.619048	14	13	21
200	2018-05-08	GS	D053	2018-09-18	133	0.257143	10	9	35
201	2018-05-22	GS	D053	2018-07-24	63	0.171429	6	6	35
202	2018-06-05	GS	D053	2018-10-09	126	0.285714	15	14	49
203	2018-06-19	GS	D053	2018-09-11	84	0.0952381	6	6	63
204	2018-07-03	GS	D053	2018-10-01	90	0.129032	8	8	62
205	2018-07-03	GS	D053	2018-07-17	14	NA	NA	NA	NA
206	2018-07-17	GS	D053	2018-07-31	14	0.714286	5	5	7
207	2018-07-17	GS	D053	2018-07-24	7	NA	NA	NA	NA
208	2018-07-31	GS	D053	2018-10-30	91	0.619048	13	13	21
209	2018-07-31	GS	D053	2018-08-28	28	0.714286	16	15	21
210	2018-08-16	GS	D053	2018-10-01	46	0.444444	8	8	18
211	2018-08-16	GS	D053	2018-10-01	46	0.388889	7	7	18
212	2018-08-28	GS	D053	2018-10-09	42	1.5	9	9	6
213	2018-08-16	GS	D054	2019-01-15	152	0.253333	19	19	75
214	2018-08-16	GS	D054	2018-10-30	75	0.23913	11	11	46
215	2018-08-28	GS	D054	2019-05-07	252	0.529412	20	18	34
216	2018-08-28	GS	D054	2019-02-19	175	0.352941	13	12	34
217	2018-09-11	GS	D054	2018-12-18	98	0.5	11	10	20
218	2018-09-11	GS	D054	2018-11-27	77	0.25	5	5	20
219	2018-09-25	GS	D054	2019-05-14	231	0.571429	20	20	35
220	2018-09-25	GS	D054	2018-10-01	6	NA	NA	NA	NA
221	2017-10-24	non	D062	2018-05-01	189	0.0840336	11	10	119
222	2017-10-24	non	D062	2018-05-01	189	0.181818	15	14	77
223	2017-11-07	non	D062	2018-05-22	196	0.176871	26	26	147
224	2017-11-07	non	D062	2018-04-24	168	0.333333	17	16	48
225	2017-11-21	non	D062	2018-05-01	161	0.0857143	9	9	105
226	2017-11-21	non	D062	2018-04-03	133	0.134454	16	16	119
227	2017-12-05	non	D062	2018-05-29	175	0.197802	20	18	91
228	2017-12-05	non	D062	2018-05-01	147	0.314286	11	11	35
229	2018-01-04	non	D062	2018-04-24	110	0.163934	10	10	61
230	2018-02-13	GS	D062	2018-05-22	98	0.307692	28	28	91
231	2018-02-27	GS	D062	2018-04-24	56	0.619048	13	13	21
232	2018-03-13	GS	D062	2018-05-22	70	0.183673	9	9	49
233	2018-03-26	GS	D062	2018-06-26	92	0.52	27	26	50
234	2018-03-26	GS	D062	2018-04-17	22	NA	NA	NA	NA
235	2018-04-24	GS	D062	2018-07-31	98	1.02857	38	36	35
236	2018-04-24	GS	D062	2018-07-24	91	1.47619	34	31	21
237	2018-05-08	GS	D062	2018-07-31	84	2.14286	16	15	7
238	2018-05-08	GS	D062	2018-07-31	84	1.19048	27	25	21
239	2018-05-22	GS	D062	2018-07-31	70	0.257143	9	9	35
240	2018-05-22	GS	D062	2018-07-03	42	0.380952	8	8	21
241	2018-06-05	GS	D062	2018-08-21	77	0.326531	16	16	49
242	2018-06-05	GS	D062	2018-07-24	49	0.380952	8	8	21
243	2018-06-19	GS	D062	2018-10-01	104	0.285714	19	18	63
244	2018-06-19	GS	D062	2018-07-31	42	1	7	7	7
245	2018-07-03	GS	D062	2018-11-20	140	0.489796	26	24	49
246	2018-07-03	GS	D062	2018-07-31	28	NA	NA	NA	NA
247	2018-07-17	GS	D062	2018-10-01	76	0.666667	15	14	21
248	2018-07-17	GS	D062	2018-09-25	70	0.571429	12	12	21
249	2018-07-31	GS	D062	2018-10-30	91	0.435484	27	27	62
250	2018-07-31	GS	D062	2018-08-16	16	1.14286	8	8	7
251	2018-08-16	GS	D062	2018-11-13	89	0.565217	26	26	46
252	2018-08-16	GS	D062	2018-11-13	89	0.393443	25	24	61
253	2018-08-28	GS	D062	2018-11-06	70	0.510204	25	25	49
254	2018-08-28	GS	D062	2018-10-01	34	2.16667	13	13	6
255	2018-09-11	GS	D062	2019-04-09	210	0.12782	17	17	133
256	2018-09-11	GS	D062	2018-11-13	63	0.914286	32	32	35
257	2018-09-25	GS	D062	2019-03-20	176	0.571429	22	20	35
258	2018-09-25	GS	D062	2019-02-26	154	0.346939	18	17	49
259	2017-10-24	non	D065	2018-04-10	168	0.0504202	6	6	119
260	2017-10-24	non	D065	2018-02-20	119	NA	NA	NA	NA
261	2018-02-13	GS	D065	2018-05-01	77	0.571429	4	4	7
262	2018-03-26	GS	D065	2018-05-29	64	0.222222	8	8	36
263	2018-04-10	GS	D065	2018-06-05	56	0.47619	10	10	21
264	2018-04-24	GS	D065	2018-06-26	63	0.47619	11	10	21
265	2018-05-08	GS	D065	2018-06-26	49	1.42857	10	10	7
266	2018-05-22	GS	D065	2018-07-10	49	0.190476	4	4	21
267	2018-05-22	GS	D065	2018-06-26	35	0.428571	3	3	7
268	2018-06-05	GS	D065	2018-07-31	56	0.571429	12	12	21
269	2018-07-03	GS	D065	2018-09-18	77	0.52381	11	11	21
270	2018-07-17	GS	D065	2018-10-23	98	0.47619	11	10	21
271	2018-09-11	GS	D065	2018-10-01	20	NA	NA	NA	NA
272	2017-10-10	non	D073	2018-02-27	140	0.206349	14	13	63
273	2017-10-10	non	D073	2017-12-12	63	NA	NA	NA	NA
274	2017-10-24	non	D073	2018-02-06	105	0.209677	13	13	62
275	2017-10-24	non	D073	2018-01-16	84	0.163265	8	8	49
276	2017-11-07	non	D073	2018-03-06	119	0.228571	8	8	35
277	2017-11-07	non	D073	2018-01-30	84	0.145833	7	7	48
278	2017-11-21	non	D073	2018-04-03	133	0.0857143	9	9	105
279	2017-11-21	non	D073	2018-02-06	77	0.285714	6	6	21
280	2017-12-05	non	D073	2018-04-17	133	0.0761905	8	8	105
281	2017-12-05	non	D073	2018-04-03	119	0.4	8	8	20
282	2018-01-16	non	D073	2018-04-03	77	0.122449	6	6	49
283	2018-03-13	GS	D073	2018-04-17	35	0.809524	18	17	21
284	2018-03-26	GS	D073	2018-06-12	78	0.818182	18	18	22
285	2018-03-26	GS	D073	2018-05-08	43	0.772727	17	17	22
286	2018-04-10	GS	D073	2018-05-29	49	0.761905	16	16	21
287	2018-04-10	GS	D073	2018-05-22	42	0.52381	12	11	21
288	2018-04-24	GS	D073	2018-05-22	28	0.666667	14	14	21
289	2018-05-08	GS	D073	2018-06-12	35	0.714286	5	5	7
290	2018-05-22	GS	D073	2018-05-29	7	NA	NA	NA	NA
291	2018-06-05	GS	D073	2018-07-10	35	0.190476	4	4	21
292	2018-06-05	GS	D073	2018-07-03	28	0.428571	3	3	7
293	2018-07-03	GS	D073	2018-07-24	21	0.428571	3	3	7
294	2018-07-31	GS	D074	2018-10-16	77	0.354839	22	22	62
295	2018-07-31	GS	D074	2018-08-16	16	0.714286	5	5	7
296	2018-08-16	GS	D074	2018-11-06	82	0.195652	9	9	46
297	2018-08-16	GS	D074	2018-08-21	5	NA	NA	NA	NA
298	2018-08-28	GS	D074	2018-11-06	70	0.5	18	17	34
299	2018-09-11	GS	D074	2018-11-13	63	0.571429	22	20	35
300	2018-09-11	GS	D074	2018-11-13	63	0.257143	9	9	35
301	2018-09-25	GS	D074	2018-12-04	70	0.306122	15	15	49
302	2018-09-25	GS	D074	2018-11-13	49	1.33333	28	28	21
303	2017-10-10	non	D077	2018-01-09	91	0.190476	12	12	63
304	2017-10-10	non	D077	2018-01-04	86	0.111111	7	7	63
305	2017-10-24	non	D077	2018-01-09	77	0.22449	11	11	49
306	2017-10-24	non	D077	2018-01-09	77	0.102041	5	5	49
307	2017-11-07	non	D077	2018-01-24	78	0.342857	12	12	35
308	2017-11-07	non	D077	2018-01-24	78	0.126984	8	8	63
309	2017-11-21	non	D077	2018-04-24	154	0.12381	14	13	105
310	2017-11-21	non	D077	2018-02-20	91	0.47619	11	10	21
311	2017-12-05	non	D077	2018-04-17	133	0.133333	14	14	105
312	2017-12-05	non	D077	2018-03-13	98	0.857143	6	6	7
313	2018-01-04	non	D077	2018-04-24	110	0.196721	12	12	61
314	2018-01-04	non	D077	2018-04-24	110	0.11236	10	10	89
315	2018-02-13	GS	D077	2018-05-01	77	0.371429	14	13	35
316	2018-02-13	GS	D077	2018-05-01	77	0.244898	12	12	49
317	2018-02-27	GS	D077	2018-05-01	63	0.428571	15	15	35
318	2018-02-27	GS	D077	2018-05-01	63	0.285714	14	14	49
319	2018-03-13	GS	D077	2018-05-15	63	0.771429	27	27	35
320	2018-03-13	GS	D077	2018-04-24	42	1.28571	9	9	7
321	2018-03-26	GS	D077	2018-05-22	57	1.09091	24	24	22
322	2018-03-26	GS	D077	2018-05-15	50	NA	NA	NA	NA
323	2018-04-10	GS	D077	2018-07-03	84	0.904762	21	19	21
324	2018-04-24	GS	D077	2018-05-22	28	1.19048	25	25	21
325	2018-04-24	GS	D077	2018-05-15	21	1.28571	9	9	7
326	2018-05-08	GS	D077	2018-06-19	42	2	15	14	7
327	2018-05-08	GS	D077	2018-05-15	7	NA	NA	NA	NA
328	2018-05-22	GS	D077	2018-07-10	49	1.14286	8	8	7
329	2018-05-22	GS	D077	2018-06-26	35	0.285714	6	6	21
330	2018-06-05	GS	D077	2018-07-17	42	1.14286	8	8	7
331	2018-06-05	GS	D077	2018-07-17	42	0.285714	6	6	21
332	2018-06-19	GS	D077	2018-08-21	63	0.428571	15	15	35
333	2018-06-19	GS	D077	2018-07-17	28	1	7	7	7
334	2018-07-03	GS	D077	2018-09-03	62	0.571429	12	12	21
335	2018-07-17	GS	D077	2018-10-01	76	0.380952	8	8	21
336	2018-07-31	GS	D077	2018-10-01	62	0.352941	12	12	34
337	2018-07-31	GS	D077	2018-09-18	49	0.323529	11	11	34
338	2018-08-16	GS	D077	2018-10-16	61	1.6	8	8	5
339	2018-08-28	GS	D077	2018-11-13	77	0.588235	22	20	34
340	2018-08-28	GS	D077	2018-11-06	70	0.352941	13	12	34
341	2018-09-11	GS	D077	2018-11-27	77	0.628571	23	22	35
342	2018-09-25	GS	D077	2018-11-27	63	0.761905	16	16	21
343	2017-10-24	non	D078	2017-11-07	14	NA	NA	NA	NA
344	2017-11-07	non	D078	2018-04-17	161	0.142857	18	17	119
345	2017-11-07	non	D078	2018-04-03	147	0.285714	10	10	35
346	2017-11-21	non	D078	2018-04-24	154	0.105263	15	14	133
347	2017-11-21	non	D078	2018-04-24	154	0.47619	11	10	21
348	2017-12-05	non	D078	2018-05-15	161	0.092437	11	11	119
349	2018-01-04	non	D078	2018-04-24	110	0.16	13	12	75
350	2018-02-27	GS	D078	2018-05-01	63	0.457143	16	16	35
351	2018-03-13	GS	D078	2018-07-17	126	0.351648	32	32	91
352	2018-03-26	GS	D078	2018-07-17	113	0.5625	38	36	64
353	2018-04-24	GS	D078	2018-07-17	84	0.952381	22	20	21
354	2018-04-24	GS	D078	2018-07-03	70	0.510204	25	25	49
355	2018-05-08	GS	D078	2018-07-10	63	0.952381	21	20	21
356	2018-05-08	GS	D078	2018-06-19	42	0.666667	14	14	21
357	2018-05-22	GS	D078	2018-09-03	104	0.326531	16	16	49
358	2018-05-22	GS	D078	2018-06-19	28	0.52381	12	11	21
359	2018-06-05	GS	D078	2018-10-01	118	0.428571	21	21	49
360	2018-06-05	GS	D078	2018-07-10	35	0.571429	4	4	7
361	2018-06-19	GS	D078	2018-09-25	98	1.71429	13	12	7
362	2018-06-19	GS	D078	2018-07-10	21	1.14286	8	8	7
363	2018-07-03	GS	D078	2018-10-01	90	0.952381	21	20	21
364	2018-07-03	GS	D078	2018-09-11	70	0.314286	11	11	35
365	2018-07-17	GS	D078	2018-10-30	105	0.197368	15	15	76
366	2018-07-17	GS	D078	2018-09-25	70	0.571429	13	12	21
367	2018-07-31	GS	D078	2018-09-18	49	0.809524	17	17	21
368	2018-07-31	GS	D078	2018-09-11	42	0.714286	15	15	21
369	2018-08-16	GS	D078	2018-11-13	89	0.833333	15	15	18
370	2018-08-16	GS	D078	2018-10-23	68	0.722222	14	13	18
371	2018-08-28	GS	D078	2018-11-13	77	0.323529	12	11	34
372	2018-08-28	GS	D078	2018-10-23	56	0.294118	10	10	34
373	2018-09-11	GS	D078	2019-01-29	140	1.05	21	21	20
374	2018-09-11	GS	D078	2018-11-06	56	0.571429	20	20	35
375	2018-09-25	GS	D078	2019-02-05	133	0.220779	18	17	77
376	2018-09-25	GS	D078	2018-12-04	70	0.666667	15	14	21
377	2017-10-10	non	D086	2018-02-20	133	0.157895	12	12	76
378	2017-10-10	non	D086	2017-11-07	28	NA	NA	NA	NA
379	2017-10-24	non	D086	2018-04-17	175	0.244898	12	12	49
380	2017-10-24	non	D086	2018-02-20	119	0.0952381	10	10	105
381	2017-11-07	non	D086	2018-04-17	161	0.117647	14	14	119
382	2017-11-07	non	D086	2018-02-27	112	0.314286	12	11	35
383	2017-11-21	non	D086	2018-05-01	161	0.102041	15	15	147
384	2017-11-21	non	D086	2018-04-24	154	0.109375	7	7	64
385	2017-12-05	non	D086	2018-05-01	147	0.142857	10	9	63
386	2017-12-05	non	D086	2018-04-10	126	0.0989011	9	9	91
387	2017-12-19	non	D086	2018-05-01	133	NA	16	NA	NA
388	2017-12-19	non	D086	2018-05-01	133	NA	11	NA	NA
389	2018-01-04	non	D086	2018-04-24	110	0.16	13	12	75
390	2018-01-04	non	D086	2018-04-24	110	0.101124	9	9	89
391	2018-02-13	GS	D086	2018-05-01	77	0.171429	6	6	35
392	2018-02-27	GS	D086	2018-05-01	63	0.571429	12	12	21
393	2018-03-13	GS	D086	2018-05-15	63	0.408163	20	20	49
394	2018-03-13	GS	D086	2018-05-08	56	0.367347	18	18	49
395	2018-03-26	GS	D086	2018-06-19	85	0.333333	12	12	36
396	2018-03-26	GS	D086	2018-05-08	43	0.277778	10	10	36
397	2018-04-10	GS	D086	2018-06-19	70	0.628571	23	22	35
398	2018-04-10	GS	D086	2018-06-12	63	0.666667	15	14	21
399	2018-04-24	GS	D086	2018-07-31	98	0.301587	19	19	63
400	2018-04-24	GS	D086	2018-07-31	98	0.346939	17	17	49
401	2018-05-08	GS	D086	2018-07-24	77	0.4	14	14	35
402	2018-05-08	GS	D086	2018-07-24	77	0.257143	9	9	35
403	2018-05-22	GS	D086	2018-07-24	63	1	7	7	7
404	2018-05-22	GS	D086	2018-07-17	56	0.285714	6	6	21
405	2018-06-05	GS	D086	2018-07-31	56	0.428571	3	3	7
406	2018-06-05	GS	D086	2018-06-12	7	NA	NA	NA	NA
407	2018-06-19	GS	D086	2018-09-03	76	0.52381	11	11	21
408	2018-06-19	GS	D086	2018-08-21	63	0.142857	7	7	49
409	2018-07-03	GS	D086	2018-11-13	133	0.16129	11	10	62
410	2018-07-03	GS	D086	2018-10-30	119	0.209677	14	13	62
411	2018-07-17	GS	D086	2018-11-27	133	0.157895	12	12	76
412	2018-07-17	GS	D086	2018-09-03	48	0.285714	6	6	21
413	2018-07-31	GS	D086	2018-10-30	91	0.294118	11	10	34
414	2018-07-31	GS	D086	2018-10-01	62	0.285714	6	6	21
415	2018-08-16	GS	D086	2018-12-04	110	0.0873786	9	9	103
416	2018-08-28	GS	D086	2018-12-04	98	0.264706	9	9	34
417	2018-09-11	GS	D086	2018-10-16	35	0.3	6	6	20
418	2017-10-10	non	D087	2018-02-06	119	0.238095	15	15	63
419	2017-10-10	non	D087	2018-01-30	112	0.206349	14	13	63
420	2017-10-24	non	D087	2018-02-27	126	0.155844	13	12	77
421	2017-11-07	non	D087	2018-03-20	133	0.314286	12	11	35
422	2017-11-07	non	D087	2018-01-04	58	0.371429	13	13	35
423	2017-11-21	non	D087	2018-04-24	154	0.114286	12	12	105
424	2017-12-05	non	D087	2018-05-01	147	0.131868	12	12	91
425	2017-12-05	non	D087	2018-04-24	140	0.120879	11	11	91
426	2018-02-13	GS	D087	2018-05-01	77	0.428571	10	9	21
427	2018-02-27	GS	D087	2018-04-24	56	0.228571	8	8	35
428	2018-03-13	GS	D087	2018-05-08	56	0.346939	17	17	49
429	2018-03-13	GS	D087	2018-05-08	56	0.183673	9	9	49
430	2018-04-10	GS	D087	2018-06-26	77	0.367347	19	18	49
431	2018-04-10	GS	D087	2018-05-29	49	0.685714	24	24	35
432	2018-04-24	GS	D087	2018-08-07	105	0.346939	17	17	49
433	2018-04-24	GS	D087	2018-07-10	77	1.57143	11	11	7
434	2018-05-08	GS	D087	2018-07-24	77	1.57143	12	11	7
435	2018-05-08	GS	D087	2018-05-29	21	1.42857	10	10	7
436	2018-05-22	GS	D087	2018-07-17	56	1.57143	11	11	7
437	2018-06-05	GS	D087	2018-07-31	56	0.190476	4	4	21
438	2018-06-05	GS	D087	2018-07-24	49	0.285714	6	6	21
439	2018-06-19	GS	D087	2018-08-16	58	0.571429	4	4	7
440	2018-06-19	GS	D087	2018-08-07	49	0.285714	6	6	21
441	2018-07-03	GS	D087	2018-10-16	105	0.314286	11	11	35
442	2018-07-03	GS	D087	2018-08-16	44	0.190476	4	4	21
443	2018-07-17	GS	D087	2018-11-20	126	0.342857	13	12	35
444	2018-07-17	GS	D087	2018-10-09	84	0.171429	6	6	35
445	2018-07-31	GS	D087	2018-09-25	56	0.428571	10	9	21
446	2018-07-31	GS	D087	2018-09-18	49	0.205882	7	7	34
447	2018-08-16	GS	D087	2018-11-20	96	0.168539	15	15	89
448	2018-08-16	GS	D087	2018-09-25	40	0.6	3	3	5
449	2018-08-28	GS	D087	2018-10-01	34	1.16667	7	7	6
450	2018-08-28	GS	D087	2018-09-25	28	0.833333	5	5	6
451	2018-09-11	GS	D087	2018-10-30	49	0.3	6	6	20
452	2018-09-25	GS	D087	2019-01-08	105	0.52381	12	11	21
453	2017-12-19	non	D088	2018-04-03	105	NA	6	NA	NA
454	2017-12-19	non	D088	2018-03-06	77	NA	5	NA	NA
455	2018-01-16	non	D088	2018-03-26	69	0.190476	4	4	21
456	2018-03-13	GS	D088	2018-05-22	70	0.761905	16	16	21
457	2018-04-10	GS	D088	2018-07-03	84	0.306122	16	15	49
458	2018-04-24	GS	D088	2018-06-26	63	0.952381	20	20	21
459	2018-05-08	GS	D088	2018-07-10	63	0.714286	15	15	21
460	2018-05-08	GS	D088	2018-07-03	56	1.71429	13	12	7
461	2018-05-22	GS	D088	2018-07-24	63	0.228571	8	8	35
462	2018-05-22	GS	D088	2018-07-03	42	0.428571	9	9	21
463	2018-06-05	GS	D088	2018-07-24	49	0.714286	5	5	7
464	2018-06-05	GS	D088	2018-07-03	28	0.238095	5	5	21
465	2018-06-19	GS	D088	2018-08-16	58	0.714286	16	15	21
466	2018-06-19	GS	D088	2018-07-17	28	0.857143	6	6	7
467	2018-07-03	GS	D088	2018-08-28	56	1.57143	12	11	7
468	2018-07-03	GS	D088	2018-08-16	44	1.42857	11	10	7
469	2018-07-17	GS	D088	2018-09-25	70	0.314286	12	11	35
470	2018-07-17	GS	D088	2018-09-18	63	0.314286	11	11	35
471	2018-07-31	GS	D088	2018-10-09	70	0.619048	13	13	21
472	2018-08-16	GS	D088	2018-11-06	82	0.722222	14	13	18
473	2018-08-16	GS	D088	2018-10-09	54	0.26087	12	12	46
474	2018-08-28	GS	D088	2018-10-09	42	0.264706	9	9	34
475	2018-09-11	GS	D088	2018-11-13	63	0.285714	10	10	35
476	2017-10-10	non	D090	2017-12-25	76	NA	NA	NA	NA
477	2017-11-07	non	D090	2018-03-06	119	0.0879121	8	8	91
478	2017-11-21	non	D090	2018-04-10	140	0.120879	12	11	91
479	2017-12-05	non	D090	2018-04-24	140	0.10989	11	10	91
480	2018-01-04	non	D090	2018-04-10	96	0.131148	8	8	61
481	2018-02-13	GS	D090	2018-05-01	77	0.428571	10	9	21
482	2018-02-27	GS	D090	2018-04-17	49	0.257143	9	9	35
483	2018-03-13	GS	D090	2018-04-24	42	0.857143	19	18	21
484	2018-03-26	GS	D090	2018-05-29	64	0.954545	21	21	22
485	2018-04-10	GS	D090	2018-06-19	70	1.04762	24	22	21
486	2018-04-24	GS	D090	2018-07-10	77	0.265306	14	13	49
487	2018-05-08	GS	D090	2018-07-31	84	1	7	7	7
488	2018-05-08	GS	D090	2018-07-17	70	0.183673	9	9	49
489	2018-05-22	GS	D090	2018-07-24	63	0.333333	7	7	21
490	2018-05-22	GS	D090	2018-07-24	63	0.171429	6	6	35
491	2018-06-05	GS	D090	2018-07-31	56	0.257143	10	9	35
492	2018-06-05	GS	D090	2018-06-12	7	NA	NA	NA	NA
493	2018-06-19	GS	D090	2018-10-01	104	0.190476	12	12	63
494	2018-06-19	GS	D090	2018-08-16	58	0.228571	8	8	35
495	2018-07-03	GS	D090	2018-09-11	70	0.47619	10	10	21
496	2018-07-03	GS	D090	2018-08-07	35	0.428571	9	9	21
497	2018-07-17	GS	D090	2018-09-25	70	0.375	18	18	48
498	2018-07-17	GS	D090	2018-09-03	48	0.257143	9	9	35
499	2018-07-31	GS	D090	2018-10-30	91	0.470588	16	16	34
500	2018-07-31	GS	D090	2018-10-01	62	0.352941	12	12	34
501	2018-08-16	GS	D090	2018-11-06	82	0.282609	14	13	46
502	2018-08-28	GS	D090	2018-11-06	70	0.558824	20	19	34
503	2018-08-28	GS	D090	2018-10-30	63	0.382353	13	13	34
504	2018-09-11	GS	D090	2018-11-20	70	0.326531	16	16	49
505	2018-09-11	GS	D090	2018-11-13	63	0.4	15	14	35
506	2018-09-25	GS	D090	2018-11-20	56	0.666667	14	14	21
507	2018-09-25	GS	D090	2018-11-20	56	0.371429	13	13	35
508	2017-10-24	non	D091	2017-11-28	35	NA	NA	NA	NA
509	2017-11-07	non	D091	2018-02-13	98	0.166667	13	13	78
510	2017-11-21	non	D091	2018-04-03	133	0.109244	13	13	119
511	2017-11-21	non	D091	2018-02-06	77	0.306122	15	15	49
512	2017-12-05	non	D091	2018-04-17	133	0.153846	14	14	91
513	2017-12-19	non	D091	2018-04-17	119	NA	11	NA	NA
514	2017-12-19	non	D091	2018-03-20	91	NA	9	NA	NA
515	2018-01-04	non	D091	2018-04-17	103	0.180328	11	11	61
516	2018-02-13	GS	D091	2018-03-20	35	0.428571	3	3	7
517	2018-03-26	GS	D091	2018-04-17	22	NA	NA	NA	NA
518	2018-04-10	GS	D091	2018-04-17	7	2.14286	15	15	7
519	2018-05-08	GS	D091	2018-07-10	63	0.285714	10	10	35
520	2018-05-08	GS	D091	2018-06-26	49	0.714286	15	15	21
521	2018-05-22	GS	D091	2018-09-11	112	0.206349	14	13	63
522	2018-05-22	GS	D091	2018-06-05	14	0.714286	5	5	7
523	2018-06-05	GS	D091	2018-09-25	112	0.571429	21	20	35
524	2018-06-05	GS	D091	2018-07-17	42	1	23	21	21
525	2018-06-19	GS	D091	2018-08-21	63	0.380952	8	8	21
526	2018-06-19	GS	D091	2018-07-17	28	1.71429	12	12	7
527	2018-07-03	GS	D091	2018-09-03	62	0.342857	12	12	35
528	2018-07-03	GS	D091	2018-07-17	14	0.714286	5	5	7
529	2018-07-17	GS	D091	2018-10-16	91	0.571429	13	12	21
530	2018-07-17	GS	D091	2018-08-21	35	0.380952	8	8	21
531	2018-07-31	GS	D091	2018-11-06	98	0.911765	34	31	34
532	2018-07-31	GS	D091	2018-10-23	84	0.290323	18	18	62
533	2018-08-16	GS	D091	2018-10-23	68	0.434783	21	20	46
534	2018-08-16	GS	D091	2018-10-16	61	0.347826	16	16	46
535	2018-08-28	GS	D091	2018-11-20	84	1	36	34	34
536	2018-08-28	GS	D091	2018-10-30	63	0.705882	24	24	34
537	2018-09-11	GS	D091	2018-11-27	77	1.5	33	30	20
538	2018-09-11	GS	D091	2018-11-06	56	0.387755	19	19	49
539	2018-09-25	GS	D091	2018-11-27	63	0.571429	20	20	35
540	2018-09-25	GS	D091	2018-10-16	21	1.5	9	9	6
541	2017-10-10	non	D092	2018-01-04	86	NA	NA	NA	NA
542	2017-10-24	non	D092	2017-12-05	42	NA	NA	NA	NA
543	2017-11-21	non	D092	2018-03-13	112	0.0989011	9	9	91
544	2017-12-19	non	D092	2018-03-26	97	NA	7	NA	NA
545	2018-02-13	GS	D092	2018-03-26	41	0.285714	6	6	21
546	2018-02-27	GS	D092	2018-04-24	56	1	7	7	7
547	2018-04-10	GS	D092	2018-05-29	49	0.571429	12	12	21
548	2018-04-24	GS	D092	2018-05-29	35	0.666667	14	14	21
549	2018-05-08	GS	D092	2018-06-05	28	1	7	7	7
550	2018-05-08	GS	D092	2018-05-29	21	1.28571	9	9	7
551	2018-05-22	GS	D092	2018-06-26	35	0.52381	11	11	21
552	2018-05-22	GS	D092	2018-06-26	35	0.380952	8	8	21
553	2018-06-05	GS	D092	2018-07-24	49	0.238095	5	5	21
554	2018-06-05	GS	D092	2018-06-26	21	0.571429	4	4	7
555	2018-07-03	GS	D092	2018-09-25	84	0.209677	13	13	62
556	2018-07-17	GS	D092	2018-07-24	7	NA	NA	NA	NA
557	2018-08-16	GS	D092	2018-10-09	54	0.304348	14	14	46
558	2018-08-28	GS	D092	2018-10-30	63	0.352941	12	12	34
559	2018-09-11	GS	D092	2018-10-16	35	0.55	11	11	20
560	2018-09-25	GS	D092	2018-11-06	42	0.52381	11	11	21
561	2017-10-10	non	D099	2017-12-05	56	NA	NA	NA	NA
562	2017-10-24	non	D099	2018-01-30	98	0.204082	10	10	49
563	2017-10-24	non	D099	2018-01-30	98	0.258065	16	16	62
564	2017-11-07	non	D099	2018-03-20	133	0.206349	13	13	63
565	2017-11-07	non	D099	2018-01-09	63	0.142857	5	5	35
566	2017-11-21	non	D099	2018-04-24	154	0.171875	12	11	64
567	2017-12-05	non	D099	2018-04-24	140	0.10084	12	12	119
568	2017-12-05	non	D099	2018-01-09	35	0.35	7	7	20
569	2017-12-19	non	D099	2018-04-24	126	NA	8	NA	NA
570	2018-01-04	non	D099	2018-05-01	117	0.11236	10	10	89
571	2018-02-13	GS	D099	2018-05-01	77	0.22449	12	11	49
572	2018-02-27	GS	D099	2018-06-19	112	0.120879	11	11	91
573	2018-02-27	GS	D099	2018-05-15	77	0.4	14	14	35
574	2018-03-13	GS	D099	2018-05-29	77	0.367347	18	18	49
575	2018-03-26	GS	D099	2018-06-26	92	0.722222	27	26	36
576	2018-03-26	GS	D099	2018-06-19	85	NA	NA	NA	NA
577	2018-04-10	GS	D099	2018-06-26	77	0.8	31	28	35
578	2018-04-24	GS	D099	2018-07-03	70	0.771429	28	27	35
579	2018-04-24	GS	D099	2018-06-19	56	0.428571	15	15	35
580	2018-05-08	GS	D099	2018-08-07	91	0.571429	13	12	21
581	2018-05-08	GS	D099	2018-07-24	77	0.571429	12	12	21
582	2018-05-22	GS	D099	2018-08-07	77	0.257143	9	9	35
583	2018-05-22	GS	D099	2018-07-24	63	0.47619	10	10	21
584	2018-06-05	GS	D099	2018-08-21	77	0.428571	10	9	21
585	2018-06-05	GS	D099	2018-08-07	63	0.380952	8	8	21
586	2018-06-19	GS	D099	2018-08-28	70	0.285714	10	10	35
587	2018-06-19	GS	D099	2018-08-28	70	0.228571	8	8	35
588	2018-07-03	GS	D099	2018-09-18	77	0.904762	21	19	21
589	2018-07-03	GS	D099	2018-09-11	70	0.183673	9	9	49
590	2018-07-17	GS	D099	2018-10-01	76	0.619048	13	13	21
591	2018-07-17	GS	D099	2018-08-21	35	0.238095	5	5	21
592	2018-07-31	GS	D099	2018-09-11	42	0.571429	12	12	21
593	2018-08-16	GS	D099	2018-10-23	68	0.347826	16	16	46
594	2018-08-16	GS	D099	2018-10-09	54	0.391304	18	18	46
595	2018-08-28	GS	D099	2018-11-13	77	0.470588	16	16	34
596	2018-08-28	GS	D099	2018-09-11	14	1.33333	8	8	6
597	2018-09-11	GS	D099	2018-12-11	91	0.55	12	11	20
598	2018-09-11	GS	D099	2018-11-20	70	0.4	8	8	20
599	2018-09-25	GS	D099	2018-10-01	6	NA	NA	NA	NA
600	2017-10-10	non	D103	2017-10-24	14	NA	NA	NA	NA
601	2017-10-24	non	D103	2017-11-28	35	NA	NA	NA	NA
602	2017-11-07	non	D103	2018-03-06	119	0.179487	14	14	78
603	2017-11-07	non	D103	2017-12-19	42	NA	NA	NA	NA
604	2017-11-21	non	D103	2018-04-03	133	0.116883	10	9	77
605	2017-12-05	non	D103	2018-04-17	133	0.24	13	12	50
606	2017-12-05	non	D103	2018-04-17	133	0.0879121	8	8	91
607	2017-12-19	non	D103	2018-04-10	112	NA	11	NA	NA
608	2018-01-16	non	D103	2018-04-17	91	0.142857	7	7	49
609	2018-02-13	GS	D103	2018-04-17	63	0.257143	9	9	35
610	2018-03-13	GS	D103	2018-04-17	35	0.714286	15	15	21
611	2018-03-26	GS	D103	2018-05-15	50	0.818182	18	18	22
612	2018-04-10	GS	D103	2018-05-22	42	2.28571	16	16	7
613	2018-04-10	GS	D103	2018-05-22	42	0.761905	16	16	21
614	2018-04-24	GS	D103	2018-05-01	7	NA	NA	NA	NA
615	2018-05-08	GS	D103	2018-05-22	14	1	7	7	7
616	2018-05-22	GS	D103	2018-07-03	42	0.333333	7	7	21
617	2018-05-22	GS	D103	2018-06-19	28	1.28571	9	9	7
618	2018-06-05	GS	D103	2018-07-10	35	0.571429	4	4	7
619	2018-06-05	GS	D103	2018-06-19	14	0.428571	3	3	7
620	2018-07-03	GS	D103	2018-07-10	7	NA	NA	NA	NA
621	2018-07-17	GS	D103	2018-07-24	7	NA	NA	NA	NA
622	2018-07-31	GS	D103	2018-09-25	56	0.52381	11	11	21
623	2018-08-16	GS	D103	2018-10-01	46	0.333333	6	6	18
624	2018-08-28	GS	D103	2018-09-03	6	NA	NA	NA	NA
625	2017-10-10	non	D114	2018-02-06	119	0.174603	11	11	63
626	2017-10-10	non	D114	2017-12-12	63	NA	NA	NA	NA
627	2017-10-24	non	D114	2018-03-06	133	0.204082	11	10	49
628	2017-10-24	non	D114	2018-01-30	98	0.12987	10	10	77
629	2017-11-07	non	D114	2018-02-06	91	0.229167	11	11	48
630	2017-11-07	non	D114	2017-12-05	28	NA	NA	NA	NA
631	2017-11-21	non	D114	2018-03-06	105	0.22449	12	11	49
632	2017-12-05	non	D114	2018-04-24	140	0.174603	11	11	63
633	2017-12-05	non	D114	2018-03-26	111	0.18	10	9	50
634	2017-12-19	non	D114	2018-04-10	112	NA	11	NA	NA
635	2017-12-19	non	D114	2018-03-26	97	NA	14	NA	NA
636	2018-01-04	non	D114	2018-06-12	159	0.174757	20	18	103
637	2018-01-04	non	D114	2018-04-03	89	0.173333	13	13	75
638	2018-01-16	non	D114	2018-04-24	98	0.155844	12	12	77
639	2018-02-27	GS	D114	2018-05-15	77	0.244898	13	12	49
640	2018-02-27	GS	D114	2018-04-10	42	0.485714	17	17	35
641	2018-03-13	GS	D114	2018-05-01	49	0.571429	12	12	21
642	2018-03-13	GS	D114	2018-04-17	35	1.14286	8	8	7
643	2018-03-26	GS	D114	2018-05-22	57	2.5	20	20	8
644	2018-03-26	GS	D114	2018-04-17	22	NA	NA	NA	NA
645	2018-04-10	GS	D114	2018-05-29	49	0.771429	27	27	35
646	2018-04-10	GS	D114	2018-04-17	7	NA	NA	NA	NA
647	2018-04-24	GS	D114	2018-07-03	70	0.761905	16	16	21
648	2018-04-24	GS	D114	2018-05-01	7	NA	NA	NA	NA
649	2018-05-08	GS	D114	2018-07-31	84	0.6	21	21	35
650	2018-05-08	GS	D114	2018-07-10	63	0.4	14	14	35
651	2018-05-22	GS	D114	2018-08-16	86	0.142857	10	9	63
652	2018-05-22	GS	D114	2018-08-07	77	0.126984	8	8	63
653	2018-06-05	GS	D114	2018-09-18	105	0.222222	14	14	63
654	2018-06-05	GS	D114	2018-07-10	35	0.428571	9	9	21
655	2018-06-19	GS	D114	2018-08-28	70	0.171429	6	6	35
656	2018-06-19	GS	D114	2018-08-21	63	0.122449	6	6	49
657	2018-07-03	GS	D114	2018-10-09	98	0.952381	21	20	21
658	2018-07-03	GS	D114	2018-09-25	84	0.290323	18	18	62
659	2018-07-17	GS	D114	2018-10-23	98	0.142857	13	13	91
660	2018-07-17	GS	D114	2018-08-28	42	0.857143	6	6	7
661	2018-07-31	GS	D114	2018-11-20	112	1.14286	26	24	21
662	2018-07-31	GS	D114	2018-11-13	105	0.470588	16	16	34
663	2018-08-16	GS	D114	2018-12-18	124	0.521739	26	24	46
664	2018-08-16	GS	D114	2018-11-06	82	0.391304	20	18	46
665	2018-08-28	GS	D114	2018-11-27	91	0.269841	17	17	63
666	2018-08-28	GS	D114	2018-10-30	63	0.294118	10	10	34
667	2018-09-11	GS	D114	2018-11-06	56	0.514286	18	18	35
668	2018-09-11	GS	D114	2018-10-30	49	0.285714	10	10	35
669	2018-09-25	GS	D114	2018-11-06	42	0.571429	12	12	21
670	2018-09-25	GS	D114	2018-10-09	14	1.33333	8	8	6
671	2017-10-10	non	D116	2017-12-25	76	0.190476	12	12	63
672	2017-10-24	non	D116	2018-02-13	112	0.346939	17	17	49
673	2017-11-21	non	D116	2018-04-24	154	0.265306	14	13	49
674	2017-11-21	non	D116	2018-04-17	147	0.52381	12	11	21
675	2017-12-05	non	D116	2018-04-24	140	0.152381	16	16	105
676	2017-12-19	non	D116	2018-05-22	154	NA	16	NA	NA
677	2018-01-04	non	D116	2018-04-24	110	0.245902	15	15	61
678	2018-02-13	GS	D116	2018-05-01	77	0.428571	21	21	49
679	2018-02-27	GS	D116	2018-06-12	105	0.530612	26	26	49
680	2018-03-13	GS	D116	2018-05-15	63	1.71429	12	12	7
681	2018-03-26	GS	D116	2018-04-17	22	0.5	11	11	22
682	2018-04-10	GS	D116	2018-06-26	77	0.428571	27	27	63
683	2018-04-10	GS	D116	2018-06-19	70	0.514286	20	18	35
684	2018-04-24	GS	D116	2018-07-24	91	0.628571	23	22	35
685	2018-04-24	GS	D116	2018-07-03	70	0.408163	20	20	49
686	2018-05-08	GS	D116	2018-07-17	70	0.457143	16	16	35
687	2018-05-08	GS	D116	2018-05-29	21	1	7	7	7
688	2018-05-22	GS	D116	2018-07-24	63	0.809524	17	17	21
689	2018-05-22	GS	D116	2018-07-10	49	0.619048	13	13	21
690	2018-06-05	GS	D116	2018-09-03	90	0.571429	13	12	21
691	2018-06-05	GS	D116	2018-08-16	72	0.238095	5	5	21
692	2018-06-19	GS	D116	2018-09-03	76	1.71429	12	12	7
693	2018-06-19	GS	D116	2018-07-10	21	1.14286	8	8	7
694	2018-07-03	GS	D116	2018-09-18	77	0.4	14	14	35
695	2018-07-03	GS	D116	2018-09-03	62	0.346939	17	17	49
696	2018-07-17	GS	D116	2018-10-23	98	1	22	21	21
697	2018-07-17	GS	D116	2018-10-01	76	1.38095	32	29	21
698	2018-07-31	GS	D116	2018-10-01	62	1.28571	27	27	21
699	2018-07-31	GS	D116	2018-08-21	21	2.28571	16	16	7
700	2018-08-16	GS	D116	2018-10-16	61	0.944444	18	17	18
701	2018-08-16	GS	D116	2018-10-01	46	2.2	11	11	5
702	2018-08-28	GS	D116	2018-11-20	84	0.408163	21	20	49
703	2018-08-28	GS	D116	2018-10-23	56	1.83333	12	11	6
704	2018-09-11	GS	D116	2018-10-16	35	NA	NA	NA	NA
705	2018-09-11	GS	D116	2018-09-25	14	NA	NA	NA	NA
706	2018-09-25	GS	D116	2019-01-04	101	0.657143	25	23	35
707	2018-09-25	GS	D116	2018-12-04	70	0.514286	20	18	35
708	2017-10-10	non	D117	2017-12-12	63	NA	NA	NA	NA
709	2017-10-24	non	D117	2017-10-31	7	NA	NA	NA	NA
710	2018-02-27	GS	D130	2018-03-26	27	0.333333	7	7	21
711	2018-03-13	GS	D130	2018-04-17	35	1.19048	25	25	21
712	2018-03-26	GS	D130	2018-05-01	36	2	16	16	8
713	2018-04-10	GS	D130	2018-06-12	63	0.514286	18	18	35
714	2018-04-10	GS	D130	2018-05-29	49	0.428571	9	9	21
715	2018-04-24	GS	D130	2018-05-01	7	NA	NA	NA	NA
716	2018-05-08	GS	D130	2018-05-22	14	0.571429	4	4	7
717	2018-05-22	GS	D130	2018-07-17	56	0.857143	6	6	7
718	2018-06-05	GS	D130	2018-07-03	28	1	7	7	7
719	2018-06-19	GS	D130	2018-08-16	58	1.71429	13	12	7
720	2018-07-03	GS	D130	2018-09-18	77	0.619048	14	13	21
721	2018-07-03	GS	D130	2018-08-21	49	0.761905	17	16	21
722	2018-07-17	GS	D130	2018-10-16	91	0.666667	14	14	21
723	2018-07-17	GS	D130	2018-08-16	30	0.571429	12	12	21
724	2018-07-31	GS	D130	2018-10-30	91	0.233766	18	18	77
725	2018-07-31	GS	D130	2018-10-16	77	0.666667	14	14	21
726	2018-08-16	GS	D130	2018-11-20	96	0.434783	20	20	46
727	2018-08-16	GS	D130	2018-11-06	82	0.521739	24	24	46
728	2018-08-28	GS	D130	2018-12-04	98	0.428571	21	21	49
729	2018-08-28	GS	D130	2018-11-13	77	0.647059	23	22	34
730	2018-09-11	GS	D130	2018-11-20	70	0.714286	26	25	35
731	2018-09-11	GS	D130	2018-11-13	63	0.6	22	21	35
732	2018-09-25	GS	D130	2018-11-13	49	0.857143	18	18	21
733	2017-10-10	non	D132	2018-01-09	91	0.333333	21	21	63
734	2017-10-10	non	D132	2018-01-04	86	0.52381	36	33	63
735	2017-10-24	non	D132	2017-12-12	49	NA	NA	NA	NA
736	2017-10-24	non	D132	2017-11-28	35	NA	NA	NA	NA
737	2017-11-07	non	D132	2018-04-24	168	0.342857	13	12	35
738	2017-11-07	non	D132	2017-12-12	35	NA	NA	NA	NA
739	2017-11-21	non	D132	2018-05-01	161	0.210084	27	25	119
740	2017-11-21	non	D132	2018-03-06	105	0.441176	15	15	34
741	2017-12-05	non	D132	2018-05-01	147	0.159664	21	19	119
742	2017-12-05	non	D132	2018-04-24	140	0.134454	16	16	119
743	2017-12-19	non	D132	2018-04-24	126	NA	17	NA	NA
744	2017-12-19	non	D132	2018-04-24	126	NA	13	NA	NA
745	2018-01-04	non	D132	2018-04-24	110	0.2	15	15	75
746	2018-01-04	non	D132	2018-04-24	110	0.147541	10	9	61
747	2018-01-16	non	D132	2018-05-01	105	0.380952	24	24	63
748	2018-02-13	GS	D132	2018-05-01	77	0.653061	32	32	49
749	2018-02-27	GS	D132	2018-05-01	63	0.714286	27	25	35
750	2018-02-27	GS	D132	2018-04-24	56	0.257143	9	9	35
751	2018-03-13	GS	D132	2018-05-22	70	0.734694	36	36	49
752	2018-03-13	GS	D132	2018-05-15	63	0.591837	29	29	49
753	2018-03-26	GS	D132	2018-05-15	50	0.833333	30	30	36
754	2018-04-10	GS	D132	2018-05-22	42	1.04762	22	22	21
755	2018-04-10	GS	D132	2018-04-24	14	NA	NA	NA	NA
756	2018-04-24	GS	D132	2018-07-10	77	0.571429	31	28	49
757	2018-04-24	GS	D132	2018-07-03	70	0.55102	28	27	49
758	2018-05-08	GS	D132	2018-08-07	91	0.367347	19	18	49
759	2018-05-08	GS	D132	2018-07-10	63	0.542857	20	19	35
760	2018-05-22	GS	D132	2018-07-24	63	0.428571	9	9	21
761	2018-05-22	GS	D132	2018-07-17	56	0.285714	6	6	21
762	2018-06-05	GS	D132	2018-08-28	84	0.0909091	7	7	77
763	2018-06-05	GS	D132	2018-08-21	77	0.428571	10	9	21
764	2018-06-19	GS	D132	2018-07-31	42	0.314286	11	11	35
765	2018-06-19	GS	D132	2018-07-10	21	0.571429	4	4	7
766	2018-07-03	GS	D132	2018-09-18	77	0.771429	27	27	35
767	2018-07-03	GS	D132	2018-09-03	62	0.306122	15	15	49
768	2018-07-17	GS	D132	2018-11-06	112	1.28571	10	9	7
769	2018-07-17	GS	D132	2018-08-16	30	0.428571	9	9	21
770	2018-07-31	GS	D132	2018-10-23	84	0.306452	19	19	62
771	2018-07-31	GS	D132	2018-10-09	70	0.790323	49	49	62
772	2018-08-16	GS	D132	2018-11-13	89	0.557377	34	34	61
773	2018-08-16	GS	D132	2018-11-13	89	0.586957	28	27	46
774	2018-08-28	GS	D132	2018-11-20	84	0.539683	34	34	63
775	2018-08-28	GS	D132	2018-11-20	84	0.469388	23	23	49
776	2018-09-11	GS	D132	2019-02-05	147	0.337662	26	26	77
777	2018-09-11	GS	D132	2018-10-01	20	NA	NA	NA	NA
778	2018-09-25	GS	D132	2019-03-05	161	0.371429	13	13	35
779	2018-09-25	GS	D132	2018-10-01	6	NA	NA	NA	NA
780	2017-10-10	non	D134	2017-11-13	34	NA	NA	NA	NA
781	2017-11-07	non	D134	2018-01-30	84	NA	NA	NA	NA
782	2017-11-21	non	D134	2018-01-30	70	NA	NA	NA	NA
783	2018-01-04	non	D134	2018-02-27	54	0.148936	7	7	47
784	2018-01-16	non	D134	2018-02-20	35	NA	NA	NA	NA
785	2018-02-13	GS	D134	2018-02-20	7	NA	NA	NA	NA
786	2018-02-27	GS	D134	2018-04-17	49	0.857143	7	6	7
787	2018-03-13	GS	D134	2018-04-17	35	1.31429	46	46	35
788	2018-03-26	GS	D134	2018-05-15	50	1.22727	27	27	22
789	2018-04-10	GS	D134	2018-05-22	42	1	21	21	21
790	2018-04-24	GS	D134	2018-06-12	49	0.571429	12	12	21
791	2018-05-08	GS	D134	2018-06-26	49	0.52381	12	11	21
792	2018-05-08	GS	D134	2018-06-19	42	0.857143	6	6	7
793	2018-05-22	GS	D134	2018-07-17	56	0.428571	3	3	7
794	2018-05-22	GS	D134	2018-07-03	42	0.380952	8	8	21
795	2018-06-05	GS	D134	2018-07-17	42	0.761905	16	16	21
796	2018-06-05	GS	D134	2018-07-17	42	0.380952	8	8	21
797	2018-06-19	GS	D134	2018-08-21	63	0.904762	21	19	21
798	2018-06-19	GS	D134	2018-07-17	28	0.666667	14	14	21
799	2018-07-03	GS	D134	2018-07-17	14	1.42857	10	10	7
800	2018-07-03	GS	D134	2018-07-10	7	NA	NA	NA	NA
801	2018-07-17	GS	D134	2018-08-21	35	0.571429	12	12	21
802	2018-07-17	GS	D134	2018-08-16	30	1.14286	8	8	7
803	2018-07-31	GS	D134	2018-09-25	56	0.617647	21	21	34
804	2018-07-31	GS	D134	2018-09-18	49	0.470588	16	16	34
805	2018-08-16	GS	D134	2018-10-09	54	1.11111	21	20	18
806	2018-08-16	GS	D134	2018-10-01	46	0.611111	11	11	18
807	2018-08-28	GS	D134	2018-10-09	42	0.470588	16	16	34
808	2018-08-28	GS	D134	2018-10-09	42	0.323529	11	11	34
809	2018-09-11	GS	D134	2018-11-06	56	0.55	12	11	20
810	2018-09-11	GS	D134	2018-10-30	49	0.85	18	17	20
811	2018-09-25	GS	D134	2018-11-27	63	0.714286	15	15	21
812	2018-09-25	GS	D134	2018-11-20	56	0.619048	13	13	21
813	2017-10-10	non	D184	2018-02-13	126	0.444444	28	28	63
814	2017-10-10	non	D184	2018-02-13	126	0.301587	20	19	63
815	2017-10-24	non	D184	2018-03-06	133	0.181818	14	14	77
816	2017-11-07	non	D184	2018-04-24	168	0.176471	22	21	119
817	2017-11-07	non	D184	2018-03-20	133	0.174603	11	11	63
818	2017-11-21	non	D184	2018-04-24	154	0.151261	18	18	119
819	2017-11-21	non	D184	2018-04-17	147	0.10084	13	12	119
820	2017-12-05	non	D184	2018-05-01	147	0.184874	22	22	119
821	2017-12-19	non	D184	2018-03-13	84	NA	12	NA	NA
822	2018-01-04	non	D184	2018-04-24	110	0.235955	21	21	89
823	2018-01-04	non	D184	2018-04-24	110	0.168539	15	15	89
824	2018-02-27	GS	D184	2018-05-15	77	0.628571	22	22	35
825	2018-02-27	GS	D184	2018-03-26	27	1.28571	9	9	7
826	2018-03-13	GS	D184	2018-05-22	70	0.734694	36	36	49
827	2018-03-26	GS	D184	2018-05-08	43	NA	NA	NA	NA
828	2018-04-10	GS	D184	2018-05-15	35	2.28571	16	16	7
829	2018-04-10	GS	D184	2018-04-24	14	2	14	14	7
830	2018-04-24	GS	D184	2018-07-03	70	1.19048	26	25	21
831	2018-04-24	GS	D184	2018-06-26	63	0.571429	13	12	21
832	2018-05-08	GS	D184	2018-08-16	100	0.942857	35	33	35
833	2018-05-08	GS	D184	2018-07-31	84	0.371429	14	13	35
834	2018-05-22	GS	D184	2018-08-16	86	0.666667	14	14	21
835	2018-05-22	GS	D184	2018-07-10	49	0.371429	13	13	35
836	2018-06-05	GS	D184	2018-08-28	84	0.257143	9	9	35
837	2018-06-05	GS	D184	2018-08-07	63	0.666667	14	14	21
838	2018-06-19	GS	D184	2018-09-11	84	0.666667	14	14	21
839	2018-06-19	GS	D184	2018-09-03	76	0.428571	10	9	21
840	2018-07-03	GS	D184	2018-09-18	77	0.510204	26	25	49
841	2018-07-03	GS	D184	2018-09-18	77	0.367347	19	18	49
842	2018-07-17	GS	D184	2018-10-09	84	0.571429	21	20	35
843	2018-07-17	GS	D184	2018-09-25	70	0.571429	20	20	35
844	2018-07-31	GS	D184	2018-10-23	84	1.19048	26	25	21
845	2018-07-31	GS	D184	2018-09-25	56	0.794118	27	27	34
846	2018-08-16	GS	D184	2018-10-23	68	0.391304	18	18	46
847	2018-08-16	GS	D184	2018-09-18	33	0.888889	16	16	18
848	2018-08-28	GS	D184	2018-11-27	91	0.253968	16	16	63
849	2018-08-28	GS	D184	2018-09-18	21	1.5	9	9	6
850	2018-09-11	GS	D184	2018-12-25	105	0.190476	12	12	63
851	2018-09-11	GS	D184	2018-09-18	7	NA	NA	NA	NA
852	2018-09-25	GS	D184	2019-02-05	133	0.285714	15	14	49
853	2018-09-25	GS	D184	2019-01-08	105	0.285714	11	10	35
854	2018-03-13	GS	D188	2018-04-03	21	0.428571	3	3	7
855	2018-04-10	GS	D188	2018-05-15	35	0.52381	11	11	21
856	2018-04-24	GS	D188	2018-06-12	49	0.619048	13	13	21
857	2018-05-22	GS	D188	2018-07-17	56	0.428571	3	3	7
858	2018-05-22	GS	D188	2018-07-03	42	0.428571	3	3	7
859	2018-06-05	GS	D188	2018-07-10	35	0.47619	10	10	21
860	2018-06-19	GS	D188	2018-08-16	58	0.514286	18	18	35
861	2018-07-03	GS	D188	2018-09-18	77	0.428571	16	15	35
862	2018-07-03	GS	D188	2018-08-28	56	0.52381	12	11	21
863	2018-07-17	GS	D188	2018-10-01	76	0.380952	8	8	21
864	2018-07-17	GS	D188	2018-09-18	63	0.380952	8	8	21
865	2018-07-31	GS	D188	2018-10-09	70	0.619048	13	13	21
866	2018-08-16	GS	D188	2018-08-28	12	0.4	2	2	5
867	2018-08-28	GS	D188	2018-10-30	63	0.235294	8	8	34
868	2018-09-25	GS	D188	2018-12-04	70	0.371429	14	13	35
869	2018-09-25	GS	D188	2018-11-20	56	1.66667	11	10	6
870	2018-10-09	OW	E012	2019-05-14	217	0.542857	19	19	35
871	2018-10-23	OW	E012	2019-05-28	217	0.25974	22	20	77
872	2018-11-06	OW	E012	2019-06-03	209	0.542857	19	19	35
873	2018-11-20	OW	E012	2019-05-21	182	0.118012	19	19	161
874	2018-12-04	OW	E012	2019-05-28	175	0.12605	16	15	119
875	2019-01-04	OW	E012	2019-05-28	144	0.16	13	12	75
876	2019-02-12	OW	E012	2019-05-28	105	0.206349	13	13	63
877	2019-02-26	GS	E012	2019-07-30	154	0.469388	23	23	49
878	2019-03-12	GS	E012	2019-09-03	175	0.252101	30	30	119
879	2019-03-26	GS	E012	2019-08-27	154	0.6	23	21	35
880	2019-06-18	GS	E012	2019-08-27	70	0.238095	5	5	21
881	2019-06-18	GS	E012	2019-07-23	35	0.428571	3	3	7
882	2019-07-02	GS	E012	2019-07-23	21	0.428571	3	3	7
883	2019-07-16	GS	E012	2019-11-26	133	0.241758	22	22	91
884	2019-07-30	GS	E012	2019-12-18	141	0.428571	16	15	35
885	2019-08-16	GS	E012	2019-12-24	130	0.227273	20	20	88
886	2019-09-10	GS	E012	2020-01-07	119	0.571429	22	20	35
887	2019-09-24	GS	E012	2020-02-10	139	0.337662	26	26	77
888	2018-10-09	OW	E017	2018-12-11	63	0.47619	11	10	21
889	2018-10-23	OW	E017	2019-03-05	133	0.238095	16	15	63
890	2018-11-06	OW	E017	2019-03-05	119	0.619048	14	13	21
891	2018-11-20	OW	E017	2019-03-12	112	0.183673	9	9	49
892	2018-12-18	OW	E017	2019-04-30	133	0.076087	7	7	92
893	2019-01-29	OW	E017	2019-05-07	98	0.155844	12	12	77
894	2019-02-12	OW	E017	2019-05-14	91	0.285714	18	18	63
895	2019-02-26	GS	E017	2019-05-14	77	0.408163	20	20	49
896	2019-03-12	GS	E017	2019-05-14	63	0.367347	18	18	49
897	2019-03-26	GS	E017	2019-05-14	49	0.6	21	21	35
898	2019-04-09	GS	E017	2019-06-10	62	0.657143	23	23	35
899	2019-04-23	GS	E017	2019-04-30	7	1	7	7	7
900	2019-05-07	GS	E017	2019-06-25	49	1.85714	13	13	7
901	2019-05-07	GS	E017	2019-05-28	21	1.57143	11	11	7
902	2019-05-21	GS	E017	2019-06-25	35	0.857143	6	6	7
903	2019-07-02	GS	E017	2019-09-17	77	0.714286	5	5	7
904	2019-07-02	GS	E017	2019-07-30	28	0.571429	4	4	7
905	2019-07-16	GS	E017	2019-10-01	77	0.857143	6	6	7
906	2019-07-30	GS	E017	2019-08-06	7	0.428571	3	3	7
907	2019-09-10	GS	E017	2019-10-22	42	0.714286	5	5	7
908	2018-10-09	OW	E027	2019-05-28	231	0.210526	31	28	133
909	2018-10-09	OW	E027	2019-05-14	217	0.176871	27	26	147
910	2018-10-23	OW	E027	2019-06-10	230	0.205714	36	36	175
911	2018-10-23	OW	E027	2019-05-14	203	0.857143	20	18	21
912	2018-11-06	OW	E027	2019-05-21	196	0.161491	26	26	161
913	2018-11-06	OW	E027	2019-04-30	175	0.175824	17	16	91
914	2018-11-20	OW	E027	2019-04-23	154	0.120879	11	11	91
915	2018-11-20	OW	E027	2019-01-08	49	0.285714	6	6	21
916	2018-12-04	OW	E027	2019-04-30	147	0.150943	16	16	106
917	2018-12-04	OW	E027	2018-12-18	14	0.571429	4	4	7
918	2018-12-18	OW	E027	2019-07-23	217	0.0804598	14	14	174
919	2019-01-04	OW	E027	2019-06-18	165	0.166667	18	17	102
920	2019-01-04	OW	E027	2019-06-18	165	0.146667	12	11	75
921	2019-01-15	OW	E027	2019-04-30	105	0.272727	22	21	77
922	2019-02-12	OW	E027	2019-07-09	147	0.301587	20	19	63
923	2019-02-12	OW	E027	2019-07-09	147	0.301587	19	19	63
924	2019-03-12	GS	E027	2019-08-16	157	0.510204	25	25	49
925	2019-03-12	GS	E027	2019-04-02	21	0.625	5	5	8
926	2019-03-26	GS	E027	2019-09-17	175	0.542857	21	19	35
927	2019-03-26	GS	E027	2019-04-09	14	0.857143	6	6	7
928	2019-04-09	GS	E027	2019-09-03	147	0.415584	35	32	77
929	2019-04-23	GS	E027	2019-05-07	14	2.85714	20	20	7
930	2019-04-23	GS	E027	2019-04-30	7	0.714286	5	5	7
931	2019-05-07	GS	E027	2019-10-15	161	0.764706	26	26	34
932	2019-05-07	GS	E027	2019-09-03	119	0.285714	15	14	49
933	2019-05-21	GS	E027	2019-09-03	105	0.514286	18	18	35
934	2019-05-21	GS	E027	2019-09-03	105	0.714286	25	25	35
935	2019-06-03	GS	E027	2019-12-24	204	0.0970149	14	13	134
936	2019-06-03	GS	E027	2019-11-05	155	0.113208	12	12	106
937	2019-06-18	GS	E027	2019-09-24	98	0.285714	18	18	63
938	2019-06-18	GS	E027	2019-09-24	98	0.371429	14	13	35
939	2019-07-02	GS	E027	2019-07-16	14	0.571429	4	4	7
940	2019-07-16	GS	E027	2019-10-08	84	0.190476	12	12	63
941	2019-07-16	GS	E027	2019-10-01	77	0.0952381	6	6	63
942	2019-07-30	GS	E027	2020-01-20	174	0.0869565	14	14	161
943	2019-08-16	GS	E027	2020-01-07	144	0.3	20	18	60
944	2019-08-16	GS	E027	2019-11-05	81	0.347826	17	16	46
945	2019-08-27	GS	E027	2019-10-29	63	0.571429	13	12	21
946	2019-08-27	GS	E027	2019-09-17	21	1	7	7	7
947	2019-09-10	GS	E027	2020-02-04	147	0.714286	16	15	21
948	2019-09-10	GS	E027	2019-11-05	56	0.428571	16	15	35
949	2019-09-24	GS	E027	2020-01-14	112	0.619048	13	13	21
950	2019-09-24	GS	E027	2019-11-26	63	1.28571	9	9	7
951	2018-10-09	OW	E033	2019-01-29	112	0.52381	12	11	21
952	2018-10-23	OW	E033	2019-02-05	105	0.285714	11	10	35
953	2018-11-06	OW	E033	2019-02-05	91	1.57143	11	11	7
954	2018-11-20	OW	E033	2018-12-11	21	0.571429	4	4	7
955	2018-12-04	OW	E033	2018-12-25	21	0.571429	4	4	7
956	2019-01-04	OW	E033	2019-04-30	116	0.133333	8	8	60
957	2019-01-29	OW	E033	2019-04-30	91	0.14	7	7	50
958	2019-02-12	OW	E033	2019-04-23	70	0.222222	8	8	36
959	2019-03-12	GS	E033	2019-05-14	63	0.371429	13	13	35
960	2019-04-09	GS	E033	2019-05-14	35	0.52381	11	11	21
961	2019-05-07	GS	E033	2019-08-06	91	1.42857	11	10	7
962	2019-05-21	GS	E033	2019-08-16	87	0.220779	17	17	77
963	2019-05-21	GS	E033	2019-08-06	77	0.228571	8	8	35
964	2019-06-03	GS	E033	2019-08-27	85	0.333333	13	12	36
965	2019-06-03	GS	E033	2019-08-16	74	0.16	8	8	50
966	2019-06-18	GS	E033	2019-09-17	91	0.326531	17	16	49
967	2019-06-18	GS	E033	2019-08-16	59	0.285714	6	6	21
968	2019-07-02	GS	E033	2019-09-24	84	0.428571	15	15	35
969	2019-07-02	GS	E033	2019-09-03	63	0.714286	16	15	21
970	2019-07-16	GS	E033	2019-10-01	77	0.371429	14	13	35
971	2019-07-16	GS	E033	2019-09-17	63	0.371429	14	13	35
972	2019-07-30	GS	E033	2019-11-12	105	0.269841	17	17	63
973	2019-07-30	GS	E033	2019-10-15	77	0.15873	10	10	63
974	2019-08-16	GS	E033	2019-10-01	46	0.888889	16	16	18
975	2019-08-16	GS	E033	2019-10-01	46	0.444444	8	8	18
976	2019-08-27	GS	E033	2019-11-26	91	0.47619	10	10	21
977	2019-08-27	GS	E033	2019-10-15	49	0.761905	17	16	21
978	2019-09-10	GS	E033	2019-11-26	77	1.14286	8	8	7
979	2019-09-10	GS	E033	2019-11-05	56	0.809524	17	17	21
980	2019-09-24	GS	E033	2019-12-24	91	0.238095	16	15	63
981	2019-09-24	GS	E033	2019-12-18	85	0.52381	12	11	21
982	2018-10-09	OW	E040	2018-12-25	77	0.228571	8	8	35
983	2018-10-23	OW	E040	2018-12-18	56	1	7	7	7
984	2018-12-04	OW	E040	2019-04-30	147	0.0769231	7	7	91
985	2019-01-04	OW	E040	2019-04-30	116	0.133333	8	8	60
986	2019-01-29	OW	E040	2019-05-14	105	0.168831	13	13	77
987	2019-01-29	OW	E040	2019-05-14	105	0.103896	8	8	77
988	2019-02-26	GS	E040	2019-05-07	70	0.183673	9	9	49
989	2019-02-26	GS	E040	2019-05-07	70	0.181818	4	4	22
990	2019-03-12	GS	E040	2019-05-28	77	0.514286	18	18	35
991	2019-03-12	GS	E040	2019-05-21	70	0.428571	15	15	35
992	2019-03-26	GS	E040	2019-06-10	76	0.571429	21	20	35
993	2019-03-26	GS	E040	2019-05-21	56	0.571429	12	12	21
994	2019-04-09	GS	E040	2019-06-10	62	0.857143	18	18	21
995	2019-04-09	GS	E040	2019-05-07	28	0.619048	13	13	21
996	2019-04-23	GS	E040	2019-06-25	63	0.714286	16	15	21
997	2019-05-07	GS	E040	2019-09-24	140	0.571429	12	12	21
998	2019-05-07	GS	E040	2019-06-10	34	0.47619	10	10	21
999	2019-05-21	GS	E040	2019-06-25	35	0.45	9	9	20
1000	2019-05-21	GS	E040	2019-06-18	28	0.3	6	6	20
1001	2019-06-03	GS	E040	2019-07-16	43	0.194444	7	7	36
1002	2019-06-03	GS	E040	2019-06-18	15	0.857143	6	6	7
1003	2019-06-18	GS	E040	2019-09-03	77	0.857143	6	6	7
1004	2019-06-18	GS	E040	2019-07-16	28	0.190476	4	4	21
1005	2019-07-16	GS	E040	2019-09-03	49	0.47619	11	10	21
1006	2019-08-27	GS	E040	2019-10-29	63	0.333333	21	21	63
1007	2019-08-27	GS	E040	2019-09-03	7	0.714286	5	5	7
1008	2019-09-10	GS	E040	2019-11-19	70	0.514286	18	18	35
1009	2019-09-24	GS	E040	2019-12-18	85	0.714286	16	15	21
1010	2019-09-24	GS	E040	2019-10-29	35	0.238095	5	5	21
1011	2018-10-09	OW	E044	2019-05-14	217	0.742857	28	26	35
1012	2018-10-09	OW	E044	2019-03-20	162	0.457143	16	16	35
1013	2018-10-23	OW	E044	2019-04-30	189	0.55102	27	27	49
1014	2018-10-23	OW	E044	2019-04-23	182	0.204082	10	10	49
1015	2018-11-06	OW	E044	2019-05-14	189	0.367347	18	18	49
1016	2018-11-06	OW	E044	2019-05-14	189	0.285714	11	10	35
1017	2018-11-20	OW	E044	2019-05-14	175	0.133333	15	14	105
1018	2018-11-20	OW	E044	2019-04-16	147	0.342857	13	12	35
1019	2018-12-04	OW	E044	2019-05-28	175	0.151261	20	18	119
1020	2018-12-04	OW	E044	2019-05-14	161	0.12782	18	17	133
1021	2018-12-18	OW	E044	2019-05-14	147	0.161905	18	17	105
1022	2018-12-18	OW	E044	2019-05-14	147	0.0761905	8	8	105
1023	2019-01-15	OW	E044	2019-05-14	119	0.116883	10	9	77
1024	2019-01-29	OW	E044	2019-05-21	112	0.324675	26	25	77
1025	2019-01-29	OW	E044	2019-05-14	105	0.233766	18	18	77
1026	2019-02-12	OW	E044	2019-06-03	111	0.428571	30	27	63
1027	2019-02-12	OW	E044	2019-05-14	91	0.333333	21	21	63
1028	2019-02-26	GS	E044	2019-07-16	140	0.492063	34	31	63
1029	2019-02-26	GS	E044	2019-05-21	84	0.460317	29	29	63
1030	2019-03-12	GS	E044	2019-06-10	90	0.492063	33	31	63
1031	2019-03-12	GS	E044	2019-05-28	77	0.632653	31	31	49
1032	2019-03-26	GS	E044	2019-08-16	143	0.650794	45	41	63
1033	2019-04-23	GS	E044	2019-06-18	56	0.571429	21	20	35
1034	2019-04-23	GS	E044	2019-04-30	7	1.42857	10	10	7
1035	2019-05-07	GS	E044	2019-08-06	91	0.735294	27	25	34
1036	2019-05-07	GS	E044	2019-05-21	14	1.71429	12	12	7
1037	2019-05-21	GS	E044	2019-07-02	42	0.75	15	15	20
1038	2019-05-21	GS	E044	2019-06-25	35	0.6	12	12	20
1039	2019-06-03	GS	E044	2019-08-16	74	0.22	11	11	50
1040	2019-06-03	GS	E044	2019-07-23	50	0.318182	7	7	22
1041	2019-06-18	GS	E044	2019-09-03	77	0.171429	6	6	35
1042	2019-06-18	GS	E044	2019-07-23	35	0.52381	11	11	21
1043	2019-07-02	GS	E044	2019-09-03	63	0.510204	25	25	49
1044	2019-07-02	GS	E044	2019-08-06	35	0.666667	14	14	21
1045	2019-07-16	GS	E044	2019-09-24	70	0.857143	30	30	35
1046	2019-07-16	GS	E044	2019-09-17	63	1.19048	26	25	21
1047	2019-07-30	GS	E044	2019-10-15	77	0.367347	18	18	49
1048	2019-07-30	GS	E044	2019-08-16	17	1.57143	11	11	7
1049	2019-08-16	GS	E044	2019-10-01	46	0.611111	11	11	18
1050	2019-08-16	GS	E044	2019-09-24	39	0.555556	10	10	18
1051	2019-08-27	GS	E044	2019-11-12	77	0.314286	11	11	35
1052	2019-08-27	GS	E044	2019-10-01	35	0.857143	6	6	7
1053	2019-09-10	GS	E044	2019-12-10	91	0.4	15	14	35
1054	2019-09-10	GS	E044	2019-12-10	91	0.571429	12	12	21
1055	2019-09-24	GS	E044	2019-12-30	97	0.761905	16	16	21
1056	2019-09-24	GS	E044	2019-12-18	85	0.222222	14	14	63
1057	2018-10-09	OW	E045	2019-04-30	203	0.333333	21	21	63
1058	2018-10-23	OW	E045	2019-05-14	203	0.301587	21	19	63
1059	2018-11-06	OW	E045	2019-01-22	77	0.408163	20	20	49
1060	2018-11-20	OW	E045	2019-05-14	175	0.115646	17	17	147
1061	2018-12-04	OW	E045	2019-05-14	161	0.102041	15	15	147
1062	2018-12-18	OW	E045	2019-05-14	147	0.134454	16	16	119
1063	2019-01-04	OW	E045	2019-05-28	144	0.166667	17	17	102
1064	2019-01-15	OW	E045	2019-05-14	119	0.252747	23	23	91
1065	2019-02-12	OW	E045	2019-05-14	91	0.365079	24	23	63
1066	2019-02-26	GS	E045	2019-05-21	84	0.632653	31	31	49
1067	2019-03-12	GS	E045	2019-05-28	77	0.485714	17	17	35
1068	2019-03-12	GS	E045	2019-05-14	63	0.306122	15	15	49
1069	2019-03-26	GS	E045	2019-07-02	98	0.571429	28	28	49
1070	2019-03-26	GS	E045	2019-05-21	56	0.657143	23	23	35
1071	2019-04-09	GS	E045	2019-06-10	62	0.8	28	28	35
1072	2019-04-09	GS	E045	2019-06-03	55	0.571429	22	20	35
1073	2019-04-23	GS	E045	2019-07-23	91	0.4375	22	21	48
1074	2019-04-23	GS	E045	2019-05-14	21	1.85714	13	13	7
1075	2019-05-07	GS	E045	2019-06-10	34	1.57143	12	11	7
1076	2019-05-07	GS	E045	2019-05-28	21	1.42857	10	10	7
1077	2019-05-21	GS	E045	2019-06-25	35	1	7	7	7
1078	2019-05-21	GS	E045	2019-06-10	20	1	7	7	7
1079	2019-06-03	GS	E045	2019-07-16	43	0.714286	5	5	7
1080	2019-06-03	GS	E045	2019-06-10	7	0.571429	4	4	7
1081	2019-06-18	GS	E045	2019-08-16	59	0.285714	6	6	21
1082	2019-06-18	GS	E045	2019-07-16	28	0.285714	6	6	21
1083	2019-07-02	GS	E045	2019-09-17	77	0.457143	16	16	35
1084	2019-07-02	GS	E045	2019-07-30	28	1	7	7	7
1085	2019-07-16	GS	E045	2019-10-22	98	1.28571	30	27	21
1086	2019-07-16	GS	E045	2019-10-22	98	1.04762	22	22	21
1087	2019-07-30	GS	E045	2019-11-12	105	0.367347	20	18	49
1088	2019-07-30	GS	E045	2019-10-29	91	1.14286	25	24	21
1089	2019-08-16	GS	E045	2019-12-03	109	0.173913	8	8	46
1090	2019-08-16	GS	E045	2019-10-15	60	0.152174	7	7	46
1091	2019-08-27	GS	E045	2019-11-19	84	0.619048	13	13	21
1092	2019-08-27	GS	E045	2019-11-19	84	0.571429	13	12	21
1093	2019-09-10	GS	E045	2019-11-26	77	0.628571	22	22	35
1094	2019-09-10	GS	E045	2019-11-19	70	0.428571	15	15	35
1095	2019-09-24	GS	E045	2019-11-26	63	1.09524	25	23	21
1096	2019-09-24	GS	E045	2019-11-19	56	0.457143	16	16	35
1097	2018-10-09	OW	E047	2019-03-05	147	0.22449	11	11	49
1098	2018-10-23	OW	E047	2019-06-03	223	0.333333	7	7	21
1099	2018-11-06	OW	E047	2019-05-14	189	0.142857	7	7	49
1100	2018-11-20	OW	E047	2019-04-16	147	0.333333	7	7	21
1101	2018-12-04	OW	E047	2019-04-30	147	0.0659341	6	6	91
1102	2019-03-12	GS	E047	2019-05-21	70	0.285714	11	10	35
1103	2019-03-26	GS	E047	2019-05-14	49	0.171429	6	6	35
1104	2019-05-07	GS	E047	2019-06-25	49	0.285714	6	6	21
1105	2019-05-21	GS	E047	2019-07-23	63	0.35	7	7	20
1106	2019-05-21	GS	E047	2019-07-02	42	0.857143	6	6	7
1107	2019-06-03	GS	E047	2019-07-16	43	0.272727	6	6	22
1108	2019-06-18	GS	E047	2019-08-16	59	0.190476	4	4	21
1109	2018-10-09	OW	E050	2019-04-30	203	0.444444	28	28	63
1110	2018-10-23	OW	E050	2019-04-30	189	0.274725	27	25	91
1111	2018-10-23	OW	E050	2019-04-30	189	0.167702	27	27	161
1112	2018-11-06	OW	E050	2019-05-07	182	0.142857	23	21	147
1113	2018-11-06	OW	E050	2019-05-07	182	0.233766	20	18	77
1114	2018-11-20	OW	E050	2019-05-07	168	0.125	16	15	120
1115	2018-12-04	OW	E050	2019-04-30	147	0.153846	15	14	91
1116	2018-12-18	OW	E050	2019-05-07	140	0.159664	19	19	119
1117	2019-01-15	OW	E050	2019-05-14	119	0.220779	18	17	77
1118	2019-01-29	OW	E050	2019-04-23	84	0.18	9	9	50
1119	2019-02-12	OW	E050	2019-05-07	84	0.365079	23	23	63
1120	2019-02-26	GS	E050	2019-05-07	70	0.428571	27	27	63
1121	2019-02-26	GS	E050	2019-05-07	70	0.238095	15	15	63
1122	2019-03-12	GS	E050	2019-05-21	70	0.542857	19	19	35
1123	2019-03-12	GS	E050	2019-05-07	56	0.469388	23	23	49
1124	2019-03-26	GS	E050	2019-06-18	84	0.485714	18	17	35
1125	2019-03-26	GS	E050	2019-05-14	49	0.571429	20	20	35
1126	2019-04-09	GS	E050	2019-05-14	35	0.857143	18	18	21
1127	2019-04-09	GS	E050	2019-05-14	35	0.666667	14	14	21
1128	2019-04-23	GS	E050	2019-08-16	115	0.291667	15	14	48
1129	2019-04-23	GS	E050	2019-04-30	7	0.857143	6	6	7
1130	2019-05-07	GS	E050	2019-08-16	101	0.15873	10	10	63
1131	2019-05-07	GS	E050	2019-07-30	84	0.126984	8	8	63
1132	2019-05-21	GS	E050	2019-08-27	98	0.10989	10	10	91
1133	2019-05-21	GS	E050	2019-07-30	70	0.190476	12	12	63
1134	2019-06-03	GS	E050	2019-09-10	99	0.192308	15	15	78
1135	2019-06-03	GS	E050	2019-08-16	74	0.227273	5	5	22
1136	2019-06-18	GS	E050	2019-09-17	91	0.285714	10	10	35
1137	2019-06-18	GS	E050	2019-07-23	35	0.333333	7	7	21
1138	2019-07-02	GS	E050	2019-09-24	84	0.666667	15	14	21
1139	2019-07-02	GS	E050	2019-09-17	77	0.714286	26	25	35
1140	2019-07-16	GS	E050	2019-10-01	77	0.55102	27	27	49
1141	2019-07-16	GS	E050	2019-10-01	77	0.285714	18	18	63
1142	2019-07-30	GS	E050	2019-10-29	91	0.380952	8	8	21
1143	2019-07-30	GS	E050	2019-10-01	63	0.571429	20	20	35
1144	2019-08-16	GS	E050	2019-11-19	95	0.5625	18	18	32
1145	2019-08-16	GS	E050	2019-09-24	39	0.444444	8	8	18
1146	2019-08-27	GS	E050	2019-10-08	42	0.952381	22	20	21
1147	2019-09-10	GS	E050	2020-01-07	119	0.380952	26	24	63
1148	2019-09-10	GS	E050	2019-10-29	49	0.666667	14	14	21
1149	2019-09-24	GS	E050	2020-01-20	118	0.904762	20	19	21
1150	2019-09-24	GS	E050	2019-11-05	42	0.809524	17	17	21
1151	2018-10-09	OW	E057	2019-04-16	189	0.367347	18	18	49
1152	2018-11-06	OW	E057	2019-04-16	161	0.285714	18	18	63
1153	2018-11-20	OW	E057	2019-05-21	182	0.120301	16	16	133
1154	2018-12-04	OW	E057	2019-05-28	175	0.113208	13	12	106
1155	2018-12-18	OW	E057	2019-04-16	119	0.222222	15	14	63
1156	2019-02-12	OW	E057	2019-06-03	111	0.5	20	18	36
1157	2019-02-26	GS	E057	2019-05-07	70	0.44898	22	22	49
1158	2019-03-12	GS	E057	2019-05-07	56	0.628571	22	22	35
1159	2019-03-26	GS	E057	2019-05-07	42	0.666667	15	14	21
1160	2019-04-09	GS	E057	2019-05-07	28	0.714286	15	15	21
1161	2019-04-23	GS	E057	2019-04-30	7	1.14286	8	8	7
1162	2019-05-07	GS	E057	2019-07-02	56	0.441176	15	15	34
1163	2019-05-21	GS	E057	2019-07-02	42	0.45	10	9	20
1164	2019-05-21	GS	E057	2019-06-18	28	0.35	7	7	20
1165	2019-06-03	GS	E057	2019-07-02	29	0.363636	8	8	22
1166	2019-06-18	GS	E057	2019-07-30	42	0.571429	4	4	7
1167	2019-06-18	GS	E057	2019-07-02	14	1	7	7	7
1168	2018-10-09	OW	E058	2019-04-23	196	0.244898	13	12	49
1169	2018-10-23	OW	E058	2019-04-30	189	0.190476	12	12	63
1170	2018-11-20	OW	E058	2019-05-28	189	0.114286	12	12	105
1171	2018-12-18	OW	E058	2019-06-10	174	0.117647	15	14	119
1172	2019-03-26	GS	E058	2019-05-28	63	0.387755	19	19	49
1173	2019-04-23	GS	E058	2019-04-30	7	1	7	7	7
1174	2019-06-18	GS	E058	2019-08-16	59	0.619048	13	13	21
1175	2019-07-30	GS	E058	2019-10-15	77	0.265306	13	13	49
1176	2018-10-09	OW	E059	2019-06-25	259	0.265306	14	13	49
1177	2018-10-23	OW	E059	2019-06-03	223	0.206349	14	13	63
1178	2018-10-23	OW	E059	2019-05-28	217	0.314286	12	11	35
1179	2018-11-06	OW	E059	2019-06-25	231	0.12987	11	10	77
1180	2018-11-06	OW	E059	2019-06-03	209	0.0742857	13	13	175
1181	2018-11-20	OW	E059	2019-06-18	210	0.0687831	13	13	189
1182	2018-11-20	OW	E059	2019-05-14	175	0.122449	18	18	147
1183	2018-12-04	OW	E059	2019-05-28	175	0.0902256	12	12	133
1184	2018-12-04	OW	E059	2019-05-14	161	0.0756303	9	9	119
1185	2018-12-18	OW	E059	2019-05-28	161	0.10084	12	12	119
1186	2018-12-18	OW	E059	2019-05-07	140	0.0672269	8	8	119
1187	2019-01-04	OW	E059	2019-06-25	172	0.147059	15	15	102
1188	2019-01-04	OW	E059	2019-05-14	130	0.113636	11	10	88
1189	2019-01-29	OW	E059	2019-05-07	98	0.220779	17	17	77
1190	2019-02-12	OW	E059	2019-07-16	154	0.161017	19	19	118
1191	2019-02-12	OW	E059	2019-04-30	77	0.204082	11	10	49
1192	2019-03-12	GS	E059	2019-07-16	126	0.428571	30	27	63
1193	2019-03-12	GS	E059	2019-06-25	105	0.306122	16	15	49
1194	2019-03-26	GS	E059	2019-10-29	217	0.52381	33	33	63
1195	2019-03-26	GS	E059	2019-07-23	119	0.326531	16	16	49
1196	2019-04-09	GS	E059	2019-07-02	84	0.612245	32	30	49
1197	2019-04-09	GS	E059	2019-06-18	70	1.04762	23	22	21
1198	2019-04-23	GS	E059	2019-07-02	70	0.952381	22	20	21
1199	2019-04-23	GS	E059	2019-04-30	7	1	7	7	7
1200	2019-05-07	GS	E059	2019-07-23	77	1.71429	12	12	7
1201	2019-05-07	GS	E059	2019-06-10	34	0.52381	11	11	21
1202	2019-05-21	GS	E059	2019-06-10	20	0.857143	6	6	7
1203	2019-05-21	GS	E059	2019-06-10	20	0.714286	5	5	7
1204	2019-06-03	GS	E059	2019-06-10	7	0.571429	4	4	7
1205	2019-06-03	GS	E059	2019-06-10	7	0.571429	4	4	7
1206	2019-06-18	GS	E059	2019-07-23	35	0.571429	4	4	7
1207	2019-06-18	GS	E059	2019-07-02	14	0.428571	3	3	7
1208	2019-07-02	GS	E059	2019-11-05	126	0.116883	10	9	77
1209	2019-07-02	GS	E059	2019-08-06	35	0.714286	5	5	7
1210	2019-09-24	GS	E059	2019-10-29	35	0.314286	11	11	35
1211	2018-10-09	OW	E065	2019-02-12	126	0.412698	26	26	63
1212	2018-10-09	OW	E065	2019-01-22	105	0.285714	18	18	63
1213	2018-10-23	OW	E065	2019-05-07	196	0.228571	26	24	105
1214	2018-11-06	OW	E065	2019-05-14	189	0.161491	26	26	161
1215	2018-11-06	OW	E065	2019-05-07	182	0.111801	19	18	161
1216	2018-12-04	OW	E065	2019-05-14	161	0.131868	13	12	91
1217	2018-12-04	OW	E065	2019-05-14	161	0.12987	10	10	77
1218	2018-12-18	OW	E065	2019-05-14	147	0.161905	18	17	105
1219	2019-01-04	OW	E065	2019-05-14	130	0.215909	19	19	88
1220	2019-01-15	OW	E065	2019-04-30	105	0.21875	15	14	64
1221	2019-01-29	OW	E065	2019-05-14	105	0.285714	18	18	63
1222	2019-02-12	OW	E065	2019-05-14	91	0.349206	23	22	63
1223	2019-02-12	OW	E065	2019-05-07	84	0.326531	17	16	49
1224	2019-02-26	GS	E065	2019-05-28	91	0.772727	17	17	22
1225	2019-02-26	GS	E065	2019-05-14	77	0.545455	12	12	22
1226	2019-03-12	GS	E065	2019-05-28	77	0.326531	17	16	49
1227	2019-03-12	GS	E065	2019-05-14	63	0.571429	20	20	35
1228	2019-03-26	GS	E065	2019-05-28	63	0.685714	25	24	35
1229	2019-04-09	GS	E065	2019-06-03	55	1.42857	33	30	21
1230	2019-04-09	GS	E065	2019-06-03	55	1.14286	25	24	21
1231	2019-04-23	GS	E065	2019-07-09	77	0.857143	18	18	21
1232	2019-04-23	GS	E065	2019-06-03	41	0.714286	16	15	21
1233	2019-05-07	GS	E065	2019-08-06	91	0.714286	15	15	21
1234	2019-05-07	GS	E065	2019-07-16	70	0.352941	13	12	34
1235	2019-05-21	GS	E065	2019-07-16	56	1	7	7	7
1236	2019-05-21	GS	E065	2019-06-03	13	0.857143	6	6	7
1237	2019-06-03	GS	E065	2019-07-23	50	0.227273	5	5	22
1238	2019-06-03	GS	E065	2019-07-09	36	0.181818	4	4	22
1239	2019-06-18	GS	E065	2019-08-06	49	0.285714	6	6	21
1240	2019-06-18	GS	E065	2019-07-02	14	0.428571	3	3	7
1241	2019-07-02	GS	E065	2019-10-01	91	0.47619	10	10	21
1242	2019-07-02	GS	E065	2019-08-16	45	0.238095	5	5	21
1243	2019-07-30	GS	E065	2019-09-17	49	0.285714	6	6	21
1244	2019-05-07	GS	E070	2019-06-25	49	0.761905	16	16	21
1245	2019-05-21	GS	E070	2019-06-25	35	2.14286	15	15	7
1246	2019-06-03	GS	E070	2019-07-16	43	0.333333	12	12	36
1247	2019-06-03	GS	E070	2019-06-25	22	0.571429	4	4	7
1248	2019-06-18	GS	E070	2019-08-06	49	0.428571	15	15	35
1249	2019-06-18	GS	E070	2019-07-09	21	0.714286	5	5	7
1250	2019-07-02	GS	E070	2019-10-01	91	0.628571	22	22	35
1251	2019-07-02	GS	E070	2019-09-03	63	0.244898	12	12	49
1252	2019-07-16	GS	E070	2019-09-24	70	0.530612	26	26	49
1253	2019-07-16	GS	E070	2019-09-24	70	0.6	21	21	35
1254	2019-07-30	GS	E070	2019-10-15	77	0.657143	24	23	35
1255	2019-07-30	GS	E070	2019-08-16	17	0.714286	5	5	7
1256	2019-08-16	GS	E070	2019-10-29	74	1.11111	22	20	18
1257	2019-08-16	GS	E070	2019-09-10	25	3.5	15	14	4
1258	2019-08-27	GS	E070	2019-11-05	70	0.628571	23	22	35
1259	2019-08-27	GS	E070	2019-09-10	14	0.571429	4	4	7
1260	2019-09-10	GS	E070	2019-12-03	84	0.485714	18	17	35
1261	2019-09-10	GS	E070	2019-11-19	70	0.628571	24	22	35
1262	2019-09-24	GS	E070	2019-12-18	85	0.408163	20	20	49
1263	2019-09-24	GS	E070	2019-12-03	70	0.571429	22	20	35
1264	2018-10-09	OW	E080	2019-04-30	203	0.285714	35	34	119
1265	2018-10-09	OW	E080	2018-12-25	77	0.428571	22	21	49
1266	2018-10-23	OW	E080	2019-05-14	203	0.324675	27	25	77
1267	2018-11-06	OW	E080	2019-05-14	189	0.230769	23	21	91
1268	2018-11-06	OW	E080	2019-05-07	182	0.180952	21	19	105
1269	2018-11-20	OW	E080	2019-05-14	175	0.135338	18	18	133
1270	2018-12-04	OW	E080	2019-05-14	161	0.122449	18	18	147
1271	2018-12-04	OW	E080	2019-05-07	154	0.0943396	11	10	106
1272	2018-12-18	OW	E080	2019-05-14	147	0.168067	20	20	119
1273	2019-01-04	OW	E080	2019-05-14	130	0.294118	30	30	102
1274	2019-01-15	OW	E080	2019-05-14	119	0.296703	27	27	91
1275	2019-01-29	OW	E080	2019-05-21	112	0.337662	28	26	77
1276	2019-01-29	OW	E080	2019-05-21	112	0.228571	24	24	105
1277	2019-02-12	OW	E080	2019-05-21	98	0.480519	37	37	77
1278	2019-02-26	GS	E080	2019-05-21	84	0.619048	39	39	63
1279	2019-02-26	GS	E080	2019-05-21	84	0.387755	21	19	49
1280	2019-03-12	GS	E080	2019-06-03	83	0.77551	38	38	49
1281	2019-03-12	GS	E080	2019-05-21	70	0.653061	34	32	49
1282	2019-03-26	GS	E080	2019-06-10	76	1.08571	39	38	35
1283	2019-03-26	GS	E080	2019-05-21	56	1	38	35	35
1284	2019-04-09	GS	E080	2019-07-09	91	0.632653	31	31	49
1285	2019-04-09	GS	E080	2019-06-18	70	1	22	21	21
1286	2019-04-23	GS	E080	2019-06-18	56	1	22	21	21
1287	2019-04-23	GS	E080	2019-05-21	28	0.857143	18	18	21
1288	2019-05-07	GS	E080	2019-06-18	42	0.380952	8	8	21
1289	2019-05-07	GS	E080	2019-06-10	34	0.380952	8	8	21
1290	2019-05-21	GS	E080	2019-07-02	42	0.857143	6	6	7
1291	2019-05-21	GS	E080	2019-06-18	28	0.714286	5	5	7
1292	2019-06-03	GS	E080	2019-08-16	74	0.109375	7	7	64
1293	2019-06-03	GS	E080	2019-08-06	64	0.227273	5	5	22
1294	2019-06-18	GS	E080	2019-08-06	49	0.228571	8	8	35
1295	2019-06-18	GS	E080	2019-07-09	21	0.571429	4	4	7
1296	2019-07-02	GS	E080	2019-08-20	49	0.306122	15	15	49
1297	2019-07-02	GS	E080	2019-08-20	49	0.265306	13	13	49
1298	2019-07-16	GS	E080	2019-10-22	98	0.408163	20	20	49
1299	2019-07-16	GS	E080	2019-09-03	49	0.371429	13	13	35
1300	2019-07-30	GS	E080	2019-11-19	112	0.246753	19	19	77
1301	2019-07-30	GS	E080	2019-09-24	56	0.342857	12	12	35
1302	2019-08-16	GS	E080	2019-11-19	95	0.46875	16	15	32
1303	2019-08-16	GS	E080	2019-10-15	60	0.444444	8	8	18
1304	2019-08-27	GS	E080	2019-11-19	84	0.371429	13	13	35
1305	2019-08-27	GS	E080	2019-09-24	28	0.857143	6	6	7
1306	2019-09-10	GS	E080	2019-12-03	84	1.57143	11	11	7
1307	2019-09-10	GS	E080	2019-10-29	49	0.228571	8	8	35
1308	2019-09-24	GS	E080	2019-12-03	70	1	7	7	7
1309	2019-09-24	GS	E080	2019-10-29	35	0.857143	6	6	7
1310	2019-07-02	GS	E081	2019-10-15	105	0.619048	13	13	21
1311	2019-07-02	GS	E081	2019-09-03	63	0.571429	12	12	21
1312	2019-07-16	GS	E081	2019-10-29	105	0.408163	22	20	49
1313	2019-07-16	GS	E081	2019-10-22	98	0.306122	16	15	49
1314	2019-07-30	GS	E081	2019-12-03	126	0.514286	18	18	35
1315	2019-07-30	GS	E081	2019-12-03	126	0.380952	8	8	21
1316	2019-08-16	GS	E081	2019-10-29	74	0.611111	11	11	18
1317	2019-08-27	GS	E081	2019-12-24	119	0.428571	16	15	35
1318	2019-08-27	GS	E081	2019-11-12	77	0.371429	13	13	35
1319	2019-09-10	GS	E081	2019-12-18	99	0.628571	22	22	35
1320	2019-09-10	GS	E081	2019-12-10	91	0.342857	12	12	35
1321	2019-09-24	GS	E081	2020-01-20	118	1.2381	27	26	21
1322	2019-09-24	GS	E081	2019-12-30	97	0.571429	13	12	21
1323	2018-10-09	OW	E093	2019-04-30	203	0.657143	23	23	35
1324	2018-10-09	OW	E093	2019-04-16	189	0.571429	21	20	35
1325	2018-10-23	OW	E093	2019-05-14	203	0.31746	22	20	63
1326	2018-11-06	OW	E093	2019-05-14	189	0.142857	18	17	119
1327	2018-11-06	OW	E093	2019-05-14	189	0.134454	16	16	119
1328	2018-11-20	OW	E093	2019-05-14	175	0.112782	16	15	133
1329	2018-12-04	OW	E093	2019-05-14	161	0.113208	13	12	106
1330	2018-12-18	OW	E093	2019-05-14	147	0.152174	14	14	92
1331	2019-01-04	OW	E093	2019-05-14	130	0.16	13	12	75
1332	2019-01-15	OW	E093	2019-05-14	119	0.168831	14	13	77
1333	2019-01-29	OW	E093	2019-05-14	105	0.181818	14	14	77
1334	2019-02-12	OW	E093	2019-05-14	91	0.367347	20	18	49
1335	2019-02-26	GS	E093	2019-05-14	77	0.428571	23	21	49
1336	2019-03-12	GS	E093	2019-05-21	70	0.485714	17	17	35
1337	2019-03-26	GS	E093	2019-05-28	63	0.428571	15	15	35
1338	2019-03-26	GS	E093	2019-05-14	49	0.314286	11	11	35
1339	2019-04-09	GS	E093	2019-07-09	91	0.428571	21	21	49
1340	2019-04-09	GS	E093	2019-05-21	42	0.52381	11	11	21
1341	2019-04-23	GS	E093	2019-07-23	91	0.354167	17	17	48
1342	2019-04-23	GS	E093	2019-05-21	28	0.52381	11	11	21
1343	2019-05-07	GS	E093	2019-06-25	49	0.571429	12	12	21
1344	2019-05-07	GS	E093	2019-06-10	34	0.264706	9	9	34
1345	2019-05-21	GS	E093	2019-08-06	77	0.0952381	6	6	63
1346	2019-05-21	GS	E093	2019-06-25	35	1.55	31	31	20
1347	2019-06-03	GS	E093	2019-07-23	50	0.857143	6	6	7
1348	2019-06-03	GS	E093	2019-06-25	22	0.714286	5	5	7
1349	2019-06-18	GS	E093	2019-08-06	49	0.190476	4	4	21
1350	2019-06-18	GS	E093	2019-07-16	28	0.190476	4	4	21
1351	2019-07-02	GS	E093	2019-09-17	77	0.666667	15	14	21
1352	2019-07-02	GS	E093	2019-07-30	28	0.857143	6	6	7
1353	2019-07-16	GS	E093	2019-10-15	91	0.530612	28	26	49
1354	2019-07-16	GS	E093	2019-10-08	84	0.222222	14	14	63
1355	2019-07-30	GS	E093	2019-11-12	105	0.340659	31	31	91
1356	2019-07-30	GS	E093	2019-10-01	63	0.342857	12	12	35
1357	2019-08-16	GS	E093	2019-10-29	74	0.84375	27	27	32
1358	2019-08-16	GS	E093	2019-10-22	67	0.521739	24	24	46
1359	2019-09-24	GS	E093	2019-12-18	85	1.09524	24	23	21
1360	2019-09-24	GS	E093	2019-12-18	85	0.952381	21	20	21
1361	2018-10-09	OW	E095	2019-04-23	196	0.0666667	7	7	105
1362	2018-10-23	OW	E095	2019-04-09	168	0.122449	6	6	49
1363	2019-03-12	GS	E095	2019-05-21	70	0.0952381	6	6	63
1364	2019-03-26	GS	E095	2019-06-25	91	0.171429	6	6	35
1365	2019-04-23	GS	E095	2019-06-25	63	0.145833	7	7	48
1366	2019-04-23	GS	E095	2019-05-07	14	0.571429	4	4	7
1367	2019-05-07	GS	E095	2019-06-25	49	0.857143	6	6	7
1368	2019-05-07	GS	E095	2019-06-25	49	0.285714	6	6	21
1369	2019-05-21	GS	E095	2019-06-25	35	0.25	5	5	20
1370	2018-10-09	OW	E097	2019-02-12	126	0.314286	12	11	35
1371	2018-10-23	OW	E097	2019-03-05	133	0.428571	15	15	35
1372	2018-11-06	OW	E097	2019-05-07	182	0.285714	11	10	35
1373	2018-11-20	OW	E097	2019-05-07	168	0.0916667	12	11	120
1374	2018-12-04	OW	E097	2019-05-07	154	0.0601504	8	8	133
1375	2018-12-18	OW	E097	2019-05-07	140	0.104762	11	11	105
1376	2019-01-04	OW	E097	2019-01-22	18	1.5	6	6	4
1377	2019-01-15	OW	E097	2019-05-07	112	0.142857	13	13	91
1378	2019-01-29	OW	E097	2019-04-23	84	0.168831	13	13	77
1379	2019-03-12	GS	E097	2019-05-14	63	0.408163	20	20	49
1380	2019-03-26	GS	E097	2019-05-21	56	0.542857	19	19	35
1381	2019-04-09	GS	E097	2019-06-25	77	0.857143	20	18	21
1382	2019-04-09	GS	E097	2019-06-10	62	0.857143	19	18	21
1383	2019-04-23	GS	E097	2019-06-25	63	0.428571	10	9	21
1384	2019-04-23	GS	E097	2019-04-30	7	0.714286	5	5	7
1385	2019-05-07	GS	E097	2019-07-09	63	0.428571	9	9	21
1386	2019-05-07	GS	E097	2019-06-18	42	0.52381	11	11	21
1387	2019-05-21	GS	E097	2019-07-09	49	0.25	5	5	20
1388	2019-05-21	GS	E097	2019-06-03	13	0.571429	4	4	7
1389	2019-06-18	GS	E097	2019-08-06	49	0.571429	4	4	7
1390	2019-06-18	GS	E097	2019-06-25	7	0.428571	3	3	7
1391	2019-07-02	GS	E097	2019-09-17	77	0.52381	12	11	21
1392	2019-07-16	GS	E097	2019-09-17	63	0.228571	8	8	35
1393	2019-07-30	GS	E097	2019-09-10	42	0.380952	8	8	21
1394	2019-08-27	GS	E097	2019-10-15	49	0.380952	8	8	21
1395	2019-09-24	GS	E097	2019-10-22	28	1	7	7	7
1396	2018-10-09	OW	E100	2019-03-05	147	0.324675	26	25	77
1397	2018-10-23	OW	E100	2019-05-14	203	0.171429	30	30	175
1398	2018-10-23	OW	E100	2019-05-07	196	0.367347	19	18	49
1399	2018-11-06	OW	E100	2019-05-14	189	0.171429	20	18	105
1400	2018-11-06	OW	E100	2019-04-16	161	0.142857	18	17	119
1401	2018-11-20	OW	E100	2019-05-14	175	0.135338	19	18	133
1402	2018-11-20	OW	E100	2019-05-14	175	0.111801	18	18	161
1403	2018-12-04	OW	E100	2019-04-30	147	0.222222	15	14	63
1404	2018-12-18	OW	E100	2019-05-14	147	0.171429	18	18	105
1405	2019-01-04	OW	E100	2019-05-21	137	0.0795455	7	7	88
1406	2019-01-04	OW	E100	2019-01-22	18	1	4	4	4
1407	2019-01-15	OW	E100	2019-05-21	126	0.272727	23	21	77
1408	2019-01-29	OW	E100	2019-05-14	105	0.285714	22	22	77
1409	2019-02-26	GS	E100	2019-07-09	133	0.428571	29	27	63
1410	2019-03-12	GS	E100	2019-06-25	105	0.266667	28	28	105
1411	2019-03-12	GS	E100	2019-04-09	28	0.571429	12	12	21
1412	2019-03-26	GS	E100	2019-07-23	119	0.355263	28	27	76
1413	2019-03-26	GS	E100	2019-06-10	76	0.485714	18	17	35
1414	2019-04-09	GS	E100	2019-08-06	119	0.548387	34	34	62
1415	2019-04-09	GS	E100	2019-05-07	28	1	21	21	21
1416	2019-04-23	GS	E100	2019-07-23	91	0.571429	20	20	35
1417	2019-04-23	GS	E100	2019-06-10	48	0.457143	16	16	35
1418	2019-05-07	GS	E100	2019-07-23	77	0.183673	9	9	49
1419	2019-05-07	GS	E100	2019-07-02	56	0.571429	12	12	21
1420	2019-05-21	GS	E100	2019-07-23	63	0.571429	4	4	7
1421	2019-05-21	GS	E100	2019-06-10	20	0.571429	4	4	7
1422	2019-06-18	GS	E100	2019-09-10	84	0.233766	18	18	77
1423	2019-06-18	GS	E100	2019-07-30	42	0.238095	5	5	21
1424	2019-07-02	GS	E100	2019-08-16	45	0.380952	8	8	21
1425	2019-07-02	GS	E100	2019-07-23	21	0.714286	5	5	7
1426	2019-07-16	GS	E100	2019-10-08	84	0.244898	12	12	49
1427	2019-07-16	GS	E100	2019-09-10	56	1.71429	13	12	7
1428	2019-07-30	GS	E100	2019-09-10	42	0.257143	9	9	35
1429	2019-08-16	GS	E100	2019-10-15	60	0.5	10	9	18
1430	2019-08-16	GS	E100	2019-08-27	11	1.75	7	7	4
1431	2019-08-27	GS	E100	2019-10-01	35	0.285714	6	6	21
1432	2019-09-10	GS	E100	2019-11-12	63	0.47619	11	10	21
1433	2019-09-24	GS	E100	2019-10-22	28	0.571429	4	4	7
1434	2018-10-09	OW	E102	2019-02-12	126	0.22449	12	11	49
1435	2018-10-23	OW	E102	2019-03-05	133	0.142857	13	13	91
1436	2018-11-06	OW	E102	2019-03-05	119	0.257143	9	9	35
1437	2018-11-20	OW	E102	2019-04-02	133	0.183673	9	9	49
1438	2018-12-04	OW	E102	2019-04-30	147	0.0676692	9	9	133
1439	2018-12-18	OW	E102	2019-05-07	140	0.0840336	10	10	119
1440	2019-01-04	OW	E102	2019-04-16	102	0.102273	9	9	88
1441	2019-02-12	OW	E102	2019-05-07	84	0.204082	11	10	49
1442	2019-02-26	GS	E102	2019-05-07	70	0.342857	13	12	35
1443	2019-03-12	GS	E102	2019-05-14	63	0.387755	19	19	49
1444	2019-03-26	GS	E102	2019-05-28	63	0.514286	18	18	35
1445	2019-04-09	GS	E102	2019-05-28	49	1.04762	22	22	21
1446	2019-04-23	GS	E102	2019-06-10	48	0.428571	9	9	21
1447	2019-05-07	GS	E102	2019-06-25	49	0.205882	7	7	34
1448	2019-05-07	GS	E102	2019-06-18	42	0.857143	6	6	7
1449	2019-05-21	GS	E102	2019-06-25	35	0.571429	4	4	7
1450	2019-07-02	GS	E102	2019-08-27	56	0.228571	8	8	35
1451	2019-07-16	GS	E102	2019-08-20	35	0.428571	3	3	7
1452	2019-08-16	GS	E102	2019-10-15	60	0.388889	7	7	18
1453	2019-08-27	GS	E102	2019-10-22	56	1	7	7	7
1454	2019-09-10	GS	E102	2019-10-22	42	0.238095	5	5	21
1455	2018-10-09	OW	E104	2019-02-26	140	0.21978	21	20	91
1456	2018-10-23	OW	E104	2019-02-19	119	1.42857	10	10	7
1457	2018-11-20	OW	E104	2019-06-10	202	0.114286	13	12	105
1458	2018-12-04	OW	E104	2019-06-18	196	0.0748299	11	11	147
1459	2019-01-04	OW	E104	2019-07-02	179	0.117647	12	12	102
1460	2019-01-15	OW	E104	2019-06-18	154	0.168831	14	13	77
1461	2019-02-12	OW	E104	2019-06-25	133	0.233766	19	18	77
1462	2019-03-12	GS	E104	2019-06-25	105	0.311111	28	28	90
1463	2019-03-26	GS	E104	2019-05-14	49	0.628571	22	22	35
1464	2019-04-23	GS	E104	2019-05-14	21	1.71429	12	12	7
1465	2019-05-07	GS	E104	2019-06-18	42	0.285714	6	6	21
1466	2019-05-07	GS	E104	2019-05-14	7	0.714286	5	5	7
1467	2019-05-21	GS	E104	2019-07-30	70	0.514286	18	18	35
1468	2019-05-21	GS	E104	2019-07-02	42	0.285714	10	10	35
1469	2019-06-03	GS	E104	2019-08-06	64	0.454545	11	10	22
1470	2019-06-03	GS	E104	2019-07-23	50	0.571429	4	4	7
1471	2019-06-18	GS	E104	2019-08-27	70	0.306122	15	15	49
1472	2019-06-18	GS	E104	2019-08-06	49	0.714286	5	5	7
1473	2019-07-02	GS	E104	2019-09-03	63	0.571429	4	4	7
1474	2019-07-02	GS	E104	2019-07-23	21	0.571429	4	4	7
1475	2019-07-16	GS	E104	2019-09-10	56	0.714286	25	25	35
1476	2019-07-30	GS	E104	2019-10-01	63	0.371429	14	13	35
1477	2019-07-30	GS	E104	2019-09-10	42	0.714286	16	15	21
1478	2019-08-16	GS	E104	2019-09-10	25	1.22222	22	22	18
1479	2019-08-27	GS	E104	2019-09-24	28	1.85714	13	13	7
1480	2019-08-27	GS	E104	2019-09-17	21	1.14286	8	8	7
1481	2019-09-24	GS	E104	2019-12-18	85	0.222222	14	14	63
1482	2018-10-09	OW	E112	2019-04-23	196	0.194805	16	15	77
1483	2018-10-23	OW	E112	2019-03-20	148	0.52381	12	11	21
1484	2018-11-06	OW	E112	2019-06-03	209	0.4	15	14	35
1485	2018-11-20	OW	E112	2019-05-21	182	0.102041	15	15	147
1486	2018-12-04	OW	E112	2019-05-14	161	0.113208	12	12	106
1487	2018-12-18	OW	E112	2019-06-18	182	0.119565	12	11	92
1488	2019-01-04	OW	E112	2019-05-21	137	0.125	12	11	88
1489	2019-01-15	OW	E112	2019-05-28	133	0.0989011	10	9	91
1490	2019-01-29	OW	E112	2019-05-28	119	0.153846	14	14	91
1491	2019-02-12	OW	E112	2019-06-10	118	0.222222	14	14	63
1492	2019-02-26	GS	E112	2019-06-25	119	0.306122	15	15	49
1493	2019-03-12	GS	E112	2019-06-25	105	0.387755	21	19	49
1494	2019-03-12	GS	E112	2019-05-28	77	0.457143	16	16	35
1495	2019-03-26	GS	E112	2019-06-03	69	0.510204	25	25	49
1496	2019-04-09	GS	E112	2019-07-16	98	0.714286	15	15	21
1497	2019-04-09	GS	E112	2019-04-16	7	0.714286	5	5	7
1498	2019-04-23	GS	E112	2019-07-16	84	0.333333	16	16	48
1499	2019-04-23	GS	E112	2019-06-10	48	0.571429	13	12	21
1500	2019-05-07	GS	E112	2019-07-23	77	0.367347	20	18	49
1501	2019-05-07	GS	E112	2019-06-10	34	0.857143	6	6	7
1502	2019-05-21	GS	E112	2019-07-16	56	1	7	7	7
1503	2019-05-21	GS	E112	2019-07-16	56	0.2	7	7	35
1504	2019-06-03	GS	E112	2019-08-16	74	0.333333	13	12	36
1505	2019-06-03	GS	E112	2019-07-23	50	0.138889	5	5	36
1506	2019-06-18	GS	E112	2019-08-16	59	0.2	7	7	35
1507	2019-06-18	GS	E112	2019-08-06	49	0.2	7	7	35
1508	2019-07-02	GS	E112	2019-08-16	45	0.857143	6	6	7
1509	2019-07-02	GS	E112	2019-07-16	14	0.428571	3	3	7
1510	2019-07-16	GS	E112	2019-10-01	77	0.485714	18	17	35
1511	2019-07-30	GS	E112	2019-10-15	77	0.285714	10	10	35
1512	2019-07-30	GS	E112	2019-09-17	49	0.285714	6	6	21
1513	2019-08-16	GS	E112	2019-10-15	60	0.777778	14	14	18
1514	2019-08-16	GS	E112	2019-10-08	53	0.611111	11	11	18
1515	2019-08-27	GS	E112	2019-10-29	63	0.371429	14	13	35
1516	2019-08-27	GS	E112	2019-10-29	63	0.52381	12	11	21
1517	2019-09-10	GS	E112	2019-12-10	91	0.457143	16	16	35
1518	2019-09-10	GS	E112	2019-11-19	70	0.428571	15	15	35
1519	2019-09-24	GS	E112	2019-12-30	97	1.19048	25	25	21
1520	2019-09-24	GS	E112	2019-12-10	77	0.47619	11	10	21
1521	2018-10-09	OW	E116	2019-03-05	147	0.657143	24	23	35
1522	2018-10-09	OW	E116	2019-02-12	126	0.44898	24	22	49
1523	2018-10-23	OW	E116	2019-04-23	182	0.571429	31	28	49
1524	2018-10-23	OW	E116	2019-04-09	168	0.444444	29	28	63
1525	2018-11-06	OW	E116	2019-04-30	175	0.118012	19	19	161
1526	2018-11-06	OW	E116	2019-04-09	154	0.326531	16	16	49
1527	2018-11-20	OW	E116	2019-05-14	175	0.176871	26	26	147
1528	2018-11-20	OW	E116	2019-05-14	175	0.306122	16	15	49
1529	2018-12-04	OW	E116	2019-05-14	161	0.12987	10	10	77
1530	2018-12-04	OW	E116	2019-04-30	147	0.109244	14	13	119
1531	2018-12-18	OW	E116	2019-05-14	147	0.142857	19	19	133
1532	2019-01-04	OW	E116	2019-01-29	25	1.5	6	6	4
1533	2019-01-15	OW	E116	2019-05-14	119	0.337662	28	26	77
1534	2019-01-29	OW	E116	2019-05-21	112	0.274725	25	25	91
1535	2019-01-29	OW	E116	2019-05-14	105	0.428571	29	27	63
1536	2019-02-12	OW	E116	2019-05-21	98	0.324675	25	25	77
1537	2019-02-12	OW	E116	2019-05-21	98	0.311688	24	24	77
1538	2019-02-26	GS	E116	2019-05-21	84	0.507937	34	32	63
1539	2019-02-26	GS	E116	2019-05-21	84	0.510204	26	25	49
1540	2019-03-12	GS	E116	2019-06-18	98	0.571429	28	28	49
1541	2019-03-12	GS	E116	2019-05-07	56	0.4	14	14	35
1542	2019-03-26	GS	E116	2019-07-16	112	0.914286	33	32	35
1543	2019-03-26	GS	E116	2019-05-07	42	0.8	28	28	35
1544	2019-04-09	GS	E116	2019-06-18	70	0.714286	25	25	35
1545	2019-04-09	GS	E116	2019-06-03	55	0.666667	15	14	21
1546	2019-04-23	GS	E116	2019-08-06	105	0.190476	12	12	63
1547	2019-04-23	GS	E116	2019-05-21	28	1.19048	25	25	21
1548	2019-05-07	GS	E116	2019-06-25	49	0.619048	13	13	21
1549	2019-05-07	GS	E116	2019-06-18	42	0.52381	12	11	21
1550	2019-05-21	GS	E116	2019-07-16	56	0.6	13	12	20
1551	2019-05-21	GS	E116	2019-06-18	28	1	7	7	7
1552	2019-06-03	GS	E116	2019-08-06	64	0.18	9	9	50
1553	2019-06-03	GS	E116	2019-08-06	64	0.194444	7	7	36
1554	2019-06-18	GS	E116	2019-08-06	49	0.238095	5	5	21
1555	2019-06-18	GS	E116	2019-07-23	35	0.238095	5	5	21
1556	2019-07-02	GS	E116	2019-07-09	7	0.714286	5	5	7
1557	2019-07-30	GS	E116	2019-11-05	98	0.164835	15	15	91
1558	2019-08-16	GS	E116	2019-10-15	60	0.722222	13	13	18
1559	2019-08-27	GS	E116	2019-11-26	91	0.657143	23	23	35
1560	2019-08-27	GS	E116	2019-09-10	14	1	7	7	7
1561	2019-09-24	GS	E116	2019-12-18	85	0.857143	32	30	35
1562	2019-09-24	GS	E116	2019-12-18	85	0.6	21	21	35
1563	2018-10-09	OW	E120	2019-02-19	133	0.2	21	21	105
1564	2018-10-23	OW	E120	2019-03-12	140	0.326531	17	16	49
1565	2018-11-06	OW	E120	2019-04-09	154	0.142857	12	11	77
1566	2018-11-06	OW	E120	2019-04-02	147	0.428571	16	15	35
1567	2018-11-20	OW	E120	2019-04-09	140	0.116667	14	14	120
1568	2018-12-04	OW	E120	2018-12-11	7	NA	NA	NA	NA
1569	2018-12-18	OW	E120	2019-04-30	133	0.195652	20	18	92
1570	2019-01-04	OW	E120	2019-04-30	116	0.204545	18	18	88
1571	2019-01-15	OW	E120	2019-01-22	7	0.571429	4	4	7
1572	2019-02-12	OW	E120	2019-05-14	91	0.469388	25	23	49
1573	2019-02-12	OW	E120	2019-05-07	84	0.194444	7	7	36
1574	2019-02-26	GS	E120	2019-04-23	56	0.2	7	7	35
1575	2019-02-26	GS	E120	2019-03-05	7	0.571429	4	4	7
1576	2019-03-12	GS	E120	2019-05-14	63	0.657143	23	23	35
1577	2019-03-12	GS	E120	2019-04-09	28	0.285714	6	6	21
1578	2019-03-26	GS	E120	2019-05-14	49	0.714286	25	25	35
1579	2019-03-26	GS	E120	2019-05-14	49	0.428571	15	15	35
1580	2019-04-09	GS	E120	2019-05-21	42	0.857143	18	18	21
1581	2019-04-09	GS	E120	2019-05-14	35	0.857143	18	18	21
1582	2019-04-23	GS	E120	2019-05-28	35	1.57143	11	11	7
1583	2019-04-23	GS	E120	2019-05-21	28	1.42857	10	10	7
1584	2019-05-07	GS	E120	2019-07-02	56	0.666667	14	14	21
1585	2019-05-07	GS	E120	2019-06-10	34	0.428571	9	9	21
1586	2019-05-21	GS	E120	2019-07-16	56	0.25	5	5	20
1587	2019-05-21	GS	E120	2019-07-16	56	0.2	4	4	20
1588	2019-06-03	GS	E120	2019-07-02	29	0.428571	3	3	7
1589	2019-06-03	GS	E120	2019-06-10	7	0.571429	4	4	7
1590	2019-06-18	GS	E120	2019-07-23	35	0.2	7	7	35
1591	2019-07-02	GS	E120	2019-10-01	91	0.714286	5	5	7
1592	2019-07-02	GS	E120	2019-07-09	7	0.714286	5	5	7
1593	2019-09-24	GS	E120	2019-12-30	97	1.04762	23	22	21
1594	2019-09-24	GS	E120	2019-11-05	42	1	23	21	21
1595	2018-10-09	OW	E127	2019-03-05	147	0.632653	34	31	49
1596	2018-10-09	OW	E127	2019-02-19	133	0.530612	28	26	49
1597	2018-10-23	OW	E127	2019-03-05	133	0.742857	27	26	35
1598	2018-10-23	OW	E127	2019-02-26	126	0.657143	25	23	35
1599	2018-11-06	OW	E127	2019-05-21	196	0.530612	27	26	49
1600	2018-11-20	OW	E127	2019-05-14	175	0.265306	13	13	49
1601	2018-12-04	OW	E127	2019-07-16	224	0.150376	22	20	133
1602	2018-12-04	OW	E127	2019-04-23	140	0.285714	6	6	21
1603	2018-12-18	OW	E127	2019-07-23	217	0.184874	24	22	119
1604	2019-01-04	OW	E127	2019-05-07	123	0.224138	26	26	116
1605	2019-01-15	OW	E127	2019-04-23	98	0.272727	21	21	77
1606	2019-01-15	OW	E127	2019-04-09	84	0.183673	9	9	49
1607	2019-01-29	OW	E127	2019-05-07	98	0.285714	22	22	77
1608	2019-03-26	GS	E127	2019-04-30	35	1.04762	22	22	21
1609	2019-04-23	GS	E127	2019-08-06	105	0.541667	28	26	48
1610	2019-04-23	GS	E127	2019-04-30	7	0.857143	6	6	7
1611	2019-05-07	GS	E127	2019-08-27	112	1.04762	24	22	21
1612	2019-05-07	GS	E127	2019-06-03	27	0.714286	5	5	7
1613	2019-05-21	GS	E127	2019-08-27	98	0.6	21	21	35
1614	2019-05-21	GS	E127	2019-05-28	7	0.571429	4	4	7
1615	2019-06-03	GS	E127	2019-08-27	85	0.318182	7	7	22
1616	2019-06-03	GS	E127	2019-08-27	85	0.09375	6	6	64
1617	2019-06-18	GS	E127	2019-09-10	84	0.116883	9	9	77
1618	2019-06-18	GS	E127	2019-08-16	59	0.342857	12	12	35
1619	2019-07-02	GS	E127	2019-08-27	56	0.228571	8	8	35
1620	2019-07-02	GS	E127	2019-08-06	35	0.714286	5	5	7
1621	2019-07-30	GS	E127	2019-10-15	77	0.571429	12	12	21
1622	2019-07-30	GS	E127	2019-08-16	17	1.14286	8	8	7
1623	2019-08-16	GS	E127	2019-11-12	88	0.25	16	15	60
1624	2019-08-27	GS	E127	2019-11-19	84	0.809524	18	17	21
1625	2019-08-27	GS	E127	2019-11-12	77	0.346939	17	17	49
1626	2019-09-10	GS	E127	2020-01-07	119	0.2	21	21	105
1627	2019-09-10	GS	E127	2019-12-03	84	0.6	21	21	35
1628	2019-09-24	GS	E127	2019-12-30	97	0.761905	16	16	21
1629	2019-09-24	GS	E127	2019-11-26	63	0.52381	12	11	21
1630	2018-10-09	OW	E129	2019-02-12	126	0.387755	21	19	49
1631	2018-10-23	OW	E129	2019-02-05	105	0.457143	17	16	35
1632	2018-11-06	OW	E129	2019-04-30	175	0.220779	18	17	77
1633	2018-11-20	OW	E129	2019-05-07	168	0.164835	16	15	91
1634	2018-12-04	OW	E129	2019-05-07	154	0.117647	14	14	119
1635	2018-12-18	OW	E129	2019-05-14	147	0.133333	14	14	105
1636	2019-01-04	OW	E129	2019-05-14	130	0.137255	15	14	102
1637	2019-01-15	OW	E129	2019-05-14	119	0.125	8	8	64
1638	2019-01-29	OW	E129	2019-05-14	105	0.103896	8	8	77
1639	2019-02-12	OW	E129	2019-05-07	84	0.22449	11	11	49
1640	2019-02-12	OW	E129	2019-02-19	7	0.571429	4	4	7
1641	2019-02-26	GS	E129	2019-05-14	77	0.238095	15	15	63
1642	2019-03-12	GS	E129	2019-06-25	105	0.47619	11	10	21
1643	2019-03-12	GS	E129	2019-06-18	98	0.15873	11	10	63
1644	2019-03-26	GS	E129	2019-07-16	112	0.367347	19	18	49
1645	2019-03-26	GS	E129	2019-07-09	105	0.285714	18	18	63
1646	2019-04-09	GS	E129	2019-07-16	98	0.530612	26	26	49
1647	2019-04-09	GS	E129	2019-05-07	28	0.666667	14	14	21
1648	2019-04-23	GS	E129	2019-08-16	115	0.207792	17	16	77
1649	2019-04-23	GS	E129	2019-08-06	105	0.6	23	21	35
1650	2019-05-07	GS	E129	2019-08-06	91	1.57143	11	11	7
1651	2019-05-07	GS	E129	2019-06-10	34	0.428571	9	9	21
1652	2019-05-21	GS	E129	2019-07-30	70	0.5	11	10	20
1653	2019-05-21	GS	E129	2019-07-23	63	0.183673	9	9	49
1654	2019-06-03	GS	E129	2019-08-27	85	0.25	9	9	36
1655	2019-06-03	GS	E129	2019-07-30	57	0.166667	6	6	36
1656	2019-06-18	GS	E129	2019-07-23	35	0.571429	4	4	7
1657	2019-06-18	GS	E129	2019-07-16	28	0.571429	4	4	7
1658	2019-07-02	GS	E129	2019-10-01	91	0.346939	17	17	49
1659	2019-07-02	GS	E129	2019-08-06	35	1.42857	10	10	7
1660	2019-07-16	GS	E129	2019-10-15	91	0.714286	16	15	21
1661	2019-07-16	GS	E129	2019-10-15	91	0.428571	15	15	35
1662	2019-07-30	GS	E129	2019-10-22	84	0.337662	26	26	77
1663	2019-07-30	GS	E129	2019-10-01	63	0.371429	13	13	35
1664	2019-08-16	GS	E129	2019-11-05	81	0.625	22	20	32
1665	2019-08-16	GS	E129	2019-09-24	39	0.5	10	9	18
1666	2019-08-27	GS	E129	2019-12-03	98	1.71429	12	12	7
1667	2019-08-27	GS	E129	2019-09-17	21	2.28571	16	16	7
1668	2019-09-10	GS	E129	2019-12-03	84	0.8	28	28	35
1669	2019-09-10	GS	E129	2019-10-01	21	1	7	7	7
1670	2019-09-24	GS	E129	2019-12-18	85	0.6	21	21	35
1671	2019-09-24	GS	E129	2019-11-19	56	0.306122	15	15	49
1672	2018-10-23	OW	E132	2019-05-14	203	0.233766	19	18	77
1673	2018-11-06	OW	E132	2019-05-14	189	0.184874	23	22	119
1674	2018-11-20	OW	E132	2019-05-14	175	0.161491	26	26	161
1675	2018-12-04	OW	E132	2019-05-21	168	0.156463	23	23	147
1676	2018-12-18	OW	E132	2019-06-03	167	0.190476	28	28	147
1677	2019-01-04	OW	E132	2019-06-03	150	0.22549	25	23	102
1678	2019-01-15	OW	E132	2019-07-09	175	0.314286	33	33	105
1679	2019-01-29	OW	E132	2019-05-28	119	0.337662	28	26	77
1680	2019-02-26	GS	E132	2019-05-21	84	0.31746	22	20	63
1681	2019-02-26	GS	E132	2019-04-23	56	0.714286	35	35	49
1682	2019-03-12	GS	E132	2019-05-28	77	0.628571	22	22	35
1683	2019-03-12	GS	E132	2019-04-23	42	0.571429	12	12	21
1684	2019-03-26	GS	E132	2019-06-18	84	0.460317	31	29	63
1685	2019-03-26	GS	E132	2019-05-21	56	0.514286	20	18	35
1686	2019-05-21	GS	E132	2019-07-16	56	0.387755	19	19	49
1687	2019-05-21	GS	E132	2019-06-18	28	0.65	13	13	20
1688	2019-06-03	GS	E132	2019-06-25	22	1.14286	8	8	7
1689	2019-06-03	GS	E132	2019-06-18	15	1	7	7	7
1690	2019-06-18	GS	E132	2019-08-27	70	0.333333	7	7	21
1691	2019-06-18	GS	E132	2019-07-16	28	0.52381	11	11	21
1692	2019-07-02	GS	E132	2019-07-09	7	0.571429	4	4	7
1693	2019-07-16	GS	E132	2019-10-01	77	0.628571	22	22	35
1694	2019-07-16	GS	E132	2019-07-23	7	0.714286	5	5	7
1695	2019-07-30	GS	E132	2019-10-01	63	0.657143	23	23	35
1696	2019-07-30	GS	E132	2019-09-17	49	0.514286	18	18	35
1697	2018-11-06	OW	E134	2019-02-19	105	0.428571	16	15	35
1698	2018-11-20	OW	E134	2019-03-26	126	0.206349	14	13	63
1699	2018-12-04	OW	E134	2019-04-09	126	0.47619	11	10	21
1700	2018-12-18	OW	E134	2019-04-16	119	0.22449	11	11	49
1701	2019-01-04	OW	E134	2019-04-23	109	0.16	13	12	75
1702	2019-01-29	OW	E134	2019-04-09	70	0.22	11	11	50
1703	2019-03-12	GS	E134	2019-04-30	49	0.257143	9	9	35
1704	2019-03-26	GS	E134	2019-06-18	84	0.285714	18	18	63
1705	2019-03-26	GS	E134	2019-06-10	76	0.408163	22	20	49
1706	2019-04-09	GS	E134	2019-04-23	14	0.857143	6	6	7
1707	2019-04-23	GS	E134	2019-06-25	63	1.71429	13	12	7
1708	2019-04-23	GS	E134	2019-05-14	21	1.42857	10	10	7
1709	2019-05-07	GS	E134	2019-06-25	49	0.47619	10	10	21
1710	2019-05-07	GS	E134	2019-06-25	49	0.285714	6	6	21
1711	2019-05-21	GS	E134	2019-07-02	42	0.714286	5	5	7
1712	2019-06-03	GS	E134	2019-07-09	36	1	7	7	7
1713	2019-06-03	GS	E134	2019-06-10	7	0.571429	4	4	7
1714	2019-07-02	GS	E134	2019-08-06	35	0.238095	5	5	21
1715	2019-07-16	GS	E134	2019-08-27	42	1.42857	11	10	7
1716	2019-07-30	GS	E134	2019-09-03	35	0.380952	8	8	21
1717	2019-08-16	GS	E134	2019-08-27	11	1.5	6	6	4
1718	2019-09-10	GS	E134	2019-11-19	70	2.42857	18	17	7
1719	2019-09-24	GS	E134	2019-11-12	49	0.714286	25	25	35
1720	2018-10-09	OW	E143	2019-02-05	119	0.44898	24	22	49
1721	2018-10-09	OW	E143	2019-01-29	112	0.571429	21	20	35
1722	2018-10-23	OW	E143	2019-03-20	148	0.365079	23	23	63
1723	2018-10-23	OW	E143	2019-03-05	133	0.220779	18	17	77
1724	2018-11-06	OW	E143	2019-04-02	147	0.510204	25	25	49
1725	2018-11-06	OW	E143	2019-03-26	140	0.428571	22	21	49
1726	2018-11-20	OW	E143	2019-04-30	161	0.171429	19	18	105
1727	2018-11-20	OW	E143	2019-04-23	154	0.161905	17	17	105
1728	2018-12-04	OW	E143	2019-04-30	147	0.285714	11	10	35
1729	2018-12-04	OW	E143	2019-04-02	119	0.228571	8	8	35
1730	2018-12-18	OW	E143	2019-04-23	126	0.195652	20	18	92
1731	2019-01-04	OW	E143	2019-05-14	130	0.294118	30	30	102
1732	2019-01-04	OW	E143	2019-02-26	53	0.195652	9	9	46
1733	2019-01-29	OW	E143	2019-04-30	91	0.269841	17	17	63
1734	2019-01-29	OW	E143	2019-04-30	91	0.238095	15	15	63
1735	2019-02-12	OW	E143	2019-04-23	70	0.277778	10	10	36
1736	2019-02-12	OW	E143	2019-02-19	7	0.571429	4	4	7
1737	2019-02-26	GS	E143	2019-05-14	77	0.412698	26	26	63
1738	2019-02-26	GS	E143	2019-04-23	56	0.454545	11	10	22
1739	2019-03-12	GS	E143	2019-05-21	70	0.510204	25	25	49
1740	2019-03-12	GS	E143	2019-05-21	70	0.619048	13	13	21
1741	2019-03-26	GS	E143	2019-06-25	91	0.612245	30	30	49
1742	2019-04-09	GS	E143	2019-06-10	62	1.42857	30	30	21
1743	2019-04-23	GS	E143	2019-05-21	28	1.57143	11	11	7
1744	2019-04-23	GS	E143	2019-05-07	14	1.28571	9	9	7
1745	2019-05-07	GS	E143	2019-05-21	14	1.57143	11	11	7
1746	2019-05-07	GS	E143	2019-05-14	7	0.857143	6	6	7
1747	2019-05-21	GS	E143	2019-07-02	42	0.342857	12	12	35
1748	2019-05-21	GS	E143	2019-06-18	28	0.857143	6	6	7
1749	2019-06-03	GS	E143	2019-07-16	43	0.416667	15	15	36
1750	2019-06-03	GS	E143	2019-06-10	7	0.571429	4	4	7
1751	2019-06-18	GS	E143	2019-08-16	59	0.371429	13	13	35
1752	2019-06-18	GS	E143	2019-08-16	59	0.122449	6	6	49
1753	2019-07-02	GS	E143	2019-09-03	63	1.04762	22	22	21
1754	2019-07-02	GS	E143	2019-08-27	56	0.380952	8	8	21
1755	2019-07-16	GS	E143	2019-08-27	42	1.33333	30	28	21
1756	2019-07-16	GS	E143	2019-08-27	42	0.714286	15	15	21
1757	2019-07-30	GS	E143	2019-08-27	28	1.10714	31	31	28
1758	2019-08-16	GS	E143	2019-08-27	11	1.75	7	7	4
1759	2019-08-16	GS	E143	2019-08-27	11	1.75	7	7	4
1760	2019-08-27	GS	E143	2019-09-03	7	1.14286	8	8	7
1761	2019-01-04	OW	E195	2019-04-09	95	0.173333	13	13	75
1762	2019-05-21	GS	E195	2019-06-03	13	1.28571	9	9	7
1763	2019-05-21	GS	E195	2019-05-28	7	0.857143	6	6	7
1764	2019-06-18	GS	E195	2019-08-06	49	0.204082	11	10	49
1765	2019-10-08	OW	F016	2020-01-20	104	0.4	15	14	35
1766	2019-10-08	OW	F018	2020-05-12	217	0.43956	43	40	91
1767	2019-10-08	OW	F028	2020-04-21	196	0.857143	30	30	35
1768	2019-10-08	OW	F034	2020-01-14	98	0.367347	18	18	49
1769	2019-10-08	OW	F034	2020-01-07	91	0.22449	11	11	49
1770	2019-10-08	OW	F040	2020-04-21	196	0.6	23	21	35
1771	2019-10-08	OW	F041	2020-03-03	147	0.226891	30	27	119
1772	2019-10-08	OW	F051	2020-02-18	133	0.530612	26	26	49
1773	2019-10-08	OW	F054	2020-05-07	212	0.0879121	8	8	91
1774	2019-10-08	OW	F058	2020-05-26	231	0.350649	29	27	77
1775	2019-10-08	OW	F066	2020-05-12	217	0.685714	26	24	35
1776	2019-10-08	OW	F067	2020-04-14	189	0.428571	16	15	35
1777	2019-10-08	OW	F067	2020-04-07	182	0.619048	14	13	21
1778	2019-10-08	OW	F094	2019-11-26	49	0.2	7	7	35
1779	2019-10-08	OW	F096	2020-03-17	161	0.4	15	14	35
1780	2019-10-08	OW	F098	2020-02-18	133	0.632653	34	31	49
1781	2019-10-08	OW	F098	2020-02-04	119	0.734694	40	36	49
1782	2019-10-08	OW	F100	2020-03-30	174	0.816327	43	40	49
1783	2019-10-08	OW	F100	2020-02-18	133	0.555556	36	35	63
1784	2019-10-08	OW	F103	2020-01-14	98	0.514286	18	18	35
1785	2019-10-08	OW	F105	2020-02-18	133	0.510204	25	25	49
1786	2019-10-08	OW	F115	2020-01-20	104	0.228571	8	8	35
1787	2019-10-08	OW	F127	2020-01-07	91	1	38	35	35
1788	2019-10-08	OW	F135	2020-03-30	174	0.363636	31	28	77
1789	2019-10-08	OW	F138	2020-01-28	112	0.571429	21	20	35
1790	2019-10-08	OW	F147	2019-12-24	77	0.857143	33	30	35
1791	2019-10-08	OW	F150	2020-01-20	104	0.31746	21	20	63
1792	2019-10-22	OW	F010	2020-04-28	189	0.571429	20	20	35
1793	2019-10-22	OW	F016	2020-01-20	90	0.666667	15	14	21
1794	2019-10-22	OW	F018	2020-05-12	203	0.603175	40	38	63
1795	2019-10-22	OW	F028	2020-04-21	182	0.408163	21	20	49
1796	2019-10-22	OW	F034	2020-01-20	90	0.619048	13	13	21
1797	2019-10-22	OW	F034	2020-01-07	77	0.342857	12	12	35
1798	2019-10-22	OW	F037	2020-04-21	182	0.285714	39	38	133
1799	2019-10-22	OW	F040	2020-06-09	231	0.176871	28	26	147
1800	2019-10-22	OW	F041	2020-04-14	175	0.469388	24	23	49
1801	2019-10-22	OW	F051	2020-04-21	182	0.129252	20	19	147
1802	2019-10-22	OW	F054	2020-05-07	198	0.0777778	7	7	90
1803	2019-10-22	OW	F058	2020-06-02	224	0.226891	30	27	119
1804	2019-10-22	OW	F066	2020-05-07	198	0.657143	23	23	35
1805	2019-10-22	OW	F067	2020-05-12	203	0.52381	12	11	21
1806	2019-10-22	OW	F096	2020-03-03	133	0.52381	11	11	21
1807	2019-10-22	OW	F098	2020-03-17	147	0.685714	26	24	35
1808	2019-10-22	OW	F098	2020-02-04	105	0.657143	23	23	35
1809	2019-10-22	OW	F103	2020-01-20	90	0.514286	20	18	35
1810	2019-10-22	OW	F105	2020-04-14	175	0.530612	28	26	49
1811	2019-10-22	OW	F105	2020-04-14	175	0.628571	22	22	35
1812	2019-10-22	OW	F127	2020-03-03	133	1.52381	33	32	21
1813	2019-10-22	OW	F135	2020-05-07	198	0.485714	18	17	35
1814	2019-10-22	OW	F135	2020-04-28	189	0.1625	26	26	160
1815	2019-10-22	OW	F138	2020-04-21	182	0.2	19	18	90
1816	2019-10-22	OW	F150	2020-04-07	168	0.367347	18	18	49
1817	2019-11-05	OW	F010	2020-06-09	217	0.197802	20	18	91
1818	2019-11-05	OW	F016	2020-05-12	189	0.08	14	14	175
1819	2019-11-05	OW	F018	2020-05-26	203	0.378151	50	45	119
1820	2019-11-05	OW	F028	2020-05-26	203	0.714286	25	25	35
1821	2019-11-05	OW	F034	2020-01-14	70	0.52381	12	11	21
1822	2019-11-05	OW	F034	2019-12-24	49	0.333333	7	7	21
1823	2019-11-05	OW	F037	2020-05-12	189	0.257143	29	27	105
1824	2019-11-05	OW	F037	2020-05-07	184	0.218487	26	26	119
1825	2019-11-05	OW	F040	2020-05-12	189	0.171233	27	25	146
1826	2019-11-05	OW	F041	2020-06-09	217	0.15528	25	25	161
1827	2019-11-05	OW	F042	2020-09-08	308	0.0367347	9	9	245
1828	2019-11-05	OW	F051	2020-05-07	184	0.142857	18	17	119
1829	2019-11-05	OW	F058	2020-06-23	231	0.0958904	15	14	146
1830	2019-11-05	OW	F067	2020-05-26	203	0.0526316	7	7	133
1831	2019-11-05	OW	F067	2020-05-07	184	0.134454	16	16	119
1832	2019-11-05	OW	F094	2020-01-14	70	0.142857	7	7	49
1833	2019-11-05	OW	F096	2020-04-07	154	0.428571	9	9	21
1834	2019-11-05	OW	F098	2020-04-21	168	0.412698	26	26	63
1835	2019-11-05	OW	F100	2020-05-26	203	0.210526	31	28	133
1836	2019-11-05	OW	F100	2020-05-12	189	0.302632	25	23	76
1837	2019-11-05	OW	F103	2020-03-03	119	0.761905	17	16	21
1838	2019-11-05	OW	F105	2020-05-12	189	0.225564	30	30	133
1839	2019-11-05	OW	F127	2020-04-14	161	0.952381	21	20	21
1840	2019-11-05	OW	F127	2020-03-30	146	0.571429	21	20	35
1841	2019-11-05	OW	F135	2020-04-28	175	0.193277	23	23	119
1842	2019-11-05	OW	F135	2020-04-28	175	0.152381	16	16	105
1843	2019-11-05	OW	F138	2020-04-28	175	0.171053	14	13	76
1844	2019-11-05	OW	F150	2020-05-07	184	0.289474	24	22	76
1845	2019-11-19	OW	F010	2020-05-26	189	0.171429	20	18	105
1846	2019-11-19	OW	F016	2020-05-12	175	0.12987	11	10	77
1847	2019-11-19	OW	F018	2020-05-19	182	0.217391	38	35	161
1848	2019-11-19	OW	F028	2020-06-02	196	0.113636	16	15	132
1849	2019-11-19	OW	F034	2020-05-07	170	0.092437	12	11	119
1850	2019-11-19	OW	F034	2020-02-10	83	0.171429	6	6	35
1851	2019-11-19	OW	F037	2020-05-19	182	0.151515	21	20	132
1852	2019-11-19	OW	F040	2020-06-09	203	0.204082	31	30	147
1853	2019-11-19	OW	F041	2020-05-19	182	0.174242	24	23	132
1854	2019-11-19	OW	F042	2020-05-12	175	0.102041	5	5	49
1855	2019-11-19	OW	F051	2020-05-07	170	0.12381	14	13	105
1856	2019-11-19	OW	F054	2020-05-12	175	0.0659341	6	6	91
1857	2019-11-19	OW	F067	2020-05-07	170	0.115646	17	17	147
1858	2019-11-19	OW	F096	2020-05-07	170	0.2	7	7	35
1859	2019-11-19	OW	F098	2020-04-28	161	0.210084	25	25	119
1860	2019-11-19	OW	F098	2020-04-14	147	0.233766	20	18	77
1861	2019-11-19	OW	F100	2020-06-02	196	0.176871	28	26	147
1862	2019-11-19	OW	F100	2020-05-07	170	0.233766	20	18	77
1863	2019-11-19	OW	F103	2020-04-07	140	0.306122	16	15	49
1864	2019-11-19	OW	F105	2020-05-26	189	0.159091	22	21	132
1865	2019-11-19	OW	F105	2020-05-07	170	0.220779	18	17	77
1866	2019-11-19	OW	F127	2020-04-28	161	0.346939	18	17	49
1867	2019-11-19	OW	F127	2020-04-28	161	0.52381	12	11	21
1868	2019-11-19	OW	F129	2020-04-07	140	0.122449	6	6	49
1869	2019-11-19	OW	F135	2020-05-07	170	0.152381	17	16	105
1870	2019-11-19	OW	F135	2020-04-28	161	0.21978	21	20	91
1871	2019-11-19	OW	F138	2020-05-07	170	0.290323	18	18	62
1872	2019-11-19	OW	F150	2020-04-28	161	0.156463	23	23	147
1873	2019-12-03	OW	F016	2020-03-24	112	0.120879	11	11	91
1874	2019-12-03	OW	F018	2020-06-02	182	0.251701	39	37	147
1875	2019-12-03	OW	F028	2020-05-26	175	0.112782	16	15	133
1876	2019-12-03	OW	F034	2020-05-07	156	0.0612245	9	9	147
1877	2019-12-03	OW	F037	2020-06-02	182	0.2	35	35	175
1878	2019-12-03	OW	F041	2020-05-26	175	0.2	22	21	105
1879	2019-12-03	OW	F051	2020-05-12	161	0.12381	13	13	105
1880	2019-12-03	OW	F058	2020-07-07	217	0.149068	26	24	161
1881	2019-12-03	OW	F066	2020-06-02	182	0.157895	21	21	133
1882	2019-12-03	OW	F067	2020-05-26	175	0.0807453	13	13	161
1883	2019-12-03	OW	F096	2020-05-07	156	0.0761905	8	8	105
1884	2019-12-03	OW	F098	2020-04-21	140	0.197802	20	18	91
1885	2019-12-03	OW	F098	2020-02-18	77	0.238095	15	15	63
1886	2019-12-03	OW	F100	2020-05-07	156	0.252747	24	23	91
1887	2019-12-03	OW	F100	2020-05-07	156	0.207792	17	16	77
1888	2019-12-03	OW	F105	2020-05-19	168	0.209524	24	22	105
1889	2019-12-03	OW	F105	2020-05-12	161	0.186813	17	17	91
1890	2019-12-03	OW	F127	2020-04-21	140	0.190476	20	20	105
1891	2019-12-03	OW	F135	2020-05-07	156	0.197802	20	18	91
1892	2019-12-03	OW	F135	2020-04-28	147	0.229167	12	11	48
1893	2019-12-03	OW	F138	2020-05-07	156	0.155844	13	12	77
1894	2019-12-03	OW	F147	2020-03-30	118	0.171429	18	18	105
1895	2019-12-03	OW	F150	2020-05-07	156	0.21978	21	20	91
1896	2019-12-18	OW	F010	2020-05-12	146	0.126214	14	13	103
1897	2019-12-18	OW	F016	2020-05-12	146	0.0776699	8	8	103
1898	2019-12-18	OW	F018	2020-05-26	160	0.339806	38	35	103
1899	2019-12-18	OW	F028	2020-06-02	167	0.126214	13	13	103
1900	2019-12-18	OW	F031	2020-04-28	132	0.291667	15	14	48
1901	2019-12-18	OW	F037	2020-06-02	167	0.223301	23	23	103
1902	2019-12-18	OW	F040	2020-06-09	174	0.20339	25	24	118
1903	2019-12-18	OW	F041	2020-05-26	160	0.186441	24	22	118
1904	2019-12-18	OW	F051	2020-05-19	153	0.25	13	12	48
1905	2019-12-18	OW	F058	2020-06-23	188	0.254237	32	30	118
1906	2019-12-18	OW	F066	2020-04-28	132	0.169492	20	20	118
1907	2019-12-18	OW	F094	2020-03-10	83	0.666667	4	4	6
1908	2019-12-18	OW	F096	2020-04-28	132	0.145833	7	7	48
1909	2019-12-18	OW	F098	2020-04-14	118	0.225806	15	14	62
1910	2019-12-18	OW	F100	2020-06-02	167	0.194175	22	20	103
1911	2019-12-18	OW	F100	2020-01-07	20	0.833333	5	5	6
1912	2019-12-18	OW	F103	2020-04-07	111	0.166667	15	15	90
1913	2019-12-18	OW	F105	2020-05-19	153	0.222222	20	20	90
1914	2019-12-18	OW	F105	2020-05-19	153	0.155556	15	14	90
1915	2019-12-18	OW	F127	2020-04-21	125	0.118644	14	14	118
1916	2019-12-18	OW	F129	2020-05-26	160	0.0485437	5	5	103
1917	2019-12-18	OW	F135	2020-02-04	48	0.4	8	8	20
1918	2019-12-18	OW	F138	2020-05-12	146	0.395833	19	19	48
1919	2019-12-18	OW	F150	2020-05-07	141	0.23301	25	24	103
1920	2019-12-30	OW	F010	2020-06-09	162	0.125	15	15	120
1921	2019-12-30	OW	F018	2020-07-07	190	0.333333	42	40	120
1922	2019-12-30	OW	F031	2020-05-07	129	0.230769	21	21	91
1923	2019-12-30	OW	F037	2020-05-19	141	0.292453	32	31	106
1924	2019-12-30	OW	F041	2020-06-09	162	0.234375	15	15	64
1925	2019-12-30	OW	F054	2020-05-12	134	0.078125	5	5	64
1926	2019-12-30	OW	F058	2020-06-23	176	0.283019	30	30	106
1927	2019-12-30	OW	F098	2020-04-28	120	0.269231	21	21	78
1928	2019-12-30	OW	F098	2020-04-21	113	0.230769	19	18	78
1929	2019-12-30	OW	F100	2020-06-02	155	0.230769	22	21	91
1930	2019-12-30	OW	F100	2020-05-19	141	0.197802	19	18	91
1931	2019-12-30	OW	F103	2020-01-07	8	NA	NA	NA	NA
1932	2019-12-30	OW	F105	2020-05-19	141	0.21978	20	20	91
1933	2019-12-30	OW	F105	2020-05-07	129	0.230769	23	21	91
1934	2019-12-30	OW	F135	2020-05-12	134	0.230769	21	21	91
1935	2019-12-30	OW	F135	2020-05-07	129	0.1875	13	12	64
1936	2019-12-30	OW	F138	2020-05-19	141	0.122642	13	13	106
1937	2019-12-30	OW	F150	2020-05-07	129	0.241667	29	29	120
1938	2020-01-14	OW	F010	2020-04-21	98	0.175824	16	16	91
1939	2020-01-14	OW	F016	2020-05-12	119	0.22449	11	11	49
1940	2020-01-14	OW	F018	2020-06-09	147	0.47619	50	50	105
1941	2020-01-14	OW	F028	2020-06-16	154	0.175824	16	16	91
1942	2020-01-14	OW	F037	2020-03-10	56	0.408163	20	20	49
1943	2020-01-14	OW	F040	2020-06-23	161	0.285714	28	26	91
1944	2020-01-14	OW	F042	2020-06-02	140	0.0451128	6	6	133
1945	2020-01-14	OW	F051	2020-05-12	119	0.223684	17	17	76
1946	2020-01-14	OW	F058	2020-01-20	6	NA	0	NA	NA
1947	2020-01-14	OW	F096	2020-05-12	119	0.0666667	7	7	105
1948	2020-01-14	OW	F098	2020-05-07	114	0.31746	22	20	63
1949	2020-01-14	OW	F100	2020-05-19	126	0.210526	17	16	76
1950	2020-01-14	OW	F100	2020-05-07	114	0.285714	19	18	63
1951	2020-01-14	OW	F105	2020-05-26	133	0.380952	26	24	63
1952	2020-01-14	OW	F105	2020-05-26	133	0.230769	21	21	91
1953	2020-01-14	OW	F127	2020-03-24	70	0.314286	11	11	35
1954	2020-01-14	OW	F135	2020-05-07	114	0.15873	10	10	63
1955	2020-01-14	OW	F138	2020-04-14	91	0.157895	12	12	76
1956	2020-01-14	OW	F147	2020-03-10	56	0.314286	11	11	35
1957	2020-01-14	OW	F150	2020-05-12	119	0.417582	38	38	91
1958	2020-01-28	OW	F010	2020-06-02	126	0.180952	20	19	105
1959	2020-01-28	OW	F016	2020-05-19	112	0.207792	16	16	77
1960	2020-01-28	OW	F018	2020-06-16	140	0.493506	42	38	77
1961	2020-01-28	OW	F024	2020-05-12	105	0.129032	8	8	62
1962	2020-01-28	OW	F028	2020-06-09	133	0.233766	19	18	77
1963	2020-01-28	OW	F031	2020-06-02	126	0.354839	22	22	62
1964	2020-01-28	OW	F034	2020-04-28	91	0.193548	12	12	62
1965	2020-01-28	OW	F034	2020-04-28	91	0.16129	10	10	62
1966	2020-01-28	OW	F037	2020-06-02	126	0.516129	35	32	62
1967	2020-01-28	OW	F040	2020-07-21	175	0.369748	47	44	119
1968	2020-01-28	OW	F051	2020-05-26	119	0.25974	20	20	77
1969	2020-01-28	OW	F054	2020-05-12	105	0.142857	5	5	35
1970	2020-01-28	OW	F058	2020-06-16	140	0.208791	19	19	91
1971	2020-01-28	OW	F096	2020-04-28	91	0.129032	8	8	62
1972	2020-01-28	OW	F100	2020-06-16	140	0.376623	31	29	77
1973	2020-01-28	OW	F100	2020-04-14	77	0.370968	23	23	62
1974	2020-01-28	OW	F103	2020-04-28	91	0.354839	22	22	62
1975	2020-01-28	OW	F105	2020-06-09	133	0.363636	30	28	77
1976	2020-01-28	OW	F105	2020-06-02	126	0.298701	25	23	77
1977	2020-01-28	OW	F127	2020-06-09	133	0.25974	22	20	77
1978	2020-01-28	OW	F127	2020-04-21	84	0.220779	17	17	77
1979	2020-01-28	OW	F135	2020-05-07	100	0.370968	25	23	62
1980	2020-01-28	OW	F135	2020-05-07	100	0.290323	19	18	62
1981	2020-01-28	OW	F138	2020-05-07	100	0.225806	15	14	62
1982	2020-02-10	OW	F010	2020-07-28	169	0.230769	18	18	78
1983	2020-02-10	OW	F016	2020-05-26	106	0.217949	17	17	78
1984	2020-02-10	OW	F028	2020-06-02	113	0.296875	21	19	64
1985	2020-02-10	OW	F034	2020-05-07	87	0.15625	11	10	64
1986	2020-02-10	OW	F034	2020-04-28	78	0.244898	13	12	49
1987	2020-02-10	OW	F040	2020-07-14	155	0.410256	34	32	78
1988	2020-02-10	OW	F041	2020-06-09	120	0.45283	48	48	106
1989	2020-02-10	OW	F051	2020-06-02	113	0.320513	25	25	78
1990	2020-02-10	OW	F067	2020-06-09	120	0.326531	16	16	49
1991	2020-02-10	OW	F079	2020-04-21	71	0.361111	13	13	36
1992	2020-02-10	OW	F079	2020-04-21	71	0.265306	13	13	49
1993	2020-02-10	OW	F094	2020-04-21	71	0.102041	5	5	49
1994	2020-02-10	OW	F096	2020-02-18	8	NA	NA	NA	NA
1995	2020-02-10	OW	F100	2020-06-30	141	0.397436	34	31	78
1996	2020-02-10	OW	F100	2020-06-02	113	0.391304	37	36	92
1997	2020-02-10	OW	F105	2020-06-02	113	0.387755	21	19	49
1998	2020-02-10	OW	F105	2020-04-14	64	0.591837	29	29	49
1999	2020-02-10	OW	F114	2020-04-21	71	0.326531	16	16	49
[truncated: 1,335 more rows]

## Sheet: e, f, and g
Emergence_date	N	L50	Cluster	Median_growth_rate	Average_photoperiod_33d_from_emergence	Average_temperature_33d_from_emergence	Average_light_quantity_33d_from_emergence
2017-10-10	29	84.2	NA	NA	NA	NA	NA
2017-10-24	33	94	NA	NA	NA	NA	NA
2017-11-07	31	109.6	NA	NA	NA	NA	NA
2017-11-21	32	132.9	NA	NA	NA	NA	NA
2017-12-05	25	132.1	NA	NA	NA	NA	NA
2017-12-19	19	116.4	NA	NA	NA	NA	NA
2018-01-04	20	104.4	NA	NA	NA	NA	NA
2018-01-16	8	91.3	NA	NA	NA	NA	NA
2018-01-30	NA	NA	NA	NA	NA	NA	NA
2018-02-13	16	67.1	GS	0.3	11.43	6.07	0.24
2018-02-27	22	62.9	GS	0.5	11.94	8.29	0.27
2018-03-13	27	57.4	GS	0.7	12.45	10.2	0.3
2018-03-26	27	55	GS	0.8	12.92	12.26	0.34
2018-04-10	36	54.8	GS	0.7	13.42	13.63	0.36
2018-04-24	40	63.8	GS	0.7	13.84	14.97	0.38
2018-05-08	46	59.5	GS	0.7	14.18	16.48	0.38
2018-05-22	50	57.5	GS	0.5	14.4	17.63	0.32
2018-06-05	50	53.7	GS	0.6	14.48	18.97	0.23
2018-06-19	43	58.2	GS	0.5	14.4	21.31	0.26
2018-07-03	48	68.2	GS	0.5	14.19	23.32	0.33
2018-07-17	46	69.3	GS	0.5	13.86	24.41	0.34
2018-07-31	45	71.2	GS	0.6	13.45	23.85	0.29
2018-08-16	48	68.1	GS	0.4	12.91	22.04	0.2
2018-08-28	49	63.1	GS	0.5	12.49	20.3	0.18
2018-09-11	43	65.1	GS	0.6	11.99	18.41	0.19
2018-09-25	36	66.4	GS	0.6	11.48	16.53	0.22
2018-10-09	34	158.8	OW	0.4	11	14.51	0.21
2018-10-23	34	172.8	OW	0.3	10.56	12.53	0.18
2018-11-06	35	173.2	OW	0.2	10.2	11.32	0.14
2018-11-20	31	159.8	OW	0.1	9.95	8.78	0.12
2018-12-04	33	141.9	OW	0.1	9.84	6.94	0.11
2018-12-18	24	152	OW	0.2	9.91	5.61	0.12
2019-01-04	26	115.7	OW	0.2	10.19	4.71	0.12
2019-01-15	17	111.2	OW	0.3	10.47	4.64	0.12
2019-01-29	23	102.8	OW	0.2	10.91	5.4	0.16
2019-02-12	27	90.2	OW	0.3	11.39	6.4	0.2
2019-02-26	27	79.9	GS	0.4	11.89	7.45	0.23
2019-03-12	41	75.2	GS	0.5	12.41	8.2	0.29
2019-03-26	40	75.4	GS	0.5	12.91	10.58	0.32
2019-04-09	33	55.9	GS	0.7	13.38	12.48	0.34
2019-04-23	42	37.4	GS	0.7	13.81	14.79	0.38
2019-05-07	48	51.7	GS	0.7	14.15	16.54	0.4
2019-05-21	51	43.4	GS	0.5	14.38	17.69	0.34
2019-06-03	42	44.7	GS	0.3	14.47	18.77	0.25
2019-06-18	48	47.8	GS	0.3	14.42	19.95	0.21
2019-07-02	43	49.6	GS	0.6	14.21	21.51	0.22
2019-07-16	34	72	GS	0.5	13.89	23.2	0.27
2019-07-30	36	67.4	GS	0.4	13.49	23.52	0.26
2019-08-16	31	56.1	GS	0.6	12.92	22.62	0.24
2019-08-27	31	51.1	GS	0.6	12.54	21.53	0.23
2019-09-10	28	77.5	GS	0.6	12.03	20.37	0.22
2019-09-24	36	75.4	GS	0.6	11.53	18.31	0.17
2019-10-08	27	143.5	OW	0.5	11.04	15.47	0.16
2019-10-22	25	167.4	OW	0.5	10.6	13.15	0.16
2019-11-05	28	176.2	OW	0.2	10.23	10.47	0.14
2019-11-19	28	170.8	OW	0.2	9.96	8.55	0.11
2019-12-03	23	158.6	OW	0.2	9.85	7.2	0.1
2019-12-18	24	137.4	OW	0.2	9.91	6.79	0.1
2019-12-30	18	132.8	OW	0.2	10.08	6.63	0.1
2020-01-14	20	107	OW	0.3	10.44	6.07	0.13
2020-01-28	24	116.2	OW	0.3	10.86	6.18	0.14
2020-02-10	23	95.6	OW	0.3	11.31	7.05	0.16
2020-02-25	23	91.7	GS	0.4	11.85	8.03	0.19
2020-03-10	25	92.4	GS	0.5	12.36	9.07	0.23
2020-03-24	28	67.6	GS	0.6	12.86	9.85	0.25
2020-04-07	30	60.9	GS	0.6	13.34	11.68	0.3
2020-04-21	39	63	GS	0.6	13.77	13.99	0.32
2020-05-07	35	55	GS	0.6	14.17	16.59	0.34
2020-05-19	42	47.5	GS	0.4	14.37	17.72	0.28
2020-06-02	42	55.6	GS	0.3	14.47	18.82	0.23
2020-06-16	44	52.3	GS	0.5	14.43	18.74	0.18
2020-06-30	44	51.6	GS	0.8	14.23	19.67	0.14
2020-07-14	33	56.7	GS	0.6	13.92	21.6	0.19
2020-07-28	36	67.4	GS	0.6	13.52	23.4	0.25
2020-08-11	40	78.9	GS	0.4	13.07	24.07	0.25
2020-08-25	37	65.9	GS	0.5	12.58	22.47	0.22
2020-09-08	43	75.9	GS	0.6	12.08	19.69	0.19
2020-09-23	43	66.5	GS	0.5	11.54	17.07	0.18
2020-10-06	35	112.2	OW	0.4	11.09	14.62	0.16
2020-10-20	34	103	OW	0.4	10.64	12.88	0.14
2020-11-02	32	131.9	OW	0.3	10.28	11.49	0.12
2020-11-17	35	109.4	OW	0.2	9.98	9.37	0.11
2020-12-01	34	115.5	OW	0.2	9.85	6.5	0.09
2020-12-15	25	112.2	OW	0.2	9.88	4.31	0.09
2020-12-29	27	116	OW	0.2	10.08	4.41	0.1
2021-01-12	NA	NA	NA	NA	10.4	5.22	0.13
2021-01-26	16	95.1	OW	0.3	10.82	5.94	0.17
2021-02-09	16	81.4	OW	0.3	11.3	6.77	0.22
2021-02-22	29	65.2	GS	0.5	11.77	7.96	0.3
2021-03-09	34	62.8	GS	0.6	12.32	9.84	0.39
2021-03-23	33	61.4	GS	0.6	12.82	11.12	0.41
2021-04-06	34	50.7	GS	0.6	13.3	11.9	0.43
2021-04-20	39	43.3	GS	0.6	13.74	13.98	0.37
2021-05-06	37	46.7	GS	0.6	14.14	16.09	0.42
2021-05-20	36	26.7	GS	0.3	14.38	17.5	0.45
2021-06-01	28	48	GS	0.5	14.47	18.64	0.37
2021-06-15	31	67	GS	0.5	14.44	19.46	0.25
2021-06-29	32	45	GS	0.3	14.26	21.16	0.26
2021-07-13	30	61	GS	0.6	13.95	22.21	0.33
2021-07-27	27	58	GS	0.5	13.56	21.79	0.25
2021-08-10	28	41.5	GS	0.5	13.11	21.12	0.17
2021-08-26	27	42	GS	0.6	12.55	21.05	0.2
2021-09-07	22	49.2	GS	0.5	12.12	20.25	0.23
2021-09-21	25	47.4	GS	0.6	11.62	18.73	0.3

## Sheet: h and i
date	emergence_date	class	no_leaves	plant_no	no_emerged_leaves	cal_leaves	log_cal_leaves	age
2017-10-10	2017-10-10	Extant	29	21	3.05074	126.388	6.99308	0
2017-10-24	2017-10-10	Extant	28	21	3.05074	122.029	6.94286	1
2017-10-24	2017-10-10	Withered	1	21	3.05074	4.35819	2.42175	1
2017-11-07	2017-10-10	Extant	26	21	3.05074	113.313	6.83685	1
2017-11-07	2017-10-10	Withered	2	21	3.05074	8.71639	3.28042	1
2017-11-21	2017-10-10	Extant	25	21	3.05074	108.955	6.78077	2
2017-11-21	2017-10-10	Withered	1	21	3.05074	4.35819	2.42175	2
2017-12-05	2017-10-10	Extant	23	21	3.05074	100.238	6.66161	2
2017-12-05	2017-10-10	Withered	2	21	3.05074	8.71639	3.28042	2
2017-12-19	2017-10-10	Extant	18	21	3.05074	78.4475	6.31193	3
2017-12-19	2017-10-10	Withered	5	21	3.05074	21.791	4.51039	3
2018-01-04	2017-10-10	Extant	12	21	3.05074	52.2983	5.73602	3
2018-01-04	2017-10-10	Withered	6	21	3.05074	26.1492	4.76284	3
2018-01-16	2017-10-10	Extant	10	21	3.05074	43.5819	5.47839	4
2018-01-16	2017-10-10	Withered	2	21	3.05074	8.71639	3.28042	4
2018-02-13	2017-10-10	Extant	4	21	3.05074	17.4328	4.2042	5
2018-02-13	2017-10-10	Withered	6	21	3.05074	26.1492	4.76284	5
2018-02-27	2017-10-10	Extant	2	21	3.05074	8.71639	3.28042	5
2018-02-27	2017-10-10	Withered	2	21	3.05074	8.71639	3.28042	5
2018-03-13	2017-10-10	Extant	1	21	3.05074	4.35819	2.42175	6
2018-03-13	2017-10-10	Withered	1	21	3.05074	4.35819	2.42175	6
2018-03-26	2017-10-10	Extant	1	21	3.05074	4.35819	2.42175	6
2018-03-26	2017-10-10	Withered	0	21	3.05074	0	0	6
2018-04-10	2017-10-10	Extant	1	21	3.05074	4.35819	2.42175	7
2018-04-10	2017-10-10	Withered	0	21	3.05074	0	0	7
2018-04-24	2017-10-10	Extant	0	21	3.05074	0	0	7
2018-04-24	2017-10-10	Withered	1	21	3.05074	4.35819	2.42175	7
2017-10-24	2017-10-24	Extant	33	24	3.05074	125.843	6.9869	0
2017-11-07	2017-10-24	Extant	31	24	3.05074	118.216	6.89743	1
2017-11-07	2017-10-24	Withered	2	24	3.05074	7.62684	3.10883	1
2017-11-21	2017-10-24	Extant	31	24	3.05074	118.216	6.89743	1
2017-11-21	2017-10-24	Withered	0	24	3.05074	0	0	1
2017-12-05	2017-10-24	Extant	27	24	3.05074	102.962	6.69992	2
2017-12-05	2017-10-24	Withered	4	24	3.05074	15.2537	4.02269	2
2017-12-19	2017-10-24	Extant	25	24	3.05074	95.3355	6.59	2
2017-12-19	2017-10-24	Withered	2	24	3.05074	7.62684	3.10883	2
2018-01-04	2017-10-24	Extant	24	24	3.05074	91.5221	6.53173	3
2018-01-04	2017-10-24	Withered	1	24	3.05074	3.81342	2.26706	3
2018-01-16	2017-10-24	Extant	21	24	3.05074	80.0818	6.34131	3
2018-01-16	2017-10-24	Withered	3	24	3.05074	11.4403	3.63694	3
2018-02-13	2017-10-24	Extant	12	24	3.05074	45.761	5.54723	4
2018-02-13	2017-10-24	Withered	9	24	3.05074	34.3208	5.14244	4
2018-02-27	2017-10-24	Extant	9	24	3.05074	34.3208	5.14244	5
2018-02-27	2017-10-24	Withered	3	24	3.05074	11.4403	3.63694	5
2018-03-13	2017-10-24	Extant	6	24	3.05074	22.8805	4.57776	5
2018-03-13	2017-10-24	Withered	3	24	3.05074	11.4403	3.63694	5
2018-03-26	2017-10-24	Extant	5	24	3.05074	19.0671	4.32676	6
2018-03-26	2017-10-24	Withered	1	24	3.05074	3.81342	2.26706	6
2018-04-10	2017-10-24	Extant	4	24	3.05074	15.2537	4.02269	6
2018-04-10	2017-10-24	Withered	1	24	3.05074	3.81342	2.26706	6
2018-04-24	2017-10-24	Extant	3	24	3.05074	11.4403	3.63694	7
2018-04-24	2017-10-24	Withered	1	24	3.05074	3.81342	2.26706	7
2018-05-08	2017-10-24	Extant	0	24	3.05074	0	0	7
2018-05-08	2017-10-24	Withered	3	24	3.05074	11.4403	3.63694	7
2017-11-07	2017-11-07	Extant	31	18	1.93679	100.068	6.65918	0
2017-11-21	2017-11-07	Extant	31	18	1.93679	100.068	6.65918	1
2017-11-21	2017-11-07	Withered	0	18	1.93679	0	0	1
2017-12-05	2017-11-07	Extant	30	18	1.93679	96.8395	6.61235	1
2017-12-05	2017-11-07	Withered	1	18	1.93679	3.22798	2.07997	1
2017-12-19	2017-11-07	Extant	28	18	1.93679	90.3836	6.51386	2
2017-12-19	2017-11-07	Withered	2	18	1.93679	6.45597	2.8984	2
2018-01-04	2017-11-07	Extant	27	18	1.93679	87.1556	6.46198	2
2018-01-04	2017-11-07	Withered	1	18	1.93679	3.22798	2.07997	2
2018-01-16	2017-11-07	Extant	25	18	1.93679	80.6996	6.35226	3
2018-01-16	2017-11-07	Withered	2	18	1.93679	6.45597	2.8984	3
2018-02-13	2017-11-07	Extant	18	18	1.93679	58.1037	5.88518	4
2018-02-13	2017-11-07	Withered	7	18	1.93679	22.5959	4.56046	4
2018-02-27	2017-11-07	Extant	16	18	1.93679	51.6477	5.7183	4
2018-02-27	2017-11-07	Withered	2	18	1.93679	6.45597	2.8984	4
2018-03-13	2017-11-07	Extant	12	18	1.93679	38.7358	5.31237	5
2018-03-13	2017-11-07	Withered	4	18	1.93679	12.9119	3.79825	5
2018-03-26	2017-11-07	Extant	7	18	1.93679	22.5959	4.56046	5
2018-03-26	2017-11-07	Withered	5	18	1.93679	16.1399	4.09929	5
2018-04-10	2017-11-07	Extant	6	18	1.93679	19.3679	4.34823	6
2018-04-10	2017-11-07	Withered	1	18	1.93679	3.22798	2.07997	6
2018-04-24	2017-11-07	Extant	1	18	1.93679	3.22798	2.07997	6
2018-04-24	2017-11-07	Withered	5	18	1.93679	16.1399	4.09929	6
2018-05-08	2017-11-07	Extant	1	18	1.93679	3.22798	2.07997	7
2018-05-08	2017-11-07	Withered	0	18	1.93679	0	0	7
2018-05-22	2017-11-07	Extant	0	18	1.93679	0	0	7
2018-05-22	2017-11-07	Withered	1	18	1.93679	3.22798	2.07997	7
2018-06-05	2017-11-07	Extant	0	18	1.93679	0	0	7
2018-06-05	2017-11-07	Withered	0	18	1.93679	0	0	7
2017-11-21	2017-11-21	Extant	32	22	1.8609	81.2029	6.36112	0
2017-12-05	2017-11-21	Extant	31	22	1.8609	78.6653	6.31588	1
2017-12-05	2017-11-21	Withered	1	22	1.8609	2.53759	1.82277	1
2017-12-19	2017-11-21	Extant	31	22	1.8609	78.6653	6.31588	1
2017-12-19	2017-11-21	Withered	0	22	1.8609	0	0	1
2018-01-04	2017-11-21	Extant	31	22	1.8609	78.6653	6.31588	2
2018-01-04	2017-11-21	Withered	0	22	1.8609	0	0	2
2018-01-16	2017-11-21	Extant	31	22	1.8609	78.6653	6.31588	2
2018-01-16	2017-11-21	Withered	0	22	1.8609	0	0	2
2018-02-13	2017-11-21	Extant	28	22	1.8609	71.0526	6.17098	3
2018-02-13	2017-11-21	Withered	3	22	1.8609	7.61278	3.10648	3
2018-02-27	2017-11-21	Extant	27	22	1.8609	68.515	6.11925	4
2018-02-27	2017-11-21	Withered	1	22	1.8609	2.53759	1.82277	4
2018-03-13	2017-11-21	Extant	23	22	1.8609	58.3646	5.89153	4
2018-03-13	2017-11-21	Withered	4	22	1.8609	10.1504	3.47902	4
2018-03-26	2017-11-21	Extant	22	22	1.8609	55.827	5.82851	5
2018-03-26	2017-11-21	Withered	1	22	1.8609	2.53759	1.82277	5
2018-04-10	2017-11-21	Extant	17	22	1.8609	43.1391	5.46398	5
2018-04-10	2017-11-21	Withered	5	22	1.8609	12.688	3.77484	5
2018-04-24	2017-11-21	Extant	5	22	1.8609	12.688	3.77484	6
2018-04-24	2017-11-21	Withered	12	22	1.8609	30.4511	4.97504	6
2018-05-08	2017-11-21	Extant	1	22	1.8609	2.53759	1.82277	6
2018-05-08	2017-11-21	Withered	4	22	1.8609	10.1504	3.47902	6
2018-05-22	2017-11-21	Extant	1	22	1.8609	2.53759	1.82277	7
2018-05-22	2017-11-21	Withered	0	22	1.8609	0	0	7
2018-06-05	2017-11-21	Extant	1	22	1.8609	2.53759	1.82277	7
2018-06-05	2017-11-21	Withered	0	22	1.8609	0	0	7
2018-06-19	2017-11-21	Extant	1	22	1.8609	2.53759	1.82277	7
2018-06-19	2017-11-21	Withered	0	22	1.8609	0	0	7
2018-07-03	2017-11-21	Extant	0	22	1.8609	0	0	8
2018-07-03	2017-11-21	Withered	1	22	1.8609	2.53759	1.82277	8
2017-12-05	2017-12-05	Extant	25	15	2.94412	147.206	7.21146	0
2017-12-19	2017-12-05	Extant	25	15	2.94412	147.206	7.21146	1
2017-12-19	2017-12-05	Withered	0	15	2.94412	0	0	1
2018-01-04	2017-12-05	Extant	25	15	2.94412	147.206	7.21146	1
2018-01-04	2017-12-05	Withered	0	15	2.94412	0	0	1
2018-01-16	2017-12-05	Extant	24	15	2.94412	141.318	7.15297	2
2018-01-16	2017-12-05	Withered	1	15	2.94412	5.88825	2.78414	2
2018-02-13	2017-12-05	Extant	23	15	2.94412	135.43	7.09201	3
2018-02-13	2017-12-05	Withered	1	15	2.94412	5.88825	2.78414	3
2018-02-27	2017-12-05	Extant	23	15	2.94412	135.43	7.09201	3
2018-02-27	2017-12-05	Withered	0	15	2.94412	0	0	3
2018-03-13	2017-12-05	Extant	22	15	2.94412	129.541	7.02836	4
2018-03-13	2017-12-05	Withered	1	15	2.94412	5.88825	2.78414	4
2018-03-26	2017-12-05	Extant	21	15	2.94412	123.653	6.96178	4
2018-03-26	2017-12-05	Withered	1	15	2.94412	5.88825	2.78414	4
2018-04-10	2017-12-05	Extant	19	15	2.94412	111.877	6.8186	5
2018-04-10	2017-12-05	Withered	2	15	2.94412	11.7765	3.67542	5
2018-04-24	2017-12-05	Extant	7	15	2.94412	41.2177	5.39978	5
2018-04-24	2017-12-05	Withered	12	15	2.94412	70.659	6.16308	5
2018-05-08	2017-12-05	Extant	2	15	2.94412	11.7765	3.67542	6
2018-05-08	2017-12-05	Withered	5	15	2.94412	29.4412	4.92796	6
2018-05-22	2017-12-05	Extant	1	15	2.94412	5.88825	2.78414	6
2018-05-22	2017-12-05	Withered	1	15	2.94412	5.88825	2.78414	6
2018-06-05	2017-12-05	Extant	0	15	2.94412	0	0	7
2018-06-05	2017-12-05	Withered	1	15	2.94412	5.88825	2.78414	7
2017-12-19	2017-12-19	Extant	19	13	2.28722	100.286	6.66229	0
2018-01-04	2017-12-19	Extant	19	13	2.28722	100.286	6.66229	1
2018-01-04	2017-12-19	Withered	0	13	2.28722	0	0	1
2018-01-16	2017-12-19	Extant	19	13	2.28722	100.286	6.66229	1
2018-01-16	2017-12-19	Withered	0	13	2.28722	0	0	1
2018-02-13	2017-12-19	Extant	19	13	2.28722	100.286	6.66229	2
2018-02-13	2017-12-19	Withered	0	13	2.28722	0	0	2
2018-02-27	2017-12-19	Extant	19	13	2.28722	100.286	6.66229	3
2018-02-27	2017-12-19	Withered	0	13	2.28722	0	0	3
2018-03-13	2017-12-19	Extant	17	13	2.28722	89.7295	6.5035	3
2018-03-13	2017-12-19	Withered	2	13	2.28722	10.5564	3.53062	3
2018-03-26	2017-12-19	Extant	13	13	2.28722	68.6167	6.12136	4
2018-03-26	2017-12-19	Withered	4	13	2.28722	21.1128	4.46681	4
2018-04-10	2017-12-19	Extant	10	13	2.28722	52.7821	5.74905	4
2018-04-10	2017-12-19	Withered	3	13	2.28722	15.8346	4.07336	4
2018-04-24	2017-12-19	Extant	4	13	2.28722	21.1128	4.46681	5
2018-04-24	2017-12-19	Withered	6	13	2.28722	31.6692	5.02986	5
2018-05-08	2017-12-19	Extant	1	13	2.28722	5.27821	2.65035	5
2018-05-08	2017-12-19	Withered	3	13	2.28722	15.8346	4.07336	5
2018-05-22	2017-12-19	Extant	0	13	2.28722	0	0	6
2018-05-22	2017-12-19	Withered	1	13	2.28722	5.27821	2.65035	6
2018-06-05	2017-12-19	Extant	0	13	2.28722	0	0	6
2018-06-05	2017-12-19	Withered	0	13	2.28722	0	0	6
2018-01-04	2018-01-04	Extant	20	14	2.65048	113.592	6.84036	0
2018-01-16	2018-01-04	Extant	20	14	2.65048	113.592	6.84036	1
2018-01-16	2018-01-04	Withered	0	14	2.65048	0	0	1
2018-02-13	2018-01-04	Extant	19	14	2.65048	107.912	6.76702	2
2018-02-13	2018-01-04	Withered	1	14	2.65048	5.67959	2.73976	2
2018-02-27	2018-01-04	Extant	18	14	2.65048	102.233	6.68976	2
2018-02-27	2018-01-04	Withered	1	14	2.65048	5.67959	2.73976	2
2018-03-13	2018-01-04	Extant	18	14	2.65048	102.233	6.68976	3
2018-03-13	2018-01-04	Withered	0	14	2.65048	0	0	3
2018-03-26	2018-01-04	Extant	18	14	2.65048	102.233	6.68976	3
2018-03-26	2018-01-04	Withered	0	14	2.65048	0	0	3
2018-04-10	2018-01-04	Extant	16	14	2.65048	90.8735	6.52158	4
2018-04-10	2018-01-04	Withered	2	14	2.65048	11.3592	3.62751	4
2018-04-24	2018-01-04	Extant	2	14	2.65048	11.3592	3.62751	4
2018-04-24	2018-01-04	Withered	14	14	2.65048	79.5143	6.33117	4
2018-05-08	2018-01-04	Extant	1	14	2.65048	5.67959	2.73976	5
2018-05-08	2018-01-04	Withered	1	14	2.65048	5.67959	2.73976	5
2018-05-22	2018-01-04	Extant	1	14	2.65048	5.67959	2.73976	5
2018-05-22	2018-01-04	Withered	0	14	2.65048	0	0	5
2018-06-05	2018-01-04	Extant	1	14	2.65048	5.67959	2.73976	6
2018-06-05	2018-01-04	Withered	0	14	2.65048	0	0	6
2018-06-19	2018-01-04	Extant	0	14	2.65048	0	0	6
2018-06-19	2018-01-04	Withered	1	14	2.65048	5.67959	2.73976	6
2018-01-16	2018-01-16	Extant	8	8	0.321852	9.65556	3.41353	0
2018-02-13	2018-01-16	Extant	8	8	0.321852	9.65556	3.41353	1
2018-02-13	2018-01-16	Withered	0	8	0.321852	0	0	1
2018-02-27	2018-01-16	Extant	7	8	0.321852	8.44861	3.2401	2
2018-02-27	2018-01-16	Withered	1	8	0.321852	1.20694	1.14205	2
2018-03-13	2018-01-16	Extant	7	8	0.321852	8.44861	3.2401	2
2018-03-13	2018-01-16	Withered	0	8	0.321852	0	0	2
2018-03-26	2018-01-16	Extant	6	8	0.321852	7.24167	3.04294	3
2018-03-26	2018-01-16	Withered	1	8	0.321852	1.20694	1.14205	3
2018-04-10	2018-01-16	Extant	5	8	0.321852	6.03472	2.81449	3
2018-04-10	2018-01-16	Withered	1	8	0.321852	1.20694	1.14205	3
2018-04-24	2018-01-16	Extant	3	8	0.321852	3.62083	2.20815	4
2018-04-24	2018-01-16	Withered	2	8	0.321852	2.41389	1.77142	4
2018-05-08	2018-01-16	Extant	2	8	0.321852	2.41389	1.77142	4
2018-05-08	2018-01-16	Withered	1	8	0.321852	1.20694	1.14205	4
2018-05-22	2018-01-16	Extant	1	8	0.321852	1.20694	1.14205	5
2018-05-22	2018-01-16	Withered	1	8	0.321852	1.20694	1.14205	5
2018-06-05	2018-01-16	Extant	0	8	0.321852	0	0	5
2018-06-05	2018-01-16	Withered	1	8	0.321852	1.20694	1.14205	5
2018-02-13	2018-02-13	Extant	16	14	0.87575	30.0257	4.95539	0
2018-02-27	2018-02-13	Extant	15	14	0.87575	28.1491	4.86538	1
2018-02-27	2018-02-13	Withered	1	14	0.87575	1.87661	1.52437	1
2018-03-13	2018-02-13	Extant	15	14	0.87575	28.1491	4.86538	1
2018-03-13	2018-02-13	Withered	0	14	0.87575	0	0	1
2018-03-26	2018-02-13	Extant	13	14	0.87575	24.3959	4.66652	2
2018-03-26	2018-02-13	Withered	2	14	0.87575	3.75321	2.2489	2
2018-04-10	2018-02-13	Extant	13	14	0.87575	24.3959	4.66652	2
2018-04-10	2018-02-13	Withered	0	14	0.87575	0	0	2
2018-04-24	2018-02-13	Extant	11	14	0.87575	20.6427	4.43581	3
2018-04-24	2018-02-13	Withered	2	14	0.87575	3.75321	2.2489	3
2018-05-08	2018-02-13	Extant	1	14	0.87575	1.87661	1.52437	3
2018-05-08	2018-02-13	Withered	10	14	0.87575	18.7661	4.30495	3
2018-05-22	2018-02-13	Extant	0	14	0.87575	0	0	4
2018-05-22	2018-02-13	Withered	1	14	0.87575	1.87661	1.52437	4
2018-06-05	2018-02-13	Extant	0	14	0.87575	0	0	4
2018-06-05	2018-02-13	Withered	0	14	0.87575	0	0	4
2018-02-27	2018-02-27	Extant	22	16	1.2289	50.692	5.69187	0
2018-03-13	2018-02-27	Extant	22	16	1.2289	50.692	5.69187	1
2018-03-13	2018-02-27	Withered	0	16	1.2289	0	0	1
2018-03-26	2018-02-27	Extant	20	16	1.2289	46.0836	5.55715	1
2018-03-26	2018-02-27	Withered	2	16	1.2289	4.60836	2.48758	1
2018-04-10	2018-02-27	Extant	19	16	1.2289	43.7794	5.48476	2
2018-04-10	2018-02-27	Withered	1	16	1.2289	2.30418	1.72429	2
2018-04-24	2018-02-27	Extant	11	16	1.2289	25.346	4.71951	2
2018-04-24	2018-02-27	Withered	8	16	1.2289	18.4334	4.28047	2
2018-05-08	2018-02-27	Extant	6	16	1.2289	13.8251	3.88997	3
2018-05-08	2018-02-27	Withered	5	16	1.2289	11.5209	3.64627	3
2018-05-22	2018-02-27	Extant	3	16	1.2289	6.91254	2.98414	3
2018-05-22	2018-02-27	Withered	3	16	1.2289	6.91254	2.98414	3
2018-06-05	2018-02-27	Extant	2	16	1.2289	4.60836	2.48758	4
2018-06-05	2018-02-27	Withered	1	16	1.2289	2.30418	1.72429	4
2018-06-19	2018-02-27	Extant	0	16	1.2289	0	0	4
2018-06-19	2018-02-27	Withered	2	16	1.2289	4.60836	2.48758	4
2018-07-03	2018-02-27	Extant	0	16	1.2289	0	0	5
2018-07-03	2018-02-27	Withered	0	16	1.2289	0	0	5
2018-03-13	2018-03-13	Extant	27	21	1.39545	53.8247	5.77675	0
2018-03-26	2018-03-13	Extant	27	21	1.39545	53.8247	5.77675	1
2018-03-26	2018-03-13	Withered	0	21	1.39545	0	0	1
2018-04-10	2018-03-13	Extant	26	21	1.39545	51.8312	5.72332	1
2018-04-10	2018-03-13	Withered	1	21	1.39545	1.99351	1.58184	1
2018-04-24	2018-03-13	Extant	17	21	1.39545	33.8896	5.12473	2
2018-04-24	2018-03-13	Withered	9	21	1.39545	17.9416	4.24348	2
2018-05-08	2018-03-13	Extant	13	21	1.39545	25.9156	4.75037	2
2018-05-08	2018-03-13	Withered	4	21	1.39545	7.97403	3.16576	2
2018-05-22	2018-03-13	Extant	4	21	1.39545	7.97403	3.16576	3
2018-05-22	2018-03-13	Withered	9	21	1.39545	17.9416	4.24348	3
2018-06-05	2018-03-13	Extant	3	21	1.39545	5.98052	2.80333	3
2018-06-05	2018-03-13	Withered	1	21	1.39545	1.99351	1.58184	3
2018-06-19	2018-03-13	Extant	2	21	1.39545	3.98701	2.31818	4
2018-06-19	2018-03-13	Withered	1	21	1.39545	1.99351	1.58184	4
2018-07-03	2018-03-13	Extant	1	21	1.39545	1.99351	1.58184	4
2018-07-03	2018-03-13	Withered	1	21	1.39545	1.99351	1.58184	4
2018-07-17	2018-03-13	Extant	0	21	1.39545	0	0	5
2018-07-17	2018-03-13	Withered	1	21	1.39545	1.99351	1.58184	5
2018-07-31	2018-03-13	Extant	0	21	1.39545	0	0	5
2018-07-31	2018-03-13	Withered	0	21	1.39545	0	0	5
2018-03-26	2018-03-26	Extant	27	20	2.15368	87.224	6.4631	0
2018-04-10	2018-03-26	Extant	27	20	2.15368	87.224	6.4631	1
2018-04-10	2018-03-26	Withered	0	20	2.15368	0	0	1
2018-04-24	2018-03-26	Extant	22	20	2.15368	71.0714	6.17136	1
2018-04-24	2018-03-26	Withered	5	20	2.15368	16.1526	4.10035	1
2018-05-08	2018-03-26	Extant	17	20	2.15368	54.9188	5.80526	2
2018-05-08	2018-03-26	Withered	5	20	2.15368	16.1526	4.10035	2
2018-05-22	2018-03-26	Extant	11	20	2.15368	35.5357	5.19124	2
2018-05-22	2018-03-26	Withered	6	20	2.15368	19.3831	4.3493	2
2018-06-05	2018-03-26	Extant	7	20	2.15368	22.6136	4.56155	3
2018-06-05	2018-03-26	Withered	4	20	2.15368	12.9221	3.7993	3
2018-06-19	2018-03-26	Extant	3	20	2.15368	9.69156	3.4184	3
2018-06-19	2018-03-26	Withered	4	20	2.15368	12.9221	3.7993	3
2018-07-03	2018-03-26	Extant	1	20	2.15368	3.23052	2.08083	4
2018-07-03	2018-03-26	Withered	2	20	2.15368	6.46104	2.89938	4
2018-07-17	2018-03-26	Extant	0	20	2.15368	0	0	4
2018-07-17	2018-03-26	Withered	1	20	2.15368	3.23052	2.08083	4
2018-07-31	2018-03-26	Extant	0	20	2.15368	0	0	5
2018-07-31	2018-03-26	Withered	0	20	2.15368	0	0	5
2018-04-10	2018-04-10	Extant	36	26	6.44476	267.705	8.06988	0
2018-04-24	2018-04-10	Extant	32	26	6.44476	237.96	7.90063	1
2018-04-24	2018-04-10	Withered	4	26	6.44476	29.745	4.94228	1
2018-05-08	2018-04-10	Extant	32	26	6.44476	237.96	7.90063	1
2018-05-08	2018-04-10	Withered	0	26	6.44476	0	0	1
2018-05-22	2018-04-10	Extant	25	26	6.44476	185.906	7.54617	2
2018-05-22	2018-04-10	Withered	7	26	6.44476	52.0538	5.72938	2
2018-06-05	2018-04-10	Extant	15	26	6.44476	111.544	6.81434	2
2018-06-05	2018-04-10	Withered	10	26	6.44476	74.3626	6.23578	2
2018-06-19	2018-04-10	Extant	10	26	6.44476	74.3626	6.23578	3
2018-06-19	2018-04-10	Withered	5	26	6.44476	37.1813	5.25479	3
2018-07-03	2018-04-10	Extant	4	26	6.44476	29.745	4.94228	3
2018-07-03	2018-04-10	Withered	6	26	6.44476	44.6175	5.51152	3
2018-07-17	2018-04-10	Extant	3	26	6.44476	22.3088	4.5428	4
2018-07-17	2018-04-10	Withered	1	26	6.44476	7.43626	3.0766	4
2018-07-31	2018-04-10	Extant	1	26	6.44476	7.43626	3.0766	4
2018-07-31	2018-04-10	Withered	2	26	6.44476	14.8725	3.98846	4
2018-08-16	2018-04-10	Extant	0	26	6.44476	0	0	5
2018-08-16	2018-04-10	Withered	1	26	6.44476	7.43626	3.0766	5
2018-04-24	2018-04-24	Extant	40	28	4.41168	189.072	7.5704	0
2018-05-08	2018-04-24	Extant	37	28	4.41168	174.892	7.45854	1
2018-05-08	2018-04-24	Withered	3	28	4.41168	14.1804	3.92414	1
2018-05-22	2018-04-24	Extant	33	28	4.41168	155.984	7.29448	1
2018-05-22	2018-04-24	Withered	4	28	4.41168	18.9072	4.31522	1
2018-06-05	2018-04-24	Extant	32	28	4.41168	151.258	7.25037	2
2018-06-05	2018-04-24	Withered	1	28	4.41168	4.7268	2.51773	2
2018-06-19	2018-04-24	Extant	27	28	4.41168	127.624	7.00701	2
2018-06-19	2018-04-24	Withered	5	28	4.41168	23.634	4.62258	2
2018-07-03	2018-04-24	Extant	16	28	4.41168	75.6288	6.25981	3
2018-07-03	2018-04-24	Withered	11	28	4.41168	51.9948	5.72778	3
2018-07-17	2018-04-24	Extant	11	28	4.41168	51.9948	5.72778	3
2018-07-17	2018-04-24	Withered	5	28	4.41168	23.634	4.62258	3
2018-07-31	2018-04-24	Extant	4	28	4.41168	18.9072	4.31522	4
2018-07-31	2018-04-24	Withered	7	28	4.41168	33.0876	5.09117	4
2018-08-16	2018-04-24	Extant	2	28	4.41168	9.4536	3.38593	4
2018-08-16	2018-04-24	Withered	2	28	4.41168	9.4536	3.38593	4
2018-08-28	2018-04-24	Extant	1	28	4.41168	4.7268	2.51773	5
2018-08-28	2018-04-24	Withered	1	28	4.41168	4.7268	2.51773	5
2018-09-11	2018-04-24	Extant	1	28	4.41168	4.7268	2.51773	5
2018-09-11	2018-04-24	Withered	0	28	4.41168	0	0	5
2018-09-25	2018-04-24	Extant	0	28	4.41168	0	0	6
2018-09-25	2018-04-24	Withered	1	28	4.41168	4.7268	2.51773	6
2018-05-08	2018-05-08	Extant	46	27	6.01681	307.526	8.26925	0
2018-05-22	2018-05-08	Extant	42	27	6.01681	280.784	8.13845	1
2018-05-22	2018-05-08	Withered	4	27	6.01681	26.7414	4.79397	1
2018-06-05	2018-05-08	Extant	38	27	6.01681	254.043	7.9946	1
2018-06-05	2018-05-08	Withered	4	27	6.01681	26.7414	4.79397	1
2018-06-19	2018-05-08	Extant	33	27	6.01681	220.616	7.79192	2
2018-06-19	2018-05-08	Withered	5	27	6.01681	33.4267	5.10546	2
2018-07-03	2018-05-08	Extant	27	27	6.01681	180.504	7.50386	2
2018-07-03	2018-05-08	Withered	6	27	6.01681	40.112	5.36149	2
2018-07-17	2018-05-08	Extant	18	27	6.01681	120.336	6.92287	3
2018-07-17	2018-05-08	Withered	9	27	6.01681	60.1681	5.93471	3
2018-07-31	2018-05-08	Extant	7	27	6.01681	46.7974	5.57886	3
2018-07-31	2018-05-08	Withered	11	27	6.01681	73.5387	6.21992	3
2018-08-16	2018-05-08	Extant	3	27	6.01681	20.056	4.39616	4
2018-08-16	2018-05-08	Withered	4	27	6.01681	26.7414	4.79397	4
2018-08-28	2018-05-08	Extant	3	27	6.01681	20.056	4.39616	4
2018-08-28	2018-05-08	Withered	0	27	6.01681	0	0	4
2018-09-11	2018-05-08	Extant	3	27	6.01681	20.056	4.39616	5
2018-09-11	2018-05-08	Withered	0	27	6.01681	0	0	5
2018-09-25	2018-05-08	Extant	1	27	6.01681	6.68534	2.94211	5
2018-09-25	2018-05-08	Withered	2	27	6.01681	13.3707	3.84506	5
2018-10-09	2018-05-08	Extant	0	27	6.01681	0	0	6
2018-10-09	2018-05-08	Withered	1	27	6.01681	6.68534	2.94211	6
2018-05-22	2018-05-22	Extant	50	29	9.49842	491.298	8.94339	0
2018-06-05	2018-05-22	Extant	47	29	9.49842	461.82	8.85431	1
2018-06-05	2018-05-22	Withered	3	29	9.49842	29.4779	4.92969	1
2018-06-19	2018-05-22	Extant	45	29	9.49842	442.168	8.79171	1
2018-06-19	2018-05-22	Withered	2	29	9.49842	19.6519	4.3682	1
2018-07-03	2018-05-22	Extant	36	29	9.49842	353.734	8.4706	2
2018-07-03	2018-05-22	Withered	9	29	9.49842	88.4336	6.48275	2
2018-07-17	2018-05-22	Extant	22	29	9.49842	216.171	7.76269	2
2018-07-17	2018-05-22	Withered	14	29	9.49842	137.563	7.1144	2
2018-07-31	2018-05-22	Extant	12	29	9.49842	117.911	6.89374	3
2018-07-31	2018-05-22	Withered	10	29	9.49842	98.2596	6.63313	3
2018-08-16	2018-05-22	Extant	6	29	9.49842	58.9557	5.90583	3
2018-08-16	2018-05-22	Withered	6	29	9.49842	58.9557	5.90583	3
2018-08-28	2018-05-22	Extant	6	29	9.49842	58.9557	5.90583	4
2018-08-28	2018-05-22	Withered	0	29	9.49842	0	0	4
2018-09-11	2018-05-22	Extant	2	29	9.49842	19.6519	4.3682	4
2018-09-11	2018-05-22	Withered	4	29	9.49842	39.3038	5.33284	4
2018-09-25	2018-05-22	Extant	1	29	9.49842	9.82596	3.43642	5
2018-09-25	2018-05-22	Withered	1	29	9.49842	9.82596	3.43642	5
2018-10-09	2018-05-22	Extant	0	29	9.49842	0	0	5
2018-10-09	2018-05-22	Withered	1	29	9.49842	9.82596	3.43642	5
2018-06-05	2018-06-05	Extant	50	28	9.82697	526.445	9.04288	0
2018-06-19	2018-06-05	Extant	47	28	9.82697	494.858	8.95378	1
2018-06-19	2018-06-05	Withered	3	28	9.82697	31.5867	5.02621	1
2018-07-03	2018-06-05	Extant	42	28	9.82697	442.214	8.79186	1
2018-07-03	2018-06-05	Withered	5	28	9.82697	52.6445	5.74536	1
2018-07-17	2018-06-05	Extant	32	28	9.82697	336.925	8.40056	2
2018-07-17	2018-06-05	Withered	10	28	9.82697	105.289	6.73185	2
2018-07-31	2018-06-05	Extant	19	28	9.82697	200.049	7.6514	2
2018-07-31	2018-06-05	Withered	13	28	9.82697	136.876	7.10722	2
2018-08-16	2018-06-05	Extant	13	28	9.82697	136.876	7.10722	3
2018-08-16	2018-06-05	Withered	6	28	9.82697	63.1734	6.0039	3
2018-08-28	2018-06-05	Extant	6	28	9.82697	63.1734	6.0039	3
2018-08-28	2018-06-05	Withered	7	28	9.82697	73.7023	6.22308	3
2018-09-11	2018-06-05	Extant	4	28	9.82697	42.1156	5.43014	4
2018-09-11	2018-06-05	Withered	2	28	9.82697	21.0578	4.46322	4
2018-09-25	2018-06-05	Extant	2	28	9.82697	21.0578	4.46322	4
2018-09-25	2018-06-05	Withered	2	28	9.82697	21.0578	4.46322	4
2018-10-09	2018-06-05	Extant	0	28	9.82697	0	0	5
2018-10-09	2018-06-05	Withered	2	28	9.82697	21.0578	4.46322	5
2018-10-23	2018-06-05	Extant	0	28	9.82697	0	0	5
2018-10-23	2018-06-05	Withered	0	28	9.82697	0	0	5
2018-06-19	2018-06-19	Extant	43	24	4.17257	224.276	7.81555	0
2018-07-03	2018-06-19	Extant	43	24	4.17257	224.276	7.81555	1
2018-07-03	2018-06-19	Withered	0	24	4.17257	0	0	1
2018-07-17	2018-06-19	Extant	35	24	4.17257	182.55	7.52003	1
2018-07-17	2018-06-19	Withered	8	24	4.17257	41.7257	5.41703	1
2018-07-31	2018-06-19	Extant	29	24	4.17257	151.256	7.25035	2
2018-07-31	2018-06-19	Withered	6	24	4.17257	31.2943	5.01321	2
2018-08-16	2018-06-19	Extant	22	24	4.17257	114.746	6.85481	2
2018-08-16	2018-06-19	Withered	7	24	4.17257	36.51	5.2292	2
2018-08-28	2018-06-19	Extant	12	24	4.17257	62.5885	5.9907	3
2018-08-28	2018-06-19	Withered	10	24	4.17257	52.1571	5.73219	3
2018-09-11	2018-06-19	Extant	5	24	4.17257	26.0786	4.75908	3
2018-09-11	2018-06-19	Withered	7	24	4.17257	36.51	5.2292	3
2018-09-25	2018-06-19	Extant	3	24	4.17257	15.6471	4.0572	4
2018-09-25	2018-06-19	Withered	2	24	4.17257	10.4314	3.51493	4
2018-10-09	2018-06-19	Extant	1	24	4.17257	5.21571	2.63592	4
2018-10-09	2018-06-19	Withered	2	24	4.17257	10.4314	3.51493	4
2018-10-23	2018-06-19	Extant	1	24	4.17257	5.21571	2.63592	5
2018-10-23	2018-06-19	Withered	0	24	4.17257	0	0	5
2018-11-06	2018-06-19	Extant	1	24	4.17257	5.21571	2.63592	5
2018-11-06	2018-06-19	Withered	0	24	4.17257	0	0	5
2018-11-20	2018-06-19	Extant	1	24	4.17257	5.21571	2.63592	6
2018-11-20	2018-06-19	Withered	0	24	4.17257	0	0	6
2018-12-04	2018-06-19	Extant	1	24	4.17257	5.21571	2.63592	6
2018-12-04	2018-06-19	Withered	0	24	4.17257	0	0	6
2018-12-18	2018-06-19	Extant	1	24	4.17257	5.21571	2.63592	7
2018-12-18	2018-06-19	Withered	0	24	4.17257	0	0	7
2019-01-04	2018-06-19	Extant	1	24	4.17257	5.21571	2.63592	7
2019-01-04	2018-06-19	Withered	0	24	4.17257	0	0	7
2019-01-15	2018-06-19	Extant	0	24	4.17257	0	0	7
2019-01-15	2018-06-19	Withered	1	24	4.17257	5.21571	2.63592	7
2018-07-03	2018-07-03	Extant	48	28	9.76016	501.951	8.97427	0
2018-07-17	2018-07-03	Extant	43	28	9.76016	449.665	8.81591	1
2018-07-17	2018-07-03	Withered	5	28	9.76016	52.2866	5.7357	1
2018-07-31	2018-07-03	Extant	41	28	9.76016	428.75	8.74735	1
2018-07-31	2018-07-03	Withered	2	28	9.76016	20.9146	4.45382	1
2018-08-16	2018-07-03	Extant	37	28	9.76016	386.921	8.59962	2
2018-08-16	2018-07-03	Withered	4	28	9.76016	41.8293	5.42053	2
2018-08-28	2018-07-03	Extant	34	28	9.76016	355.549	8.47796	2
2018-08-28	2018-07-03	Withered	3	28	9.76016	31.372	5.01667	2
2018-09-11	2018-07-03	Extant	27	28	9.76016	282.348	8.14643	3
2018-09-11	2018-07-03	Withered	7	28	9.76016	73.2012	6.21337	3
2018-09-25	2018-07-03	Extant	13	28	9.76016	135.945	7.09745	3
2018-09-25	2018-07-03	Withered	14	28	9.76016	146.402	7.20362	3
2018-10-09	2018-07-03	Extant	8	28	9.76016	83.6586	6.40358	4
2018-10-09	2018-07-03	Withered	5	28	9.76016	52.2866	5.7357	4
2018-10-23	2018-07-03	Extant	5	28	9.76016	52.2866	5.7357	4
2018-10-23	2018-07-03	Withered	3	28	9.76016	31.372	5.01667	4
2018-11-06	2018-07-03	Extant	4	28	9.76016	41.8293	5.42053	5
2018-11-06	2018-07-03	Withered	1	28	9.76016	10.4573	3.5182	5
2018-11-20	2018-07-03	Extant	1	28	9.76016	10.4573	3.5182	5
2018-11-20	2018-07-03	Withered	3	28	9.76016	31.372	5.01667	5
2018-12-04	2018-07-03	Extant	1	28	9.76016	10.4573	3.5182	6
2018-12-04	2018-07-03	Withered	0	28	9.76016	0	0	6
2018-12-18	2018-07-03	Extant	0	28	9.76016	0	0	6
2018-12-18	2018-07-03	Withered	1	28	9.76016	10.4573	3.5182	6
2019-01-04	2018-07-03	Extant	0	28	9.76016	0	0	7
2019-01-04	2018-07-03	Withered	0	28	9.76016	0	0	7
2018-07-17	2018-07-17	Extant	46	26	7.26434	385.569	8.59458	0
2018-07-31	2018-07-17	Extant	42	26	7.26434	352.041	8.46369	1
2018-07-31	2018-07-17	Withered	4	26	7.26434	33.5277	5.10968	1
2018-08-16	2018-07-17	Extant	39	26	7.26434	326.896	8.35709	1
2018-08-16	2018-07-17	Withered	3	26	7.26434	25.1458	4.70851	1
2018-08-28	2018-07-17	Extant	35	26	7.26434	293.368	8.20148	2
2018-08-28	2018-07-17	Withered	4	26	7.26434	33.5277	5.10968	2
2018-09-11	2018-07-17	Extant	33	26	7.26434	276.604	8.11688	2
2018-09-11	2018-07-17	Withered	2	26	7.26434	16.7639	4.15087	2
2018-09-25	2018-07-17	Extant	26	26	7.26434	217.93	7.77433	3
2018-09-25	2018-07-17	Withered	7	26	7.26434	58.6736	5.89902	3
2018-10-09	2018-07-17	Extant	16	26	7.26434	134.111	7.078	3
2018-10-09	2018-07-17	Withered	10	26	7.26434	83.8194	6.40632	3
2018-10-23	2018-07-17	Extant	8	26	7.26434	67.0555	6.08864	4
2018-10-23	2018-07-17	Withered	8	26	7.26434	67.0555	6.08864	4
2018-11-06	2018-07-17	Extant	4	26	7.26434	33.5277	5.10968	4
2018-11-06	2018-07-17	Withered	4	26	7.26434	33.5277	5.10968	4
2018-11-20	2018-07-17	Extant	3	26	7.26434	25.1458	4.70851	5
2018-11-20	2018-07-17	Withered	1	26	7.26434	8.38194	3.22989	5
2018-12-04	2018-07-17	Extant	1	26	7.26434	8.38194	3.22989	5
2018-12-04	2018-07-17	Withered	2	26	7.26434	16.7639	4.15087	5
2018-12-18	2018-07-17	Extant	0	26	7.26434	0	0	6
2018-12-18	2018-07-17	Withered	1	26	7.26434	8.38194	3.22989	6
2018-07-31	2018-07-31	Extant	45	26	6.61595	343.521	8.42845	0
2018-08-16	2018-07-31	Extant	43	26	6.61595	328.253	8.36305	1
2018-08-16	2018-07-31	Withered	2	26	6.61595	15.2676	4.02393	1
2018-08-28	2018-07-31	Extant	41	26	6.61595	312.985	8.29455	1
2018-08-28	2018-07-31	Withered	2	26	6.61595	15.2676	4.02393	1
2018-09-11	2018-07-31	Extant	39	26	6.61595	297.718	8.22264	2
2018-09-11	2018-07-31	Withered	2	26	6.61595	15.2676	4.02393	2
2018-09-25	2018-07-31	Extant	31	26	6.61595	236.648	7.89268	2
2018-09-25	2018-07-31	Withered	8	26	6.61595	61.0703	5.95583	2
2018-10-09	2018-07-31	Extant	23	26	6.61595	175.577	7.46416	3
2018-10-09	2018-07-31	Withered	8	26	6.61595	61.0703	5.95583	3
2018-10-23	2018-07-31	Extant	13	26	6.61595	99.2393	6.6473	3
2018-10-23	2018-07-31	Withered	10	26	6.61595	76.3379	6.2731	3
2018-11-06	2018-07-31	Extant	5	26	6.61595	38.169	5.29164	4
2018-11-06	2018-07-31	Withered	8	26	6.61595	61.0703	5.95583	4
2018-11-20	2018-07-31	Extant	1	26	6.61595	7.63379	3.10999	4
2018-11-20	2018-07-31	Withered	4	26	6.61595	30.5352	4.97889	4
2018-12-04	2018-07-31	Extant	1	26	6.61595	7.63379	3.10999	5
2018-12-04	2018-07-31	Withered	0	26	6.61595	0	0	5
2018-12-18	2018-07-31	Extant	0	26	6.61595	0	0	5
2018-12-18	2018-07-31	Withered	1	26	6.61595	7.63379	3.10999	5
2019-01-04	2018-07-31	Extant	0	26	6.61595	0	0	6
2019-01-04	2018-07-31	Withered	0	26	6.61595	0	0	6
2018-08-16	2018-08-16	Extant	48	29	8.7566	434.811	8.76756	0
2018-08-28	2018-08-16	Extant	45	29	8.7566	407.635	8.67467	1
2018-08-28	2018-08-16	Withered	3	29	8.7566	27.1757	4.81638	1
2018-09-11	2018-08-16	Extant	44	29	8.7566	398.576	8.64233	1
2018-09-11	2018-08-16	Withered	1	29	8.7566	9.05855	3.33035	1
2018-09-25	2018-08-16	Extant	42	29	8.7566	380.459	8.57539	2
2018-09-25	2018-08-16	Withered	2	29	8.7566	18.1171	4.25679	2
2018-10-09	2018-08-16	Extant	31	29	8.7566	280.815	8.13861	2
2018-10-09	2018-08-16	Withered	11	29	8.7566	99.6441	6.65312	2
2018-10-23	2018-08-16	Extant	23	29	8.7566	208.347	7.70975	3
2018-10-23	2018-08-16	Withered	8	29	8.7566	72.4684	6.19905	3
2018-11-06	2018-08-16	Extant	16	29	8.7566	144.937	7.1892	3
2018-11-06	2018-08-16	Withered	7	29	8.7566	63.4099	6.00921	3
2018-11-20	2018-08-16	Extant	6	29	8.7566	54.3513	5.79055	4
2018-11-20	2018-08-16	Withered	10	29	8.7566	90.5855	6.51705	4
2018-12-04	2018-08-16	Extant	4	29	8.7566	36.2342	5.21856	4
2018-12-04	2018-08-16	Withered	2	29	8.7566	18.1171	4.25679	4
2018-12-18	2018-08-16	Extant	2	29	8.7566	18.1171	4.25679	5
2018-12-18	2018-08-16	Withered	2	29	8.7566	18.1171	4.25679	5
2019-01-04	2018-08-16	Extant	2	29	8.7566	18.1171	4.25679	5
2019-01-04	2018-08-16	Withered	0	29	8.7566	0	0	5
2019-01-15	2018-08-16	Extant	0	29	8.7566	0	0	6
2019-01-15	2018-08-16	Withered	2	29	8.7566	18.1171	4.25679	6
2019-01-29	2018-08-16	Extant	0	29	8.7566	0	0	6
2019-01-29	2018-08-16	Withered	0	29	8.7566	0	0	6
2018-08-28	2018-08-28	Extant	49	29	7.5213	381.252	8.57838	0
2018-09-11	2018-08-28	Extant	46	29	7.5213	357.91	8.48748	1
2018-09-11	2018-08-28	Withered	3	29	7.5213	23.342	4.60537	1
2018-09-25	2018-08-28	Extant	42	29	7.5213	326.787	8.35662	1
2018-09-25	2018-08-28	Withered	4	29	7.5213	31.1226	5.00552	1
2018-10-09	2018-08-28	Extant	34	29	7.5213	264.542	8.0528	2
2018-10-09	2018-08-28	Withered	8	29	7.5213	62.2452	5.98288	2
2018-10-23	2018-08-28	Extant	31	29	7.5213	241.2	7.92006	2
2018-10-23	2018-08-28	Withered	3	29	7.5213	23.342	4.60537	2
2018-11-06	2018-08-28	Extant	21	29	7.5213	163.394	7.36101	3
2018-11-06	2018-08-28	Withered	10	29	7.5213	77.8065	6.30024	3
2018-11-20	2018-08-28	Extant	10	29	7.5213	77.8065	6.30024	3
2018-11-20	2018-08-28	Withered	11	29	7.5213	85.5872	6.43608	3
2018-12-04	2018-08-28	Extant	5	29	7.5213	38.9033	5.31843	4
2018-12-04	2018-08-28	Withered	5	29	7.5213	38.9033	5.31843	4
2018-12-18	2018-08-28	Extant	4	29	7.5213	31.1226	5.00552	4
2018-12-18	2018-08-28	Withered	1	29	7.5213	7.78065	3.13433	4
2019-01-04	2018-08-28	Extant	4	29	7.5213	31.1226	5.00552	5
2019-01-04	2018-08-28	Withered	0	29	7.5213	0	0	5
2019-01-15	2018-08-28	Extant	2	29	7.5213	15.5613	4.04974	5
2019-01-15	2018-08-28	Withered	2	29	7.5213	15.5613	4.04974	5
2019-01-29	2018-08-28	Extant	2	29	7.5213	15.5613	4.04974	6
2019-01-29	2018-08-28	Withered	0	29	7.5213	0	0	6
2019-02-12	2018-08-28	Extant	2	29	7.5213	15.5613	4.04974	6
2019-02-12	2018-08-28	Withered	0	29	7.5213	0	0	6
2019-02-26	2018-08-28	Extant	1	29	7.5213	7.78065	3.13433	7
2019-02-26	2018-08-28	Withered	1	29	7.5213	7.78065	3.13433	7
2019-03-12	2018-08-28	Extant	1	29	7.5213	7.78065	3.13433	7
2019-03-12	2018-08-28	Withered	0	29	7.5213	0	0	7
2019-03-26	2018-08-28	Extant	1	29	7.5213	7.78065	3.13433	7
2019-03-26	2018-08-28	Withered	0	29	7.5213	0	0	7
2019-04-09	2018-08-28	Extant	1	29	7.5213	7.78065	3.13433	8
2019-04-09	2018-08-28	Withered	0	29	7.5213	0	0	8
2019-04-23	2018-08-28	Extant	1	29	7.5213	7.78065	3.13433	8
2019-04-23	2018-08-28	Withered	0	29	7.5213	0	0	8
2019-05-07	2018-08-28	Extant	0	29	7.5213	0	0	9
2019-05-07	2018-08-28	Withered	1	29	7.5213	7.78065	3.13433	9
2019-05-21	2018-08-28	Extant	0	29	7.5213	0	0	9
2019-05-21	2018-08-28	Withered	0	29	7.5213	0	0	9
2018-09-11	2018-09-11	Extant	43	25	6.16096	317.906	8.31699	0
2018-09-25	2018-09-11	Extant	41	25	6.16096	303.119	8.24849	1
2018-09-25	2018-09-11	Withered	2	25	6.16096	14.7863	3.9806	1
2018-10-09	2018-09-11	Extant	37	25	6.16096	273.547	8.10091	1
2018-10-09	2018-09-11	Withered	4	25	6.16096	29.5726	4.93417	1
2018-10-23	2018-09-11	Extant	33	25	6.16096	243.974	7.93649	2
2018-10-23	2018-09-11	Withered	4	25	6.16096	29.5726	4.93417	2
2018-11-06	2018-09-11	Extant	24	25	6.16096	177.436	7.47926	2
2018-11-06	2018-09-11	Withered	9	25	6.16096	66.5384	6.07764	2
2018-11-20	2018-09-11	Extant	14	25	6.16096	103.504	6.70742	3
2018-11-20	2018-09-11	Withered	10	25	6.16096	73.9315	6.2275	3
2018-12-04	2018-09-11	Extant	10	25	6.16096	73.9315	6.2275	3
2018-12-04	2018-09-11	Withered	4	25	6.16096	29.5726	4.93417	3
2018-12-18	2018-09-11	Extant	7	25	6.16096	51.7521	5.72116	4
2018-12-18	2018-09-11	Withered	3	25	6.16096	22.1795	4.53477	4
2019-01-04	2018-09-11	Extant	6	25	6.16096	44.3589	5.50331	4
2019-01-04	2018-09-11	Withered	1	25	6.16096	7.39315	3.06921	4
2019-01-15	2018-09-11	Extant	6	25	6.16096	44.3589	5.50331	5
2019-01-15	2018-09-11	Withered	0	25	6.16096	0	0	5
2019-01-29	2018-09-11	Extant	5	25	6.16096	36.9658	5.24663	5
2019-01-29	2018-09-11	Withered	1	25	6.16096	7.39315	3.06921	5
2019-02-12	2018-09-11	Extant	3	25	6.16096	22.1795	4.53477	6
2019-02-12	2018-09-11	Withered	2	25	6.16096	14.7863	3.9806	6
2019-02-26	2018-09-11	Extant	2	25	6.16096	14.7863	3.9806	6
2019-02-26	2018-09-11	Withered	1	25	6.16096	7.39315	3.06921	6
2019-03-12	2018-09-11	Extant	2	25	6.16096	14.7863	3.9806	7
2019-03-12	2018-09-11	Withered	0	25	6.16096	0	0	7
2019-03-26	2018-09-11	Extant	2	25	6.16096	14.7863	3.9806	7
2019-03-26	2018-09-11	Withered	0	25	6.16096	0	0	7
2019-04-09	2018-09-11	Extant	0	25	6.16096	0	0	7
2019-04-09	2018-09-11	Withered	2	25	6.16096	14.7863	3.9806	7
2019-04-23	2018-09-11	Extant	0	25	6.16096	0	0	8
2019-04-23	2018-09-11	Withered	0	25	6.16096	0	0	8
2018-09-25	2018-09-25	Extant	36	22	7.40463	363.5	8.50977	0
2018-10-09	2018-09-25	Extant	31	22	7.40463	313.014	8.29468	1
2018-10-09	2018-09-25	Withered	5	22	7.40463	50.4861	5.68611	1
2018-10-23	2018-09-25	Extant	29	22	7.40463	292.819	8.19879	1
2018-10-23	2018-09-25	Withered	2	22	7.40463	20.1944	4.40561	1
2018-11-06	2018-09-25	Extant	26	22	7.40463	262.528	8.04181	2
2018-11-06	2018-09-25	Withered	3	22	7.40463	30.2917	4.96771	2
2018-11-20	2018-09-25	Extant	19	22	7.40463	191.847	7.59131	2
2018-11-20	2018-09-25	Withered	7	22	7.40463	70.6805	6.16351	2
2018-12-04	2018-09-25	Extant	12	22	7.40463	121.167	6.93271	3
2018-12-04	2018-09-25	Withered	7	22	7.40463	70.6805	6.16351	3
2018-12-18	2018-09-25	Extant	12	22	7.40463	121.167	6.93271	3
2018-12-18	2018-09-25	Withered	0	22	7.40463	0	0	3
2019-01-04	2018-09-25	Extant	11	22	7.40463	111.069	6.80825	4
2019-01-04	2018-09-25	Withered	1	22	7.40463	10.0972	3.47213	4
2019-01-15	2018-09-25	Extant	9	22	7.40463	90.875	6.5216	4
2019-01-15	2018-09-25	Withered	2	22	7.40463	20.1944	4.40561	4
2019-01-29	2018-09-25	Extant	9	22	7.40463	90.875	6.5216	5
2019-01-29	2018-09-25	Withered	0	22	7.40463	0	0	5
2019-02-12	2018-09-25	Extant	7	22	7.40463	70.6805	6.16351	5
2019-02-12	2018-09-25	Withered	2	22	7.40463	20.1944	4.40561	5
2019-02-26	2018-09-25	Extant	6	22	7.40463	60.5833	5.94447	6
2019-02-26	2018-09-25	Withered	1	22	7.40463	10.0972	3.47213	6
2019-03-12	2018-09-25	Extant	4	22	7.40463	40.3889	5.37117	6
2019-03-12	2018-09-25	Withered	2	22	7.40463	20.1944	4.40561	6
2019-03-26	2018-09-25	Extant	3	22	7.40463	30.2917	4.96771	7
2019-03-26	2018-09-25	Withered	1	22	7.40463	10.0972	3.47213	7
2019-04-09	2018-09-25	Extant	3	22	7.40463	30.2917	4.96771	7
2019-04-09	2018-09-25	Withered	0	22	7.40463	0	0	7
2019-04-23	2018-09-25	Extant	3	22	7.40463	30.2917	4.96771	7
2019-04-23	2018-09-25	Withered	0	22	7.40463	0	0	7
2019-05-07	2018-09-25	Extant	1	22	7.40463	10.0972	3.47213	8
2019-05-07	2018-09-25	Withered	2	22	7.40463	20.1944	4.40561	8
2019-05-21	2018-09-25	Extant	0	22	7.40463	0	0	8
2019-05-21	2018-09-25	Withered	1	22	7.40463	10.0972	3.47213	8
2018-10-09	2018-10-09	Extant	34	26	3.32425	130.413	7.03796	0
2018-10-23	2018-10-09	Extant	34	26	3.32425	130.413	7.03796	1
2018-10-23	2018-10-09	Withered	0	26	3.32425	0	0	1
2018-11-06	2018-10-09	Extant	34	26	3.32425	130.413	7.03796	1
2018-11-06	2018-10-09	Withered	0	26	3.32425	0	0	1
2018-11-20	2018-10-09	Extant	34	26	3.32425	130.413	7.03796	2
2018-11-20	2018-10-09	Withered	0	26	3.32425	0	0	2
2018-12-04	2018-10-09	Extant	34	26	3.32425	130.413	7.03796	2
2018-12-04	2018-10-09	Withered	0	26	3.32425	0	0	2
2018-12-18	2018-10-09	Extant	33	26	3.32425	126.577	6.99522	3
2018-12-18	2018-10-09	Withered	1	26	3.32425	3.83567	2.27372	3
2019-01-04	2018-10-09	Extant	31	26	3.32425	118.906	6.90576	3
2019-01-04	2018-10-09	Withered	2	26	3.32425	7.67134	3.11625	3
2019-01-15	2018-10-09	Extant	31	26	3.32425	118.906	6.90576	4
2019-01-15	2018-10-09	Withered	0	26	3.32425	0	0	4
2019-01-29	2018-10-09	Extant	28	26	3.32425	107.399	6.7602	4
2019-01-29	2018-10-09	Withered	3	26	3.32425	11.507	3.64466	4
2019-02-12	2018-10-09	Extant	22	26	3.32425	84.3847	6.41591	5
2019-02-12	2018-10-09	Withered	6	26	3.32425	23.014	4.5858	5
2019-02-26	2018-10-09	Extant	19	26	3.32425	72.8777	6.20707	5
2019-02-26	2018-10-09	Withered	3	26	3.32425	11.507	3.64466	5
2019-03-12	2018-10-09	Extant	15	26	3.32425	57.535	5.87123	6
2019-03-12	2018-10-09	Withered	4	26	3.32425	15.3427	4.03057	6
2019-03-26	2018-10-09	Extant	14	26	3.32425	53.6994	5.77345	6
2019-03-26	2018-10-09	Withered	1	26	3.32425	3.83567	2.27372	6
2019-04-09	2018-10-09	Extant	14	26	3.32425	53.6994	5.77345	7
2019-04-09	2018-10-09	Withered	0	26	3.32425	0	0	7
2019-04-23	2018-10-09	Extant	9	26	3.32425	34.521	5.1506	7
2019-04-23	2018-10-09	Withered	5	26	3.32425	19.1783	4.33474	7
2019-05-07	2018-10-09	Extant	5	26	3.32425	19.1783	4.33474	7
2019-05-07	2018-10-09	Withered	4	26	3.32425	15.3427	4.03057	7
2019-05-21	2018-10-09	Extant	2	26	3.32425	7.67134	3.11625	8
2019-05-21	2018-10-09	Withered	3	26	3.32425	11.507	3.64466	8
2019-06-03	2018-10-09	Extant	1	26	3.32425	3.83567	2.27372	8
2019-06-03	2018-10-09	Withered	1	26	3.32425	3.83567	2.27372	8
2019-06-18	2018-10-09	Extant	1	26	3.32425	3.83567	2.27372	9
2019-06-18	2018-10-09	Withered	0	26	3.32425	0	0	9
2019-07-02	2018-10-09	Extant	0	26	3.32425	0	0	9
2019-07-02	2018-10-09	Withered	1	26	3.32425	3.83567	2.27372	9
2018-10-23	2018-10-23	Extant	34	26	2.44253	95.8222	6.59727	0
2018-11-06	2018-10-23	Extant	34	26	2.44253	95.8222	6.59727	1
2018-11-06	2018-10-23	Withered	0	26	2.44253	0	0	1
2018-11-20	2018-10-23	Extant	34	26	2.44253	95.8222	6.59727	1
2018-11-20	2018-10-23	Withered	0	26	2.44253	0	0	1
2018-12-04	2018-10-23	Extant	34	26	2.44253	95.8222	6.59727	2
2018-12-04	2018-10-23	Withered	0	26	2.44253	0	0	2
2018-12-18	2018-10-23	Extant	33	26	2.44253	93.0039	6.55465	2
2018-12-18	2018-10-23	Withered	1	26	2.44253	2.8183	1.93293	2
2019-01-04	2018-10-23	Extant	33	26	2.44253	93.0039	6.55465	3
2019-01-04	2018-10-23	Withered	0	26	2.44253	0	0	3
2019-01-15	2018-10-23	Extant	33	26	2.44253	93.0039	6.55465	3
2019-01-15	2018-10-23	Withered	0	26	2.44253	0	0	3
2019-01-29	2018-10-23	Extant	33	26	2.44253	93.0039	6.55465	4
2019-01-29	2018-10-23	Withered	0	26	2.44253	0	0	4
2019-02-12	2018-10-23	Extant	31	26	2.44253	87.3673	6.46544	4
2019-02-12	2018-10-23	Withered	2	26	2.44253	5.6366	2.73044	4
2019-02-26	2018-10-23	Extant	29	26	2.44253	81.7307	6.37035	5
2019-02-26	2018-10-23	Withered	2	26	2.44253	5.6366	2.73044	5
2019-03-12	2018-10-23	Extant	23	26	2.44253	64.8209	6.04047	5
2019-03-12	2018-10-23	Withered	6	26	2.44253	16.9098	4.16268	5
2019-03-26	2018-10-23	Extant	21	26	2.44253	59.1843	5.91132	6
2019-03-26	2018-10-23	Withered	2	26	2.44253	5.6366	2.73044	6
2019-04-09	2018-10-23	Extant	19	26	2.44253	53.5477	5.76945	6
2019-04-09	2018-10-23	Withered	2	26	2.44253	5.6366	2.73044	6
2019-04-23	2018-10-23	Extant	17	26	2.44253	47.9111	5.61209	7
2019-04-23	2018-10-23	Withered	2	26	2.44253	5.6366	2.73044	7
2019-05-07	2018-10-23	Extant	11	26	2.44253	31.0013	5.00006	7
2019-05-07	2018-10-23	Withered	6	26	2.44253	16.9098	4.16268	7
2019-05-21	2018-10-23	Extant	5	26	2.44253	14.0915	3.91566	7
2019-05-21	2018-10-23	Withered	6	26	2.44253	16.9098	4.16268	7
2019-06-03	2018-10-23	Extant	1	26	2.44253	2.8183	1.93293	8
2019-06-03	2018-10-23	Withered	4	26	2.44253	11.2732	3.61744	8
2019-06-18	2018-10-23	Extant	0	26	2.44253	0	0	8
2019-06-18	2018-10-23	Withered	1	26	2.44253	2.8183	1.93293	8
2018-11-06	2018-11-06	Extant	35	24	2.76091	120.79	6.92825	0
2018-11-20	2018-11-06	Extant	35	24	2.76091	120.79	6.92825	1
2018-11-20	2018-11-06	Withered	0	24	2.76091	0	0	1
2018-12-04	2018-11-06	Extant	35	24	2.76091	120.79	6.92825	1
2018-12-04	2018-11-06	Withered	0	24	2.76091	0	0	1
2018-12-18	2018-11-06	Extant	35	24	2.76091	120.79	6.92825	2
2018-12-18	2018-11-06	Withered	0	24	2.76091	0	0	2
2019-01-04	2018-11-06	Extant	35	24	2.76091	120.79	6.92825	2
2019-01-04	2018-11-06	Withered	0	24	2.76091	0	0	2
2019-01-15	2018-11-06	Extant	35	24	2.76091	120.79	6.92825	3
2019-01-15	2018-11-06	Withered	0	24	2.76091	0	0	3
2019-01-29	2018-11-06	Extant	34	24	2.76091	117.338	6.88678	3
2019-01-29	2018-11-06	Withered	1	24	2.76091	3.45113	2.15417	3
2019-02-12	2018-11-06	Extant	33	24	2.76091	113.887	6.84408	4
2019-02-12	2018-11-06	Withered	1	24	2.76091	3.45113	2.15417	4
2019-02-26	2018-11-06	Extant	32	24	2.76091	110.436	6.80007	4
2019-02-26	2018-11-06	Withered	1	24	2.76091	3.45113	2.15417	4
2019-03-12	2018-11-06	Extant	30	24	2.76091	103.534	6.70783	5
2019-03-12	2018-11-06	Withered	2	24	2.76091	6.90226	2.98227	5
2019-03-26	2018-11-06	Extant	29	24	2.76091	100.083	6.65939	5
2019-03-26	2018-11-06	Withered	1	24	2.76091	3.45113	2.15417	5
2019-04-09	2018-11-06	Extant	25	24	2.76091	86.2783	6.44755	6
2019-04-09	2018-11-06	Withered	4	24	2.76091	13.8045	3.88797	6
2019-04-23	2018-11-06	Extant	23	24	2.76091	79.376	6.32869	6
2019-04-23	2018-11-06	Withered	2	24	2.76091	6.90226	2.98227	6
2019-05-07	2018-11-06	Extant	15	24	2.76091	51.767	5.72156	7
2019-05-07	2018-11-06	Withered	8	24	2.76091	27.6091	4.8384	7
2019-05-21	2018-11-06	Extant	4	24	2.76091	13.8045	3.88797	7
2019-05-21	2018-11-06	Withered	11	24	2.76091	37.9625	5.28401	7
2019-06-03	2018-11-06	Extant	1	24	2.76091	3.45113	2.15417	7
2019-06-03	2018-11-06	Withered	3	24	2.76091	10.3534	3.50505	7
2019-06-18	2018-11-06	Extant	1	24	2.76091	3.45113	2.15417	8
2019-06-18	2018-11-06	Withered	0	24	2.76091	0	0	8
2019-07-02	2018-11-06	Extant	0	24	2.76091	0	0	8
2019-07-02	2018-11-06	Withered	1	24	2.76091	3.45113	2.15417	8
2018-11-20	2018-11-20	Extant	31	25	2.85998	106.391	6.74673	0
2018-12-04	2018-11-20	Extant	31	25	2.85998	106.391	6.74673	1
2018-12-04	2018-11-20	Withered	0	25	2.85998	0	0	1
2018-12-18	2018-11-20	Extant	30	25	2.85998	102.959	6.69987	1
2018-12-18	2018-11-20	Withered	1	25	2.85998	3.43197	2.14795	1
2019-01-04	2018-11-20	Extant	30	25	2.85998	102.959	6.69987	2
2019-01-04	2018-11-20	Withered	0	25	2.85998	0	0	2
2019-01-15	2018-11-20	Extant	29	25	2.85998	99.5272	6.65144	2
2019-01-15	2018-11-20	Withered	1	25	2.85998	3.43197	2.14795	2
2019-01-29	2018-11-20	Extant	29	25	2.85998	99.5272	6.65144	3
2019-01-29	2018-11-20	Withered	0	25	2.85998	0	0	3
2019-02-12	2018-11-20	Extant	29	25	2.85998	99.5272	6.65144	3
2019-02-12	2018-11-20	Withered	0	25	2.85998	0	0	3
2019-02-26	2018-11-20	Extant	29	25	2.85998	99.5272	6.65144	4
2019-02-26	2018-11-20	Withered	0	25	2.85998	0	0	4
2019-03-12	2018-11-20	Extant	28	25	2.85998	96.0953	6.60133	4
2019-03-12	2018-11-20	Withered	1	25	2.85998	3.43197	2.14795	4
2019-03-26	2018-11-20	Extant	27	25	2.85998	92.6633	6.54941	5
2019-03-26	2018-11-20	Withered	1	25	2.85998	3.43197	2.14795	5
2019-04-09	2018-11-20	Extant	25	25	2.85998	85.7993	6.43961	5
2019-04-09	2018-11-20	Withered	2	25	2.85998	6.86395	2.97525	5
2019-04-23	2018-11-20	Extant	21	25	2.85998	72.0714	6.19124	6
2019-04-23	2018-11-20	Withered	4	25	2.85998	13.7279	3.88048	6
2019-05-07	2018-11-20	Extant	17	25	2.85998	58.3435	5.89102	6
2019-05-07	2018-11-20	Withered	4	25	2.85998	13.7279	3.88048	6
2019-05-21	2018-11-20	Extant	3	25	2.85998	10.2959	3.49773	7
2019-05-21	2018-11-20	Withered	14	25	2.85998	48.0476	5.61611	7
2019-06-03	2018-11-20	Extant	2	25	2.85998	6.86395	2.97525	7
2019-06-03	2018-11-20	Withered	1	25	2.85998	3.43197	2.14795	7
2019-06-18	2018-11-20	Extant	0	25	2.85998	0	0	7
2019-06-18	2018-11-20	Withered	2	25	2.85998	6.86395	2.97525	7
2019-07-02	2018-11-20	Extant	0	25	2.85998	0	0	8
2019-07-02	2018-11-20	Withered	0	25	2.85998	0	0	8
2018-12-04	2018-12-04	Extant	33	25	2.24968	89.0873	6.49325	0
2018-12-18	2018-12-04	Extant	31	25	2.24968	83.6881	6.40409	1
2018-12-18	2018-12-04	Withered	2	25	2.24968	5.39923	2.6779	1
2019-01-04	2018-12-04	Extant	30	25	2.24968	80.9884	6.35735	2
2019-01-04	2018-12-04	Withered	1	25	2.24968	2.69961	1.88738	2
2019-01-15	2018-12-04	Extant	30	25	2.24968	80.9884	6.35735	2
2019-01-15	2018-12-04	Withered	0	25	2.24968	0	0	2
2019-01-29	2018-12-04	Extant	30	25	2.24968	80.9884	6.35735	2
2019-01-29	2018-12-04	Withered	0	25	2.24968	0	0	2
2019-02-12	2018-12-04	Extant	30	25	2.24968	80.9884	6.35735	3
2019-02-12	2018-12-04	Withered	0	25	2.24968	0	0	3
2019-02-26	2018-12-04	Extant	30	25	2.24968	80.9884	6.35735	3
2019-02-26	2018-12-04	Withered	0	25	2.24968	0	0	3
2019-03-12	2018-12-04	Extant	30	25	2.24968	80.9884	6.35735	4
2019-03-12	2018-12-04	Withered	0	25	2.24968	0	0	4
2019-03-26	2018-12-04	Extant	30	25	2.24968	80.9884	6.35735	4
2019-03-26	2018-12-04	Withered	0	25	2.24968	0	0	4
2019-04-09	2018-12-04	Extant	28	25	2.24968	75.5892	6.25907	5
2019-04-09	2018-12-04	Withered	2	25	2.24968	5.39923	2.6779	5
2019-04-23	2018-12-04	Extant	27	25	2.24968	72.8896	6.2073	5
2019-04-23	2018-12-04	Withered	1	25	2.24968	2.69961	1.88738	5
2019-05-07	2018-12-04	Extant	16	25	2.24968	43.1938	5.46577	6
2019-05-07	2018-12-04	Withered	11	25	2.24968	29.6958	4.93997	6
2019-05-21	2018-12-04	Extant	6	25	2.24968	16.1977	4.10414	6
2019-05-21	2018-12-04	Withered	10	25	2.24968	26.9961	4.80716	6
2019-06-03	2018-12-04	Extant	2	25	2.24968	5.39923	2.6779	7
2019-06-03	2018-12-04	Withered	4	25	2.24968	10.7985	3.56053	7
2019-06-18	2018-12-04	Extant	1	25	2.24968	2.69961	1.88738	7
2019-06-18	2018-12-04	Withered	1	25	2.24968	2.69961	1.88738	7
2019-07-02	2018-12-04	Extant	1	25	2.24968	2.69961	1.88738	7
2019-07-02	2018-12-04	Withered	0	25	2.24968	0	0	7
2019-07-16	2018-12-04	Extant	0	25	2.24968	0	0	8
2019-07-16	2018-12-04	Withered	1	25	2.24968	2.69961	1.88738	8
2019-07-30	2018-12-04	Extant	0	25	2.24968	0	0	8
2019-07-30	2018-12-04	Withered	0	25	2.24968	0	0	8
2018-12-18	2018-12-18	Extant	24	22	1.23172	40.311	5.36845	0
2019-01-04	2018-12-18	Extant	24	22	1.23172	40.311	5.36845	1
2019-01-04	2018-12-18	Withered	0	22	1.23172	0	0	1
2019-01-15	2018-12-18	Extant	24	22	1.23172	40.311	5.36845	1
2019-01-15	2018-12-18	Withered	0	22	1.23172	0	0	1
2019-01-29	2018-12-18	Extant	24	22	1.23172	40.311	5.36845	2
2019-01-29	2018-12-18	Withered	0	22	1.23172	0	0	2
2019-02-12	2018-12-18	Extant	24	22	1.23172	40.311	5.36845	2
2019-02-12	2018-12-18	Withered	0	22	1.23172	0	0	2
2019-02-26	2018-12-18	Extant	24	22	1.23172	40.311	5.36845	3
2019-02-26	2018-12-18	Withered	0	22	1.23172	0	0	3
2019-03-12	2018-12-18	Extant	24	22	1.23172	40.311	5.36845	3
2019-03-12	2018-12-18	Withered	0	22	1.23172	0	0	3
2019-03-26	2018-12-18	Extant	24	22	1.23172	40.311	5.36845	4
2019-03-26	2018-12-18	Withered	0	22	1.23172	0	0	4
2019-04-09	2018-12-18	Extant	24	22	1.23172	40.311	5.36845	4
2019-04-09	2018-12-18	Withered	0	22	1.23172	0	0	4
2019-04-23	2018-12-18	Extant	21	22	1.23172	35.2721	5.18079	5
2019-04-23	2018-12-18	Withered	3	22	1.23172	5.03887	2.59428	5
2019-05-07	2018-12-18	Extant	15	22	1.23172	25.1943	4.71118	5
2019-05-07	2018-12-18	Withered	6	22	1.23172	10.0777	3.46959	5
2019-05-21	2018-12-18	Extant	6	22	1.23172	10.0777	3.46959	6
2019-05-21	2018-12-18	Withered	9	22	1.23172	15.1166	4.01048	6
2019-06-03	2018-12-18	Extant	4	22	1.23172	6.71849	2.94832	6
2019-06-03	2018-12-18	Withered	2	22	1.23172	3.35925	2.12408	6
2019-06-18	2018-12-18	Extant	2	22	1.23172	3.35925	2.12408	7
2019-06-18	2018-12-18	Withered	2	22	1.23172	3.35925	2.12408	7
2019-07-02	2018-12-18	Extant	2	22	1.23172	3.35925	2.12408	7
2019-07-02	2018-12-18	Withered	0	22	1.23172	0	0	7
2019-07-16	2018-12-18	Extant	2	22	1.23172	3.35925	2.12408	7
2019-07-16	2018-12-18	Withered	0	22	1.23172	0	0	7
2019-07-30	2018-12-18	Extant	0	22	1.23172	0	0	8
2019-07-30	2018-12-18	Withered	2	22	1.23172	3.35925	2.12408	8
2019-01-04	2019-01-04	Extant	26	22	1.20628	42.768	5.45181	0
2019-01-15	2019-01-04	Extant	26	22	1.20628	42.768	5.45181	1
2019-01-15	2019-01-04	Withered	0	22	1.20628	0	0	1
2019-01-29	2019-01-04	Extant	23	22	1.20628	37.8333	5.27922	1
2019-01-29	2019-01-04	Withered	3	22	1.20628	4.93477	2.56919	1
2019-02-12	2019-01-04	Extant	23	22	1.20628	37.8333	5.27922	2
2019-02-12	2019-01-04	Withered	0	22	1.20628	0	0	2
2019-02-26	2019-01-04	Extant	22	22	1.20628	36.1883	5.21678	2
2019-02-26	2019-01-04	Withered	1	22	1.20628	1.64492	1.40323	2
2019-03-12	2019-01-04	Extant	22	22	1.20628	36.1883	5.21678	3
2019-03-12	2019-01-04	Withered	0	22	1.20628	0	0	3
2019-03-26	2019-01-04	Extant	22	22	1.20628	36.1883	5.21678	3
2019-03-26	2019-01-04	Withered	0	22	1.20628	0	0	3
2019-04-09	2019-01-04	Extant	21	22	1.20628	34.5434	5.15151	4
2019-04-09	2019-01-04	Withered	1	22	1.20628	1.64492	1.40323	4
2019-04-23	2019-01-04	Extant	19	22	1.20628	31.2536	5.01139	4
2019-04-23	2019-01-04	Withered	2	22	1.20628	3.28985	2.10093	4
2019-05-07	2019-01-04	Extant	15	22	1.20628	24.6739	4.68223	5
2019-05-07	2019-01-04	Withered	4	22	1.20628	6.5797	2.92214	5
2019-05-21	2019-01-04	Extant	7	22	1.20628	11.5145	3.64553	5
2019-05-21	2019-01-04	Withered	8	22	1.20628	13.1594	3.82369	5
2019-06-03	2019-01-04	Extant	4	22	1.20628	6.5797	2.92214	5
2019-06-03	2019-01-04	Withered	3	22	1.20628	4.93477	2.56919	5
2019-06-18	2019-01-04	Extant	2	22	1.20628	3.28985	2.10093	6
2019-06-18	2019-01-04	Withered	2	22	1.20628	3.28985	2.10093	6
2019-07-02	2019-01-04	Extant	0	22	1.20628	0	0	6
2019-07-02	2019-01-04	Withered	2	22	1.20628	3.28985	2.10093	6
2019-07-16	2019-01-04	Extant	0	22	1.20628	0	0	7
2019-07-16	2019-01-04	Withered	0	22	1.20628	0	0	7
2019-01-15	2019-01-15	Extant	17	16	0.701488	22.3599	4.54596	0
2019-01-29	2019-01-15	Extant	16	16	0.701488	21.0446	4.46236	1
2019-01-29	2019-01-15	Withered	1	16	0.701488	1.31529	1.21119	1
2019-02-12	2019-01-15	Extant	16	16	0.701488	21.0446	4.46236	1
2019-02-12	2019-01-15	Withered	0	16	0.701488	0	0	1
2019-02-26	2019-01-15	Extant	16	16	0.701488	21.0446	4.46236	2
2019-02-26	2019-01-15	Withered	0	16	0.701488	0	0	2
2019-03-12	2019-01-15	Extant	16	16	0.701488	21.0446	4.46236	2
2019-03-12	2019-01-15	Withered	0	16	0.701488	0	0	2
2019-03-26	2019-01-15	Extant	16	16	0.701488	21.0446	4.46236	3
2019-03-26	2019-01-15	Withered	0	16	0.701488	0	0	3
2019-04-09	2019-01-15	Extant	15	16	0.701488	19.7294	4.3736	3
2019-04-09	2019-01-15	Withered	1	16	0.701488	1.31529	1.21119	3
2019-04-23	2019-01-15	Extant	14	16	0.701488	18.4141	4.27903	4
2019-04-23	2019-01-15	Withered	1	16	0.701488	1.31529	1.21119	4
2019-05-07	2019-01-15	Extant	11	16	0.701488	14.4682	3.95123	4
2019-05-07	2019-01-15	Withered	3	16	0.701488	3.94587	2.30622	4
2019-05-21	2019-01-15	Extant	3	16	0.701488	3.94587	2.30622	5
2019-05-21	2019-01-15	Withered	8	16	0.701488	10.5223	3.52636	5
2019-06-03	2019-01-15	Extant	2	16	0.701488	2.63058	1.8602	5
2019-06-03	2019-01-15	Withered	1	16	0.701488	1.31529	1.21119	5
2019-06-18	2019-01-15	Extant	1	16	0.701488	1.31529	1.21119	6
2019-06-18	2019-01-15	Withered	1	16	0.701488	1.31529	1.21119	6
2019-07-02	2019-01-15	Extant	1	16	0.701488	1.31529	1.21119	6
2019-07-02	2019-01-15	Withered	0	16	0.701488	0	0	6
2019-07-16	2019-01-15	Extant	0	16	0.701488	0	0	7
2019-07-16	2019-01-15	Withered	1	16	0.701488	1.31529	1.21119	7
2019-01-29	2019-01-29	Extant	23	18	1.08315	41.5207	5.41009	0
2019-02-12	2019-01-29	Extant	23	18	1.08315	41.5207	5.41009	1
2019-02-12	2019-01-29	Withered	0	18	1.08315	0	0	1
2019-02-26	2019-01-29	Extant	23	18	1.08315	41.5207	5.41009	1
2019-02-26	2019-01-29	Withered	0	18	1.08315	0	0	1
2019-03-12	2019-01-29	Extant	23	18	1.08315	41.5207	5.41009	2
2019-03-12	2019-01-29	Withered	0	18	1.08315	0	0	2
2019-03-26	2019-01-29	Extant	23	18	1.08315	41.5207	5.41009	2
2019-03-26	2019-01-29	Withered	0	18	1.08315	0	0	2
2019-04-09	2019-01-29	Extant	22	18	1.08315	39.7154	5.3475	3
2019-04-09	2019-01-29	Withered	1	18	1.08315	1.80525	1.48813	3
2019-04-23	2019-01-29	Extant	20	18	1.08315	36.1049	5.21354	3
2019-04-23	2019-01-29	Withered	2	18	1.08315	3.61049	2.20492	3
2019-05-07	2019-01-29	Extant	14	18	1.08315	25.2735	4.71553	4
2019-05-07	2019-01-29	Withered	6	18	1.08315	10.8315	3.56456	4
2019-05-21	2019-01-29	Extant	2	18	1.08315	3.61049	2.20492	4
2019-05-21	2019-01-29	Withered	12	18	1.08315	21.663	4.50226	4
2019-06-03	2019-01-29	Extant	0	18	1.08315	0	0	5
2019-06-03	2019-01-29	Withered	2	18	1.08315	3.61049	2.20492	5
2019-02-12	2019-02-12	Extant	27	19	1.24179	52.9394	5.75327	0
2019-02-26	2019-02-12	Extant	25	19	1.24179	49.0179	5.64437	1
2019-02-26	2019-02-12	Withered	2	19	1.24179	3.92143	2.29908	1
2019-03-12	2019-02-12	Extant	25	19	1.24179	49.0179	5.64437	1
2019-03-12	2019-02-12	Withered	0	19	1.24179	0	0	1
2019-03-26	2019-02-12	Extant	25	19	1.24179	49.0179	5.64437	2
2019-03-26	2019-02-12	Withered	0	19	1.24179	0	0	2
2019-04-09	2019-02-12	Extant	25	19	1.24179	49.0179	5.64437	2
2019-04-09	2019-02-12	Withered	0	19	1.24179	0	0	2
2019-04-23	2019-02-12	Extant	23	19	1.24179	45.0965	5.52658	3
2019-04-23	2019-02-12	Withered	2	19	1.24179	3.92143	2.29908	3
2019-05-07	2019-02-12	Extant	17	19	1.24179	33.3322	5.10149	3
2019-05-07	2019-02-12	Withered	6	19	1.24179	11.7643	3.67404	3
2019-05-21	2019-02-12	Extant	8	19	1.24179	15.6857	4.06054	4
2019-05-21	2019-02-12	Withered	9	19	1.24179	17.6465	4.22083	4
2019-06-03	2019-02-12	Extant	5	19	1.24179	9.80358	3.43344	4
2019-06-03	2019-02-12	Withered	3	19	1.24179	5.88215	2.78286	4
2019-06-18	2019-02-12	Extant	4	19	1.24179	7.84287	3.14451	5
2019-06-18	2019-02-12	Withered	1	19	1.24179	1.96072	1.56595	5
2019-07-02	2019-02-12	Extant	3	19	1.24179	5.88215	2.78286	5
2019-07-02	2019-02-12	Withered	1	19	1.24179	1.96072	1.56595	5
2019-07-16	2019-02-12	Extant	0	19	1.24179	0	0	6
2019-07-16	2019-02-12	Withered	3	19	1.24179	5.88215	2.78286	6
2019-07-30	2019-02-12	Extant	0	19	1.24179	0	0	6
2019-07-30	2019-02-12	Withered	0	19	1.24179	0	0	6
2019-02-26	2019-02-26	Extant	27	18	1.58928	71.5176	6.18026	0
2019-03-12	2019-02-26	Extant	26	18	1.58928	68.8688	6.12658	1
2019-03-12	2019-02-26	Withered	1	18	1.58928	2.6488	1.86742	1
2019-03-26	2019-02-26	Extant	26	18	1.58928	68.8688	6.12658	1
2019-03-26	2019-02-26	Withered	0	18	1.58928	0	0	1
2019-04-09	2019-02-26	Extant	26	18	1.58928	68.8688	6.12658	2
2019-04-09	2019-02-26	Withered	0	18	1.58928	0	0	2
2019-04-23	2019-02-26	Extant	23	18	1.58928	60.9224	5.95239	2
2019-04-23	2019-02-26	Withered	3	18	1.58928	7.9464	3.16131	2
2019-05-07	2019-02-26	Extant	17	18	1.58928	45.0296	5.52449	3
2019-05-07	2019-02-26	Withered	6	18	1.58928	15.8928	4.07834	3
2019-05-21	2019-02-26	Extant	5	18	1.58928	13.244	3.83228	3
2019-05-21	2019-02-26	Withered	12	18	1.58928	31.7856	5.03499	3
2019-06-03	2019-02-26	Extant	4	18	1.58928	10.5952	3.53546	4
2019-06-03	2019-02-26	Withered	1	18	1.58928	2.6488	1.86742	4
2019-06-18	2019-02-26	Extant	4	18	1.58928	10.5952	3.53546	4
2019-06-18	2019-02-26	Withered	0	18	1.58928	0	0	4
2019-07-02	2019-02-26	Extant	3	18	1.58928	7.9464	3.16131	5
2019-07-02	2019-02-26	Withered	1	18	1.58928	2.6488	1.86742	5
2019-07-16	2019-02-26	Extant	1	18	1.58928	2.6488	1.86742	5
2019-07-16	2019-02-26	Withered	2	18	1.58928	5.2976	2.6548	5
2019-07-30	2019-02-26	Extant	0	18	1.58928	0	0	6
2019-07-30	2019-02-26	Withered	1	18	1.58928	2.6488	1.86742	6
2019-08-16	2019-02-26	Extant	0	18	1.58928	0	0	6
2019-08-16	2019-02-26	Withered	0	18	1.58928	0	0	6
2019-03-12	2019-03-12	Extant	41	26	3.4885	165.033	7.37533	0
2019-03-26	2019-03-12	Extant	41	26	3.4885	165.033	7.37533	1
2019-03-26	2019-03-12	Withered	0	26	3.4885	0	0	1
2019-04-09	2019-03-12	Extant	38	26	3.4885	152.957	7.26639	1
2019-04-09	2019-03-12	Withered	3	26	3.4885	12.0756	3.7088	1
2019-04-23	2019-03-12	Extant	37	26	3.4885	148.932	7.22817	2
2019-04-23	2019-03-12	Withered	1	26	3.4885	4.02519	2.32918	2
2019-05-07	2019-03-12	Extant	33	26	3.4885	132.831	7.06427	2
2019-05-07	2019-03-12	Withered	4	26	3.4885	16.1008	4.09599	2
2019-05-21	2019-03-12	Extant	18	26	3.4885	72.4535	6.19876	3
2019-05-21	2019-03-12	Withered	15	26	3.4885	60.3779	5.93965	3
2019-06-03	2019-03-12	Extant	11	26	3.4885	44.2771	5.50071	3
2019-06-03	2019-03-12	Withered	7	26	3.4885	28.1763	4.86673	3
2019-06-18	2019-03-12	Extant	8	26	3.4885	32.2015	5.05318	4
2019-06-18	2019-03-12	Withered	3	26	3.4885	12.0756	3.7088	4
2019-07-02	2019-03-12	Extant	3	26	3.4885	12.0756	3.7088	4
2019-07-02	2019-03-12	Withered	5	26	3.4885	20.126	4.40095	4
2019-07-16	2019-03-12	Extant	2	26	3.4885	8.05038	3.17798	5
2019-07-16	2019-03-12	Withered	1	26	3.4885	4.02519	2.32918	5
2019-07-30	2019-03-12	Extant	2	26	3.4885	8.05038	3.17798	5
2019-07-30	2019-03-12	Withered	0	26	3.4885	0	0	5
2019-08-16	2019-03-12	Extant	1	26	3.4885	4.02519	2.32918	6
2019-08-16	2019-03-12	Withered	1	26	3.4885	4.02519	2.32918	6
2019-08-27	2019-03-12	Extant	1	26	3.4885	4.02519	2.32918	6
2019-08-27	2019-03-12	Withered	0	26	3.4885	0	0	6
2019-09-10	2019-03-12	Extant	0	26	3.4885	0	0	7
2019-09-10	2019-03-12	Withered	1	26	3.4885	4.02519	2.32918	7
2019-03-26	2019-03-26	Extant	40	27	3.96317	176.141	7.46875	0
2019-04-09	2019-03-26	Extant	39	27	3.96317	171.737	7.43244	1
2019-04-09	2019-03-26	Withered	1	27	3.96317	4.40352	2.4339	1
2019-04-23	2019-03-26	Extant	39	27	3.96317	171.737	7.43244	1
2019-04-23	2019-03-26	Withered	0	27	3.96317	0	0	1
2019-05-07	2019-03-26	Extant	36	27	3.96317	158.527	7.31765	2
2019-05-07	2019-03-26	Withered	3	27	3.96317	13.2106	3.82889	2
2019-05-21	2019-03-26	Extant	24	27	3.96317	105.685	6.73721	2
2019-05-21	2019-03-26	Withered	12	27	3.96317	52.8423	5.75067	2
2019-06-03	2019-03-26	Extant	19	27	3.96317	83.6669	6.40373	3
2019-06-03	2019-03-26	Withered	5	27	3.96317	22.0176	4.52467	3
2019-06-18	2019-03-26	Extant	12	27	3.96317	52.8423	5.75067	3
2019-06-18	2019-03-26	Withered	7	27	3.96317	30.8246	4.99207	3
2019-07-02	2019-03-26	Extant	9	27	3.96317	39.6317	5.34453	4
2019-07-02	2019-03-26	Withered	3	27	3.96317	13.2106	3.82889	4
2019-07-16	2019-03-26	Extant	6	27	3.96317	26.4211	4.77722	4
2019-07-16	2019-03-26	Withered	3	27	3.96317	13.2106	3.82889	4
2019-07-30	2019-03-26	Extant	4	27	3.96317	17.6141	4.21832	5
2019-07-30	2019-03-26	Withered	2	27	3.96317	8.80704	3.29382	5
2019-08-16	2019-03-26	Extant	3	27	3.96317	13.2106	3.82889	5
2019-08-16	2019-03-26	Withered	1	27	3.96317	4.40352	2.4339	5
2019-08-27	2019-03-26	Extant	2	27	3.96317	8.80704	3.29382	6
2019-08-27	2019-03-26	Withered	1	27	3.96317	4.40352	2.4339	6
2019-09-10	2019-03-26	Extant	2	27	3.96317	8.80704	3.29382	6
2019-09-10	2019-03-26	Withered	0	27	3.96317	0	0	6
2019-09-24	2019-03-26	Extant	1	27	3.96317	4.40352	2.4339	7
2019-09-24	2019-03-26	Withered	1	27	3.96317	4.40352	2.4339	7
2019-10-08	2019-03-26	Extant	1	27	3.96317	4.40352	2.4339	7
2019-10-08	2019-03-26	Withered	0	27	3.96317	0	0	7
2019-10-22	2019-03-26	Extant	1	27	3.96317	4.40352	2.4339	7
2019-10-22	2019-03-26	Withered	0	27	3.96317	0	0	7
2019-11-05	2019-03-26	Extant	0	27	3.96317	0	0	8
2019-11-05	2019-03-26	Withered	1	27	3.96317	4.40352	2.4339	8
2019-04-09	2019-04-09	Extant	33	20	7.33678	363.171	8.50847	0
2019-04-23	2019-04-09	Extant	31	20	7.33678	341.16	8.41853	1
2019-04-23	2019-04-09	Withered	2	20	7.33678	22.0103	4.52421	1
2019-05-07	2019-04-09	Extant	27	20	7.33678	297.14	8.21984	1
2019-05-07	2019-04-09	Withered	4	20	7.33678	44.0207	5.49252	1
2019-05-21	2019-04-09	Extant	21	20	7.33678	231.109	7.85866	2
2019-05-21	2019-04-09	Withered	6	20	7.33678	66.031	6.06676	2
2019-06-03	2019-04-09	Extant	16	20	7.33678	176.083	7.46828	2
2019-06-03	2019-04-09	Withered	5	20	7.33678	55.0259	5.80802	2
2019-06-18	2019-04-09	Extant	8	20	7.33678	88.0414	6.4764	3
2019-06-18	2019-04-09	Withered	8	20	7.33678	88.0414	6.4764	3
2019-07-02	2019-04-09	Extant	6	20	7.33678	66.031	6.06676	3
2019-07-02	2019-04-09	Withered	2	20	7.33678	22.0103	4.52421	3
2019-07-16	2019-04-09	Extant	2	20	7.33678	22.0103	4.52421	4
2019-07-16	2019-04-09	Withered	4	20	7.33678	44.0207	5.49252	4
2019-07-30	2019-04-09	Extant	2	20	7.33678	22.0103	4.52421	4
2019-07-30	2019-04-09	Withered	0	20	7.33678	0	0	4
2019-08-16	2019-04-09	Extant	1	20	7.33678	11.0052	3.58558	5
2019-08-16	2019-04-09	Withered	1	20	7.33678	11.0052	3.58558	5
2019-08-27	2019-04-09	Extant	1	20	7.33678	11.0052	3.58558	5
2019-08-27	2019-04-09	Withered	0	20	7.33678	0	0	5
2019-09-10	2019-04-09	Extant	0	20	7.33678	0	0	6
2019-09-10	2019-04-09	Withered	1	20	7.33678	11.0052	3.58558	6
2019-04-23	2019-04-23	Extant	42	24	6.81088	357.571	8.48612	0
2019-05-07	2019-04-23	Extant	30	24	6.81088	255.408	8.0023	1
2019-05-07	2019-04-23	Withered	12	24	6.81088	102.163	6.68879	1
2019-05-21	2019-04-23	Extant	22	24	6.81088	187.299	7.55688	1
2019-05-21	2019-04-23	Withered	8	24	6.81088	68.1088	6.1108	1
2019-06-03	2019-04-23	Extant	20	24	6.81088	170.272	7.42015	2
2019-06-03	2019-04-23	Withered	2	24	6.81088	17.0272	4.1721	2
2019-06-18	2019-04-23	Extant	15	24	6.81088	127.704	7.00791	2
2019-06-18	2019-04-23	Withered	5	24	6.81088	42.568	5.4452	2
2019-07-02	2019-04-23	Extant	10	24	6.81088	85.136	6.42855	3
2019-07-02	2019-04-23	Withered	5	24	6.81088	42.568	5.4452	3
2019-07-16	2019-04-23	Extant	8	24	6.81088	68.1088	6.1108	3
2019-07-16	2019-04-23	Withered	2	24	6.81088	17.0272	4.1721	3
2019-07-30	2019-04-23	Extant	5	24	6.81088	42.568	5.4452	4
2019-07-30	2019-04-23	Withered	3	24	6.81088	25.5408	4.73014	4
2019-08-16	2019-04-23	Extant	0	24	6.81088	0	0	4
2019-08-16	2019-04-23	Withered	5	24	6.81088	42.568	5.4452	4
2019-08-27	2019-04-23	Extant	0	24	6.81088	0	0	5
2019-08-27	2019-04-23	Withered	0	24	6.81088	0	0	5
2019-05-07	2019-05-07	Extant	48	26	6.3503	351.709	8.46233	0
2019-05-21	2019-05-07	Extant	44	26	6.3503	322.4	8.33718	1
2019-05-21	2019-05-07	Withered	4	26	6.3503	29.3091	4.92168	1
2019-06-03	2019-05-07	Extant	41	26	6.3503	300.418	8.23562	1
2019-06-03	2019-05-07	Withered	3	26	6.3503	21.9818	4.52242	1
2019-06-18	2019-05-07	Extant	28	26	6.3503	205.164	7.68765	2
2019-06-18	2019-05-07	Withered	13	26	6.3503	95.2545	6.58878	2
2019-07-02	2019-05-07	Extant	15	26	6.3503	109.909	6.79323	2
2019-07-02	2019-05-07	Withered	13	26	6.3503	95.2545	6.58878	2
2019-07-16	2019-05-07	Extant	13	26	6.3503	95.2545	6.58878	3
2019-07-16	2019-05-07	Withered	2	26	6.3503	14.6545	3.96851	3
2019-07-30	2019-05-07	Extant	9	26	6.3503	65.9454	6.06491	3
2019-07-30	2019-05-07	Withered	4	26	6.3503	29.3091	4.92168	3
2019-08-16	2019-05-07	Extant	4	26	6.3503	29.3091	4.92168	4
2019-08-16	2019-05-07	Withered	5	26	6.3503	36.6364	5.23405	4
2019-08-27	2019-05-07	Extant	3	26	6.3503	21.9818	4.52242	4
2019-08-27	2019-05-07	Withered	1	26	6.3503	7.32727	3.05784	4
2019-09-10	2019-05-07	Extant	2	26	6.3503	14.6545	3.96851	5
2019-09-10	2019-05-07	Withered	1	26	6.3503	7.32727	3.05784	5
2019-09-24	2019-05-07	Extant	1	26	6.3503	7.32727	3.05784	5
2019-09-24	2019-05-07	Withered	1	26	6.3503	7.32727	3.05784	5
2019-10-08	2019-05-07	Extant	1	26	6.3503	7.32727	3.05784	6
2019-10-08	2019-05-07	Withered	0	26	6.3503	0	0	6
2019-10-22	2019-05-07	Extant	0	26	6.3503	0	0	6
2019-10-22	2019-05-07	Withered	1	26	6.3503	7.32727	3.05784	6
2019-05-21	2019-05-21	Extant	51	28	8.31598	454.409	8.83102	0
2019-06-03	2019-05-21	Extant	46	28	8.31598	409.859	8.6825	1
2019-06-03	2019-05-21	Withered	5	28	8.31598	44.5499	5.50938	1
2019-06-18	2019-05-21	Extant	36	28	8.31598	320.759	8.32984	1
2019-06-18	2019-05-21	Withered	10	28	8.31598	89.0998	6.49345	1
2019-07-02	2019-05-21	Extant	21	28	8.31598	187.11	7.55543	2
2019-07-02	2019-05-21	Withered	15	28	8.31598	133.65	7.07307	2
2019-07-16	2019-05-21	Extant	13	28	8.31598	115.83	6.86826	2
2019-07-16	2019-05-21	Withered	8	28	8.31598	71.2799	6.17552	2
2019-07-30	2019-05-21	Extant	7	28	8.31598	62.3699	5.98573	3
2019-07-30	2019-05-21	Withered	6	28	8.31598	53.4599	5.76712	3
2019-08-16	2019-05-21	Extant	4	28	8.31598	35.6399	5.19534	3
2019-08-16	2019-05-21	Withered	3	28	8.31598	26.7299	4.79337	3
2019-08-27	2019-05-21	Extant	2	28	8.31598	17.82	4.23419	4
2019-08-27	2019-05-21	Withered	2	28	8.31598	17.82	4.23419	4
2019-09-10	2019-05-21	Extant	0	28	8.31598	0	0	4
2019-09-10	2019-05-21	Withered	2	28	8.31598	17.82	4.23419	4
2019-06-03	2019-06-03	Extant	42	22	8.71052	498.875	8.96542	0
2019-06-18	2019-06-03	Extant	34	22	8.71052	403.851	8.66125	1
2019-06-18	2019-06-03	Withered	8	22	8.71052	95.0239	6.58532	1
2019-07-02	2019-06-03	Extant	29	22	8.71052	344.462	8.43238	1
2019-07-02	2019-06-03	Withered	5	22	8.71052	59.3899	5.91624	1
2019-07-16	2019-06-03	Extant	22	22	8.71052	261.316	8.03516	2
2019-07-16	2019-06-03	Withered	7	22	8.71052	83.1459	6.39482	2
2019-07-30	2019-06-03	Extant	16	22	8.71052	190.048	7.57779	2
2019-07-30	2019-06-03	Withered	6	22	8.71052	71.2679	6.17528	2
2019-08-16	2019-06-03	Extant	7	22	8.71052	83.1459	6.39482	3
2019-08-16	2019-06-03	Withered	9	22	8.71052	106.902	6.75358	3
2019-08-27	2019-06-03	Extant	3	22	8.71052	35.634	5.19511	3
2019-08-27	2019-06-03	Withered	4	22	8.71052	47.5119	5.60027	3
2019-09-10	2019-06-03	Extant	2	22	8.71052	23.756	4.6297	4
2019-09-10	2019-06-03	Withered	1	22	8.71052	11.878	3.68683	4
2019-09-24	2019-06-03	Extant	2	22	8.71052	23.756	4.6297	4
2019-09-24	2019-06-03	Withered	0	22	8.71052	0	0	4
2019-10-08	2019-06-03	Extant	2	22	8.71052	23.756	4.6297	5
2019-10-08	2019-06-03	Withered	0	22	8.71052	0	0	5
2019-10-22	2019-06-03	Extant	2	22	8.71052	23.756	4.6297	5
2019-10-22	2019-06-03	Withered	0	22	8.71052	0	0	5
2019-11-05	2019-06-03	Extant	1	22	8.71052	11.878	3.68683	6
2019-11-05	2019-06-03	Withered	1	22	8.71052	11.878	3.68683	6
2019-11-19	2019-06-03	Extant	1	22	8.71052	11.878	3.68683	6
2019-11-19	2019-06-03	Withered	0	22	8.71052	0	0	6
2019-12-03	2019-06-03	Extant	1	22	8.71052	11.878	3.68683	7
2019-12-03	2019-06-03	Withered	0	22	8.71052	0	0	7
2019-12-18	2019-06-03	Extant	1	22	8.71052	11.878	3.68683	7
2019-12-18	2019-06-03	Withered	0	22	8.71052	0	0	7
2019-12-30	2019-06-03	Extant	0	22	8.71052	0	0	7
2019-12-30	2019-06-03	Withered	1	22	8.71052	11.878	3.68683	7
2019-06-18	2019-06-18	Extant	48	26	14.5528	806.003	9.65643	0
2019-07-02	2019-06-18	Extant	44	26	14.5528	738.836	9.53106	1
2019-07-02	2019-06-18	Withered	4	26	14.5528	67.1669	6.091	1
2019-07-16	2019-06-18	Extant	37	26	14.5528	621.294	9.28145	1
2019-07-16	2019-06-18	Withered	7	26	14.5528	117.542	6.88926	1
2019-07-30	2019-06-18	Extant	28	26	14.5528	470.169	8.8801	2
2019-07-30	2019-06-18	Withered	9	26	14.5528	151.126	7.24912	2
2019-08-16	2019-06-18	Extant	11	26	14.5528	184.709	7.5369	2
2019-08-16	2019-06-18	Withered	17	26	14.5528	285.46	8.16219	2
2019-08-27	2019-06-18	Extant	8	26	14.5528	134.334	7.08038	3
2019-08-27	2019-06-18	Withered	3	26	14.5528	50.3752	5.683	3
2019-09-10	2019-06-18	Extant	4	26	14.5528	67.1669	6.091	3
2019-09-10	2019-06-18	Withered	4	26	14.5528	67.1669	6.091	3
2019-09-24	2019-06-18	Extant	0	26	14.5528	0	0	4
2019-09-24	2019-06-18	Withered	4	26	14.5528	67.1669	6.091	4
2019-10-08	2019-06-18	Extant	0	26	14.5528	0	0	4
2019-10-08	2019-06-18	Withered	0	26	14.5528	0	0	4
2019-07-02	2019-07-02	Extant	43	25	13.5775	700.598	9.4545	0
2019-07-16	2019-07-02	Extant	38	25	13.5775	619.133	9.27643	1
2019-07-16	2019-07-02	Withered	5	25	13.5775	81.4649	6.36571	1
2019-07-30	2019-07-02	Extant	32	25	13.5775	521.375	9.02894	1
2019-07-30	2019-07-02	Withered	6	25	13.5775	97.7578	6.62582	1
2019-08-16	2019-07-02	Extant	24	25	13.5775	391.031	8.61483	2
2019-08-16	2019-07-02	Withered	8	25	13.5775	130.344	7.0372	2
2019-08-27	2019-07-02	Extant	19	25	13.5775	309.566	8.27876	2
2019-08-27	2019-07-02	Withered	5	25	13.5775	81.4649	6.36571	2
2019-09-10	2019-07-02	Extant	13	25	13.5775	211.809	7.73341	3
2019-09-10	2019-07-02	Withered	6	25	13.5775	97.7578	6.62582	3
2019-09-24	2019-07-02	Extant	6	25	13.5775	97.7578	6.62582	3
2019-09-24	2019-07-02	Withered	7	25	13.5775	114.051	6.84613	3
2019-10-08	2019-07-02	Extant	2	25	13.5775	32.5859	5.06979	4
2019-10-08	2019-07-02	Withered	4	25	13.5775	65.1719	6.04815	4
2019-10-22	2019-07-02	Extant	1	25	13.5775	16.293	4.11211	4
2019-10-22	2019-07-02	Withered	1	25	13.5775	16.293	4.11211	4
2019-11-05	2019-07-02	Extant	0	25	13.5775	0	0	5
2019-11-05	2019-07-02	Withered	1	25	13.5775	16.293	4.11211	5
2019-11-19	2019-07-02	Extant	0	25	13.5775	0	0	5
2019-11-19	2019-07-02	Withered	0	25	13.5775	0	0	5
2019-07-16	2019-07-16	Extant	34	21	11.9251	579.222	9.18046	0
2019-07-30	2019-07-16	Extant	33	21	11.9251	562.186	9.13747	1
2019-07-30	2019-07-16	Withered	1	21	11.9251	17.0359	4.1728	1
2019-08-16	2019-07-16	Extant	33	21	11.9251	562.186	9.13747	2
2019-08-16	2019-07-16	Withered	0	21	11.9251	0	0	2
2019-08-27	2019-07-16	Extant	29	21	11.9251	494.042	8.95141	2
2019-08-27	2019-07-16	Withered	4	21	11.9251	68.1437	6.11153	2
2019-09-10	2019-07-16	Extant	25	21	11.9251	425.898	8.73775	2
2019-09-10	2019-07-16	Withered	4	21	11.9251	68.1437	6.11153	2
2019-09-24	2019-07-16	Extant	19	21	11.9251	323.683	8.34289	3
2019-09-24	2019-07-16	Withered	6	21	11.9251	102.216	6.68952	3
2019-10-08	2019-07-16	Extant	9	21	11.9251	153.323	7.26981	3
2019-10-08	2019-07-16	Withered	10	21	11.9251	170.359	7.42088	3
2019-10-22	2019-07-16	Extant	2	21	11.9251	34.0719	5.13224	4
2019-10-22	2019-07-16	Withered	7	21	11.9251	119.251	6.90991	4
2019-11-05	2019-07-16	Extant	1	21	11.9251	17.0359	4.1728	4
2019-11-05	2019-07-16	Withered	1	21	11.9251	17.0359	4.1728	4
2019-11-19	2019-07-16	Extant	1	21	11.9251	17.0359	4.1728	5
2019-11-19	2019-07-16	Withered	0	21	11.9251	0	0	5
2019-12-03	2019-07-16	Extant	0	21	11.9251	0	0	5
2019-12-03	2019-07-16	Withered	1	21	11.9251	17.0359	4.1728	5
2019-07-30	2019-07-30	Extant	36	23	9.84031	462.067	8.85508	0
2019-08-16	2019-07-30	Extant	32	23	9.84031	410.726	8.68554	1
2019-08-16	2019-07-30	Withered	4	23	9.84031	51.3408	5.70986	1
2019-08-27	2019-07-30	Extant	31	23	9.84031	397.891	8.63985	1
2019-08-27	2019-07-30	Withered	1	23	9.84031	12.8352	3.79027	1
2019-09-10	2019-07-30	Extant	27	23	9.84031	346.55	8.44108	2
2019-09-10	2019-07-30	Withered	4	23	9.84031	51.3408	5.70986	2
2019-09-24	2019-07-30	Extant	23	23	9.84031	295.209	8.21047	2
2019-09-24	2019-07-30	Withered	4	23	9.84031	51.3408	5.70986	2
2019-10-08	2019-07-30	Extant	18	23	9.84031	231.033	7.85819	3
2019-10-08	2019-07-30	Withered	5	23	9.84031	64.176	6.02627	3
2019-10-22	2019-07-30	Extant	11	23	9.84031	141.187	7.15165	3
2019-10-22	2019-07-30	Withered	7	23	9.84031	89.8463	6.50536	3
2019-11-05	2019-07-30	Extant	8	23	9.84031	102.682	6.69602	4
2019-11-05	2019-07-30	Withered	3	23	9.84031	38.5056	5.30398	4
2019-11-19	2019-07-30	Extant	4	23	9.84031	51.3408	5.70986	4
2019-11-19	2019-07-30	Withered	4	23	9.84031	51.3408	5.70986	4
2019-12-03	2019-07-30	Extant	2	23	9.84031	25.6704	4.73717	5
2019-12-03	2019-07-30	Withered	2	23	9.84031	25.6704	4.73717	5
2019-12-18	2019-07-30	Extant	1	23	9.84031	12.8352	3.79027	5
2019-12-18	2019-07-30	Withered	1	23	9.84031	12.8352	3.79027	5
2019-12-30	2019-07-30	Extant	1	23	9.84031	12.8352	3.79027	6
2019-12-30	2019-07-30	Withered	0	23	9.84031	0	0	6
2020-01-14	2019-07-30	Extant	1	23	9.84031	12.8352	3.79027	6
2020-01-14	2019-07-30	Withered	0	23	9.84031	0	0	6
2020-01-28	2019-07-30	Extant	0	23	9.84031	0	0	7
2020-01-28	2019-07-30	Withered	1	23	9.84031	12.8352	3.79027	7
2019-08-16	2019-08-16	Extant	31	19	8.8952	435.397	8.7695	0
2019-08-27	2019-08-16	Extant	27	19	8.8952	379.216	8.57068	1
2019-08-27	2019-08-16	Withered	4	19	8.8952	56.1802	5.83744	1
2019-09-10	2019-08-16	Extant	25	19	8.8952	351.126	8.45995	1
2019-09-10	2019-08-16	Withered	2	19	8.8952	28.0901	4.86246	1
2019-09-24	2019-08-16	Extant	22	19	8.8952	308.991	8.27608	2
2019-09-24	2019-08-16	Withered	3	19	8.8952	42.1351	5.43079	2
2019-10-08	2019-08-16	Extant	18	19	8.8952	252.811	7.98761	2
2019-10-08	2019-08-16	Withered	4	19	8.8952	56.1802	5.83744	2
2019-10-22	2019-08-16	Extant	11	19	8.8952	154.496	7.28073	3
2019-10-22	2019-08-16	Withered	7	19	8.8952	98.3153	6.63394	3
2019-11-05	2019-08-16	Extant	6	19	8.8952	84.2703	6.41397	3
2019-11-05	2019-08-16	Withered	5	19	8.8952	70.2252	6.15432	3
2019-11-19	2019-08-16	Extant	3	19	8.8952	42.1351	5.43079	4
2019-11-19	2019-08-16	Withered	3	19	8.8952	42.1351	5.43079	4
2019-12-03	2019-08-16	Extant	2	19	8.8952	28.0901	4.86246	4
2019-12-03	2019-08-16	Withered	1	19	8.8952	14.045	3.91122	4
2019-12-18	2019-08-16	Extant	2	19	8.8952	28.0901	4.86246	5
2019-12-18	2019-08-16	Withered	0	19	8.8952	0	0	5
2019-12-30	2019-08-16	Extant	1	19	8.8952	14.045	3.91122	5
2019-12-30	2019-08-16	Withered	1	19	8.8952	14.045	3.91122	5
2020-01-14	2019-08-16	Extant	0	19	8.8952	0	0	6
2020-01-14	2019-08-16	Withered	1	19	8.8952	14.045	3.91122	6
2019-08-27	2019-08-27	Extant	31	18	9.45893	488.711	8.93579	0
2019-09-10	2019-08-27	Extant	27	18	9.45893	425.652	8.73692	1
2019-09-10	2019-08-27	Withered	4	18	9.45893	63.0595	6.00134	1
2019-09-24	2019-08-27	Extant	22	18	9.45893	346.827	8.44223	1
2019-09-24	2019-08-27	Withered	5	18	9.45893	78.8244	6.31876	1
2019-10-08	2019-08-27	Extant	19	18	9.45893	299.533	8.23138	2
2019-10-08	2019-08-27	Withered	3	18	9.45893	47.2946	5.59379	2
2019-10-22	2019-08-27	Extant	16	18	9.45893	252.238	7.98435	2
2019-10-22	2019-08-27	Withered	3	18	9.45893	47.2946	5.59379	2
2019-11-05	2019-08-27	Extant	11	18	9.45893	173.414	7.44637	3
2019-11-05	2019-08-27	Withered	5	18	9.45893	78.8244	6.31876	3
2019-11-19	2019-08-27	Extant	4	18	9.45893	63.0595	6.00134	3
2019-11-19	2019-08-27	Withered	7	18	9.45893	110.354	6.79901	3
2019-12-03	2019-08-27	Extant	1	18	9.45893	15.7649	4.06737	4
2019-12-03	2019-08-27	Withered	3	18	9.45893	47.2946	5.59379	4
2019-12-18	2019-08-27	Extant	1	18	9.45893	15.7649	4.06737	4
2019-12-18	2019-08-27	Withered	0	18	9.45893	0	0	4
2019-12-30	2019-08-27	Extant	0	18	9.45893	0	0	5
2019-12-30	2019-08-27	Withered	1	18	9.45893	15.7649	4.06737	5
2019-09-10	2019-09-10	Extant	28	17	7.902	390.452	8.61269	0
2019-09-24	2019-09-10	Extant	28	17	7.902	390.452	8.61269	1
2019-09-24	2019-09-10	Withered	0	17	7.902	0	0	1
2019-10-08	2019-09-10	Extant	27	17	7.902	376.507	8.56036	1
2019-10-08	2019-09-10	Withered	1	17	7.902	13.9447	3.90156	1
2019-10-22	2019-09-10	Extant	25	17	7.902	348.618	8.44963	2
2019-10-22	2019-09-10	Withered	2	17	7.902	27.8894	4.85247	2
2019-11-05	2019-09-10	Extant	21	17	7.902	292.839	8.19888	2
2019-11-05	2019-09-10	Withered	4	17	7.902	55.7788	5.82728	2
2019-11-19	2019-09-10	Extant	15	17	7.902	209.171	7.71542	3
2019-11-19	2019-09-10	Withered	6	17	7.902	83.6683	6.40375	3
2019-12-03	2019-09-10	Extant	9	17	7.902	125.502	6.98302	3
2019-12-03	2019-09-10	Withered	6	17	7.902	83.6683	6.40375	3
2019-12-18	2019-09-10	Extant	4	17	7.902	55.7788	5.82728	4
2019-12-18	2019-09-10	Withered	5	17	7.902	69.7236	6.14412	4
2019-12-30	2019-09-10	Extant	4	17	7.902	55.7788	5.82728	4
2019-12-30	2019-09-10	Withered	0	17	7.902	0	0	4
2020-01-14	2019-09-10	Extant	1	17	7.902	13.9447	3.90156	5
2020-01-14	2019-09-10	Withered	3	17	7.902	41.8341	5.42069	5
2020-01-28	2019-09-10	Extant	1	17	7.902	13.9447	3.90156	5
2020-01-28	2019-09-10	Withered	0	17	7.902	0	0	5
2020-02-10	2019-09-10	Extant	0	17	7.902	0	0	6
2020-02-10	2019-09-10	Withered	1	17	7.902	13.9447	3.90156	6
2019-09-24	2019-09-24	Extant	36	21	7.49534	385.475	8.59423	0
2019-10-08	2019-09-24	Extant	36	21	7.49534	385.475	8.59423	1
2019-10-08	2019-09-24	Withered	0	21	7.49534	0	0	1
2019-10-22	2019-09-24	Extant	34	21	7.49534	364.06	8.51199	1
2019-10-22	2019-09-24	Withered	2	21	7.49534	21.4153	4.48641	1
2019-11-05	2019-09-24	Extant	29	21	7.49534	310.521	8.28319	2
2019-11-05	2019-09-24	Withered	5	21	7.49534	53.5382	5.76919	2
2019-11-19	2019-09-24	Extant	26	21	7.49534	278.398	8.12618	2
2019-11-19	2019-09-24	Withered	3	21	7.49534	32.1229	5.04976	2
2019-12-03	2019-09-24	Extant	21	21	7.49534	224.86	7.81929	3
2019-12-03	2019-09-24	Withered	5	21	7.49534	53.5382	5.76919	3
2019-12-18	2019-09-24	Extant	10	21	7.49534	107.076	6.75591	3
2019-12-18	2019-09-24	Withered	11	21	7.49534	117.784	6.8922	3
2019-12-30	2019-09-24	Extant	4	21	7.49534	42.8305	5.45386	4
2019-12-30	2019-09-24	Withered	6	21	7.49534	64.2458	6.02781	4
2020-01-14	2019-09-24	Extant	3	21	7.49534	32.1229	5.04976	4
2020-01-14	2019-09-24	Withered	1	21	7.49534	10.7076	3.54938	4
2020-01-28	2019-09-24	Extant	1	21	7.49534	10.7076	3.54938	5
2020-01-28	2019-09-24	Withered	2	21	7.49534	21.4153	4.48641	5
2020-02-10	2019-09-24	Extant	0	21	7.49534	0	0	5
2020-02-10	2019-09-24	Withered	1	21	7.49534	10.7076	3.54938	5
2020-02-25	2019-09-24	Extant	0	21	7.49534	0	0	6
2020-02-25	2019-09-24	Withered	0	21	7.49534	0	0	6
2019-10-08	2019-10-08	Extant	27	23	2.41423	85.0227	6.42665	0
2019-10-22	2019-10-08	Extant	27	23	2.41423	85.0227	6.42665	1
2019-10-22	2019-10-08	Withered	0	23	2.41423	0	0	1
2019-11-05	2019-10-08	Extant	27	23	2.41423	85.0227	6.42665	1
2019-11-05	2019-10-08	Withered	0	23	2.41423	0	0	1
2019-11-19	2019-10-08	Extant	27	23	2.41423	85.0227	6.42665	2
2019-11-19	2019-10-08	Withered	0	23	2.41423	0	0	2
2019-12-03	2019-10-08	Extant	26	23	2.41423	81.8737	6.37284	2
2019-12-03	2019-10-08	Withered	1	23	2.41423	3.14899	2.05276	2
2019-12-18	2019-10-08	Extant	26	23	2.41423	81.8737	6.37284	3
2019-12-18	2019-10-08	Withered	0	23	2.41423	0	0	3
2019-12-30	2019-10-08	Extant	25	23	2.41423	78.7248	6.31696	3
2019-12-30	2019-10-08	Withered	1	23	2.41423	3.14899	2.05276	3
2020-01-14	2019-10-08	Extant	21	23	2.41423	66.1288	6.06886	4
2020-01-14	2019-10-08	Withered	4	23	2.41423	12.596	3.76511	4
2020-01-28	2019-10-08	Extant	17	23	2.41423	53.5328	5.76905	4
2020-01-28	2019-10-08	Withered	4	23	2.41423	12.596	3.76511	4
2020-02-10	2019-10-08	Extant	16	23	2.41423	50.3838	5.68324	5
2020-02-10	2019-10-08	Withered	1	23	2.41423	3.14899	2.05276	5
2020-02-25	2019-10-08	Extant	12	23	2.41423	37.7879	5.27753	5
2020-02-25	2019-10-08	Withered	4	23	2.41423	12.596	3.76511	5
2020-03-10	2019-10-08	Extant	11	23	2.41423	34.6389	5.15538	6
2020-03-10	2019-10-08	Withered	1	23	2.41423	3.14899	2.05276	6
2020-03-24	2019-10-08	Extant	10	23	2.41423	31.4899	5.02192	6
2020-03-24	2019-10-08	Withered	1	23	2.41423	3.14899	2.05276	6
2020-04-07	2019-10-08	Extant	7	23	2.41423	22.0429	4.52625	7
2020-04-07	2019-10-08	Withered	3	23	2.41423	9.44697	3.38501	7
2020-04-21	2019-10-08	Extant	4	23	2.41423	12.596	3.76511	7
2020-04-21	2019-10-08	Withered	3	23	2.41423	9.44697	3.38501	7
2020-05-07	2019-10-08	Extant	3	23	2.41423	9.44697	3.38501	8
2020-05-07	2019-10-08	Withered	1	23	2.41423	3.14899	2.05276	8
2020-05-19	2019-10-08	Extant	1	23	2.41423	3.14899	2.05276	8
2020-05-19	2019-10-08	Withered	2	23	2.41423	6.29798	2.8675	8
2020-06-02	2019-10-08	Extant	0	23	2.41423	0	0	8
2020-06-02	2019-10-08	Withered	1	23	2.41423	3.14899	2.05276	8
2019-10-22	2019-10-22	Extant	25	21	2.41423	86.2224	6.44663	0
2019-11-05	2019-10-22	Extant	25	21	2.41423	86.2224	6.44663	1
2019-11-05	2019-10-22	Withered	0	21	2.41423	0	0	1
2019-11-19	2019-10-22	Extant	25	21	2.41423	86.2224	6.44663	1
2019-11-19	2019-10-22	Withered	0	21	2.41423	0	0	1
2019-12-03	2019-10-22	Extant	25	21	2.41423	86.2224	6.44663	2
2019-12-03	2019-10-22	Withered	0	21	2.41423	0	0	2
2019-12-18	2019-10-22	Extant	25	21	2.41423	86.2224	6.44663	2
2019-12-18	2019-10-22	Withered	0	21	2.41423	0	0	2
2019-12-30	2019-10-22	Extant	25	21	2.41423	86.2224	6.44663	3
2019-12-30	2019-10-22	Withered	0	21	2.41423	0	0	3
2020-01-14	2019-10-22	Extant	24	21	2.41423	82.7735	6.38842	3
2020-01-14	2019-10-22	Withered	1	21	2.41423	3.44889	2.15345	3
2020-01-28	2019-10-22	Extant	21	21	2.41423	72.4268	6.19823	4
2020-01-28	2019-10-22	Withered	3	21	2.41423	10.3467	3.5042	4
2020-02-10	2019-10-22	Extant	20	21	2.41423	68.9779	6.12883	4
2020-02-10	2019-10-22	Withered	1	21	2.41423	3.44889	2.15345	4
2020-02-25	2019-10-22	Extant	20	21	2.41423	68.9779	6.12883	5
2020-02-25	2019-10-22	Withered	0	21	2.41423	0	0	5
2020-03-10	2019-10-22	Extant	18	21	2.41423	62.0801	5.97911	5
2020-03-10	2019-10-22	Withered	2	21	2.41423	6.89779	2.98145	5
2020-03-24	2019-10-22	Extant	17	21	2.41423	58.6312	5.898	6
2020-03-24	2019-10-22	Withered	1	21	2.41423	3.44889	2.15345	6
2020-04-07	2019-10-22	Extant	16	21	2.41423	55.1823	5.81204	6
2020-04-07	2019-10-22	Withered	1	21	2.41423	3.44889	2.15345	6
2020-04-21	2019-10-22	Extant	9	21	2.41423	31.04	5.0018	7
2020-04-21	2019-10-22	Withered	7	21	2.41423	24.1423	4.65204	7
2020-05-07	2019-10-22	Extant	4	21	2.41423	13.7956	3.88709	7
2020-05-07	2019-10-22	Withered	5	21	2.41423	17.2445	4.18939	7
2020-05-19	2019-10-22	Extant	2	21	2.41423	6.89779	2.98145	7
2020-05-19	2019-10-22	Withered	2	21	2.41423	6.89779	2.98145	7
2020-06-02	2019-10-22	Extant	1	21	2.41423	3.44889	2.15345	8
2020-06-02	2019-10-22	Withered	1	21	2.41423	3.44889	2.15345	8
2020-06-16	2019-10-22	Extant	0	21	2.41423	0	0	8
2020-06-16	2019-10-22	Withered	1	21	2.41423	3.44889	2.15345	8
2019-11-05	2019-11-05	Extant	28	22	2.31254	88.2972	6.48054	0
2019-11-19	2019-11-05	Extant	28	22	2.31254	88.2972	6.48054	1
2019-11-19	2019-11-05	Withered	0	22	2.31254	0	0	1
2019-12-03	2019-11-05	Extant	28	22	2.31254	88.2972	6.48054	1
2019-12-03	2019-11-05	Withered	0	22	2.31254	0	0	1
2019-12-18	2019-11-05	Extant	28	22	2.31254	88.2972	6.48054	2
2019-12-18	2019-11-05	Withered	0	22	2.31254	0	0	2
2019-12-30	2019-11-05	Extant	27	22	2.31254	85.1437	6.42867	2
2019-12-30	2019-11-05	Withered	1	22	2.31254	3.15347	2.05432	2
2020-01-14	2019-11-05	Extant	25	22	2.31254	78.8368	6.31898	3
2020-01-14	2019-11-05	Withered	2	22	2.31254	6.30694	2.86927	3
2020-01-28	2019-11-05	Extant	25	22	2.31254	78.8368	6.31898	3
2020-01-28	2019-11-05	Withered	0	22	2.31254	0	0	3
2020-02-10	2019-11-05	Extant	25	22	2.31254	78.8368	6.31898	4
2020-02-10	2019-11-05	Withered	0	22	2.31254	0	0	4
2020-02-25	2019-11-05	Extant	25	22	2.31254	78.8368	6.31898	4
2020-02-25	2019-11-05	Withered	0	22	2.31254	0	0	4
2020-03-10	2019-11-05	Extant	24	22	2.31254	75.6833	6.26084	5
2020-03-10	2019-11-05	Withered	1	22	2.31254	3.15347	2.05432	5
2020-03-24	2019-11-05	Extant	24	22	2.31254	75.6833	6.26084	5
2020-03-24	2019-11-05	Withered	0	22	2.31254	0	0	5
2020-04-07	2019-11-05	Extant	22	22	2.31254	69.3763	6.13702	6
2020-04-07	2019-11-05	Withered	2	22	2.31254	6.30694	2.86927	6
2020-04-21	2019-11-05	Extant	20	22	2.31254	63.0694	6.00156	6
2020-04-21	2019-11-05	Withered	2	22	2.31254	6.30694	2.86927	6
2020-05-07	2019-11-05	Extant	13	22	2.31254	40.9951	5.39215	7
2020-05-07	2019-11-05	Withered	7	22	2.31254	22.0743	4.52821	7
2020-05-19	2019-11-05	Extant	8	22	2.31254	25.2278	4.71302	7
2020-05-19	2019-11-05	Withered	5	22	2.31254	15.7674	4.06758	7
2020-06-02	2019-11-05	Extant	4	22	2.31254	12.6139	3.76701	7
2020-06-02	2019-11-05	Withered	4	22	2.31254	12.6139	3.76701	7
2020-06-16	2019-11-05	Extant	2	22	2.31254	6.30694	2.86927	8
2020-06-16	2019-11-05	Withered	2	22	2.31254	6.30694	2.86927	8
2020-06-30	2019-11-05	Extant	1	22	2.31254	3.15347	2.05432	8
2020-06-30	2019-11-05	Withered	1	22	2.31254	3.15347	2.05432	8
2020-07-14	2019-11-05	Extant	1	22	2.31254	3.15347	2.05432	9
2020-07-14	2019-11-05	Withered	0	22	2.31254	0	0	9
2020-07-28	2019-11-05	Extant	1	22	2.31254	3.15347	2.05432	9
2020-07-28	2019-11-05	Withered	0	22	2.31254	0	0	9
2020-08-11	2019-11-05	Extant	1	22	2.31254	3.15347	2.05432	10
2020-08-11	2019-11-05	Withered	0	22	2.31254	0	0	10
2020-08-25	2019-11-05	Extant	1	22	2.31254	3.15347	2.05432	10
2020-08-25	2019-11-05	Withered	0	22	2.31254	0	0	10
2020-09-08	2019-11-05	Extant	0	22	2.31254	0	0	11
2020-09-08	2019-11-05	Withered	1	22	2.31254	3.15347	2.05432	11
2020-09-23	2019-11-05	Extant	0	22	2.31254	0	0	11
2020-09-23	2019-11-05	Withered	0	22	2.31254	0	0	11
2019-11-19	2019-11-19	Extant	28	22	1.84774	70.5499	6.16088	0
2019-12-03	2019-11-19	Extant	28	22	1.84774	70.5499	6.16088	1
2019-12-03	2019-11-19	Withered	0	22	1.84774	0	0	1
2019-12-18	2019-11-19	Extant	28	22	1.84774	70.5499	6.16088	1
2019-12-18	2019-11-19	Withered	0	22	1.84774	0	0	1
2019-12-30	2019-11-19	Extant	28	22	1.84774	70.5499	6.16088	2
2019-12-30	2019-11-19	Withered	0	22	1.84774	0	0	2
2020-01-14	2019-11-19	Extant	28	22	1.84774	70.5499	6.16088	2
2020-01-14	2019-11-19	Withered	0	22	1.84774	0	0	2
2020-01-28	2019-11-19	Extant	28	22	1.84774	70.5499	6.16088	3
2020-01-28	2019-11-19	Withered	0	22	1.84774	0	0	3
2020-02-10	2019-11-19	Extant	27	22	1.84774	68.0303	6.10916	3
2020-02-10	2019-11-19	Withered	1	22	1.84774	2.51964	1.81543	3
2020-02-25	2019-11-19	Extant	27	22	1.84774	68.0303	6.10916	4
2020-02-25	2019-11-19	Withered	0	22	1.84774	0	0	4
2020-03-10	2019-11-19	Extant	27	22	1.84774	68.0303	6.10916	4
2020-03-10	2019-11-19	Withered	0	22	1.84774	0	0	4
2020-03-24	2019-11-19	Extant	27	22	1.84774	68.0303	6.10916	5
2020-03-24	2019-11-19	Withered	0	22	1.84774	0	0	5
2020-04-07	2019-11-19	Extant	25	22	1.84774	62.991	5.9998	5
2020-04-07	2019-11-19	Withered	2	22	1.84774	5.03928	2.59438	5
2020-04-21	2019-11-19	Extant	24	22	1.84774	60.4714	5.94184	6
2020-04-21	2019-11-19	Withered	1	22	1.84774	2.51964	1.81543	6
2020-05-07	2019-11-19	Extant	11	22	1.84774	27.7161	4.84379	6
2020-05-07	2019-11-19	Withered	13	22	1.84774	32.7553	5.07704	6
2020-05-19	2019-11-19	Extant	5	22	1.84774	12.5982	3.76534	7
2020-05-19	2019-11-19	Withered	6	22	1.84774	15.1178	4.01059	7
2020-06-02	2019-11-19	Extant	1	22	1.84774	2.51964	1.81543	7
2020-06-02	2019-11-19	Withered	4	22	1.84774	10.0786	3.4697	7
2020-06-16	2019-11-19	Extant	0	22	1.84774	0	0	7
2020-06-16	2019-11-19	Withered	1	22	1.84774	2.51964	1.81543	7
2019-12-03	2019-12-03	Extant	23	19	1.38391	50.2578	5.6797	0
2019-12-18	2019-12-03	Extant	23	19	1.38391	50.2578	5.6797	1
2019-12-18	2019-12-03	Withered	0	19	1.38391	0	0	1
2019-12-30	2019-12-03	Extant	23	19	1.38391	50.2578	5.6797	1
2019-12-30	2019-12-03	Withered	0	19	1.38391	0	0	1
2020-01-14	2019-12-03	Extant	23	19	1.38391	50.2578	5.6797	2
2020-01-14	2019-12-03	Withered	0	19	1.38391	0	0	2
2020-01-28	2019-12-03	Extant	23	19	1.38391	50.2578	5.6797	2
2020-01-28	2019-12-03	Withered	0	19	1.38391	0	0	2
2020-02-10	2019-12-03	Extant	23	19	1.38391	50.2578	5.6797	3
2020-02-10	2019-12-03	Withered	0	19	1.38391	0	0	3
2020-02-25	2019-12-03	Extant	22	19	1.38391	48.0727	5.61685	3
2020-02-25	2019-12-03	Withered	1	19	1.38391	2.18512	1.67135	3
2020-03-10	2019-12-03	Extant	22	19	1.38391	48.0727	5.61685	4
2020-03-10	2019-12-03	Withered	0	19	1.38391	0	0	4
2020-03-24	2019-12-03	Extant	21	19	1.38391	45.8876	5.55113	4
2020-03-24	2019-12-03	Withered	1	19	1.38391	2.18512	1.67135	4
2020-04-07	2019-12-03	Extant	20	19	1.38391	43.7025	5.48228	5
2020-04-07	2019-12-03	Withered	1	19	1.38391	2.18512	1.67135	5
2020-04-21	2019-12-03	Extant	18	19	1.38391	39.3322	5.33386	5
2020-04-21	2019-12-03	Withered	2	19	1.38391	4.37025	2.42499	5
2020-05-07	2019-12-03	Extant	10	19	1.38391	21.8512	4.5142	6
2020-05-07	2019-12-03	Withered	8	19	1.38391	17.481	4.20797	6
2020-05-19	2019-12-03	Extant	7	19	1.38391	15.2959	4.02643	6
2020-05-19	2019-12-03	Withered	3	19	1.38391	6.55537	2.9175	6
2020-06-02	2019-12-03	Extant	1	19	1.38391	2.18512	1.67135	7
2020-06-02	2019-12-03	Withered	6	19	1.38391	13.1107	3.81872	7
2020-06-16	2019-12-03	Extant	1	19	1.38391	2.18512	1.67135	7
2020-06-16	2019-12-03	Withered	0	19	1.38391	0	0	7
2020-06-30	2019-12-03	Extant	1	19	1.38391	2.18512	1.67135	7
2020-06-30	2019-12-03	Withered	0	19	1.38391	0	0	7
2020-07-14	2019-12-03	Extant	0	19	1.38391	0	0	8
2020-07-14	2019-12-03	Withered	1	19	1.38391	2.18512	1.67135	8
2019-12-18	2019-12-18	Extant	24	22	1.59208	52.1045	5.73076	0
2019-12-30	2019-12-18	Extant	24	22	1.59208	52.1045	5.73076	1
2019-12-30	2019-12-18	Withered	0	22	1.59208	0	0	1
2020-01-14	2019-12-18	Extant	23	22	1.59208	49.9335	5.67054	1
2020-01-14	2019-12-18	Withered	1	22	1.59208	2.17102	1.66495	1
2020-01-28	2019-12-18	Extant	23	22	1.59208	49.9335	5.67054	2
2020-01-28	2019-12-18	Withered	0	22	1.59208	0	0	2
2020-02-10	2019-12-18	Extant	22	22	1.59208	47.7625	5.6077	2
2020-02-10	2019-12-18	Withered	1	22	1.59208	2.17102	1.66495	2
2020-02-25	2019-12-18	Extant	22	22	1.59208	47.7625	5.6077	3
2020-02-25	2019-12-18	Withered	0	22	1.59208	0	0	3
2020-03-10	2019-12-18	Extant	21	22	1.59208	45.5914	5.54199	3
2020-03-10	2019-12-18	Withered	1	22	1.59208	2.17102	1.66495	3
2020-03-24	2019-12-18	Extant	21	22	1.59208	45.5914	5.54199	4
2020-03-24	2019-12-18	Withered	0	22	1.59208	0	0	4
2020-04-07	2019-12-18	Extant	20	22	1.59208	43.4204	5.47315	4
2020-04-07	2019-12-18	Withered	1	22	1.59208	2.17102	1.66495	4
2020-04-21	2019-12-18	Extant	18	22	1.59208	39.0784	5.32475	5
2020-04-21	2019-12-18	Withered	2	22	1.59208	4.34204	2.41739	5
2020-05-07	2019-12-18	Extant	14	22	1.59208	30.3943	4.97243	5
2020-05-07	2019-12-18	Withered	4	22	1.59208	8.68408	3.27562	5
2020-05-19	2019-12-18	Extant	8	22	1.59208	17.3682	4.19914	6
2020-05-19	2019-12-18	Withered	6	22	1.59208	13.0261	3.81004	6
2020-06-02	2019-12-18	Extant	2	22	1.59208	4.34204	2.41739	6
2020-06-02	2019-12-18	Withered	6	22	1.59208	13.0261	3.81004	6
2020-06-16	2019-12-18	Extant	1	22	1.59208	2.17102	1.66495	7
2020-06-16	2019-12-18	Withered	1	22	1.59208	2.17102	1.66495	7
2020-06-30	2019-12-18	Extant	0	22	1.59208	0	0	7
2020-06-30	2019-12-18	Withered	1	22	1.59208	2.17102	1.66495	7
2019-12-30	2019-12-30	Extant	18	14	0.985203	38.0007	5.28543	0
2020-01-14	2019-12-30	Extant	17	14	0.985203	35.8895	5.20514	1
2020-01-14	2019-12-30	Withered	1	14	0.985203	2.11115	1.63745	1
2020-01-28	2019-12-30	Extant	17	14	0.985203	35.8895	5.20514	1
2020-01-28	2019-12-30	Withered	0	14	0.985203	0	0	1
2020-02-10	2019-12-30	Extant	17	14	0.985203	35.8895	5.20514	2
2020-02-10	2019-12-30	Withered	0	14	0.985203	0	0	2
2020-02-25	2019-12-30	Extant	17	14	0.985203	35.8895	5.20514	2
2020-02-25	2019-12-30	Withered	0	14	0.985203	0	0	2
2020-03-10	2019-12-30	Extant	17	14	0.985203	35.8895	5.20514	3
2020-03-10	2019-12-30	Withered	0	14	0.985203	0	0	3
2020-03-24	2019-12-30	Extant	17	14	0.985203	35.8895	5.20514	3
2020-03-24	2019-12-30	Withered	0	14	0.985203	0	0	3
2020-04-07	2019-12-30	Extant	17	14	0.985203	35.8895	5.20514	4
2020-04-07	2019-12-30	Withered	0	14	0.985203	0	0	4
2020-04-21	2019-12-30	Extant	16	14	0.985203	33.7784	5.12012	4
2020-04-21	2019-12-30	Withered	1	14	0.985203	2.11115	1.63745	4
2020-05-07	2019-12-30	Extant	11	14	0.985203	23.2226	4.59828	5
2020-05-07	2019-12-30	Withered	5	14	0.985203	10.5557	3.53054	5
2020-05-19	2019-12-30	Extant	5	14	0.985203	10.5557	3.53054	5
2020-05-19	2019-12-30	Withered	6	14	0.985203	12.6669	3.77261	5
2020-06-02	2019-12-30	Extant	4	14	0.985203	8.4446	3.23949	6
2020-06-02	2019-12-30	Withered	1	14	0.985203	2.11115	1.63745	6
2020-06-16	2019-12-30	Extant	2	14	0.985203	4.2223	2.38469	6
2020-06-16	2019-12-30	Withered	2	14	0.985203	4.2223	2.38469	6
2020-06-30	2019-12-30	Extant	1	14	0.985203	2.11115	1.63745	7
2020-06-30	2019-12-30	Withered	1	14	0.985203	2.11115	1.63745	7
2020-07-14	2019-12-30	Extant	0	14	0.985203	0	0	7
2020-07-14	2019-12-30	Withered	1	14	0.985203	2.11115	1.63745	7
2020-01-14	2020-01-14	Extant	20	18	1.74461	58.1537	5.8864	0
2020-01-28	2020-01-14	Extant	19	18	1.74461	55.246	5.81368	1
2020-01-28	2020-01-14	Withered	1	18	1.74461	2.90769	1.96631	1
2020-02-10	2020-01-14	Extant	19	18	1.74461	55.246	5.81368	1
2020-02-10	2020-01-14	Withered	0	18	1.74461	0	0	1
2020-02-25	2020-01-14	Extant	19	18	1.74461	55.246	5.81368	2
2020-02-25	2020-01-14	Withered	0	18	1.74461	0	0	2
2020-03-10	2020-01-14	Extant	17	18	1.74461	49.4307	5.65623	2
2020-03-10	2020-01-14	Withered	2	18	1.74461	5.81537	2.76879	2
2020-03-24	2020-01-14	Extant	16	18	1.74461	46.523	5.57055	3
2020-03-24	2020-01-14	Withered	1	18	1.74461	2.90769	1.96631	3
2020-04-07	2020-01-14	Extant	16	18	1.74461	46.523	5.57055	3
2020-04-07	2020-01-14	Withered	0	18	1.74461	0	0	3
2020-04-21	2020-01-14	Extant	14	18	1.74461	40.7076	5.38224	4
2020-04-21	2020-01-14	Withered	2	18	1.74461	5.81537	2.76879	4
2020-05-07	2020-01-14	Extant	11	18	1.74461	31.9846	5.04372	4
2020-05-07	2020-01-14	Withered	3	18	1.74461	8.72306	3.28141	4
2020-05-19	2020-01-14	Extant	6	18	1.74461	17.4461	4.20525	5
2020-05-19	2020-01-14	Withered	5	18	1.74461	14.5384	3.95777	5
2020-06-02	2020-01-14	Extant	3	18	1.74461	8.72306	3.28141	5
2020-06-02	2020-01-14	Withered	3	18	1.74461	8.72306	3.28141	5
2020-06-16	2020-01-14	Extant	1	18	1.74461	2.90769	1.96631	6
2020-06-16	2020-01-14	Withered	2	18	1.74461	5.81537	2.76879	6
2020-06-30	2020-01-14	Extant	0	18	1.74461	0	0	6
2020-06-30	2020-01-14	Withered	1	18	1.74461	2.90769	1.96631	6
2020-01-28	2020-01-28	Extant	24	19	1.87543	71.0689	6.17131	0
2020-02-10	2020-01-28	Extant	24	19	1.87543	71.0689	6.17131	1
2020-02-10	2020-01-28	Withered	0	19	1.87543	0	0	1
2020-02-25	2020-01-28	Extant	24	19	1.87543	71.0689	6.17131	1
2020-02-25	2020-01-28	Withered	0	19	1.87543	0	0	1
2020-03-10	2020-01-28	Extant	24	19	1.87543	71.0689	6.17131	2
2020-03-10	2020-01-28	Withered	0	19	1.87543	0	0	2
2020-03-24	2020-01-28	Extant	24	19	1.87543	71.0689	6.17131	2
2020-03-24	2020-01-28	Withered	0	19	1.87543	0	0	2
2020-04-07	2020-01-28	Extant	24	19	1.87543	71.0689	6.17131	3
2020-04-07	2020-01-28	Withered	0	19	1.87543	0	0	3
2020-04-21	2020-01-28	Extant	22	19	1.87543	65.1465	6.04759	3
2020-04-21	2020-01-28	Withered	2	19	1.87543	5.92241	2.79127	3
2020-05-07	2020-01-28	Extant	15	19	1.87543	44.4181	5.5052	4
2020-05-07	2020-01-28	Withered	7	19	1.87543	20.7284	4.44151	4
2020-05-19	2020-01-28	Extant	12	19	1.87543	35.5345	5.19119	4
2020-05-19	2020-01-28	Withered	3	19	1.87543	8.88362	3.30504	4
2020-06-02	2020-01-28	Extant	7	19	1.87543	20.7284	4.44151	5
2020-06-02	2020-01-28	Withered	5	19	1.87543	14.806	3.9824	5
2020-06-16	2020-01-28	Extant	1	19	1.87543	2.96121	1.98594	5
2020-06-16	2020-01-28	Withered	6	19	1.87543	17.7672	4.23014	5
2020-06-30	2020-01-28	Extant	1	19	1.87543	2.96121	1.98594	6
2020-06-30	2020-01-28	Withered	0	19	1.87543	0	0	6
2020-07-14	2020-01-28	Extant	1	19	1.87543	2.96121	1.98594	6
2020-07-14	2020-01-28	Withered	0	19	1.87543	0	0	6
2020-07-28	2020-01-28	Extant	0	19	1.87543	0	0	7
2020-07-28	2020-01-28	Withered	1	19	1.87543	2.96121	1.98594	7
2020-02-10	2020-02-10	Extant	23	17	1.21858	49.4601	5.65707	0
2020-02-25	2020-02-10	Extant	22	17	1.21858	47.3097	5.59424	1
2020-02-25	2020-02-10	Withered	1	17	1.21858	2.15044	1.65555	1
2020-03-10	2020-02-10	Extant	22	17	1.21858	47.3097	5.59424	1
2020-03-10	2020-02-10	Withered	0	17	1.21858	0	0	1
2020-03-24	2020-02-10	Extant	22	17	1.21858	47.3097	5.59424	2
2020-03-24	2020-02-10	Withered	0	17	1.21858	0	0	2
2020-04-07	2020-02-10	Extant	22	17	1.21858	47.3097	5.59424	2
2020-04-07	2020-02-10	Withered	0	17	1.21858	0	0	2
2020-04-21	2020-02-10	Extant	17	17	1.21858	36.5575	5.23103	3
2020-04-21	2020-02-10	Withered	5	17	1.21858	10.7522	3.55486	3
2020-05-07	2020-02-10	Extant	13	17	1.21858	27.9557	4.85578	3
2020-05-07	2020-02-10	Withered	4	17	1.21858	8.60176	3.2633	3
2020-05-19	2020-02-10	Extant	10	17	1.21858	21.5044	4.49214	4
2020-05-19	2020-02-10	Withered	3	17	1.21858	6.45132	2.8975	4
2020-06-02	2020-02-10	Extant	5	17	1.21858	10.7522	3.55486	4
2020-06-02	2020-02-10	Withered	5	17	1.21858	10.7522	3.55486	4
2020-06-16	2020-02-10	Extant	3	17	1.21858	6.45132	2.8975	5
2020-06-16	2020-02-10	Withered	2	17	1.21858	4.30088	2.40623	5
2020-06-30	2020-02-10	Extant	2	17	1.21858	4.30088	2.40623	5
2020-06-30	2020-02-10	Withered	1	17	1.21858	2.15044	1.65555	5
2020-07-14	2020-02-10	Extant	1	17	1.21858	2.15044	1.65555	6
2020-07-14	2020-02-10	Withered	1	17	1.21858	2.15044	1.65555	6
2020-07-28	2020-02-10	Extant	0	17	1.21858	0	0	6
2020-07-28	2020-02-10	Withered	1	17	1.21858	2.15044	1.65555	6
2020-08-11	2020-02-10	Extant	0	17	1.21858	0	0	7
2020-08-11	2020-02-10	Withered	0	17	1.21858	0	0	7
2020-02-25	2020-02-25	Extant	23	16	1.56982	67.6985	6.10221	0
2020-03-10	2020-02-25	Extant	23	16	1.56982	67.6985	6.10221	1
2020-03-10	2020-02-25	Withered	0	16	1.56982	0	0	1
2020-03-24	2020-02-25	Extant	23	16	1.56982	67.6985	6.10221	1
2020-03-24	2020-02-25	Withered	0	16	1.56982	0	0	1
2020-04-07	2020-02-25	Extant	23	16	1.56982	67.6985	6.10221	2
2020-04-07	2020-02-25	Withered	0	16	1.56982	0	0	2
2020-04-21	2020-02-25	Extant	20	16	1.56982	58.8683	5.90372	2
2020-04-21	2020-02-25	Withered	3	16	1.56982	8.83024	3.29723	2
2020-05-07	2020-02-25	Extant	16	16	1.56982	47.0946	5.5878	3
2020-05-07	2020-02-25	Withered	4	16	1.56982	11.7737	3.6751	3
2020-05-19	2020-02-25	Extant	11	16	1.56982	32.3776	5.06081	3
2020-05-19	2020-02-25	Withered	5	16	1.56982	14.7171	3.97426	3
2020-06-02	2020-02-25	Extant	8	16	1.56982	23.5473	4.61749	4
2020-06-02	2020-02-25	Withered	3	16	1.56982	8.83024	3.29723	4
2020-06-16	2020-02-25	Extant	5	16	1.56982	14.7171	3.97426	4
2020-06-16	2020-02-25	Withered	3	16	1.56982	8.83024	3.29723	4
2020-06-30	2020-02-25	Extant	3	16	1.56982	8.83024	3.29723	5
2020-06-30	2020-02-25	Withered	2	16	1.56982	5.88683	2.78384	5
2020-07-14	2020-02-25	Extant	2	16	1.56982	5.88683	2.78384	5
2020-07-14	2020-02-25	Withered	1	16	1.56982	2.94341	1.97945	5
2020-07-28	2020-02-25	Extant	0	16	1.56982	0	0	6
2020-07-28	2020-02-25	Withered	2	16	1.56982	5.88683	2.78384	6
2020-03-10	2020-03-10	Extant	25	16	3.13789	147.089	7.21032	0
2020-03-24	2020-03-10	Extant	25	16	3.13789	147.089	7.21032	1
2020-03-24	2020-03-10	Withered	0	16	3.13789	0	0	1
2020-04-07	2020-03-10	Extant	24	16	3.13789	141.205	7.15183	1
2020-04-07	2020-03-10	Withered	1	16	3.13789	5.88355	2.78315	1
2020-04-21	2020-03-10	Extant	24	16	3.13789	141.205	7.15183	2
2020-04-21	2020-03-10	Withered	0	16	3.13789	0	0	2
2020-05-07	2020-03-10	Extant	22	16	3.13789	129.438	7.02722	2
2020-05-07	2020-03-10	Withered	2	16	3.13789	11.7671	3.67436	2
2020-05-19	2020-03-10	Extant	18	16	3.13789	105.904	6.74017	3
2020-05-19	2020-03-10	Withered	4	16	3.13789	23.5342	4.61672	3
2020-06-02	2020-03-10	Extant	13	16	3.13789	76.4861	6.27587	3
2020-06-02	2020-03-10	Withered	5	16	3.13789	29.4177	4.92684	3
2020-06-16	2020-03-10	Extant	8	16	3.13789	47.0684	5.58702	4
2020-06-16	2020-03-10	Withered	5	16	3.13789	29.4177	4.92684	4
2020-06-30	2020-03-10	Extant	5	16	3.13789	29.4177	4.92684	4
2020-06-30	2020-03-10	Withered	3	16	3.13789	17.6506	4.22115	4
2020-07-14	2020-03-10	Extant	4	16	3.13789	23.5342	4.61672	5
2020-07-14	2020-03-10	Withered	1	16	3.13789	5.88355	2.78315	5
2020-07-28	2020-03-10	Extant	2	16	3.13789	11.7671	3.67436	5
2020-07-28	2020-03-10	Withered	2	16	3.13789	11.7671	3.67436	5
2020-08-11	2020-03-10	Extant	1	16	3.13789	5.88355	2.78315	6
2020-08-11	2020-03-10	Withered	1	16	3.13789	5.88355	2.78315	6
2020-08-25	2020-03-10	Extant	0	16	3.13789	0	0	6
2020-08-25	2020-03-10	Withered	1	16	3.13789	5.88355	2.78315	6
2020-03-24	2020-03-24	Extant	28	18	2.762	128.893	7.02118	0
2020-04-07	2020-03-24	Extant	26	18	2.762	119.687	6.91512	1
2020-04-07	2020-03-24	Withered	2	18	2.762	9.20667	3.35144	1
2020-04-21	2020-03-24	Extant	24	18	2.762	110.48	6.80064	1
2020-04-21	2020-03-24	Withered	2	18	2.762	9.20667	3.35144	1
2020-05-07	2020-03-24	Extant	21	18	2.762	96.6701	6.60984	2
2020-05-07	2020-03-24	Withered	3	18	2.762	13.81	3.8885	2
2020-05-19	2020-03-24	Extant	19	18	2.762	87.4634	6.46701	2
2020-05-19	2020-03-24	Withered	2	18	2.762	9.20667	3.35144	2
2020-06-02	2020-03-24	Extant	16	18	2.762	73.6534	6.22214	3
2020-06-02	2020-03-24	Withered	3	18	2.762	13.81	3.8885	3
2020-06-16	2020-03-24	Extant	8	18	2.762	36.8267	5.24133	3
2020-06-16	2020-03-24	Withered	8	18	2.762	36.8267	5.24133	3
2020-06-30	2020-03-24	Extant	4	18	2.762	18.4133	4.27898	4
2020-06-30	2020-03-24	Withered	4	18	2.762	18.4133	4.27898	4
2020-07-14	2020-03-24	Extant	3	18	2.762	13.81	3.8885	4
2020-07-14	2020-03-24	Withered	1	18	2.762	4.60334	2.48629	4
2020-07-28	2020-03-24	Extant	2	18	2.762	9.20667	3.35144	5
2020-07-28	2020-03-24	Withered	1	18	2.762	4.60334	2.48629	5
2020-08-11	2020-03-24	Extant	2	18	2.762	9.20667	3.35144	5
2020-08-11	2020-03-24	Withered	0	18	2.762	0	0	5
2020-08-25	2020-03-24	Extant	2	18	2.762	9.20667	3.35144	6
2020-08-25	2020-03-24	Withered	0	18	2.762	0	0	6
2020-09-08	2020-03-24	Extant	1	18	2.762	4.60334	2.48629	6
2020-09-08	2020-03-24	Withered	1	18	2.762	4.60334	2.48629	6
2020-09-23	2020-03-24	Extant	1	18	2.762	4.60334	2.48629	7
2020-09-23	2020-03-24	Withered	0	18	2.762	0	0	7
2020-10-06	2020-03-24	Extant	1	18	2.762	4.60334	2.48629	7
2020-10-06	2020-03-24	Withered	0	18	2.762	0	0	7
2020-10-20	2020-03-24	Extant	0	18	2.762	0	0	7
2020-10-20	2020-03-24	Withered	1	18	2.762	4.60334	2.48629	7
2020-04-07	2020-04-07	Extant	30	19	5.66025	268.117	8.07209	0
2020-04-21	2020-04-07	Extant	26	19	5.66025	232.368	7.86646	1
2020-04-21	2020-04-07	Withered	4	19	5.66025	35.7489	5.19963	1
2020-05-07	2020-04-07	Extant	26	19	5.66025	232.368	7.86646	1
2020-05-07	2020-04-07	Withered	0	19	5.66025	0	0	1
2020-05-19	2020-04-07	Extant	25	19	5.66025	223.431	7.81013	2
2020-05-19	2020-04-07	Withered	1	19	5.66025	8.93723	3.31284	2
2020-06-02	2020-04-07	Extant	22	19	5.66025	196.619	7.62658	2
2020-06-02	2020-04-07	Withered	3	19	5.66025	26.8117	4.79762	2
2020-06-16	2020-04-07	Extant	11	19	5.66025	98.3095	6.63386	3
2020-06-16	2020-04-07	Withered	11	19	5.66025	98.3095	6.63386	3
2020-06-30	2020-04-07	Extant	5	19	5.66025	44.6862	5.51369	3
2020-06-30	2020-04-07	Withered	6	19	5.66025	53.6234	5.77145	3
2020-07-14	2020-04-07	Extant	2	19	5.66025	17.8745	4.23836	4
2020-07-14	2020-04-07	Withered	3	19	5.66025	26.8117	4.79762	4
2020-07-28	2020-04-07	Extant	0	19	5.66025	0	0	4
2020-07-28	2020-04-07	Withered	2	19	5.66025	17.8745	4.23836	4
2020-08-11	2020-04-07	Extant	0	19	5.66025	0	0	5
2020-08-11	2020-04-07	Withered	0	19	5.66025	0	0	5
2020-04-21	2020-04-21	Extant	39	23	6.03728	307.114	8.26732	0
2020-05-07	2020-04-21	Extant	37	23	6.03728	291.364	8.19162	1
2020-05-07	2020-04-21	Withered	2	23	6.03728	15.7494	4.06604	1
2020-05-19	2020-04-21	Extant	36	23	6.03728	283.49	8.15223	1
2020-05-19	2020-04-21	Withered	1	23	6.03728	7.87471	3.1497	1
2020-06-02	2020-04-21	Extant	32	23	6.03728	251.991	7.98294	2
2020-06-02	2020-04-21	Withered	4	23	6.03728	31.4989	5.02232	2
2020-06-16	2020-04-21	Extant	18	23	6.03728	141.745	7.15729	2
2020-06-16	2020-04-21	Withered	14	23	6.03728	110.246	6.79761	2
2020-06-30	2020-04-21	Extant	12	23	6.03728	94.4966	6.57738	3
2020-06-30	2020-04-21	Withered	6	23	6.03728	47.2483	5.59241	3
2020-07-14	2020-04-21	Extant	10	23	6.03728	78.7471	6.31736	3
2020-07-14	2020-04-21	Withered	2	23	6.03728	15.7494	4.06604	3
2020-07-28	2020-04-21	Extant	4	23	6.03728	31.4989	5.02232	4
2020-07-28	2020-04-21	Withered	6	23	6.03728	47.2483	5.59241	4
2020-08-11	2020-04-21	Extant	2	23	6.03728	15.7494	4.06604	4
2020-08-11	2020-04-21	Withered	2	23	6.03728	15.7494	4.06604	4
2020-08-25	2020-04-21	Extant	1	23	6.03728	7.87471	3.1497	5
2020-08-25	2020-04-21	Withered	1	23	6.03728	7.87471	3.1497	5
2020-09-08	2020-04-21	Extant	1	23	6.03728	7.87471	3.1497	5
2020-09-08	2020-04-21	Withered	0	23	6.03728	0	0	5
2020-09-23	2020-04-21	Extant	0	23	6.03728	0	0	6
2020-09-23	2020-04-21	Withered	1	23	6.03728	7.87471	3.1497	6
2020-05-07	2020-05-07	Extant	35	20	3.61182	189.62	7.57456	0
2020-05-19	2020-05-07	Extant	32	20	3.61182	173.367	7.44599	1
2020-05-19	2020-05-07	Withered	3	20	3.61182	16.2532	4.10879	1
2020-06-02	2020-05-07	Extant	31	20	3.61182	167.95	7.40045	1
2020-06-02	2020-05-07	Withered	1	20	3.61182	5.41773	2.68206	1
2020-06-16	2020-05-07	Extant	21	20	3.61182	113.772	6.84263	2
2020-06-16	2020-05-07	Withered	10	20	3.61182	54.1773	5.786	2
2020-06-30	2020-05-07	Extant	17	20	3.61182	92.1013	6.54073	2
2020-06-30	2020-05-07	Withered	4	20	3.61182	21.6709	4.50277	2
2020-07-14	2020-05-07	Extant	13	20	3.61182	70.4304	6.15847	3
2020-07-14	2020-05-07	Withered	4	20	3.61182	21.6709	4.50277	3
2020-07-28	2020-05-07	Extant	9	20	3.61182	48.7595	5.6369	3
2020-07-28	2020-05-07	Withered	4	20	3.61182	21.6709	4.50277	3
2020-08-11	2020-05-07	Extant	4	20	3.61182	21.6709	4.50277	4
2020-08-11	2020-05-07	Withered	5	20	3.61182	27.0886	4.81191	4
2020-08-25	2020-05-07	Extant	2	20	3.61182	10.8355	3.56504	4
2020-08-25	2020-05-07	Withered	2	20	3.61182	10.8355	3.56504	4
2020-09-08	2020-05-07	Extant	1	20	3.61182	5.41773	2.68206	5
2020-09-08	2020-05-07	Withered	1	20	3.61182	5.41773	2.68206	5
2020-09-23	2020-05-07	Extant	1	20	3.61182	5.41773	2.68206	5
2020-09-23	2020-05-07	Withered	0	20	3.61182	0	0	5
2020-10-06	2020-05-07	Extant	1	20	3.61182	5.41773	2.68206	6
2020-10-06	2020-05-07	Withered	0	20	3.61182	0	0	6
2020-10-20	2020-05-07	Extant	0	20	3.61182	0	0	6
2020-10-20	2020-05-07	Withered	1	20	3.61182	5.41773	2.68206	6
2020-05-19	2020-05-19	Extant	42	25	6.74983	340.191	8.41444	0
2020-06-02	2020-05-19	Extant	34	25	6.74983	275.393	8.11058	1
2020-06-02	2020-05-19	Withered	8	25	6.74983	64.7983	6.03998	1
2020-06-16	2020-05-19	Extant	27	25	6.74983	218.694	7.77935	1
2020-06-16	2020-05-19	Withered	7	25	6.74983	56.6986	5.85046	1
2020-06-30	2020-05-19	Extant	24	25	6.74983	194.395	7.61025	2
2020-06-30	2020-05-19	Withered	3	25	6.74983	24.2994	4.66103	2
2020-07-14	2020-05-19	Extant	17	25	6.74983	137.696	7.11579	2
2020-07-14	2020-05-19	Withered	7	25	6.74983	56.6986	5.85046	2
2020-07-28	2020-05-19	Extant	9	25	6.74983	72.8981	6.20747	3
2020-07-28	2020-05-19	Withered	8	25	6.74983	64.7983	6.03998	3
2020-08-11	2020-05-19	Extant	6	25	6.74983	48.5988	5.63223	3
2020-08-11	2020-05-19	Withered	3	25	6.74983	24.2994	4.66103	3
2020-08-25	2020-05-19	Extant	5	25	6.74983	40.499	5.375	4
2020-08-25	2020-05-19	Withered	1	25	6.74983	8.09979	3.18583	4
2020-09-08	2020-05-19	Extant	3	25	6.74983	24.2994	4.66103	4
2020-09-08	2020-05-19	Withered	2	25	6.74983	16.1996	4.1043	4
2020-09-23	2020-05-19	Extant	2	25	6.74983	16.1996	4.1043	5
2020-09-23	2020-05-19	Withered	1	25	6.74983	8.09979	3.18583	5
2020-10-06	2020-05-19	Extant	2	25	6.74983	16.1996	4.1043	5
2020-10-06	2020-05-19	Withered	0	25	6.74983	0	0	5
2020-10-20	2020-05-19	Extant	1	25	6.74983	8.09979	3.18583	6
2020-10-20	2020-05-19	Withered	1	25	6.74983	8.09979	3.18583	6
2020-11-02	2020-05-19	Extant	1	25	6.74983	8.09979	3.18583	6
2020-11-02	2020-05-19	Withered	0	25	6.74983	0	0	6
2020-11-17	2020-05-19	Extant	1	25	6.74983	8.09979	3.18583	7
2020-11-17	2020-05-19	Withered	0	25	6.74983	0	0	7
2020-12-01	2020-05-19	Extant	0	25	6.74983	0	0	7
2020-12-01	2020-05-19	Withered	1	25	6.74983	8.09979	3.18583	7
2020-12-15	2020-05-19	Extant	0	25	6.74983	0	0	7
2020-12-15	2020-05-19	Withered	0	25	6.74983	0	0	7
2020-06-02	2020-06-02	Extant	42	23	7.98463	437.419	8.77617	0
2020-06-16	2020-06-02	Extant	35	23	7.98463	364.516	8.51379	1
2020-06-16	2020-06-02	Withered	7	23	7.98463	72.9031	6.20756	1
2020-06-30	2020-06-02	Extant	32	23	7.98463	333.271	8.38488	1
2020-06-30	2020-06-02	Withered	3	23	7.98463	31.2442	5.01097	1
2020-07-14	2020-06-02	Extant	30	23	7.98463	312.442	8.29205	2
2020-07-14	2020-06-02	Withered	2	23	7.98463	20.8295	4.4482	2
2020-07-28	2020-06-02	Extant	25	23	7.98463	260.368	8.02994	2
2020-07-28	2020-06-02	Withered	5	23	7.98463	52.0736	5.72992	2
2020-08-11	2020-06-02	Extant	14	23	7.98463	145.806	7.19777	3
2020-08-11	2020-06-02	Withered	11	23	7.98463	114.562	6.85252	3
2020-08-25	2020-06-02	Extant	9	23	7.98463	93.7326	6.56579	3
2020-08-25	2020-06-02	Withered	5	23	7.98463	52.0736	5.72992	3
2020-09-08	2020-06-02	Extant	4	23	7.98463	41.6589	5.41478	4
2020-09-08	2020-06-02	Withered	5	23	7.98463	52.0736	5.72992	4
2020-09-23	2020-06-02	Extant	2	23	7.98463	20.8295	4.4482	4
2020-09-23	2020-06-02	Withered	2	23	7.98463	20.8295	4.4482	4
2020-10-06	2020-06-02	Extant	2	23	7.98463	20.8295	4.4482	5
2020-10-06	2020-06-02	Withered	0	23	7.98463	0	0	5
2020-10-20	2020-06-02	Extant	1	23	7.98463	10.4147	3.51282	5
2020-10-20	2020-06-02	Withered	1	23	7.98463	10.4147	3.51282	5
2020-11-02	2020-06-02	Extant	1	23	7.98463	10.4147	3.51282	6
2020-11-02	2020-06-02	Withered	0	23	7.98463	0	0	6
2020-11-17	2020-06-02	Extant	1	23	7.98463	10.4147	3.51282	6
2020-11-17	2020-06-02	Withered	0	23	7.98463	0	0	6
2020-12-01	2020-06-02	Extant	1	23	7.98463	10.4147	3.51282	7
2020-12-01	2020-06-02	Withered	0	23	7.98463	0	0	7
2020-12-15	2020-06-02	Extant	1	23	7.98463	10.4147	3.51282	7
2020-12-15	2020-06-02	Withered	0	23	7.98463	0	0	7
2020-12-29	2020-06-02	Extant	1	23	7.98463	10.4147	3.51282	7
2020-12-29	2020-06-02	Withered	0	23	7.98463	0	0	7
2021-01-26	2020-06-02	Extant	0	23	7.98463	0	0	8
2021-01-26	2020-06-02	Withered	1	23	7.98463	10.4147	3.51282	8
2020-06-16	2020-06-16	Extant	44	25	9.7722	515.972	9.01394	0
2020-06-30	2020-06-16	Extant	42	25	9.7722	492.519	8.94696	1
2020-06-30	2020-06-16	Withered	2	25	9.7722	23.4533	4.61196	1
2020-07-14	2020-06-16	Extant	36	25	9.7722	422.159	8.72506	1
2020-07-14	2020-06-16	Withered	6	25	9.7722	70.3598	6.15704	1
2020-07-28	2020-06-16	Extant	22	25	9.7722	257.986	8.01673	2
2020-07-28	2020-06-16	Withered	14	25	9.7722	164.173	7.36783	2
2020-08-11	2020-06-16	Extant	16	25	9.7722	187.626	7.55939	2
2020-08-11	2020-06-16	Withered	6	25	9.7722	70.3598	6.15704	2
2020-08-25	2020-06-16	Extant	10	25	9.7722	117.266	6.8859	3
2020-08-25	2020-06-16	Withered	6	25	9.7722	70.3598	6.15704	3
2020-09-08	2020-06-16	Extant	7	25	9.7722	82.0865	6.37654	3
2020-09-08	2020-06-16	Withered	3	25	9.7722	35.1799	5.17712	3
2020-09-23	2020-06-16	Extant	4	25	9.7722	46.9066	5.58215	4
2020-09-23	2020-06-16	Withered	3	25	9.7722	35.1799	5.17712	4
2020-10-06	2020-06-16	Extant	2	25	9.7722	23.4533	4.61196	4
2020-10-06	2020-06-16	Withered	2	25	9.7722	23.4533	4.61196	4
2020-10-20	2020-06-16	Extant	2	25	9.7722	23.4533	4.61196	5
2020-10-20	2020-06-16	Withered	0	25	9.7722	0	0	5
2020-11-02	2020-06-16	Extant	2	25	9.7722	23.4533	4.61196	5
2020-11-02	2020-06-16	Withered	0	25	9.7722	0	0	5
2020-11-17	2020-06-16	Extant	2	25	9.7722	23.4533	4.61196	6
2020-11-17	2020-06-16	Withered	0	25	9.7722	0	0	6
2020-12-01	2020-06-16	Extant	0	25	9.7722	0	0	6
2020-12-01	2020-06-16	Withered	2	25	9.7722	23.4533	4.61196	6
2020-12-15	2020-06-16	Extant	0	25	9.7722	0	0	7
2020-12-15	2020-06-16	Withered	0	25	9.7722	0	0	7
2020-06-30	2020-06-30	Extant	44	25	13.0704	690.117	9.43279	0
2020-07-14	2020-06-30	Extant	44	25	13.0704	690.117	9.43279	1
2020-07-14	2020-06-30	Withered	0	25	13.0704	0	0	1
2020-07-28	2020-06-30	Extant	34	25	13.0704	533.272	9.06143	1
2020-07-28	2020-06-30	Withered	10	25	13.0704	156.845	7.30236	1
2020-08-11	2020-06-30	Extant	19	25	13.0704	298.005	8.22403	2
2020-08-11	2020-06-30	Withered	15	25	13.0704	235.267	7.88428	2
2020-08-25	2020-06-30	Extant	16	25	13.0704	250.952	7.977	2
2020-08-25	2020-06-30	Withered	3	25	13.0704	47.0534	5.58657	2
2020-09-08	2020-06-30	Extant	12	25	13.0704	188.214	7.56387	3
2020-09-08	2020-06-30	Withered	4	25	13.0704	62.7379	5.99408	3
2020-09-23	2020-06-30	Extant	10	25	13.0704	156.845	7.30236	3
2020-09-23	2020-06-30	Withered	2	25	13.0704	31.369	5.01654	3
2020-10-06	2020-06-30	Extant	7	25	13.0704	109.791	6.7917	4
2020-10-06	2020-06-30	Withered	3	25	13.0704	47.0534	5.58657	4
2020-10-20	2020-06-30	Extant	5	25	13.0704	78.4224	6.31147	4
2020-10-20	2020-06-30	Withered	2	25	13.0704	31.369	5.01654	4
2020-11-02	2020-06-30	Extant	3	25	13.0704	47.0534	5.58657	5
2020-11-02	2020-06-30	Withered	2	25	13.0704	31.369	5.01654	5
2020-11-17	2020-06-30	Extant	1	25	13.0704	15.6845	4.06043	5
2020-11-17	2020-06-30	Withered	2	25	13.0704	31.369	5.01654	5
2020-12-01	2020-06-30	Extant	0	25	13.0704	0	0	6
2020-12-01	2020-06-30	Withered	1	25	13.0704	15.6845	4.06043	6
2020-12-15	2020-06-30	Extant	0	25	13.0704	0	0	6
2020-12-15	2020-06-30	Withered	0	25	13.0704	0	0	6
2020-07-14	2020-07-14	Extant	33	19	10.6538	555.12	9.11925	0
2020-07-28	2020-07-14	Extant	32	19	10.6538	538.298	9.07494	1
2020-07-28	2020-07-14	Withered	1	19	10.6538	16.8218	4.15557	1
2020-08-11	2020-07-14	Extant	23	19	10.6538	386.902	8.59955	1
2020-08-11	2020-07-14	Withered	9	19	10.6538	151.396	7.25168	1
2020-08-25	2020-07-14	Extant	17	19	10.6538	285.971	8.16476	2
2020-08-25	2020-07-14	Withered	6	19	10.6538	100.931	6.67145	2
2020-09-08	2020-07-14	Extant	15	19	10.6538	252.327	7.98486	2
2020-09-08	2020-07-14	Withered	2	19	10.6538	33.6436	5.11452	2
2020-09-23	2020-07-14	Extant	10	19	10.6538	168.218	7.40274	3
2020-09-23	2020-07-14	Withered	5	19	10.6538	84.1091	6.41124	3
2020-10-06	2020-07-14	Extant	8	19	10.6538	134.575	7.08294	3
2020-10-06	2020-07-14	Withered	2	19	10.6538	33.6436	5.11452	3
2020-10-20	2020-07-14	Extant	6	19	10.6538	100.931	6.67145	4
2020-10-20	2020-07-14	Withered	2	19	10.6538	33.6436	5.11452	4
2020-11-02	2020-07-14	Extant	5	19	10.6538	84.1091	6.41124	4
2020-11-02	2020-07-14	Withered	1	19	10.6538	16.8218	4.15557	4
2020-11-17	2020-07-14	Extant	2	19	10.6538	33.6436	5.11452	5
2020-11-17	2020-07-14	Withered	3	19	10.6538	50.4654	5.68553	5
2020-12-01	2020-07-14	Extant	2	19	10.6538	33.6436	5.11452	5
2020-12-01	2020-07-14	Withered	0	19	10.6538	0	0	5
2020-12-15	2020-07-14	Extant	1	19	10.6538	16.8218	4.15557	6
2020-12-15	2020-07-14	Withered	1	19	10.6538	16.8218	4.15557	6
2020-12-29	2020-07-14	Extant	1	19	10.6538	16.8218	4.15557	6
2020-12-29	2020-07-14	Withered	0	19	10.6538	0	0	6
2021-01-26	2020-07-14	Extant	0	19	10.6538	0	0	7
2021-01-26	2020-07-14	Withered	1	19	10.6538	16.8218	4.15557	7
2020-07-28	2020-07-28	Extant	36	20	11.4	615.6	9.26819	0
2020-08-11	2020-07-28	Extant	33	20	11.4	564.3	9.14287	1
2020-08-11	2020-07-28	Withered	3	20	11.4	51.3	5.70874	1
2020-08-25	2020-07-28	Extant	30	20	11.4	513	9.00562	1
2020-08-25	2020-07-28	Withered	3	20	11.4	51.3	5.70874	1
2020-09-08	2020-07-28	Extant	25	20	11.4	427.5	8.74315	2
2020-09-08	2020-07-28	Withered	5	20	11.4	85.5	6.43463	2
2020-09-23	2020-07-28	Extant	21	20	11.4	359.1	8.49225	2
2020-09-23	2020-07-28	Withered	4	20	11.4	68.4	6.11686	2
2020-10-06	2020-07-28	Extant	16	20	11.4	273.6	8.10119	3
2020-10-06	2020-07-28	Withered	5	20	11.4	85.5	6.43463	3
2020-10-20	2020-07-28	Extant	13	20	11.4	222.3	7.80284	3
2020-10-20	2020-07-28	Withered	3	20	11.4	51.3	5.70874	3
2020-11-02	2020-07-28	Extant	10	20	11.4	171	7.42626	4
2020-11-02	2020-07-28	Withered	3	20	11.4	51.3	5.70874	4
2020-11-17	2020-07-28	Extant	7	20	11.4	119.7	6.91528	4
2020-11-17	2020-07-28	Withered	3	20	11.4	51.3	5.70874	4
2020-12-01	2020-07-28	Extant	4	20	11.4	68.4	6.11686	5
2020-12-01	2020-07-28	Withered	3	20	11.4	51.3	5.70874	5
2020-12-15	2020-07-28	Extant	4	20	11.4	68.4	6.11686	5
2020-12-15	2020-07-28	Withered	0	20	11.4	0	0	5
2020-12-29	2020-07-28	Extant	3	20	11.4	51.3	5.70874	6
2020-12-29	2020-07-28	Withered	1	20	11.4	17.1	4.17792	6
2021-01-26	2020-07-28	Extant	0	20	11.4	0	0	7
2021-01-26	2020-07-28	Withered	3	20	11.4	51.3	5.70874	7
2020-08-11	2020-08-11	Extant	40	23	8.17301	426.418	8.7395	0
2020-08-25	2020-08-11	Extant	38	23	8.17301	405.097	8.66568	1
2020-08-25	2020-08-11	Withered	2	23	8.17301	21.3209	4.48032	1
2020-09-08	2020-08-11	Extant	35	23	8.17301	373.116	8.54734	1
2020-09-08	2020-08-11	Withered	3	23	8.17301	31.9813	5.04358	1
2020-09-23	2020-08-11	Extant	31	23	8.17301	330.474	8.37275	2
2020-09-23	2020-08-11	Withered	4	23	8.17301	42.6418	5.44764	2
2020-10-06	2020-08-11	Extant	29	23	8.17301	309.153	8.27684	2
2020-10-06	2020-08-11	Withered	2	23	8.17301	21.3209	4.48032	2
2020-10-20	2020-08-11	Extant	26	23	8.17301	277.172	8.11983	3
2020-10-20	2020-08-11	Withered	3	23	8.17301	31.9813	5.04358	3
2020-11-02	2020-08-11	Extant	21	23	8.17301	223.869	7.81294	3
2020-11-02	2020-08-11	Withered	5	23	8.17301	53.3022	5.76294	3
2020-11-17	2020-08-11	Extant	15	23	8.17301	159.907	7.33008	4
2020-11-17	2020-08-11	Withered	6	23	8.17301	63.9627	6.02154	4
2020-12-01	2020-08-11	Extant	7	23	8.17301	74.6231	6.24076	4
2020-12-01	2020-08-11	Withered	8	23	8.17301	85.2836	6.43101	4
2020-12-15	2020-08-11	Extant	4	23	8.17301	42.6418	5.44764	5
2020-12-15	2020-08-11	Withered	3	23	8.17301	31.9813	5.04358	5
2020-12-29	2020-08-11	Extant	3	23	8.17301	31.9813	5.04358	5
2020-12-29	2020-08-11	Withered	1	23	8.17301	10.6604	3.54355	5
2021-01-26	2020-08-11	Extant	2	23	8.17301	21.3209	4.48032	6
2021-01-26	2020-08-11	Withered	1	23	8.17301	10.6604	3.54355	6
2021-02-09	2020-08-11	Extant	0	23	8.17301	0	0	7
2021-02-09	2020-08-11	Withered	2	23	8.17301	21.3209	4.48032	7
2021-02-22	2020-08-11	Extant	0	23	8.17301	0	0	7
2021-02-22	2020-08-11	Withered	0	23	8.17301	0	0	7
2020-08-25	2020-08-25	Extant	37	21	6.0795	321.345	8.33246	0
2020-09-08	2020-08-25	Extant	33	21	6.0795	286.605	8.16795	1
2020-09-08	2020-08-25	Withered	4	21	6.0795	34.74	5.15947	1
2020-09-23	2020-08-25	Extant	29	21	6.0795	251.865	7.98222	1
2020-09-23	2020-08-25	Withered	4	21	6.0795	34.74	5.15947	1
2020-10-06	2020-08-25	Extant	27	21	6.0795	234.495	7.87955	2
2020-10-06	2020-08-25	Withered	2	21	6.0795	17.37	4.19928	2
2020-10-20	2020-08-25	Extant	25	21	6.0795	217.125	7.76901	2
2020-10-20	2020-08-25	Withered	2	21	6.0795	17.37	4.19928	2
2020-11-02	2020-08-25	Extant	18	21	6.0795	156.33	7.29765	3
2020-11-02	2020-08-25	Withered	7	21	6.0795	60.795	5.94942	3
2020-11-17	2020-08-25	Extant	12	21	6.0795	104.22	6.71727	3
2020-11-17	2020-08-25	Withered	6	21	6.0795	52.11	5.73091	3
2020-12-01	2020-08-25	Extant	10	21	6.0795	86.85	6.45697	4
2020-12-01	2020-08-25	Withered	2	21	6.0795	17.37	4.19928	4
2020-12-15	2020-08-25	Extant	6	21	6.0795	52.11	5.73091	4
2020-12-15	2020-08-25	Withered	4	21	6.0795	34.74	5.15947	4
2020-12-29	2020-08-25	Extant	3	21	6.0795	26.055	4.75782	5
2020-12-29	2020-08-25	Withered	3	21	6.0795	26.055	4.75782	5
2021-01-26	2020-08-25	Extant	2	21	6.0795	17.37	4.19928	6
2021-01-26	2020-08-25	Withered	1	21	6.0795	8.685	3.27575	6
2021-02-09	2020-08-25	Extant	2	21	6.0795	17.37	4.19928	6
2021-02-09	2020-08-25	Withered	0	21	6.0795	0	0	6
2021-02-22	2020-08-25	Extant	1	21	6.0795	8.685	3.27575	7
2021-02-22	2020-08-25	Withered	1	21	6.0795	8.685	3.27575	7
2021-03-09	2020-08-25	Extant	1	21	6.0795	8.685	3.27575	7
2021-03-09	2020-08-25	Withered	0	21	6.0795	0	0	7
2021-03-23	2020-08-25	Extant	1	21	6.0795	8.685	3.27575	7
2021-03-23	2020-08-25	Withered	0	21	6.0795	0	0	7
2021-04-06	2020-08-25	Extant	1	21	6.0795	8.685	3.27575	8
2021-04-06	2020-08-25	Withered	0	21	6.0795	0	0	8
2021-04-20	2020-08-25	Extant	1	21	6.0795	8.685	3.27575	8
2021-04-20	2020-08-25	Withered	0	21	6.0795	0	0	8
[truncated: 667 more rows]
